# Supplementary material for: Effects of fermented feeds and ginseng polysaccharides on the intestinal morphology and microbiota composition of Xuefeng black-bone chicken
Source: PLoS One. 2020 Aug 11;15(8):e0237357. doi: 10.1371/journal.pone.0237357 (PMC7418966; doi:10.1371/journal.pone.0237357)
Supplement: S2 Table — (XLSX) [file pone.0237357.s004.xlsx]

## Sheet: A
Quality control and preprocessing of metagenomic datasets
Sample Name	Raw_reads	Clean_Reads	Base (nt)	AvgLen (nt)	Q20	Q30	GC%	Effective%
Cn1	98104	76229	31689958	416	98.29	96.57	53.64	77.7
Cn2	94835	75191	30880579	411	98.25	96.49	53.48	79.29
Cn3	94563	74339	30741755	414	98.24	96.45	53.86	78.61
Cn4	98685	78530	32456285	413	98.33	96.65	53.73	79.58
Cn5	94208	80545	32808663	407	98.55	97.12	50.06	85.5
Cn6	91116	71913	29798180	414	98.23	96.44	53.66	78.92
Cn7	82186	65663	27212011	414	98.19	96.5	53.12	79.9
Cn8	98362	78916	32430389	411	98.34	96.69	52.9	80.23
Fe1	89849	69035	28577709	414	98.31	96.56	53.09	76.83
Fe2	94564	69861	28987165	415	98.2	96.43	52.7	73.88
Fe3	81930	57747	23893220	414	98.18	96.33	53.5	70.48
Fe4	84489	61039	25553354	419	98.14	96.17	54.59	72.24
Fe5	96953	74878	30934641	413	98.27	96.52	53.35	77.23
Fe6	80740	55548	23061384	415	98.08	96.3	51.6	68.8
Fe7	77322	49767	20659547	415	98.08	96.26	52.11	64.36
Fe8	81314	60300	24921738	413	98.24	96.47	52.84	74.16
FP1	85854	66531	27561714	414	98.35	96.66	53.39	77.49
FP2	94038	74524	30892115	415	98.29	96.59	53.16	79.25
FP3	81271	63521	26075771	411	98.27	96.53	52.96	78.16
FP4	85700	69353	28610855	413	98.25	96.44	53.34	80.93
FP5	95990	77072	31396160	407	98.34	96.67	53.69	80.29
FP6	99325	80352	33299282	414	98.28	96.48	53.27	80.9
FP7	87376	68977	28488003	413	98.23	96.59	51.58	78.94
FP8	93330	72472	29874528	412	98.3	96.56	53.19	77.65
Po1	85595	62432	25927864	415	98.34	96.63	52.28	72.94
Po2	88261	70751	29909129	423	98.28	96.52	54.54	80.16
Po3	95116	74963	30875516	412	98.35	96.69	53.32	78.81
Po4	97649	76003	31311617	412	98.33	96.6	53.83	77.83
Po5	80397	66033	27170371	411	98.41	96.79	53.27	82.13
Po6	94267	79610	32606445	410	98.47	96.96	50.72	84.45
Po7	98508	76096	31965021	420	98.17	96.48	52.87	77.25
Po8	84493	67612	28419543	420	98.29	96.56	54.13	80.02
Note: Raw_reads, original sequencing data; Clean_Reads, final valid reads; Base, the total base number of effective tags; AvgLen, the average length of effective tags; Q20, the percentage of effective tags with the Q value of each base ≥ 20 (sequencing error rate ≤ 1%); Q30, the percentage of effective tags with the Q value of each base ≥ 30 (sequencing error rate ≤ 0.1%); Effective, the percenta…
