# Supplementary material for: Effects of fermented feeds and ginseng polysaccharides on the intestinal morphology and microbiota composition of Xuefeng black-bone chicken
Source: PLoS One. 2020 Aug 11;15(8):e0237357. doi: 10.1371/journal.pone.0237357 (PMC7418966; doi:10.1371/journal.pone.0237357)
Supplement: S3 Table — (XLSX) [file pone.0237357.s005.xlsx]

## Sheet: B
Sequence composition of each sample at each level in the Greengenes database
#OTU_num	Cn1	Cn2	Cn3	Cn4	Cn5	Cn6	Cn7	Cn8	Fe1	Fe2	Fe3	Fe4	Fe5	Fe6	Fe7	Fe8	FP1	FP2	FP3	FP4	FP5	FP6	FP7	FP8	Po1	Po2	Po3	Po4	Po5	Po6	Po7	Po8	Taxonomy
#Total_tag	76229	75191	74339	78530	80545	71913	65663	78916	69035	69861	57747	61039	74878	55548	49767	60300	66531	74524	63521	69353	77072	80352	68977	72472	62432	70751	74963	76003	66033	79610	76096	67612
#Uniq_tag	1970	5585	3683	4457	1366	1744	1067	10046	7296	3189	4555	1874	3389	1643	1547	4811	6763	3184	10847	3452	8605	2917	2333	8371	10224	1191	4196	3946	3064	1336	1871	3312
#Tax_tag	73470	69512	70603	73875	78978	69385	64479	68866	61695	66494	52521	58580	70705	52956	47052	55286	59723	71288	52666	65887	68462	77400	66354	64098	52207	69457	70747	72057	62916	78193	74171	64227
#Unclassified_tag	789	94	53	198	201	784	117	4	44	178	671	585	784	949	1168	203	45	52	8	14	5	35	290	3	1	103	20	0	53	81	54	73
OTU_1	1615	1572	987	1727	51964	6303	1713	2218	1233	198	179	55	165	5478	4024	320	1421	407	574	492	485	4712	17290	1156	1353	684	913	593	768	39376	1698	1571	k__Bacteria;p__Proteobacteria;c__Epsilonproteobacteria;o__Campylobacterales;f__Helicobacteraceae;g__Helicobacter
OTU_2	4496	4142	4595	3074	2023	639	3529	1761	1042	6192	5028	856	12682	6132	1857	2480	1394	12548	3977	800	2546	1635	2738	2225	1020	2564	17849	1760	1632	454	1032	1448	k__Bacteria;p__Firmicutes;c__Clostridia;o__Clostridiales;f__Peptostreptococcaceae;g__Romboutsia;s__
OTU_3	1880	37	135	73	54	248	309	1317	49	3550	83	46	141	82	121	1840	23	2117	38	27	63	43	628	2092	1422	39206	1461	1223	1266	1102	10451	35240	k__Bacteria;p__Proteobacteria;c__Gammaproteobacteria;o__Enterobacteriales;f__Enterobacteriaceae;g__Serratia;s__Serratia_marcescens
OTU_4	3002	17	12	1454	108	1315	12879	14	191	3282	32	3	47	8230	4015	20	2073	3465	64	3	53	126	12027	14	98	154	9	12	251	85	17819	90	k__Bacteria
OTU_5	1856	1656	1859	5361	1000	5079	1111	406	524	1500	5461	10345	4731	2510	2392	1963	637	352	263	936	357	380	704	442	212	2908	1457	1108	516	542	612	505	k__Bacteria;p__Proteobacteria;c__Gammaproteobacteria;o__Oceanospirillales;f__Halomonadaceae;g__Halomonas
OTU_6	1626	562	1210	2286	559	3490	914	277	349	1534	3015	4705	2599	1346	1246	1651	445	522	169	777	223	371	956	273	138	2673	977	813	386	350	811	398	k__Bacteria;p__Proteobacteria;c__Gammaproteobacteria;o__Alteromonadales;f__Shewanellaceae;g__Shewanella;s__Shewanella_algae
OTU_7	1298	1358	2119	3208	772	808	4255	608	1872	1011	751	755	1756	702	537	739	1970	1319	614	1702	1339	2903	2521	1024	2221	915	1680	5155	3554	1701	4572	977	k__Bacteria;p__Firmicutes;c__Clostridia;o__Clostridiales;f__Lachnospiraceae;g__Lachnoclostridium
OTU_8	355	231	1951	513	180	496	675	102	333	586	411	3252	884	271	428	229	102	1281	279	719	227	150	549	247	185	343	2836	1918	365	176	133	291	k__Bacteria;p__Firmicutes;c__Bacilli;o__Lactobacillales;f__Enterococcaceae;g__Enterococcus;s__Enterococcus_cecorum
OTU_9	560	108	345	158	22	17	226	42	12	1102	148	15	191	144	30	35	303	6447	592	286	1207	229	494	687	92	634	804	499	246	152	71	192	k__Bacteria;p__Firmicutes;c__Bacilli;o__Lactobacillales;f__Lactobacillaceae;g__Lactobacillus;s__Lactobacillus_salivarius
OTU_10	172	66	99	58	34	256	240	38	20	320	84	3	119	3	40	42	118	5451	270	84	763	37	125	259	65	301	1464	805	87	306	30	889	k__Bacteria;p__Actinobacteria;c__unidentified_Actinobacteria;o__Bifidobacteriales;f__Bifidobacteriaceae;g__Aeriscardovia;s__Aeriscardovia_aeriphila
OTU_11	1146	1071	877	327	217	1359	162	169	36	463	243	458	161	98	181	187	162	897	199	708	140	143	111	191	92	471	710	253	344	145	269	111	k__Bacteria;p__Proteobacteria;c__Alphaproteobacteria;o__Rhizobiales;f__Brucellaceae;g__Pseudochrobactrum;s__Pseudochrobactrum_saccharolyticum
OTU_12	150	254	326	444	23	56	1040	133	55	71	286	13	284	82	66	199	197	503	619	112	3755	169	217	4405	149	259	3486	2053	375	862	169	307	k__Bacteria;p__Firmicutes;c__Bacilli;o__Lactobacillales;f__Lactobacillaceae;g__Lactobacillus
OTU_13	1627	691	961	1867	421	2418	564	277	325	1712	3241	3705	2591	1250	1609	1845	429	653	178	466	240	387	788	339	145	1790	516	612	280	275	477	297	k__Bacteria;p__Proteobacteria;c__Gammaproteobacteria;o__Oceanospirillales;f__Halomonadaceae;g__Halomonas
OTU_14	914	379	2180	1005	725	433	357	318	1871	590	430	313	1245	459	324	407	1028	490	188	199	516	929	288	419	2202	383	899	2157	2215	840	1156	496	k__Bacteria;p__Firmicutes;c__Clostridia;o__Clostridiales;f__Ruminococcaceae;g__Faecalibacterium;s__
OTU_15	630	23	155	107	24	218	55	57	72	333	121	80	245	188	5707	203	23	42	21	528	97	15	14	34	60	70	75	52	933	227	30	102	k__Bacteria;p__Proteobacteria;c__Gammaproteobacteria;o__Enterobacteriales;f__Enterobacteriaceae;g__Escherichia-Shigella;s__Escherichia_coli
OTU_16	350	353	775	185	128	304	19	61	1954	237	177	1888	195	151	168	191	559	78	86	1016	109	971	120	320	928	62	264	593	827	913	197	97	k__Bacteria;p__Proteobacteria;c__Deltaproteobacteria;o__Desulfovibrionales;f__Desulfovibrionaceae;g__Desulfovibrio
OTU_17	5918	138	769	512	642	1228	475	251	1249	677	149	392	1152	153	215	211	46	189	4	28	63	26	21	23	108	190	38	327	170	54	129	33	k__Bacteria;p__Proteobacteria;c__Gammaproteobacteria;o__Pasteurellales;f__Pasteurellaceae;g__Gallibacterium
OTU_18	142	200	290	387	115	76	3613	182	61	84	77	545	133	40	65	49	50	64	43	386	80	97	630	114	86	86	148	296	199	113	531	67	k__Bacteria;p__Firmicutes;c__Clostridia;o__Clostridiales;f__Lachnospiraceae
OTU_19	793	436	1127	1270	35	627	298	85	63	150	1347	807	178	52	84	303	172	67	79	173	55	17	17	88	26	61	115	130	67	241	87	41	k__Bacteria;p__Firmicutes;c__Bacilli;o__Bacillales;f__Sporolactobacillaceae;g__Sporolactobacillus;s__
OTU_20	365	619	1381	446	266	157	136	1411	2379	728	594	218	708	340	319	1068	1686	414	958	1182	512	738	507	1058	755	138	486	492	1051	275	111	456	k__Bacteria;p__Firmicutes;c__Clostridia;o__Clostridiales;f__Ruminococcaceae;g__Ruminococcaceae_UCG-005;s__
OTU_21	1136	116	94	173	303	95	651	161	651	791	471	154	839	3407	503	569	1706	308	212	107	240	631	203	370	398	107	64	171	74	60	72	69	k__Bacteria;p__Firmicutes;c__Clostridia;o__Clostridiales;f__Clostridiaceae_1;g__Clostridium_sensu_stricto_1
OTU_22	483	245	469	148	130	81	911	63	84	96	84	13	176	59	37	58	415	269	100	326	78	422	229	186	213	114	914	3275	403	360	131	186	k__Bacteria;p__Actinobacteria;c__Coriobacteriia;o__Coriobacteriales;f__Coriobacteriaceae;g__Olsenella
OTU_23	37	54	47	208	203	1471	66	38	189	319	312	79	3208	967	203	238	8	2	50	2	152	95	5	8	27	17	536	107	145	55	10	26	k__Bacteria;p__Firmicutes;c__Bacilli;o__Lactobacillales;f__Lactobacillaceae;g__Lactobacillus
OTU_24	665	1373	308	670	207	1242	102	116	30	110	119	23	135	27	92	32	30	298	95	454	87	47	53	187	30	73	402	103	221	171	132	53	k__Bacteria;p__Proteobacteria;c__Alphaproteobacteria;o__Caulobacterales;f__Caulobacteraceae;g__Brevundimonas;s__Brevundimonas_diminuta
OTU_25	578	1067	853	395	142	1783	208	175	52	177	144	194	126	72	213	37	39	316	126	214	96	59	78	121	52	90	301	218	260	151	181	78	k__Bacteria;p__Proteobacteria;c__Alphaproteobacteria;o__Rhizobiales;f__Phyllobacteriaceae;g__Aquamicrobium;s__
OTU_26	226	225	288	201	858	2173	233	130	225	195	179	296	417	319	441	107	32	19	67	25	63	136	29	64	116	88	619	330	113	1793	64	100	k__Bacteria;p__Firmicutes;c__Bacilli;o__Lactobacillales;f__Lactobacillaceae;g__Lactobacillus;s__Lactobacillus_aviarius
OTU_27	222	250	201	186	179	90	12	24	666	151	63	30	111	204	81	74	772	404	114	961	119	2597	241	187	495	90	205	234	638	327	298	79	k__Bacteria;p__Bacteroidetes;c__Bacteroidia;o__Bacteroidales;f__Bacteroidaceae;g__Bacteroides;s__
OTU_28	290	22	70	544	264	67	25	51	1037	82	55	30	53	103	38	47	2281	668	163	1801	110	3722	274	1146	2384	162	134	85	323	347	390	132	k__Bacteria;p__Bacteroidetes;c__Bacteroidia;o__Bacteroidales;f__Rikenellaceae;g__Rikenellaceae_RC9_gut_group;s__
OTU_29	89	283	651	189	151	40	87	93	551	151	190	81	421	147	83	142	721	216	253	759	333	895	689	621	476	120	550	560	1020	296	188	194	k__Bacteria;p__Firmicutes;c__Clostridia;o__Clostridiales;f__Ruminococcaceae;g__Ruminococcaceae_UCG-005;s__
OTU_30	690	832	180	213	159	1383	61	115	32	209	108	29	124	52	223	78	39	314	84	221	73	70	101	92	23	278	160	33	94	105	268	60	k__Bacteria;p__Proteobacteria;c__Alphaproteobacteria;o__Caulobacterales;f__Caulobacteraceae;g__Brevundimonas
OTU_31	94	148	332	588	102	47	1377	96	135	56	68	66	198	41	31	40	194	116	78	487	167	267	388	126	243	70	268	983	470	153	360	122	k__Bacteria;p__Firmicutes;c__Clostridia;o__Clostridiales;f__Lachnospiraceae
OTU_32	558	510	645	945	373	181	75	277	699	291	248	80	670	253	185	229	634	355	263	659	373	899	363	497	586	165	458	801	995	521	221	253	k__Bacteria;p__Firmicutes;c__Clostridia;o__Clostridiales;f__Ruminococcaceae;g__Ruminiclostridium_9;s__
OTU_33	531	582	800	266	960	122	64	138	4342	558	285	253	376	415	367	506	1687	1440	310	1724	194	1931	381	330	8298	459	735	1154	1191	1963	670	562	k__Bacteria;p__Bacteroidetes;c__Bacteroidia;o__Bacteroidales;f__Bacteroidaceae;g__Bacteroides;s__Bacteroides_barnesiae
OTU_34	66	15	212	283	173	109	20	21	230	45	29	25	284	36	1132	90	157	41	20	214	244	137	90	30	2006	80	155	543	3056	198	127	113	k__Bacteria;p__Fusobacteria;c__Fusobacteriia;o__Fusobacteriales
OTU_35	147	472	67	87	51	55	29	2997	140	1149	290	23	66	72	45	2091	95	127	1544	24	32	38	28	577	3	38	115	1	2	1	1	287	k__Bacteria;p__Bacteroidetes;c__Bacteroidia;o__Bacteroidales;f__Prevotellaceae;g__Prevotellaceae_UCG-003;s__
OTU_36	213	33	965	430	201	232	221	52	74	147	127	1440	729	210	164	81	54	546	18	61	53	17	9	49	31	37	157	1207	42	26	10	117	k__Bacteria;p__Actinobacteria;c__unidentified_Actinobacteria;o__Bifidobacteriales;f__Bifidobacteriaceae;g__Gardnerella
OTU_37	18	16	221	30	82	24	4	16	404	58	36	47	110	99	40	64	622	256	72	722	89	2638	59	140	220	41	74	186	551	441	543	46	k__Bacteria;p__Bacteroidetes;c__Bacteroidia;o__Bacteroidales
OTU_38	168	204	537	334	81	60	2184	116	90	90	104	26	161	38	41	53	100	107	67	40	93	160	530	129	253	109	389	2887	261	138	308	169	k__Bacteria;p__Firmicutes;c__Clostridia;o__Clostridiales;f__Ruminococcaceae;g__Subdoligranulum;s__
OTU_39	294	1264	1009	454	110	618	22	63	10	73	110	37	113	38	39	19	106	250	67	427	71	97	31	112	44	261	341	37	334	54	213	27	k__Bacteria;p__Actinobacteria;c__unidentified_Actinobacteria;o__Micrococcales;f__Microbacteriaceae;g__Leucobacter
OTU_40	49	64	218	180	90	277	673	67	87	154	97	908	149	189	73	111	58	56	42	420	61	161	232	129	97	44	113	941	165	63	106	77	k__Bacteria;p__Firmicutes;c__Clostridia;o__Clostridiales;f__Lachnospiraceae
OTU_41	223	472	862	529	330	64	274	321	498	174	405	35	145	167	73	144	235	79	185	57	119	393	99	198	271	61	201	429	209	82	56	136	k__Bacteria;p__Firmicutes;c__Clostridia;o__Clostridiales;f__Ruminococcaceae
OTU_42	461	195	601	501	103	63	121	50	265	103	40	11	92	54	50	29	258	225	67	189	67	653	119	161	217	53	191	549	387	516	354	69	k__Bacteria;p__Firmicutes;c__Negativicutes;o__Selenomonadales;f__Acidaminococcaceae;g__Phascolarctobacterium;s__
OTU_43	73	257	0	61	443	333	41	66	19	324	1459	589	233	3459	2074	418	1	3	2	4	1	8	2	3	0	0	3	0	0	0	0	1	k__Bacteria
OTU_44	71	95	122	173	66	30	1581	74	72	25	51	60	120	27	15	27	86	39	44	259	71	195	312	125	89	22	158	334	214	41	207	82	k__Bacteria;p__Firmicutes;c__Clostridia;o__Clostridiales;f__Ruminococcaceae;g__Subdoligranulum
OTU_45	104	99	860	3622	101	300	194	103	11	36	18	731	193	22	29	26	1	3	1	29	132	6	15	5	4	6	5	49	110	5	6	9	k__Bacteria;p__Proteobacteria;c__Gammaproteobacteria;o__Enterobacteriales;f__Enterobacteriaceae
OTU_46	156	167	89	19	382	7	2	33	1961	93	69	22	55	104	31	129	1102	229	100	39	72	1551	57	413	1465	53	232	410	652	126	579	126	k__Bacteria;p__Bacteroidetes;c__Bacteroidia;o__Bacteroidales;f__Rikenellaceae;g__Rikenellaceae_RC9_gut_group;s__
OTU_47	112	50	204	14	87	12	7	25	132	150	18	29	16	42	22	76	258	864	29	27	40	64	28	87	1056	128	116	87	155	119	116	97	k__Bacteria;p__Bacteroidetes;c__Bacteroidia;o__Bacteroidales;f__Bacteroidaceae;g__Bacteroides;s__
OTU_48	0	1	23	65	43	0	1	6	26	0	0	58	30	2	0	11	20	49	14	13	6612	101	207	11	208	0	2	281	121	2	46	2	k__Archaea;p__Euryarchaeota;c__Methanobacteria;o__Methanobacteriales;f__Methanobacteriaceae;g__Methanobrevibacter;s__
OTU_49	104	20	10	278	0	10	14	30	67	942	153	14	1344	1	67	274	0	3	1	0	10	0	0	3	4	9	3	1	15	1	1	1	k__Bacteria
OTU_50	70	3	94	8	29	85	27	9	194	74	14	14	211	87	22	25	491	469	43	387	53	1779	66	121	105	58	28	156	49	246	671	57	k__Bacteria;p__Bacteroidetes;c__Bacteroidia;o__Bacteroidales;f__Bacteroidaceae;g__Bacteroides;s__Bacteroides_salanitronis
OTU_51	2	2	60	16	164	10	25	15	89	15	11	130	16	47	7	115	149	27	13	10	17	585	66	35	832	47	83	120	102	152	746	73	k__Bacteria;p__Bacteroidetes;c__Bacteroidia;o__Bacteroidales;f__Bacteroidaceae;g__Bacteroides;s__Bacteroides_plebeius
OTU_52	127	54	212	157	75	25	24	31	312	144	95	428	182	113	55	81	63	90	34	156	58	413	36	45	157	41	62	118	159	25	67	28	k__Bacteria;p__Firmicutes;c__Clostridia;o__Clostridiales;f__Lachnospiraceae
OTU_53	69	166	269	110	39	20	543	87	46	72	70	240	85	42	26	196	148	127	76	613	138	283	261	175	166	84	151	1217	248	76	199	129	k__Bacteria;p__Firmicutes;c__Clostridia;o__Clostridiales;f__Lachnospiraceae;g__Blautia
OTU_54	205	318	222	85	105	62	34	35	238	39	46	8	169	37	33	44	154	65	39	109	71	459	101	100	402	31	278	547	707	377	137	70	k__Bacteria;p__Bacteroidetes;c__Bacteroidia;o__Bacteroidales;f__Porphyromonadaceae;g__Parabacteroides;s__
OTU_55	48	239	374	90	27	28	15	33	94	26	63	33	80	33	33	35	169	116	114	231	84	271	83	212	143	48	245	273	258	129	179	70	k__Bacteria;p__Firmicutes;c__Clostridia;o__Clostridiales;f__Ruminococcaceae;g__Ruminococcaceae_NK4A214_group;s__
OTU_56	169	107	212	102	115	53	15	61	429	138	99	77	160	121	123	160	293	172	97	442	140	438	225	174	278	70	164	227	276	342	87	110	k__Bacteria;p__Firmicutes;c__Clostridia;o__Clostridiales;f__Lachnospiraceae;g__Coprococcus_1;s__
OTU_57	53	169	207	165	156	36	20	113	207	59	93	59	73	99	38	67	76	75	82	248	67	130	105	137	165	54	278	326	193	154	60	97	k__Bacteria;p__Firmicutes;c__Clostridia;o__Clostridiales;f__Lachnospiraceae
OTU_58	77	99	139	218	40	32	52	32	594	183	164	66	231	91	75	137	213	74	72	95	81	142	34	65	215	45	175	286	219	165	43	71	k__Bacteria;p__Firmicutes;c__Clostridia;o__Clostridiales;f__Ruminococcaceae;g__Anaerotruncus;s__
OTU_59	16	5	2	69	49	8	0	8	48	118	58	22	369	691	96	61	80	121	18	6	55	167	6	30	42	25	139	51	473	250	20	104	k__Bacteria;p__Proteobacteria;c__Epsilonproteobacteria;o__Campylobacterales;f__Campylobacteraceae;g__Campylobacter;s__Campylobacter_jejuni
OTU_60	39	118	304	220	26	22	18	21	325	125	137	40	260	78	70	34	485	552	92	1258	159	938	107	151	326	114	457	281	1209	734	485	91	k__Bacteria;p__Bacteroidetes;c__Bacteroidia;o__Bacteroidales
OTU_61	1843	609	41	69	26	25	21	57	9	138	31	2	14	2	39	14	110	123	20	186	14	7	21	46	27	169	32	51	34	8	72	10	k__Bacteria;p__Actinobacteria;c__unidentified_Actinobacteria;o__Micrococcales;f__Micrococcaceae;g__Micrococcus;s__Micrococcus_luteus
OTU_62	15	25	246	46	26	3	4	11	10	12	15	4	18	4	17	1	230	93	23	258	25	200	85	39	49	13	190	688	304	91	140	22	k__Bacteria;p__Bacteroidetes;c__Bacteroidia;o__Bacteroidales;f__Rikenellaceae;g__Rikenellaceae_RC9_gut_group;s__
OTU_63	68	330	192	232	85	41	73	46	107	77	101	29	148	33	43	40	131	49	60	159	67	101	79	45	117	34	108	345	136	183	55	46	k__Bacteria;p__Firmicutes;c__Clostridia;o__Clostridiales;f__Ruminococcaceae;g__Ruminiclostridium_5;s__
OTU_64	5	6	13	3	17	0	2	12	164	12	66	16	13	10	4	20	1568	85	69	603	53	173	42	206	99	4	62	222	130	3	4	29	k__Bacteria;p__Bacteroidetes;c__Bacteroidia;o__Bacteroidales;f__Rikenellaceae;g__Rikenellaceae_RC9_gut_group;s__
OTU_65	23	152	92	33	35	21	32	18	80	28	18	16	39	33	42	10	40	87	25	266	44	360	52	29	105	35	32	84	171	224	495	31	k__Bacteria;p__Proteobacteria;c__Gammaproteobacteria;o__Aeromonadales;f__Succinivibrionaceae;g__Succinatimonas;s__Succinatimonas_hippei
OTU_66	1	2	2	163	2	2	0	5	3	5	2	1	117	2	1	1	50	94	76	44	2238	42	47	126	1	5	4	0	92	0	0	3	k__Bacteria;p__Actinobacteria;c__unidentified_Actinobacteria;o__Bifidobacteriales;f__Bifidobacteriaceae;g__Aeriscardovia;s__
OTU_67	151	53	360	61	44	102	73	19	3	258	38	10	17	6	8	5	90	1477	186	370	256	91	410	238	20	164	278	236	53	60	122	53	k__Bacteria;p__Firmicutes;c__Bacilli;o__Lactobacillales;f__Lactobacillaceae;g__Lactobacillus;s__Lactobacillus_agilis
OTU_68	522	329	37	89	26	584	7	26	5	62	20	23	32	29	40	3	25	190	19	156	13	15	4	29	0	20	21	1	7	18	1	1	k__Bacteria;p__Bacteroidetes;c__Sphingobacteriia;o__Sphingobacteriales;f__Sphingobacteriaceae;g__Sphingobacterium
OTU_69	17	62	17	36	8	136	4	16	386	72	54	115	105	53	77	71	261	120	81	1601	134	290	52	184	127	34	38	94	178	258	28	61	k__Bacteria;p__Firmicutes;c__Clostridia;o__Clostridiales;f__Clostridiales_vadinBB60_group;g__;s__
OTU_70	78	125	32	58	19	24	18	779	27	411	177	20	51	41	46	718	17	63	563	18	20	11	17	326	0	18	65	0	0	0	1	105	k__Bacteria;p__Firmicutes;c__Clostridia;o__Clostridiales;f__Peptococcaceae;g__;s__
OTU_71	32	248	559	103	49	18	15	47	194	31	39	9	54	31	28	22	157	42	45	47	44	178	8	83	37	10	84	46	183	110	2	20	k__Bacteria;p__Proteobacteria;c__Deltaproteobacteria;o__Desulfovibrionales;f__Desulfovibrionaceae;g__Desulfovibrio;s__
OTU_72	94	153	32	82	21	22	24	496	36	338	106	12	47	37	35	251	26	69	254	10	29	14	15	265	3	29	48	5	3	2	0	82	k__Bacteria;p__Firmicutes;c__Clostridia;o__Clostridiales;f__Ruminococcaceae;g__Ruminococcaceae_UCG-010;s__
OTU_73	104	165	76	97	31	39	19	730	21	295	117	6	36	24	13	207	32	74	339	16	53	25	17	294	2	42	61	3	1	0	2	121	k__Bacteria;p__Firmicutes;c__Clostridia;o__Clostridiales;f__Ruminococcaceae;g__Ruminococcaceae_UCG-002;s__
OTU_74	71	227	31	60	21	18	16	962	54	533	123	13	27	22	14	392	37	50	530	15	26	24	15	242	2	25	45	2	1	0	0	69	k__Bacteria;p__Bacteroidetes;c__Bacteroidia;o__Bacteroidales;f__Bacteroidales_BS11_gut_group;g__;s__
OTU_75	6	14	23	76	30	2	65	3	38	7	9	1	183	19	3	9	93	15	30	14	61	47	7	17	38	11	28	447	1154	20	15	28	k__Bacteria;p__Verrucomicrobia;c__Verrucomicrobiae;o__Verrucomicrobiales;f__Verrucomicrobiaceae;g__Akkermansia;s__
OTU_76	32	15	176	28	6	84	132	22	31	70	235	365	270	20	25	113	3	1	8	10	22	2	59	28	10	11	24	29	36	25	411	19	k__Bacteria;p__Actinobacteria;c__unidentified_Actinobacteria;o__Propionibacteriales;f__Propionibacteriaceae;g__Propionibacterium;s__Propionibacterium_acnes
OTU_77	57	100	157	559	30	44	273	98	49	32	23	41	180	34	21	30	40	17	15	62	166	32	186	20	52	22	29	86	122	20	132	23	k__Bacteria;p__Firmicutes;c__Clostridia;o__Clostridiales;f__Ruminococcaceae;g__Ruminococcaceae_UCG-014;s__
OTU_78	107	319	25	39	28	29	13	1243	125	1209	831	30	47	79	60	826	54	95	671	10	18	28	16	306	1	62	107	0	0	0	0	179	k__Bacteria;p__Bacteroidetes;c__Bacteroidia;o__Bacteroidales;f__Bacteroidaceae;g__Bacteroides;s__
OTU_79	40	58	16	8	5	29	31	4	0	7	69	0	4	4	43	0	12	15	68	5	30	21	18	36	31	34	724	205	45	455	156	59	k__Bacteria;p__Firmicutes;c__Bacilli;o__Lactobacillales;f__Lactobacillaceae;g__Lactobacillus
OTU_80	2	1	1	101	1	1	0	2	2	1	1	2	93	0	2	0	42	42	65	24	1881	22	41	85	0	2	0	2	64	1	2	0	k__Bacteria;p__Actinobacteria;c__unidentified_Actinobacteria;o__Bifidobacteriales;f__Bifidobacteriaceae;g__;s__
OTU_81	78	482	51	79	25	37	26	631	8	163	118	5	26	16	13	142	8	46	247	11	22	10	15	217	3	15	93	2	5	2	4	77	k__Bacteria;p__Firmicutes;c__Clostridia;o__Clostridiales;f__Ruminococcaceae;g__Eubacterium_coprostanoligenes_group;s__
OTU_82	130	159	143	28	7	1089	7	22	2	16	23	0	7	5	56	42	13	30	4	3	6	0	3	8	1	6	25	2	12	25	10	4	k__Bacteria;p__Proteobacteria;c__Alphaproteobacteria;o__Rhizobiales;f__Hyphomicrobiaceae;g__Filomicrobium;s__
OTU_83	774	172	121	541	453	1455	34	7	20	44	751	1689	243	65	363	13	97	32	3	30	2	12	27	3	2	802	283	1	28	153	14	30	k__Bacteria
OTU_84	4	1	117	0	0	1	0	2	14	21	23	1729	17	11	12	17	0	0	1	30	0	0	0	1	0	0	0	3	0	1	0	0	k__Bacteria;p__Bacteroidetes;c__Bacteroidia;o__Bacteroidales;f__Rikenellaceae;g__Blvii28_wastewater-sludge_group;s__
OTU_85	32	230	84	312	61	21	232	26	208	29	25	14	68	27	36	35	303	117	70	510	91	480	107	199	158	41	180	632	511	353	423	57	k__Bacteria;p__Synergistetes;c__Synergistia;o__Synergistales;f__Synergistaceae;g__Synergistes;s__
OTU_86	81	197	120	142	23	187	17	36	132	45	42	17	105	41	61	36	196	41	60	197	132	302	133	137	119	48	143	256	444	214	53	102	k__Bacteria;p__Firmicutes;c__Clostridia;o__Clostridiales;f__Christensenellaceae;g__Christensenellaceae_R-7_group
OTU_87	61	119	41	69	20	19	16	446	44	311	116	25	64	34	47	312	28	78	256	10	33	19	16	207	3	46	61	0	3	1	1	116	k__Bacteria;p__Firmicutes;c__Clostridia;o__Clostridiales;f__Ruminococcaceae;g__Eubacterium_coprostanoligenes_group;s__
OTU_88	54	39	150	100	19	20	43	49	88	75	41	40	109	34	27	54	61	56	57	87	100	32	85	87	120	48	64	143	98	24	45	71	k__Bacteria;p__Firmicutes;c__Clostridia;o__Clostridiales;f__Ruminococcaceae;g__Ruminococcaceae_UCG-014;s__
OTU_89	342	85	133	1237	480	40	76	66	206	35	26	8	61	46	10	27	60	12	10	5	39	86	46	18	636	42	89	240	209	65	569	101	k__Bacteria;p__Firmicutes;c__Negativicutes;o__Selenomonadales;f__Veillonellaceae;g__Megamonas;s__
OTU_90	34	23	171	19	32	6	586	19	2	50	19	117	12	16	1	9	9	208	35	9	34	12	49	90	5	22	183	96	16	2	18	48	k__Bacteria;p__Actinobacteria;c__unidentified_Actinobacteria;o__Micrococcales;f__Micrococcaceae;g__Rothia
OTU_91	31	27	1	3	27	1	1	1	40	8	4	4	58	18	3	32	424	26	14	304	17	368	22	27	15	8	48	65	126	104	97	23	k__Bacteria;p__Bacteroidetes;c__Bacteroidia;o__Bacteroidales
OTU_92	23	27	98	119	78	6	11	23	13	15	12	3	40	82	2	52	27	19	20	7	45	301	32	30	81	15	51	264	115	16	89	48	k__Bacteria;p__Bacteroidetes;c__Bacteroidia;o__Bacteroidales;f__Bacteroidaceae;g__Bacteroides;s__Bacteroides_coprocola
OTU_93	93	110	80	293	142	122	364	42	23	7	16	16	101	23	34	5	98	28	29	64	83	136	152	38	106	31	106	299	486	189	187	77	k__Bacteria;p__Firmicutes;c__Clostridia;o__Clostridiales;f__Ruminococcaceae;g__Subdoligranulum
OTU_94	17	12	241	14	117	12	4	32	140	26	12	4	23	29	16	12	126	47	4	25	21	53	10	42	134	23	34	53	162	196	97	27	k__Bacteria;p__Proteobacteria;c__Deltaproteobacteria;o__Desulfovibrionales;f__Desulfovibrionaceae;g__Desulfovibrio
OTU_95	284	17	85	127	61	415	35	51	280	76	34	14	310	33	48	32	20	10	0	0	17	15	5	15	28	12	2	60	40	19	40	3	k__Bacteria;p__Proteobacteria;c__Gammaproteobacteria;o__Pasteurellales;f__Pasteurellaceae;g__Gallibacterium;s__Gallibacterium_anatis
OTU_96	16	105	21	46	10	17	886	41	56	12	12	2	16	24	8	5	38	20	15	58	11	136	77	17	19	8	44	67	57	77	48	10	k__Bacteria;p__Cyanobacteria;c__Melainabacteria;o__Gastranaerophilales;f__;g__;s__
OTU_97	0	0	1	2	1	0	0	0	30	61	49	1423	55	33	22	53	0	0	1	83	1	1	2	0	1	0	1	0	0	0	1	0	k__Bacteria;p__Cyanobacteria;c__Melainabacteria;o__Obscuribacterales;f__;g__;s__
OTU_98	16	14	3	7	4	6	0	41	6	39	20	55	8	11	4	21	50	79	83	1023	58	106	43	136	7	19	19	30	17	23	7	12	k__Bacteria;p__Firmicutes;c__Clostridia;o__Clostridiales;f__Ruminococcaceae;g__Ruminococcaceae_UCG-010;s__
OTU_99	35	1	39	4	3	4	4	8	1660	116	82	29	82	57	51	105	72	5	4	113	10	4	3	7	75	4	1	4	8	57	4	4	k__Bacteria;p__Proteobacteria
OTU_100	29	16	406	100	1	493	4	14	12	12	5	366	38	5	19	11	66	2	3	15	3	0	14	50	4	2	2	51	1	9	0	3	k__Bacteria;p__Actinobacteria;c__Rubrobacteria;o__Rubrobacterales;f__Rubrobacteriaceae;g__Rubrobacter
OTU_101	25	61	61	81	11	27	192	19	180	77	51	43	100	30	38	42	181	125	59	170	75	62	399	113	91	28	112	153	93	125	51	34	k__Bacteria;p__Firmicutes;c__Clostridia;o__Clostridiales;f__Lachnospiraceae
OTU_102	70	277	62	92	32	31	24	648	29	131	1009	27	60	56	50	270	13	45	291	13	34	21	29	231	4	8	125	0	3	1	1	132	k__Bacteria;p__Firmicutes;c__Clostridia;o__Clostridiales;f__Ruminococcaceae;g__Eubacterium_coprostanoligenes_group;s__
OTU_103	8	5	4	4	4	403	4	6	13	37	27	1017	31	17	41	32	1	0	0	55	1	0	0	1	0	0	0	0	0	20	1	1	k__Bacteria;p__Firmicutes;c__Bacilli;o__Lactobacillales;f__Lactobacillaceae;g__Lactobacillus;s__Lactobacillus_iners
OTU_104	14	0	0	43	31	30	23	20	2	180	16	13	322	603	370	171	0	3	0	0	9	16	15	8	2	13	2	0	59	42	60	28	k__Bacteria
OTU_105	10	38	84	69	12	263	3	22	53	10	20	4	105	51	57	21	13	5	18	3	59	45	23	46	58	29	115	330	380	35	24	64	k__Bacteria;p__Firmicutes;c__Clostridia;o__Clostridiales;f__Ruminococcaceae;g__Faecalibacterium
OTU_106	13	13	123	170	67	9	144	10	49	55	35	1115	47	28	14	42	2	35	6	35	7	10	8	6	13	11	26	256	10	9	10	76	k__Bacteria;p__Actinobacteria;c__unidentified_Actinobacteria;o__Actinomycetales;f__Actinomycetaceae;g__Actinomyces
OTU_107	93	13	175	27	11	217	15	16	22	43	6	110	60	32	21	8	69	51	7	155	9	3	52	9	19	230	8	19	8	13	573	17	k__Bacteria;p__Cyanobacteria;c__Chloroplast;o__unidentified_Chloroplast;f__unidentified_Chloroplast;g__unidentified_Chloroplast;s__Arabidopsis_thaliana_.thale_cress.
OTU_108	2	6	0	1	0	3	1	16	0	8	1	0	1	1	1	9	2	1	24	2	2	0	0	9	0	1	4	0	1	0	0	2	k__Bacteria;p__Bacteroidetes;c__Bacteroidia;o__Bacteroidales;f__Rikenellaceae;g__Alistipes;s__
OTU_109	346	57	141	217	33	29	23	44	182	144	64	28	148	33	32	52	188	210	57	260	134	135	258	152	123	76	72	267	327	71	118	93	k__Bacteria;p__Firmicutes;c__Clostridia;o__Clostridiales;f__Ruminococcaceae;g__Oscillospira;s__
OTU_110	43	241	7	12	3	8	6	507	15	297	72	1	7	5	7	141	27	41	509	8	12	16	3	115	0	13	38	0	0	0	0	32	k__Bacteria;p__Bacteroidetes;c__Bacteroidia;o__Bacteroidales;f__Rikenellaceae;g__Rikenellaceae_RC9_gut_group;s__
OTU_111	26	30	30	16	117	4	5	9	944	86	43	20	44	115	32	64	348	129	29	372	29	1279	38	78	470	39	39	49	63	118	466	36	k__Bacteria;p__Bacteroidetes;c__Bacteroidia;o__Bacteroidales;f__Bacteroidaceae;g__Bacteroides
OTU_112	69	74	35	51	23	23	20	390	26	255	83	19	55	40	34	331	11	57	125	10	17	13	18	207	0	24	46	1	0	2	1	98	k__Bacteria;p__Firmicutes;c__Clostridia;o__Clostridiales;f__Ruminococcaceae;g__Ruminiclostridium_1;s__
OTU_113	9	92	16	31	22	7	4	5	213	28	52	24	100	25	17	45	64	31	33	353	46	156	13	110	50	15	31	169	241	64	89	38	k__Bacteria;p__Firmicutes;c__Clostridia;o__Clostridiales;f__Christensenellaceae;g__Christensenellaceae_R-7_group;s__iron-reducing_bacterium_enrichment_culture_clone_HN70
OTU_114	8	77	9	24	12	0	82	4	497	26	23	10	44	37	7	29	205	66	13	203	15	459	34	51	40	4	5	21	24	12	2	4	k__Bacteria;p__Cyanobacteria;c__Melainabacteria;o__Gastranaerophilales;f__;g__;s__
OTU_115	0	9	33	4	4	0	7	11	259	26	26	8	57	9	7	111	134	19	10	388	11	76	52	100	33	2	0	97	53	15	0	9	k__Bacteria;p__Firmicutes;c__Erysipelotrichia;o__Erysipelotrichales;f__Erysipelotrichaceae;g__Erysipelatoclostridium;s__
OTU_116	51	73	36	6	30	3	3	3	1	5	9	5	3	10	7	0	77	31	15	202	14	353	68	23	13	11	89	37	44	125	27	4	k__Bacteria;p__Bacteroidetes;c__Bacteroidia;o__Bacteroidales;f__Rikenellaceae;g__Rikenellaceae_RC9_gut_group;s__
OTU_117	22	137	0	0	21	1	1	3	8	3	2	4	1	13	1	1	119	32	26	660	13	1368	121	39	7	0	1	10	3	9	8	0	k__Bacteria;p__Bacteroidetes;c__Bacteroidia;o__Bacteroidales;f__Prevotellaceae;g__Prevotellaceae_UCG-001;s__
OTU_118	20	90	254	396	22	16	40	41	43	17	35	3	66	29	14	15	38	17	30	41	55	56	76	47	57	14	101	208	115	33	21	40	k__Bacteria;p__Firmicutes;c__Clostridia;o__Clostridiales;f__Ruminococcaceae;g__Ruminiclostridium_5;s__
OTU_119	1	6	59	19	8	6	1	2	1	1	15	1	3	2	5	1	2	2	9	0	3	12	0	5	38	18	198	933	32	58	21	25	k__Bacteria;p__Actinobacteria;c__unidentified_Actinobacteria;o__Bifidobacteriales;f__Bifidobacteriaceae;g__Bifidobacterium;s__Bifidobacterium_saeculare
OTU_120	58	113	106	20	1	8	8	18	18	67	40	2	7	2	8	17	43	103	36	64	21	27	77	60	33	149	53	16	31	33	15	45	k__Bacteria;p__Firmicutes;c__Clostridia;o__Clostridiales;f__Ruminococcaceae;g__Ruminococcaceae_UCG-009;s__
OTU_121	647	156	511	918	215	369	151	71	288	106	45	50	177	65	64	44	366	133	42	107	159	570	241	148	261	78	145	887	646	252	114	87	k__Bacteria;p__Firmicutes;c__Clostridia;o__Clostridiales;f__Ruminococcaceae;g__Ruminiclostridium;s__
OTU_122	162	88	15	35	46	324	10	27	10	34	40	114	44	18	41	29	0	28	12	15	19	7	0	6	5	34	70	37	53	37	5	6	k__Bacteria;p__Proteobacteria;c__Alphaproteobacteria;o__Sphingomonadales;f__Sphingomonadaceae;g__Sphingopyxis
OTU_123	14	9	434	51	53	11	23	11	16	24	15	324	18	32	22	7	4	98	3	20	9	14	6	5	2	15	27	101	2	1	60	12	k__Bacteria;p__Firmicutes;c__Erysipelotrichia;o__Erysipelotrichales;f__Erysipelotrichaceae;g__Faecalicoccus;s__
OTU_124	27	46	142	96	6	8	166	18	206	69	50	72	51	34	22	42	117	108	51	221	38	53	231	92	51	27	40	101	38	4	40	10	k__Bacteria;p__Firmicutes;c__Clostridia;o__Clostridiales;f__Ruminococcaceae;g__Eubacterium_coprostanoligenes_group;s__
OTU_125	69	179	48	224	178	370	18	46	189	35	50	18	106	66	46	25	187	42	41	38	93	136	136	63	138	35	109	242	311	123	58	72	k__Bacteria;p__Firmicutes;c__Clostridia;o__Clostridiales;f__Ruminococcaceae
OTU_126	93	223	231	598	110	99	55	57	227	98	83	167	160	84	91	43	197	114	81	376	154	388	172	83	243	82	168	454	330	319	221	96	k__Bacteria;p__Firmicutes;c__Clostridia;o__Clostridiales;f__Lachnospiraceae;g__Eisenbergiella;s__
OTU_127	70	226	49	80	26	36	15	618	19	189	113	12	29	21	14	266	20	42	273	17	27	18	21	229	1	14	60	0	0	2	3	106	k__Bacteria;p__Firmicutes;c__Clostridia;o__Clostridiales;f__Ruminococcaceae;g__Ruminococcaceae_UCG-010;s__
OTU_128	183	47	50	21	98	35	16	21	299	64	25	13	50	54	46	34	226	119	24	15	25	420	76	65	197	37	38	106	135	170	266	38	k__Bacteria;p__Proteobacteria;c__Betaproteobacteria;o__Burkholderiales;f__Alcaligenaceae;g__Sutterella;s__Parasutterella_secunda
OTU_129	22	31	69	62	77	22	9	17	52	25	22	122	55	24	27	22	137	28	23	35	61	46	32	44	98	27	67	180	216	111	105	50	k__Bacteria;p__Firmicutes;c__Clostridia;o__Clostridiales;f__Ruminococcaceae;g__Ruminiclostridium_5;s__
OTU_130	30	260	42	147	37	20	54	244	21	17	150	3	10	10	3	70	25	34	300	19	35	35	39	157	51	43	846	76	36	24	90	82	k__Bacteria;p__Firmicutes;c__Clostridia;o__Clostridiales;f__Peptostreptococcaceae
OTU_131	29	577	20	46	5	16	8	192	5	40	59	1	8	3	1	43	7	12	109	2	7	0	4	60	1	4	42	1	0	2	1	32	k__Bacteria;p__Firmicutes;c__Clostridia;o__Clostridiales;f__Christensenellaceae;g__Christensenellaceae_R-7_group
OTU_132	310	15	8	16	6	370	28	13	0	36	0	0	0	0	27	0	0	23	0	0	0	0	24	0	3	12	3	0	5	14	331	6	k__Bacteria;p__Firmicutes;c__Erysipelotrichia;o__Erysipelotrichales;f__Erysipelotrichaceae;g__Turicibacter;s__
OTU_133	2	16	37	13	18	7	50	8	68	20	19	15	29	14	11	14	86	16	18	86	34	94	126	24	160	33	57	31	91	33	777	37	k__Bacteria;p__Firmicutes;c__Clostridia;o__Clostridiales;f__Clostridiales_vadinBB60_group;g__;s__
OTU_134	362	1166	220	388	117	138	103	2786	144	1267	644	86	223	153	119	1242	162	319	1658	69	169	78	117	1227	18	93	327	8	13	4	6	505	k__Bacteria;p__Firmicutes;c__Clostridia;o__Clostridiales;f__Ruminococcaceae;g__Ruminococcaceae_UCG-005;s__
OTU_135	60	62	150	30	155	43	26	50	16	37	2	4	10	106	49	15	107	72	32	7	16	219	74	65	86	28	27	54	12	161	153	38	k__Bacteria;p__Bacteroidetes;c__Bacteroidia;o__Bacteroidales;f__Prevotellaceae;g__Prevotellaceae_Ga6A1_group;s__
OTU_136	42	114	27	55	16	20	11	354	15	123	56	6	15	11	21	80	16	27	209	10	15	13	12	104	3	11	30	2	0	1	1	56	k__Bacteria;p__Firmicutes;c__Clostridia;o__Clostridiales;f__Ruminococcaceae
OTU_137	112	278	33	50	85	23	39	32	370	72	79	26	103	46	37	56	280	48	46	181	69	358	59	75	147	25	85	44	175	120	161	38	k__Bacteria;p__Firmicutes;c__Clostridia;o__Clostridiales;f__Clostridiales_vadinBB60_group;g__;s__
OTU_138	50	75	32	41	11	8	12	250	17	181	105	15	37	15	19	190	26	67	190	15	28	8	21	182	2	14	38	2	2	0	2	62	k__Bacteria;p__Firmicutes;c__Clostridia;o__Clostridiales;f__Lachnospiraceae
OTU_139	828	75	13	25	12	13	13	29	2	141	9	0	10	9	5	2	1	43	4	0	1	78	5	3	2	44	6	3	0	0	88	17	k__Bacteria;p__Proteobacteria;c__Gammaproteobacteria;o__Enterobacteriales;f__Enterobacteriaceae;g__Pantoea
OTU_140	35	67	20	47	8	7	11	426	10	104	63	4	16	7	7	104	15	34	185	5	21	8	15	174	3	7	37	2	1	0	1	58	k__Bacteria;p__Firmicutes;c__Clostridia;o__Clostridiales;f__Ruminococcaceae;g__Ruminococcaceae_UCG-013;s__
OTU_141	92	311	44	69	25	28	24	513	64	363	190	28	87	72	57	685	31	77	343	23	37	27	26	323	4	38	75	3	1	2	0	167	k__Bacteria;p__Firmicutes;c__Clostridia;o__Clostridiales;f__Ruminococcaceae;g__Ruminococcaceae_UCG-010;s__
OTU_142	135	146	53	33	13	466	7	12	0	10	12	8	11	4	36	43	5	18	7	30	3	2	1	6	0	1	4	0	0	6	0	2	k__Bacteria;p__Bacteroidetes;c__Flavobacteriia;o__Flavobacteriales;f__Flavobacteriaceae;g__Myroides;s__
OTU_143	186	432	337	61	163	677	34	61	11	53	36	2	12	20	60	7	11	157	44	23	26	33	52	19	21	30	107	78	50	75	116	24	k__Bacteria;p__Proteobacteria;c__Alphaproteobacteria;o__Rhizobiales;f__Hyphomicrobiaceae;g__Devosia
OTU_144	136	113	10	12	48	31	2	12	27	18	12	10	64	28	15	19	37	57	10	313	11	269	13	50	166	22	61	62	155	172	62	22	k__Bacteria;p__Deferribacteres;c__unidentified_Deferribacteres;o__Deferribacterales;f__Deferribacteraceae;g__Mucispirillum
OTU_145	134	229	21	131	17	56	52	12	5	31	17	2	55	3	3	7	2	60	22	87	15	6	9	7	5	10	26	66	23	2	9	27	k__Bacteria;p__Firmicutes;c__Bacilli;o__Lactobacillales;f__Carnobacteriaceae;g__Trichococcus;s__
OTU_146	6	10	4	161	2	5	2	44	0	1	2	1	116	0	0	14	42	62	74	31	543	40	50	109	1	0	4	0	79	0	0	6	k__Bacteria;p__Firmicutes;c__Clostridia;o__Clostridiales;f__Family_XIII;g__Family_XIII_AD3011_group;s__
OTU_147	16	111	161	43	23	4	54	24	1	6	42	0	3	9	4	20	5	26	42	3	10	0	7	73	19	18	447	146	30	37	21	215	k__Bacteria;p__Firmicutes;c__Bacilli;o__Lactobacillales;f__Lactobacillaceae;g__Lactobacillus;s__Lactobacillus_ingluviei
OTU_148	255	984	123	441	85	85	96	945	113	487	298	504	220	64	80	310	151	262	650	164	652	179	164	550	38	67	242	95	138	102	19	212	k__Bacteria;p__Firmicutes;c__Clostridia;o__Clostridiales;f__Ruminococcaceae;g__Ruminococcaceae_NK4A214_group;s__
OTU_149	2	113	5	82	28	6	1	11	27	20	26	11	141	22	9	15	13	5	13	78	81	55	2	13	41	25	32	18	295	25	14	37	k__Bacteria;p__Firmicutes;c__Clostridia;o__Clostridiales;f__Ruminococcaceae;g__Ruminococcus_2
OTU_150	22	115	3	7	3	3	3	259	16	302	35	4	9	8	6	84	11	25	181	1	5	2	4	50	0	10	9	0	0	0	0	10	k__Bacteria;p__Bacteroidetes;c__Bacteroidia;o__Bacteroidales;f__M2PB4-65_termite_group;g__;s__
OTU_151	0	8	3	252	2	1	1	1	2	1	2	0	202	2	0	2	99	123	140	80	1622	67	72	190	2	1	4	3	146	1	0	3	k__Bacteria;p__Firmicutes;c__Clostridia;o__Clostridiales;f__Family_XIII;g__Family_XIII_AD3011_group;s__
OTU_152	729	81	38	19	6	229	39	29	1	45	6	1	2	2	14	2	3	42	4	56	13	1	11	43	4	24	1	3	1	7	184	7	k__Bacteria;p__Actinobacteria;c__unidentified_Actinobacteria;o__Micrococcales;f__Intrasporangiaceae;g__Knoellia;s__
OTU_153	258	66	18	357	8	97	10	26	1	31	2	2	26	2	7	2	33	65	10	100	16	5	7	15	5	10	4	0	27	4	16	2	k__Bacteria;p__Proteobacteria;c__Alphaproteobacteria;o__Caulobacterales;f__Caulobacteraceae;g__Asticcacaulis;s__
OTU_154	20	92	12	25	94	3	6	6	199	45	47	9	68	51	20	43	41	21	10	3	22	14	15	2	57	9	12	18	59	2	36	11	k__Bacteria;p__Firmicutes;c__Clostridia;o__Clostridiales;f__Ruminococcaceae;g__Eubacterium_coprostanoligenes_group;s__
OTU_155	116	844	246	186	76	52	47	1377	83	262	202	17	84	62	36	456	159	103	651	39	71	103	62	659	23	27	100	55	94	9	8	177	k__Bacteria;p__Firmicutes;c__Clostridia;o__Clostridiales;f__Christensenellaceae;g__Christensenellaceae_R-7_group;s__
OTU_156	3	14	59	10	8	2	3	4	163	16	12	7	9	13	5	44	59	21	15	173	11	126	10	28	45	2	10	14	62	36	122	10	k__Bacteria;p__Bacteroidetes
OTU_157	262	129	89	423	94	26	22	48	169	82	33	58	97	75	39	65	236	179	68	300	108	352	156	170	166	63	54	145	159	80	74	58	k__Bacteria;p__Firmicutes;c__Clostridia;o__Clostridiales;f__Ruminococcaceae;g__Flavonifractor;s__
OTU_158	51	85	38	49	19	30	13	714	18	158	104	13	30	31	22	519	23	41	356	10	24	17	16	210	2	6	46	0	3	1	0	82	k__Bacteria;p__Proteobacteria;c__Deltaproteobacteria;o__Desulfovibrionales;f__Desulfovibrionaceae;g__Desulfovibrio;s__
OTU_159	136	89	54	27	5	10	7	24	8	27	17	60	13	4	6	6	65	41	47	562	50	35	31	90	20	14	12	22	29	28	7	11	k__Bacteria;p__Firmicutes;c__Clostridia;o__Clostridiales;f__Ruminococcaceae;g__Ruminococcus_1;s__
OTU_160	35	83	28	39	19	21	15	285	3	57	61	3	21	6	6	94	21	39	233	13	26	16	22	136	1	8	49	0	1	0	1	51	k__Bacteria;p__Firmicutes;c__Clostridia;o__Clostridiales;f__Ruminococcaceae
OTU_161	33	66	54	15	0	11	228	30	30	20	62	2	5	7	49	30	14	71	71	12	40	6	35	538	20	25	376	221	31	168	62	84	k__Bacteria;p__Firmicutes;c__Bacilli;o__Lactobacillales;f__Lactobacillaceae;g__Lactobacillus
OTU_162	5	67	22	11	7	4	246	3	34	7	4	3	3	4	3	3	206	49	20	125	15	98	53	28	30	9	110	171	158	108	22	7	k__Bacteria;p__Cyanobacteria;c__Melainabacteria;o__Gastranaerophilales;f__;g__;s__
OTU_163	2	64	38	6	10	79	1	2	102	14	4	3	5	14	10	9	82	47	5	75	6	291	2	15	101	13	34	53	94	185	41	14	k__Bacteria;p__Bacteroidetes;c__Bacteroidia;o__Bacteroidales;f__Porphyromonadaceae;g__Barnesiella
OTU_164	112	45	98	85	12	18	9	25	95	121	31	34	81	17	26	36	143	144	44	157	106	53	46	55	338	97	98	266	215	64	111	79	k__Bacteria;p__Bacteroidetes;c__Bacteroidia;o__Bacteroidales;f__Bacteroidaceae;g__Bacteroides;s__
OTU_165	115	84	114	211	58	43	283	77	341	173	109	73	152	143	68	112	189	115	87	138	117	152	311	136	222	70	132	187	187	82	141	77	k__Bacteria;p__Firmicutes;c__Clostridia;o__Clostridiales;f__Ruminococcaceae;g__Ruminococcaceae_UCG-014;s__
OTU_166	107	43	93	82	22	200	142	29	63	78	66	529	85	55	82	39	36	51	43	128	64	49	109	24	70	44	105	171	122	63	216	43	k__Bacteria;p__Firmicutes;c__Clostridia;o__Clostridiales;f__Ruminococcaceae;g__Ruminococcaceae_UCG-014;s__
OTU_167	2	1	115	23	17	2	1	9	68	10	11	2	2	3	5	6	68	26	26	223	15	128	52	35	75	5	9	8	13	26	18	5	k__Bacteria;p__Bacteroidetes;c__Bacteroidia;o__Bacteroidales;f__Prevotellaceae;g__Prevotellaceae_UCG-001;s__
OTU_168	332	105	30	45	8	11	8	20	6	68	10	0	35	1	4	5	1	80	6	14	17	5	5	11	3	38	9	4	76	3	3	3	k__Bacteria;p__Proteobacteria;c__Gammaproteobacteria;o__Xanthomonadales;f__Xanthomonadaceae
OTU_169	0	0	0	1	0	0	0	0	10	19	18	811	27	10	11	24	1	1	0	28	24	0	0	0	0	0	0	0	1	0	0	0	k__Bacteria;p__Saccharibacteria;c__unidentified_Saccharibacteria;o__unidentified_Saccharibacteria;f__unidentified_Saccharibacteria;g__Candidatus_Saccharimonas;s__
OTU_170	169	29	47	70	11	147	4	35	110	66	18	13	24	18	27	18	17	13	0	1	3	1	0	1	31	24	2	22	7	13	0	0	k__Bacteria;p__Bacteroidetes;c__Bacteroidia;o__Bacteroidales;f__Porphyromonadaceae
OTU_171	12	20	65	63	64	35	8	18	312	89	50	268	54	91	127	95	258	45	23	129	39	97	44	69	270	22	27	86	58	181	64	48	k__Bacteria;p__Bacteroidetes;c__Bacteroidia;o__Bacteroidales;f__Bacteroidaceae;g__Bacteroides;s__Bacteroides_sp._C13EG172
OTU_172	0	0	0	0	0	6	0	0	4	7	5	100	4	2	54	9	57	42	48	943	85	25	35	81	0	0	1	0	0	9	0	0	k__Bacteria;p__Fusobacteria;c__Fusobacteriia;o__Fusobacteriales;f__Fusobacteriaceae;g__Cetobacterium;s__
OTU_173	148	16	109	55	58	15	40	26	70	40	12	37	62	29	15	12	95	29	19	66	49	145	23	46	99	36	66	324	206	65	32	47	k__Bacteria;p__Firmicutes;c__Clostridia;o__Clostridiales;f__Ruminococcaceae;g__Ruminiclostridium_5;s__
OTU_174	4	60	55	50	15	26	10	21	57	13	27	9	44	16	30	28	94	23	35	103	57	102	67	74	107	43	89	170	132	66	75	52	k__Bacteria;p__Bacteroidetes;c__Bacteroidia;o__Bacteroidales;f__Rikenellaceae;g__Alistipes
OTU_175	45	9	43	67	13	98	149	20	29	17	7	26	50	42	24	13	20	43	10	57	35	85	99	49	45	16	22	89	121	75	79	21	k__Bacteria;p__Firmicutes;c__Clostridia;o__Clostridiales;f__Lachnospiraceae;g__unidentified_Lachnospiraceae;s__bacterium_P1C11
OTU_176	69	37	90	344	11	34	10	27	11	56	30	458	56	31	15	22	0	19	10	76	34	25	6	4	5	55	73	18	43	3	1	13	k__Bacteria;p__Proteobacteria;c__Alphaproteobacteria;o__Sphingomonadales;f__Sphingomonadaceae;g__Sphingomonas;s__Sphingomonas_paucimobilis
OTU_177	8	6	37	9	18	80	8	7	384	66	49	21	62	40	68	60	160	41	19	208	29	237	38	56	91	18	23	69	19	216	139	20	k__Bacteria;p__Elusimicrobia;c__unidentified_Elusimicrobia;o__Elusimicrobiales;f__Elusimicrobiaceae;g__Elusimicrobium;s__
OTU_178	2	25	1	1	6	6	0	5	90	31	17	25	26	34	19	36	40	28	24	266	21	63	22	40	21	5	12	4	8	33	4	9	k__Bacteria;p__Firmicutes;c__Clostridia;o__Clostridiales;f__Lachnospiraceae
OTU_179	5	46	39	193	8	10	8	27	63	15	21	11	46	18	9	28	39	15	36	121	38	74	65	69	21	4	36	37	72	10	7	13	k__Bacteria;p__Firmicutes;c__Clostridia;o__Clostridiales;f__Ruminococcaceae
OTU_180	27	249	8	11	3	10	129	13	5	15	22	5	6	7	9	51	222	68	25	230	20	178	23	50	16	5	12	13	29	70	23	16	k__Bacteria;p__Cyanobacteria;c__Melainabacteria;o__Gastranaerophilales;f__;g__;s__
OTU_181	24	41	19	30	10	15	11	296	27	53	66	12	40	24	18	307	10	12	124	3	13	6	12	158	1	0	23	0	1	0	0	84	k__Bacteria;p__Firmicutes;c__Clostridia;o__Clostridiales;f__Ruminococcaceae;g__Ruminococcaceae_UCG-010;s__
OTU_182	102	1	4	88	2	237	0	0	2	42	23	1	104	153	283	54	0	4	0	0	0	0	0	0	0	0	0	0	0	0	0	0	Unknown
OTU_183	134	0	10	2	13	7	0	1	65	5	8	0	5	16	9	2	100	12	15	29	5	1012	3	10	61	3	87	46	37	224	37	20	k__Bacteria;p__Bacteroidetes;c__Bacteroidia;o__Bacteroidales;f__Prevotellaceae;g__Alloprevotella;s__
OTU_184	6	93	50	69	7	5	3	6	96	14	10	13	7	4	1	11	121	44	20	194	7	137	84	22	25	5	68	105	35	13	10	5	k__Bacteria;p__Firmicutes;c__Erysipelotrichia;o__Erysipelotrichales;f__Erysipelotrichaceae
OTU_185	159	22	109	28	38	460	29	22	158	27	26	57	24	7	24	10	23	23	14	2	12	3	2	14	19	13	110	241	31	95	9	27	k__Bacteria;p__Firmicutes;c__Negativicutes;o__Selenomonadales;f__Veillonellaceae;g__Veillonella;s__Veillonella_magna
OTU_186	37	465	43	352	21	34	20	602	12	68	90	16	302	29	19	468	125	158	468	77	2333	108	110	479	8	7	57	7	170	1	3	88	k__Bacteria;p__Firmicutes;c__Clostridia;o__Clostridiales;f__Christensenellaceae;g__Christensenellaceae_R-7_group;s__
OTU_187	3	10	7	26	3	2	37	3	31	17	9	1	30	4	2	11	95	27	15	39	50	33	27	38	40	12	15	46	84	13	44	25	k__Bacteria;p__Firmicutes;c__Clostridia;o__Clostridiales;f__Ruminococcaceae;g__Ruminococcaceae_UCG-010;s__
OTU_188	3	18	138	63	1	8	2	34	53	5	10	3	27	6	4	14	66	11	29	76	24	35	7	44	32	6	89	44	167	62	4	11	k__Bacteria;p__Firmicutes;c__Clostridia;o__Clostridiales;f__Christensenellaceae;g__Christensenellaceae_R-7_group;s__
OTU_189	5	37	13	2	14	1	33	8	0	4	5	0	1	2	1	2	2	7	5	2	1	1	53	36	19	22	13	8	8	6	606	8	k__Bacteria;p__Proteobacteria;c__Gammaproteobacteria;o__Xanthomonadales;f__Xanthomonadaceae;g__Stenotrophomonas
OTU_190	1	2	43	2	4	0	1	5	150	12	12	3	64	15	1	10	395	38	65	169	19	1217	18	54	178	9	47	50	89	98	23	18	k__Bacteria;p__Bacteroidetes;c__Bacteroidia;o__Bacteroidales
OTU_191	22	66	14	40	40	20	417	27	15	12	8	5	20	11	10	3	64	18	16	18	26	24	99	33	30	12	12	12	56	72	134	10	k__Bacteria;p__Firmicutes;c__Clostridia;o__Clostridiales;f__Lachnospiraceae;g__Blautia;s__
OTU_192	19	84	15	24	7	301	5	13	34	3	5	2	9	9	31	6	69	7	16	5	11	23	4	11	20	1	16	19	9	12	1	2	k__Bacteria;p__Firmicutes;c__Clostridia;o__Clostridiales;f__Christensenellaceae;g__Christensenellaceae_R-7_group;s__
OTU_193	5	396	37	7	1	3	4	3	458	24	26	15	59	11	13	27	135	41	12	248	3	85	24	21	35	3	14	1	5	13	3	4	k__Bacteria;p__Lentisphaerae
OTU_194	8	6	29	32	4	19	44	12	23	26	17	8	35	30	22	39	27	21	4	5	31	16	28	24	27	21	23	120	103	75	26	33	k__Bacteria;p__Firmicutes;c__Clostridia;o__Clostridiales;f__Ruminococcaceae;g__Ruminococcaceae_UCG-014;s__
OTU_195	6	2	32	30	41	110	5	7	200	40	24	77	101	18	17	26	40	12	3	38	12	21	5	38	80	15	30	263	107	30	44	24	k__Bacteria;p__Firmicutes;c__Clostridia;o__Clostridiales;f__Ruminococcaceae
OTU_196	8	56	48	8	2	15	5	6	225	31	26	8	24	17	26	27	17	1	11	4	1	17	6	11	27	1	13	25	33	124	29	13	k__Bacteria;p__Proteobacteria;c__Alphaproteobacteria;o__Rhodospirillales;f__Rhodospirillaceae;g__Thalassospira;s__
OTU_197	5	3	1	68	5	1	0	20	6	26	16	12	103	13	15	141	19	32	36	15	501	14	14	64	1	0	1	0	42	0	1	21	k__Bacteria;p__Firmicutes;c__Clostridia;o__Clostridiales;f__Christensenellaceae;g__Christensenellaceae_R-7_group;s__
OTU_198	29	0	0	0	0	0	0	0	0	69	0	0	0	0	0	1	0	57	0	0	0	0	0	0	16	556	26	16	18	6	10	18	k__Bacteria;p__Firmicutes;c__Bacilli;o__Lactobacillales;f__Lactobacillaceae;g__Lactobacillus
OTU_199	5	1	1	93	0	0	1	1	48	218	81	28	1164	70	57	91	0	5	0	0	97	0	0	1	3	4	1	2	73	0	2	6	k__Bacteria;p__Proteobacteria;c__Gammaproteobacteria;o__Enterobacteriales;f__Enterobacteriaceae;g__Raoultella
OTU_200	149	56	22	66	34	9	5	20	71	30	16	7	184	68	15	13	378	50	27	202	68	336	46	62	127	30	115	212	572	103	98	63	k__Bacteria;p__Proteobacteria;c__Deltaproteobacteria;o__Desulfovibrionales;f__Desulfovibrionaceae;g__Desulfovibrio;s__bacterium_New_Zealand_D
OTU_201	2	10	3	108	1	5	3	19	2	3	3	0	92	2	0	0	34	51	68	15	417	32	25	73	0	0	4	15	42	0	0	3	k__Bacteria;p__Firmicutes;c__Clostridia;o__Clostridiales;f__Ruminococcaceae;g__Ruminococcaceae_UCG-005;s__
OTU_202	1	3	3	6	71	2	2	6	302	47	38	20	41	39	16	32	53	4	6	53	3	27	4	5	38	0	3	17	25	3	1	5	k__Bacteria;p__Firmicutes;c__Clostridia;o__Clostridiales;f__Ruminococcaceae;g__Anaerofilum;s__
OTU_203	53	116	30	57	29	27	13	532	12	119	94	6	15	5	5	124	27	53	437	13	33	21	23	227	2	10	73	2	2	0	2	107	k__Bacteria;p__Firmicutes;c__Clostridia;o__Clostridiales;f__Ruminococcaceae;g__Ruminococcaceae_UCG-010;s__
OTU_204	143	5	79	13	16	4	1	8	26	22	6	49	6	6	10	2	35	15	2	72	10	125	0	8	42	11	21	38	18	14	13	12	k__Bacteria;p__Firmicutes;c__Clostridia;o__Clostridiales;f__Ruminococcaceae;g__Anaerotruncus;s__
OTU_205	310	32	15	24	8	63	12	29	27	108	35	241	75	28	101	95	3	32	4	21	10	6	0	33	11	114	18	10	15	10	2	19	k__Bacteria;p__Proteobacteria;c__Gammaproteobacteria;o__Xanthomonadales;f__Xanthomonadaceae;g__Stenotrophomonas
OTU_206	1	1	3	136	0	2	0	1	0	2	2	0	124	0	2	2	52	66	62	38	1033	44	42	107	1	0	2	4	87	1	0	1	k__Bacteria;p__Firmicutes;c__Clostridia;o__Clostridiales;f__Christensenellaceae;g__Christensenellaceae_R-7_group;s__
OTU_207	10	12	10	624	7	9	3	22	0	0	0	0	22	0	0	1	0	0	0	0	24	0	0	0	0	0	0	0	15	0	0	0	k__Bacteria;p__Proteobacteria;c__Deltaproteobacteria;o__Desulfovibrionales;f__Desulfovibrionaceae;g__Desulfovibrio
OTU_208	1	2	220	5	19	9	9	5	73	5	2	1	5	10	15	20	152	17	2	2	12	53	5	18	125	12	42	16	44	274	83	23	k__Bacteria;p__Bacteroidetes;c__Bacteroidia;o__Bacteroidales
OTU_209	0	0	0	3	0	0	0	0	0	0	0	0	4	0	0	0	1	1	3	0	1106	2	4	3	0	0	0	0	0	0	0	0	k__Archaea;p__Euryarchaeota;c__Methanobacteria;o__Methanobacteriales;f__Methanobacteriaceae;g__Methanobrevibacter
OTU_210	3	5	8	11	3	8	371	26	239	13	17	3	12	16	4	15	22	2	6	2	7	66	10	10	14	0	28	7	21	1	6	11	k__Bacteria;p__Cyanobacteria;c__Melainabacteria;o__Gastranaerophilales;f__;g__;s__
OTU_211	0	4	0	0	0	1	0	2	10	35	14	605	17	23	15	20	1	0	0	47	0	0	0	0	0	1	0	0	0	0	0	1	k__Bacteria;p__Proteobacteria;c__Gammaproteobacteria;o__Pseudomonadales;f__Moraxellaceae;g__Acinetobacter;s__Acinetobacter_guillouiae
OTU_212	274	118	131	204	47	45	66	68	115	130	68	121	152	64	47	42	159	144	96	311	142	200	163	135	91	51	43	96	113	80	45	40	k__Bacteria;p__Firmicutes;c__Clostridia;o__Clostridiales;f__Ruminococcaceae;g__Ruminococcaceae_UCG-014;s__
OTU_213	0	12	1	0	1	1	14	1	114	19	20	23	14	15	9	9	35	14	13	451	12	59	7	23	19	1	24	0	12	10	0	1	k__Bacteria;p__Proteobacteria;c__Alphaproteobacteria;o__Rhodospirillales;f__Rhodospirillaceae;g__Thalassospira;s__
OTU_214	437	70	37	22	12	13	89	135	24	259	74	11	18	15	11	122	37	74	90	4	15	4	141	79	17	45	223	162	21	5	18	64	k__Bacteria;p__Firmicutes;c__Erysipelotrichia;o__Erysipelotrichales;f__Erysipelotrichaceae;g__Turicibacter;s__
OTU_215	18	40	50	30	14	6	181	14	78	24	28	58	29	25	17	29	86	15	16	97	24	40	65	17	53	12	37	80	46	15	30	16	k__Bacteria;p__Firmicutes;c__Clostridia;o__Clostridiales;f__Ruminococcaceae;g__Ruminococcaceae_UCG-014;s__
OTU_216	6	69	49	124	87	161	5	13	74	10	14	6	36	34	30	14	35	18	22	47	50	104	38	16	70	24	106	227	289	47	23	40	k__Bacteria;p__Bacteroidetes;c__Bacteroidia;o__Bacteroidales;f__Rikenellaceae;g__Alistipes;s__
OTU_217	2	22	4	14	17	3	0	0	1	5	2	13	15	4	4	0	34	39	8	234	12	40	1	24	26	4	24	30	97	38	0	10	k__Bacteria;p__Bacteroidetes;c__Bacteroidia;o__Bacteroidales;f__Rikenellaceae;g__Alistipes
OTU_218	25	11	53	35	13	22	7	10	42	17	14	29	40	13	20	22	85	32	20	108	37	65	19	75	59	22	30	124	129	144	41	21	k__Bacteria;p__Firmicutes;c__Clostridia;o__Clostridiales;f__Ruminococcaceae;g__Anaerotruncus;s__
OTU_219	2	3	39	15	11	1	0	4	0	0	3	0	1	0	0	0	1	1	0	0	1	1	1	0	15	9	34	612	20	10	3	11	k__Bacteria;p__Saccharibacteria;c__unidentified_Saccharibacteria;o__unidentified_Saccharibacteria;f__unidentified_Saccharibacteria;g__unidentified_Saccharibacteria;s__Candidatus_Saccharibacteria_bacterium_UB2523
OTU_220	39	11	59	16	4	99	39	14	6	27	12	147	39	8	18	31	13	9	1	12	4	5	8	11	6	6	10	5	8	17	45	27	k__Bacteria;p__Proteobacteria;c__Gammaproteobacteria;o__Pseudomonadales;f__Moraxellaceae;g__Acinetobacter;s__Acinetobacter_lwoffii
OTU_221	14	16	2	31	1	7	3	0	43	27	22	5	42	5	19	9	59	56	37	39	34	54	9	21	42	19	151	28	159	52	9	15	k__Bacteria;p__Firmicutes;c__Clostridia;o__Clostridiales;f__Ruminococcaceae;g__Ruminiclostridium_9;s__Clostridiales_bacterium_NK3B98
OTU_222	4	6	9	0	16	4	0	3	475	69	46	24	59	35	34	60	55	32	10	29	8	85	5	9	48	3	3	39	9	16	2	4	k__Bacteria;p__Proteobacteria;c__Alphaproteobacteria;o__Rhodospirillales;f__Rhodospirillaceae;g__Thalassospira;s__
OTU_223	11	133	9	19	8	5	10	135	8	20	53	8	14	7	8	150	8	10	101	9	12	9	4	129	3	1	28	2	0	0	1	31	k__Bacteria;p__Firmicutes;c__Clostridia;o__Clostridiales;f__Ruminococcaceae;g__Ruminococcaceae_UCG-010;s__
OTU_224	16	97	11	21	9	21	1	8	222	78	58	24	48	30	22	29	90	104	48	269	47	152	12	45	66	18	31	20	53	38	3	12	k__Bacteria;p__Firmicutes;c__Clostridia;o__Clostridiales;f__Clostridiales_vadinBB60_group;g__;s__
OTU_225	12	60	43	27	73	5	329	17	42	14	15	11	50	12	6	4	29	29	14	137	30	153	49	25	36	16	51	202	133	27	233	35	k__Bacteria;p__Firmicutes;c__Clostridia;o__Clostridiales;f__Lachnospiraceae;g__Eubacterium_hallii_group;s__
OTU_226	7	15	33	20	43	6	96	9	33	18	6	16	18	16	41	4	106	35	26	326	34	136	107	70	34	15	52	193	118	38	16	22	k__Bacteria;p__Firmicutes;c__Clostridia;o__Clostridiales;f__Christensenellaceae;g__Christensenellaceae_R-7_group;s__
OTU_227	43	3	3	61	13	1	93	7	29	57	10	1	11	5	3	7	242	23	15	5	17	6	9	11	39	96	38	4	61	0	49	32	k__Bacteria;p__Proteobacteria;c__Alphaproteobacteria;o__Rhizobiales;f__Methylobacteriaceae;g__Methylobacterium;s__Methylobacterium_aquaticum
OTU_228	4	0	11	33	10	8	4	3	53	19	22	5	94	25	9	21	44	8	9	4	26	91	36	31	49	7	50	70	33	28	13	10	k__Bacteria;p__Firmicutes;c__Clostridia;o__Clostridiales;f__Ruminococcaceae
OTU_229	37	111	36	58	14	10	19	342	12	35	64	6	14	10	7	132	22	27	172	36	25	28	17	149	8	6	72	1	13	12	3	70	k__Bacteria;p__Firmicutes;c__Clostridia;o__Clostridiales;f__Ruminococcaceae;g__Eubacterium_coprostanoligenes_group;s__
OTU_230	606	22	51	33	18	135	7	26	0	63	7	3	7	34	12	7	1	35	3	0	0	6	1	1	0	38	5	4	0	3	1	1	k__Bacteria;p__Proteobacteria;c__Gammaproteobacteria;o__Pseudomonadales;f__Pseudomonadaceae;g__Pseudomonas;s__Pseudomonas_stutzeri
OTU_231	3	0	17	31	4	0	0	0	11	6	3	7	24	9	0	5	55	28	15	290	12	255	3	23	26	5	2	9	36	40	10	14	k__Bacteria;p__Bacteroidetes;c__Bacteroidia;o__Bacteroidales;f__;g__;s__
OTU_232	3	7	5	85	0	1	0	67	0	0	2	2	77	0	1	9	41	41	44	23	409	14	22	88	1	0	1	1	49	0	0	14	k__Bacteria;p__Firmicutes;c__Clostridia;o__Clostridiales;f__Ruminococcaceae;g__Saccharofermentans;s__
OTU_233	3	1	0	59	0	0	1	5	1	1	0	1	64	1	0	3	21	23	26	18	444	14	21	41	1	1	2	0	38	0	0	3	k__Bacteria
OTU_234	10	16	476	5	2	4	4	25	3	94	6	1	5	0	3	13	0	11	0	0	1	0	0	3	0	3	0	15	0	0	0	2	k__Bacteria;p__Firmicutes;c__Bacilli;o__Lactobacillales;f__Streptococcaceae;g__Lactococcus;s__Lactococcus_lactis
OTU_235	400	33	171	66	80	173	128	25	0	52	10	10	1	9	9	10	6	110	21	151	14	11	65	29	4	24	98	70	5	8	10	33	k__Bacteria;p__Firmicutes;c__Bacilli;o__Bacillales;f__Bacillaceae;g__Bacillus
OTU_236	15	57	10	18	5	10	2	126	17	130	51	7	31	16	12	122	18	26	127	7	9	20	6	83	0	18	27	1	0	0	0	37	k__Bacteria;p__Firmicutes;c__Clostridia;o__Clostridiales;f__Ruminococcaceae;g__Ruminococcaceae_UCG-010;s__
OTU_237	38	0	0	1	0	3	0	1	1	52	0	0	2	0	7	0	39	379	14	6	7	25	7	22	6	28	0	3	20	84	0	2	k__Bacteria;p__Bacteroidetes;c__Bacteroidia;o__Bacteroidales
OTU_238	2	31	0	23	12	21	1	3	99	19	17	6	33	13	35	18	132	19	10	67	45	61	50	43	59	17	28	10	156	152	8	22	k__Bacteria;p__Firmicutes;c__Clostridia;o__Clostridiales;f__Clostridiales_vadinBB60_group;g__;s__
OTU_239	19	49	9	18	5	8	5	117	14	83	37	8	18	22	17	164	9	16	78	6	7	2	2	72	1	8	20	1	1	0	1	28	k__Bacteria;p__Firmicutes;c__Clostridia;o__Clostridiales;f__Ruminococcaceae;g__Ruminococcaceae_UCG-010;s__
OTU_240	26	0	0	0	0	1	0	1	18	0	0	1	2	2	5	1	629	17	14	69	20	24	10	61	23	2	1	1	0	18	1	14	k__Bacteria;p__Bacteroidetes;c__Bacteroidia;o__Bacteroidales;f__Prevotellaceae;g__;s__
OTU_241	72	0	84	147	21	428	1	0	0	10	19	3	17	26	19	1	0	0	0	0	0	0	0	0	0	0	0	0	0	1	2	0	k__Bacteria
OTU_242	2	26	56	9	5	57	9	5	25	6	10	7	3	11	14	4	80	21	40	123	27	94	150	34	36	6	18	37	46	54	33	6	k__Bacteria;p__Proteobacteria;c__Betaproteobacteria;o__Burkholderiales;f__Alcaligenaceae;g__Sutterella;s__Parasutterella_secunda
OTU_243	22	215	94	26	41	35	6	10	4	4	22	0	3	6	6	0	0	14	14	0	3	7	2	2	7	6	43	19	14	3	1	5	k__Bacteria;p__Proteobacteria;c__Alphaproteobacteria;o__Rhizobiales;f__Hyphomicrobiaceae;g__Pelagibacterium;s__
OTU_244	69	12	123	10	3	50	11	61	2	8	105	2	3	1	5	12	1	3	6	12	1	0	14	75	0	3	12	6	1	9	201	3	k__Bacteria;p__Firmicutes;c__Bacilli;o__Lactobacillales;f__Streptococcaceae;g__Streptococcus
OTU_245	14	21	75	95	25	16	10	15	104	20	29	12	81	34	24	22	27	37	15	2	31	156	29	22	51	13	29	59	96	72	116	49	k__Bacteria;p__Firmicutes;c__Clostridia;o__Clostridiales;f__Ruminococcaceae
OTU_246	13	2	2	13	51	8	1	6	140	35	14	23	16	20	12	33	101	59	21	318	20	246	15	54	54	13	15	39	55	64	38	14	k__Bacteria;p__Firmicutes;c__Clostridia;o__Clostridiales;f__Clostridiales_vadinBB60_group;g__;s__
OTU_247	16	19	66	42	3	9	6	119	8	1	1	86	17	3	0	46	69	11	11	102	58	14	9	60	21	2	6	47	29	4	2	30	k__Bacteria;p__Firmicutes;c__Clostridia;o__Clostridiales;f__Clostridiaceae_1;g__Candidatus_Arthromitus;s__
OTU_248	6	75	4	15	9	104	0	4	44	20	19	91	19	11	13	5	98	79	37	216	28	145	29	57	23	9	112	57	68	56	5	16	k__Bacteria;p__Firmicutes;c__Clostridia;o__Clostridiales;f__Lachnospiraceae
OTU_249	18	31	190	20	1	6	1	12	85	21	33	8	56	22	11	7	21	17	17	5	29	24	11	25	98	24	134	268	96	30	75	26	k__Bacteria;p__Firmicutes;c__Clostridia;o__Clostridiales;f__Ruminococcaceae
OTU_250	53	142	91	152	61	55	62	28	171	95	99	427	232	61	90	78	230	115	61	270	118	186	186	125	165	56	152	307	328	127	212	80	k__Bacteria;p__Firmicutes;c__Clostridia;o__Clostridiales;f__Ruminococcaceae
OTU_251	0	0	1	2	2	8	0	1	112	19	11	9	27	10	21	13	75	11	9	164	16	67	23	35	15	2	2	1	28	0	4	3	k__Bacteria;p__Proteobacteria;c__Alphaproteobacteria;o__Rhodospirillales;f__Rhodospirillaceae;g__Thalassospira;s__
OTU_252	9	3	259	1	1	1	0	5	1	24	6	0	1	0	0	0	0	23	4	0	1	0	0	0	9	254	136	9	8	5	1	5	k__Bacteria;p__Fusobacteria;c__Fusobacteriia;o__Fusobacteriales;f__Leptotrichiaceae;g__Leptotrichia
OTU_253	49	220	32	62	17	24	19	391	12	108	80	6	29	13	9	84	39	41	382	11	48	19	24	296	4	11	51	2	1	2	0	52	k__Bacteria;p__Firmicutes;c__Clostridia;o__Clostridiales;f__Christensenellaceae;g__Christensenellaceae_R-7_group;s__
OTU_254	8	15	5	23	8	8	5	88	0	4	12	26	0	1	0	30	20	17	57	491	20	7	7	57	0	0	10	0	0	0	0	19	k__Bacteria;p__Firmicutes;c__Clostridia;o__Clostridiales;f__Lachnospiraceae;g__Lachnospiraceae_UCG-010;s__
OTU_255	21	37	16	8	9	465	3	151	22	158	29	5	6	10	20	120	8	18	103	0	4	2	2	45	0	8	19	0	0	20	0	19	k__Bacteria;p__Bacteroidetes;c__Bacteroidia;o__Bacteroidales;f__Prevotellaceae;g__Prevotellaceae_UCG-004;s__
OTU_256	43	130	45	29	22	474	13	22	10	16	18	31	23	11	48	3	4	28	11	28	10	4	60	8	3	4	14	4	3	27	88	7	k__Bacteria;p__Proteobacteria;c__Gammaproteobacteria;o__Xanthomonadales;f__Xanthomonadaceae;g__Luteimonas
OTU_257	25	173	15	21	3	7	4	112	6	41	45	3	6	7	5	41	3	14	57	4	8	4	6	46	1	5	17	1	0	0	0	21	k__Bacteria;p__Firmicutes;c__Clostridia;o__Clostridiales;f__Ruminococcaceae;g__Ruminococcaceae_UCG-010;s__
OTU_258	3	38	17	93	12	19	3	15	23	15	20	29	96	11	12	18	25	17	31	34	117	24	17	26	56	22	52	87	141	17	17	44	k__Bacteria;p__Firmicutes;c__Clostridia;o__Clostridiales;f__Ruminococcaceae;g__Ruminococcaceae_UCG-014;s__
OTU_259	42	55	19	41	13	19	9	251	24	114	73	12	28	33	38	264	14	39	116	8	14	11	11	183	0	17	25	0	0	1	0	73	k__Bacteria;p__Firmicutes;c__Clostridia;o__Clostridiales;f__Ruminococcaceae;g__Ruminococcaceae_UCG-010;s__
OTU_260	0	29	2	1	20	0	32	1	25	1	0	193	6	4	0	4	492	10	6	13	8	24	4	16	20	0	0	0	0	0	0	16	k__Bacteria;p__Bacteroidetes;c__Bacteroidia;o__Bacteroidales
OTU_261	1	1	0	31	2	2	1	0	73	17	18	3	34	7	10	16	40	28	2	8	35	46	4	11	31	12	21	10	199	18	7	12	k__Bacteria;p__Proteobacteria;c__Alphaproteobacteria;o__Rhodospirillales;f__Rhodospirillaceae;g__Thalassospira;s__
OTU_262	14	13	15	403	8	13	6	26	0	0	1	0	18	0	0	1	0	1	0	0	24	1	0	4	2	0	0	0	23	0	2	20	k__Bacteria;p__Firmicutes;c__Clostridia;o__Clostridiales;f__Family_XI;g__Parvimonas;s__
OTU_263	11	9	130	22	14	54	3	12	44	22	16	30	60	25	22	10	11	55	5	9	18	18	6	22	37	11	11	78	64	53	19	22	k__Bacteria;p__Firmicutes;c__Clostridia;o__Clostridiales;f__Lachnospiraceae
OTU_264	102	156	502	353	145	125	812	136	259	125	125	76	262	133	102	105	165	113	98	222	352	250	453	227	241	55	256	565	376	131	374	129	k__Bacteria;p__Firmicutes;c__Clostridia;o__Clostridiales;f__Ruminococcaceae;g__Ruminococcaceae_UCG-014;s__
OTU_265	61	3	28	1	1	1	4	1	390	39	22	5	12	11	10	23	24	7	3	0	2	18	3	3	38	4	74	45	41	143	252	5	k__Bacteria;p__Bacteroidetes;c__Bacteroidia;o__Bacteroidales;f__Bacteroidales_S24-7_group;g__;s__
OTU_266	9	4	16	15	5	164	28	6	6	7	1	1	7	6	15	0	15	32	3	23	9	64	60	10	10	6	7	36	10	11	11	3	k__Bacteria;p__Firmicutes;c__Clostridia;o__Clostridiales;f__Ruminococcaceae;g__Ruminococcaceae_UCG-013;s__
OTU_267	1	55	2	9	1	5	2	7	40	10	5	12	7	10	6	11	32	15	12	322	12	101	10	23	21	1	5	38	28	27	4	26	k__Bacteria;p__Firmicutes;c__Clostridia;o__Clostridiales;f__Clostridiales_vadinBB60_group;g__;s__
OTU_268	22	67	8	23	9	16	10	207	17	98	72	2	33	14	12	152	7	33	224	11	28	18	11	126	1	10	37	0	0	1	0	50	k__Bacteria;p__Firmicutes;c__Clostridia;o__Clostridiales;f__Ruminococcaceae;g__Ruminococcaceae_UCG-010;s__
OTU_269	7	17	42	54	45	15	57	6	15	32	28	59	28	10	4	12	189	31	23	34	20	18	14	47	33	263	162	129	23	45	74	63	k__Bacteria;p__Firmicutes;c__Bacilli;o__Lactobacillales;f__Lactobacillaceae;g__Lactobacillus
OTU_270	18	141	4	9	0	0	1	281	1	404	27	1	5	2	6	37	4	20	400	4	6	3	2	35	0	3	23	0	0	0	0	6	k__Bacteria;p__Spirochaetes;c__unidentified_Spirochaetes;o__Spirochaetales;f__Spirochaetaceae;g__Treponema_2
OTU_271	7	1	13	6	0	3	129	2	1	3	2	6	17	2	29	1	26	3	1	4	7	0	39	1	5	3	3	184	32	3	125	6	k__Bacteria;p__Firmicutes;c__Erysipelotrichia;o__Erysipelotrichales;f__Erysipelotrichaceae;g__Erysipelatoclostridium;s__Clostridium_spiroforme
OTU_272	13	14	3	17	4	5	5	129	15	79	25	10	31	21	12	160	1	11	21	0	5	1	0	67	1	7	6	0	0	1	1	36	k__Bacteria;p__Firmicutes;c__Clostridia;o__Clostridiales;f__Ruminococcaceae;g__Ruminococcaceae_UCG-013;s__
OTU_273	23	21	188	9	5	15	0	7	12	14	15	4	69	24	33	12	0	8	4	0	11	2	7	3	1	2	8	39	7	17	4	15	k__Bacteria;p__Proteobacteria;c__Betaproteobacteria;o__Burkholderiales;f__Comamonadaceae;g__Delftia;s__
OTU_274	0	48	0	0	0	0	0	3	5	11	59	2	4	2	3	13	0	0	82	0	0	0	0	5	29	19	215	20	25	15	19	22	k__Bacteria;p__Tenericutes;c__Mollicutes;o__Mycoplasmatales;f__Mycoplasmataceae;g__Mycoplasma;s__Mycoplasma_penetrans
OTU_275	3	7	5	162	11	1	1	7	32	5	4	15	28	9	5	12	7	8	12	164	22	29	11	9	15	2	8	26	28	2	3	4	k__Bacteria;p__Firmicutes;c__Clostridia;o__Clostridiales;f__Ruminococcaceae
OTU_276	4	6	47	113	32	7	1	7	192	27	21	35	27	20	7	22	71	46	9	26	15	120	6	24	53	8	12	13	45	29	3	13	k__Bacteria;p__Bacteroidetes;c__Bacteroidia;o__Bacteroidales;f__Porphyromonadaceae;g__Parabacteroides;s__
OTU_277	16	70	139	20	6	272	19	35	16	30	24	1	13	11	24	168	138	46	26	7	14	14	21	59	27	13	35	50	7	6	152	38	k__Bacteria;p__Proteobacteria;c__Alphaproteobacteria;o__Rhizobiales;f__Rhizobiaceae;g__Ensifer;s__Sinorhizobium_fredii
OTU_278	22	242	10	25	5	9	10	115	3	70	49	6	7	7	2	40	6	15	66	2	7	3	7	44	0	8	29	0	0	0	0	12	k__Bacteria;p__Firmicutes;c__Clostridia;o__Clostridiales;f__Ruminococcaceae;g__Ruminococcaceae_UCG-010;s__
OTU_279	5	8	3	8	3	471	2	11	0	0	0	0	0	0	18	0	0	0	0	0	0	0	0	0	1	0	1	0	0	5	0	0	k__Bacteria;p__Firmicutes;c__Clostridia;o__Clostridiales;f__Lachnospiraceae
OTU_280	2	6	361	8	1	11	2	13	2	8	2	2	2	2	124	5	0	1	0	0	0	0	0	1	0	0	0	17	0	1	0	0	k__Bacteria;p__Firmicutes;c__Negativicutes;o__Selenomonadales;f__Veillonellaceae;g__Dialister;s__
OTU_281	6	2	2	170	2	1	3	51	1	5	6	1	129	2	0	15	62	59	86	44	754	47	51	133	2	1	2	1	100	1	1	9	k__Bacteria;p__Firmicutes;c__Clostridia;o__Clostridiales;f__Ruminococcaceae;g__Ruminococcus_2;s__
OTU_282	0	0	0	0	0	0	0	0	14	27	17	352	13	16	14	23	0	1	0	33	0	0	0	0	0	0	0	0	0	0	0	0	k__Bacteria;p__Firmicutes;c__Clostridia;o__Clostridiales;f__Clostridiaceae_1;g__Clostridium_sensu_stricto_1
OTU_283	0	0	0	1	0	0	0	0	311	24	14	6	18	11	9	32	20	2	2	0	1	140	2	5	16	2	0	0	0	0	0	2	k__Bacteria;p__Bacteroidetes;c__Bacteroidia;o__Bacteroidales;f__Rikenellaceae
OTU_284	59	11	14	16	113	7	68	26	21	20	15	27	11	14	7	53	24	27	12	39	11	119	23	43	15	9	14	23	41	2	8	11	k__Bacteria;p__Firmicutes;c__Clostridia;o__Clostridiales;f__Ruminococcaceae;g__Ruminococcaceae_UCG-005;s__
OTU_285	172	199	72	146	46	254	22	66	249	128	143	32	267	62	84	111	162	150	94	118	89	147	38	145	145	70	257	307	205	179	25	77	k__Bacteria;p__Firmicutes;c__Clostridia;o__Clostridiales;f__Ruminococcaceae
OTU_286	3	4	482	8	3	5	2	5	0	0	0	0	0	0	0	0	0	0	0	0	0	0	0	0	0	0	0	21	0	0	0	0	k__Bacteria;p__Proteobacteria;c__Alphaproteobacteria;o__Rhodospirillales;f__Rhodospirillaceae
OTU_287	4	7	1	8	3	429	1	4	1	0	1	1	1	0	23	0	0	0	0	0	0	0	0	0	0	1	0	0	0	16	0	0	k__Bacteria;p__Acidobacteria;c__unidentified_Acidobacteria;o__Acidobacteriales;f__Acidobacteriaceae_.Subgroup_1.;g__;s__
OTU_288	12	33	61	14	3	269	2	7	0	7	4	2	1	0	30	0	1	20	4	0	1	0	2	0	0	3	6	3	0	16	0	1	k__Bacteria;p__Proteobacteria;c__Alphaproteobacteria;o__Rhizobiales;f__Hyphomicrobiaceae;g__Hyphomicrobium;s__Hyphomicrobium_sulfonivorans
OTU_289	21	53	28	73	10	106	4	14	6	48	84	2	35	19	15	10	3	34	14	18	16	2	7	10	10	44	33	8	17	12	10	3	k__Bacteria;p__Proteobacteria;c__Betaproteobacteria;o__Burkholderiales;f__Alcaligenaceae;g__Alcaligenes;s__Alcaligenes_faecalis
OTU_290	0	3	0	0	0	3	1	2	0	2	3	23	1	1	1	2	5	15	17	418	15	13	7	19	0	0	0	0	1	1	0	0	k__Bacteria;p__Proteobacteria;c__Alphaproteobacteria;o__Rhizobiales;f__Hyphomicrobiaceae;g__Hyphomicrobium
OTU_291	0	0	0	0	0	0	0	0	12	24	16	624	24	65	35	23	0	1	0	38	0	0	0	0	0	0	0	0	0	0	0	0	k__Bacteria;p__Proteobacteria;c__Epsilonproteobacteria;o__Campylobacterales;f__Helicobacteraceae;g__Helicobacter
OTU_292	321	18	14	21	3	8	3	20	0	50	0	0	0	0	0	0	0	31	0	0	0	0	0	0	0	15	0	0	0	0	0	0	k__Bacteria;p__Firmicutes;c__Clostridia;o__Clostridiales;f__Family_XI;g__Anaerococcus
OTU_293	0	1	0	0	0	0	0	0	6	19	11	455	18	8	6	5	0	0	0	13	0	0	0	0	1	0	0	1	0	0	0	0	k__Bacteria;p__Actinobacteria;c__unidentified_Actinobacteria;o__Corynebacteriales;f__Mycobacteriaceae;g__Mycobacterium
OTU_294	32	207	21	30	10	8	11	229	27	94	99	13	39	19	25	261	8	28	167	4	14	4	10	141	0	10	44	0	0	0	0	56	k__Bacteria;p__Firmicutes;c__Clostridia;o__Clostridiales;f__Clostridiales_vadinBB60_group
OTU_295	2	2	0	0	2	4	2	0	8	10	1	0	0	4	2	0	123	50	14	36	8	57	13	15	14	7	40	2	0	29	234	2	k__Bacteria;p__Bacteroidetes;c__Bacteroidia;o__Bacteroidales;f__Porphyromonadaceae
OTU_296	203	285	99	29	23	8	74	25	146	48	30	7	32	48	11	21	81	35	37	25	20	182	9	20	22	15	19	12	29	26	4	10	k__Bacteria;p__Cyanobacteria;c__Melainabacteria;o__Gastranaerophilales;f__;g__;s__
OTU_297	19	59	9	8	8	8	3	170	23	143	32	2	13	16	8	189	15	26	112	4	4	2	7	90	0	5	12	0	0	0	0	23	k__Bacteria;p__Bacteroidetes;c__Bacteroidia;o__Bacteroidales;f__Rikenellaceae;g__Rikenellaceae_RC9_gut_group;s__
OTU_298	20	289	6	18	7	4	5	116	3	78	48	2	5	5	4	30	13	26	228	9	21	11	5	90	0	5	25	1	0	0	0	17	k__Bacteria;p__Firmicutes;c__Clostridia;o__Clostridiales;f__Christensenellaceae;g__Christensenellaceae_R-7_group;s__
OTU_299	106	36	46	47	4	9	12	3	50	34	11	8	37	15	4	6	89	26	15	70	37	13	38	22	51	19	21	124	115	14	13	12	k__Bacteria;p__Firmicutes;c__Clostridia;o__Clostridiales;f__Ruminococcaceae;g__Ruminococcaceae_UCG-013;s__
OTU_300	5	126	2	8	10	3	250	6	52	1	13	6	5	15	3	6	8	1	6	77	2	21	16	6	3	1	3	1	3	34	6	0	k__Bacteria;p__Cyanobacteria;c__Melainabacteria;o__Gastranaerophilales;f__;g__;s__
OTU_301	2	2	20	1	14	1	0	0	5	1	1	0	0	48	3	1	27	19	4	6	14	977	11	15	3	0	2	2	11	25	0	0	k__Bacteria;p__Bacteroidetes;c__Bacteroidia;o__Bacteroidales
OTU_302	37	11	10	2	3	4	3	40	2	58	5	0	0	0	1	10	5	48	15	2	0	8	3	21	16	302	20	7	10	7	43	15	k__Bacteria;p__Firmicutes;c__Clostridia;o__Clostridiales;f__Ruminococcaceae;g__Ruminococcaceae_UCG-010;s__
OTU_303	3	2	15	0	0	21	0	5	53	8	6	4	15	2	8	8	52	10	6	19	6	20	3	48	25	4	11	131	11	18	3	11	k__Bacteria;p__Firmicutes;c__Clostridia;o__Clostridiales;f__Christensenellaceae;g__Christensenellaceae_R-7_group
OTU_304	0	0	3	1	0	2	0	0	2	1	1	0	2	0	4	0	113	4	1	1	1	46	5	3	70	3	17	98	19	78	73	11	k__Bacteria;p__Bacteroidetes;c__Bacteroidia;o__Bacteroidales;f__Bacteroidales_S24-7_group;g__;s__
OTU_305	5	3	0	6	1	490	3	5	0	0	0	0	0	0	18	0	0	0	0	0	0	0	0	0	0	0	0	0	0	16	0	0	k__Bacteria;p__Proteobacteria;c__Alphaproteobacteria;o__Rhodospirillales;f__Acetobacteraceae;g__Belnapia;s__
OTU_306	288	9	10	28	4	5	144	9	11	28	3	1	3	2	1	2	9	18	2	2	6	35	66	14	14	7	0	2	31	0	6	3	k__Bacteria;p__Firmicutes;c__Clostridia;o__Clostridiales;f__Ruminococcaceae;g__Ruminiclostridium_5
OTU_307	0	0	0	0	0	0	0	1	0	0	0	22	0	0	0	0	3	4	7	447	3	6	4	10	0	0	0	0	0	0	0	0	k__Bacteria;p__Firmicutes;c__Clostridia;o__Clostridiales;f__Lachnospiraceae;g__Blautia
OTU_308	2	4	13	53	8	0	0	8	54	13	8	10	22	8	4	13	40	10	5	56	26	28	5	31	44	2	6	13	40	5	3	18	k__Bacteria;p__Firmicutes;c__Clostridia;o__Clostridiales;f__Lachnospiraceae
OTU_309	14	86	7	9	5	4	5	204	18	81	40	10	9	10	9	462	9	11	82	1	6	4	1	89	0	3	14	0	0	0	0	39	k__Bacteria;p__Bacteroidetes;c__Bacteroidia;o__Bacteroidales;f__Rikenellaceae;g__Rikenellaceae_RC9_gut_group;s__
OTU_310	8	46	1	11	0	237	3	3	0	9	5	0	16	1	16	2	1	20	2	0	7	2	1	19	2	1	8	13	46	8	37	4	k__Bacteria;p__Actinobacteria;c__Acidimicrobiia;o__Acidimicrobiales;f__unidentified_Acidimicrobiales;g__Candidatus_Microthrix;s__
OTU_311	9	81	7	5	3	5	1	2	46	16	18	3	3	4	6	3	199	97	33	29	35	72	25	40	36	11	10	0	1	10	0	0	k__Bacteria;p__Firmicutes;c__Clostridia;o__Clostridiales;f__Clostridiales_vadinBB60_group;g__;s__
OTU_312	9	8	32	16	0	3	1	45	4	38	3	2	14	4	2	11	2	2	6	1	18	0	2	49	13	12	30	239	128	6	5	27	k__Bacteria;p__Firmicutes;c__Clostridia;o__Clostridiales;f__Christensenellaceae
OTU_313	302	102	49	14	7	175	36	6	1	40	5	4	2	11	8	2	11	158	9	49	5	12	3	8	5	15	23	4	18	9	2	1	k__Bacteria;p__Bacteroidetes;c__Sphingobacteriia;o__Sphingobacteriales;f__Sphingobacteriaceae;g__Sphingobacterium;s__Sphingobacterium_kyonggiense
OTU_314	3	67	5	13	6	1	2	8	81	26	23	13	24	30	6	40	44	22	16	209	18	67	11	20	22	4	8	6	13	9	10	8	k__Bacteria;p__Firmicutes;c__Clostridia;o__Clostridiales;f__Clostridiales_vadinBB60_group;g__;s__
OTU_315	45	339	18	32	12	9	9	158	19	146	44	4	15	14	20	57	7	38	80	5	5	2	5	54	0	13	34	1	1	0	1	30	k__Bacteria;p__Firmicutes;c__Clostridia;o__Clostridiales;f__Ruminococcaceae;g__Ruminococcaceae_UCG-009;s__
OTU_316	0	2	0	44	0	1	1	1	0	0	0	0	41	0	1	0	7	25	37	8	343	10	12	36	0	2	5	0	30	0	2	1	k__Bacteria;p__Actinobacteria;c__Coriobacteriia;o__Coriobacteriales;f__Coriobacteriaceae;g__Senegalimassilia;s__
OTU_317	5	1	2	331	118	4	10	8	11	1	0	0	20	8	1	1	145	8	6	51	11	110	3	14	102	10	13	91	68	35	2	13	k__Bacteria;p__Bacteroidetes;c__Bacteroidia;o__Bacteroidales;f__Prevotellaceae;g__Prevotellaceae_UCG-001;s__
OTU_318	22	43	39	71	10	12	764	58	2	1	0	0	18	0	1	2	9	12	7	3	78	7	147	14	3	0	3	31	13	0	84	6	k__Bacteria;p__Firmicutes;c__Clostridia;o__Clostridiales;f__Ruminococcaceae;g__Ruminiclostridium_5;s__
OTU_319	22	63	20	33	7	8	11	216	1	2	25	0	1	0	0	63	10	17	119	9	19	12	6	179	0	1	42	0	1	1	0	50	k__Bacteria;p__Firmicutes;c__Clostridia;o__Clostridiales;f__Ruminococcaceae;g__Candidatus_Soleaferrea;s__
OTU_320	3	17	61	18	48	5	11	4	17	2	6	2	22	5	7	3	8	2	2	17	7	45	26	7	20	8	28	52	97	130	588	22	k__Bacteria;p__Firmicutes;c__Negativicutes;o__Selenomonadales;f__Veillonellaceae;g__Megamonas;s__Megamonas_hypermegale
OTU_321	2	18	5	28	4	8	3	11	38	17	21	26	27	11	5	16	30	20	35	282	28	62	43	21	19	5	83	10	59	37	6	9	k__Bacteria;p__Proteobacteria;c__Alphaproteobacteria
OTU_322	0	0	0	0	1	0	0	0	25	0	0	0	0	2	0	3	771	27	17	15	13	57	14	54	71	0	1	0	0	0	0	2	k__Bacteria;p__Bacteroidetes;c__Bacteroidia;o__Bacteroidales
OTU_323	11	2	1	34	0	1	0	27	3	65	11	5	39	3	6	11	23	30	20	8	145	11	6	31	0	10	2	2	17	0	0	3	k__Bacteria;p__Firmicutes;c__Clostridia;o__Clostridiales;f__Ruminococcaceae;g__Ruminococcaceae_NK4A214_group;s__
OTU_324	0	8	2	11	38	2	0	1	49	3	11	3	6	8	1	5	33	3	12	54	13	54	3	13	40	6	86	39	83	17	29	6	k__Bacteria;p__Bacteroidetes;c__Bacteroidia;o__Bacteroidales;f__Rikenellaceae;g__Alistipes
OTU_325	17	18	10	18	13	5	9	103	1	47	21	1	11	6	6	41	12	26	64	4	8	2	2	73	3	2	19	0	0	0	0	18	k__Bacteria;p__Firmicutes;c__Clostridia;o__Clostridiales;f__Ruminococcaceae;g__Ruminococcus_1
OTU_326	6	9	3	10	2	413	2	3	7	10	34	1	66	4	36	22	0	1	1	0	5	0	1	6	1	0	8	0	5	5	34	0	k__Bacteria;p__Actinobacteria;c__unidentified_Actinobacteria;o__Corynebacteriales;f__Corynebacteriaceae;g__Corynebacterium_1;s__Corynebacterium_tuberculostearicum
OTU_327	1	2	31	2	56	7	3	6	2	1	0	1	4	24	8	1	38	14	9	44	15	399	3	55	9	2	5	40	26	80	43	15	k__Bacteria;p__Bacteroidetes;c__Bacteroidia;o__Bacteroidales;f__Porphyromonadaceae
OTU_328	16	35	8	12	3	4	3	104	11	46	27	4	12	6	9	77	4	24	97	2	11	2	12	73	0	3	23	2	0	0	1	19	k__Bacteria;p__Firmicutes;c__Clostridia;o__Clostridiales;f__Ruminococcaceae
OTU_329	1	2	5	83	2	6	9	7	2	7	3	3	20	5	6	10	14	9	7	19	31	45	50	39	12	3	7	31	37	10	13	5	k__Bacteria;p__Firmicutes;c__Clostridia;o__Clostridiales;f__Family_XIII
OTU_330	9	0	0	0	2	75	0	2	163	20	5	4	4	10	5	10	91	70	3	5	4	352	7	29	6	6	3	6	5	33	1	1	k__Bacteria;p__Bacteroidetes;c__Bacteroidia;o__Bacteroidales;f__Prevotellaceae;g__Prevotellaceae_UCG-001;s__
OTU_331	3	2	6	4	7	36	4	2	22	15	3	0	8	9	8	3	22	42	7	2	10	47	11	8	32	9	27	33	21	37	45	10	k__Bacteria;p__Bacteroidetes;c__Bacteroidia;o__Bacteroidales;f__Bacteroidaceae;g__Bacteroides;s__
OTU_332	3	12	52	37	22	5	1	4	30	11	15	29	25	5	6	5	65	15	16	49	36	29	7	30	80	22	55	168	99	51	14	17	k__Bacteria;p__Firmicutes;c__Clostridia;o__Clostridiales;f__Ruminococcaceae;g__Eubacterium_coprostanoligenes_group;s__
OTU_333	3	36	10	10	4	0	0	2	28	20	18	2	90	4	5	12	45	27	9	4	13	12	6	15	9	2	27	40	22	2	14	28	k__Bacteria;p__Firmicutes;c__Clostridia;o__Clostridiales;f__Lachnospiraceae
OTU_334	0	8	82	51	14	10	1	4	86	15	12	189	34	31	18	13	90	13	16	75	15	420	17	29	45	8	49	149	115	142	58	11	k__Bacteria;p__Bacteroidetes;c__Bacteroidia;o__Bacteroidales
OTU_335	72	4	22	3	5	60	28	14	15	64	10	32	25	26	25	62	21	20	4	3	1	2	3	14	2	67	3	7	3	4	11	7	k__Bacteria;p__Proteobacteria;c__Betaproteobacteria;o__Burkholderiales;f__Alcaligenaceae;g__Achromobacter
OTU_336	4	3	419	5	3	4	3	4	0	0	0	0	0	0	0	0	0	1	0	0	0	0	0	0	0	0	0	10	0	0	0	0	k__Bacteria;p__Bacteroidetes;c__Bacteroidia;o__Bacteroidales;f__Prevotellaceae;g__Alloprevotella;s__
OTU_337	0	14	1	0	0	1	0	1	5	11	375	1	11	14	5	14	0	0	16	0	0	0	0	0	0	1	8	0	0	0	1	1	k__Bacteria;p__Proteobacteria;c__Gammaproteobacteria;o__Xanthomonadales;f__Xanthomonadaceae;g__Thermomonas
OTU_338	406	108	502	163	35	582	37	43	6	63	13	3	91	44	42	34	2	61	11	120	36	9	9	29	7	28	55	21	92	46	21	65	k__Bacteria;p__Actinobacteria;c__unidentified_Actinobacteria;o__Micrococcales;f__Microbacteriaceae;g__Microbacterium
OTU_339	365	9	8	7	5	5	2	14	0	30	0	0	0	0	0	1	1	17	0	0	0	0	0	0	0	10	0	0	0	0	0	0	k__Bacteria;p__Proteobacteria;c__Deltaproteobacteria;o__Desulfuromonadales;f__Sva1033;g__;s__
OTU_340	6	73	70	3	2	76	21	3	2	13	3	0	1	0	5	0	11	95	6	19	4	6	0	10	0	5	4	1	0	2	0	0	k__Bacteria;p__Bacteroidetes;c__Flavobacteriia;o__Flavobacteriales;f__Flavobacteriaceae;g__Aequorivita;s__
OTU_341	14	15	3	7	2	6	3	62	8	44	24	9	21	16	9	120	3	11	47	1	4	4	2	40	0	6	8	0	0	0	0	14	k__Bacteria;p__Firmicutes;c__Clostridia;o__Clostridiales;f__Ruminococcaceae;g__Ruminococcaceae_UCG-010;s__
OTU_342	2	5	17	51	12	3	50	4	32	26	11	5	107	26	7	13	39	7	8	32	57	106	55	11	45	13	29	76	100	7	12	23	k__Bacteria;p__Firmicutes;c__Clostridia;o__Clostridiales;f__Ruminococcaceae;g__Ruminococcaceae_NK4A214_group;s__
OTU_343	1	3	442	5	1	0	1	3	0	0	0	0	0	0	0	0	0	0	0	0	3	0	0	0	0	0	0	7	0	0	0	0	k__Bacteria;p__Bacteroidetes;c__Bacteroidia;o__Bacteroidales
OTU_344	1	10	7	3	7	2	0	2	91	14	7	18	9	16	4	9	37	14	19	355	12	75	8	24	41	6	3	5	22	25	2	6	k__Bacteria;p__Bacteroidetes;c__Bacteroidia;o__Bacteroidales;f__Porphyromonadaceae;g__;s__
OTU_345	3	4	3	1	3	0	143	11	9	3	1	15	2	1	1	0	86	10	7	62	6	4	51	52	10	2	1	1	0	0	9	5	k__Bacteria;p__Firmicutes;c__Clostridia;o__Clostridiales;f__Ruminococcaceae;g__Ruminiclostridium_5;s__
OTU_346	0	11	0	1	0	0	0	24	20	7	0	1	2	0	0	20	14	0	32	145	2	15	2	2	75	0	14	53	72	60	72	1	k__Archaea;p__Euryarchaeota;c__Thermoplasmata;o__Thermoplasmatales;f__unidentified_Thermoplasmatales;g__unidentified_Thermoplasmatales;s__methanogenic_archaeon_CH1270
OTU_347	34	3	1	3	7	44	36	1	8	33	53	65	168	61	180	42	0	7	0	0	0	0	253	2	0	3	0	0	3	1	13	2	Unknown
OTU_348	138	0	0	21	84	2	2	0	0	8	58	0	194	224	128	26	0	34	0	0	0	0	0	0	0	7	0	0	1	0	1	0	Unknown
OTU_349	4	78	3	6	2	2	2	70	21	75	16	6	12	6	1	221	1	7	29	0	1	1	1	42	0	4	5	0	0	0	0	21	k__Bacteria;p__Bacteroidetes;c__Bacteroidia;o__Bacteroidales;f__Rikenellaceae;g__Alistipes;s__
OTU_350	2	8	4	6	0	1	135	5	7	0	1	4	3	0	1	0	32	7	13	63	34	9	53	5	2	0	25	52	1	13	5	0	k__Bacteria;p__Saccharibacteria;c__unidentified_Saccharibacteria;o__unidentified_Saccharibacteria;f__unidentified_Saccharibacteria;g__Candidatus_Saccharimonas;s__
OTU_351	18	59	17	34	10	13	6	250	16	46	58	10	22	14	13	218	13	23	189	7	25	15	14	122	1	4	33	1	0	0	1	62	k__Bacteria;p__Firmicutes;c__Clostridia;o__Clostridiales;f__Ruminococcaceae;g__Ruminococcaceae_UCG-010;s__
OTU_352	19	96	20	37	6	9	12	217	7	118	51	6	22	12	10	173	8	11	144	5	15	6	5	98	1	5	29	0	1	1	3	47	k__Bacteria;p__Firmicutes;c__Clostridia;o__Clostridiales;f__Ruminococcaceae;g__Ruminiclostridium_5;s__
OTU_353	94	9	11	1	1	0	2	1	3	20	5	206	10	4	1	12	2	13	1	31	4	0	3	4	0	3	0	3	15	0	3	7	k__Bacteria;p__Firmicutes;c__Bacilli;o__Lactobacillales;f__Aerococcaceae
OTU_354	9	13	165	55	49	3	3	17	5	7	2	0	2	17	0	2	14	7	2	4	6	25	1	11	16	2	1	16	8	1	0	8	k__Bacteria;p__Firmicutes;c__Clostridia;o__Clostridiales;f__Lachnospiraceae;g__Tyzzerella;s__
OTU_355	16	26	149	6	46	9	161	14	28	15	8	2	9	9	0	5	18	41	8	11	12	74	11	11	26	11	26	206	33	9	16	8	k__Bacteria;p__Firmicutes;c__Clostridia;o__Clostridiales;f__Peptococcaceae;g__Peptococcus;s__
OTU_356	3	82	45	153	14	10	15	12	99	20	24	2	33	20	16	12	15	16	7	0	15	75	5	5	28	6	21	17	33	44	3	4	k__Bacteria;p__Firmicutes;c__Clostridia;o__Clostridiales;f__Lachnospiraceae
OTU_357	1	63	38	3	1	1	9	0	1	2	7	5	2	15	1	2	2	4	14	125	4	15	2	8	1	5	66	7	2	1	4	3	k__Bacteria;p__Firmicutes;c__Clostridia;o__Clostridiales;f__Ruminococcaceae;g__Ruminococcaceae_UCG-013;s__
OTU_358	27	71	14	14	3	5	3	153	28	213	36	2	10	16	8	76	20	27	104	4	4	5	2	42	0	10	21	0	0	0	0	26	k__Bacteria;p__Bacteroidetes;c__Bacteroidia;o__Bacteroidales;f__Bacteroidales_RF16_group;g__;s__
OTU_359	315	7	5	10	10	2	5	5	0	21	5	0	1	26	0	2	0	10	1	3	0	4	1	0	1	7	0	0	1	1	0	0	k__Bacteria;p__Proteobacteria;c__Gammaproteobacteria;o__Alteromonadales;f__Shewanellaceae;g__Shewanella
OTU_360	4	87	63	15	12	8	2	10	24	13	20	14	28	5	4	10	20	6	12	51	18	49	28	28	11	4	13	11	41	10	23	6	k__Bacteria;p__Firmicutes;c__Clostridia;o__Clostridiales;f__Family_XIII
OTU_361	5	250	7	2	3	2	1	9	0	4	13	24	5	1	0	2	4	23	10	12	0	6	1	5	0	2	5	0	5	0	0	2	k__Bacteria;p__Bacteroidetes;c__Sphingobacteriia;o__Sphingobacteriales;f__Sphingobacteriaceae;g__Sphingobacterium
OTU_362	0	6	5	1	8	4	69	2	84	3	1	4	4	6	2	6	35	4	0	45	5	75	35	25	8	10	0	0	1	20	17	4	k__Bacteria;p__Cyanobacteria;c__Melainabacteria;o__Gastranaerophilales;f__;g__;s__
OTU_363	7	8	57	13	1	5	8	9	145	51	33	19	131	25	15	28	70	68	27	112	44	38	27	41	48	22	27	47	84	31	2	9	k__Bacteria;p__Firmicutes;c__Clostridia;o__Clostridiales;f__Ruminococcaceae
OTU_364	50	1	17	2	2	0	1	4	95	13	7	3	33	8	7	32	127	63	2	24	7	155	5	16	46	8	1	2	3	14	2	5	k__Bacteria;p__Bacteroidetes;c__Bacteroidia;o__Bacteroidales;f__Prevotellaceae;g__Prevotellaceae_UCG-001;s__
OTU_365	10	143	15	14	3	5	7	61	4	60	26	3	4	4	5	16	0	11	21	1	0	0	0	15	0	7	13	0	0	0	0	12	k__Bacteria;p__Firmicutes;c__Clostridia;o__Clostridiales;f__Ruminococcaceae;g__Ruminiclostridium_1;s__
OTU_366	3	2	3	169	0	2	1	4	0	2	7	1	171	1	2	0	65	90	88	54	1028	47	67	155	3	1	7	2	129	0	2	0	k__Bacteria;p__Firmicutes;c__Clostridia;o__Clostridiales;f__Lachnospiraceae;g__Lachnospiraceae_NK3A20_group;s__
OTU_367	6	36	6	12	7	0	137	7	4	6	6	7	9	2	2	4	67	30	17	109	13	31	33	40	11	1	8	4	14	29	16	6	k__Bacteria;p__Firmicutes;c__Clostridia;o__Clostridiales;f__Ruminococcaceae;g__Ruminococcaceae_UCG-008;s__
OTU_368	0	0	0	0	1	0	0	0	1	1	0	371	0	16	39	1	0	0	0	0	0	0	0	0	0	0	0	0	0	0	0	0	k__Bacteria
OTU_369	12	31	16	7	50	10	4	9	26	12	8	15	8	31	9	11	128	57	36	310	56	234	67	175	49	19	24	79	38	57	12	19	k__Bacteria;p__Firmicutes;c__Clostridia;o__Clostridiales;f__Lachnospiraceae
OTU_370	3	20	79	0	13	0	25	1	5	9	7	275	4	5	4	22	19	7	0	4	3	2	1	5	0	2	0	0	4	1	6	3	k__Bacteria;p__Bacteroidetes;c__Bacteroidia;o__Bacteroidales;f__Rikenellaceae;g__Rikenellaceae_RC9_gut_group;s__
OTU_371	10	11	41	112	12	8	47	6	2	6	2	5	5	2	0	0	3	10	15	140	7	6	4	9	7	58	34	3	5	10	2	3	k__Bacteria;p__Proteobacteria;c__Gammaproteobacteria;o__Pseudomonadales;f__Moraxellaceae;g__Acinetobacter
OTU_372	6	36	39	1	4	1	3	9	1	5	4	8	12	36	1	4	13	15	9	154	20	8	11	9	2	1	2	3	1	0	0	0	k__Bacteria;p__Proteobacteria;c__Alphaproteobacteria;o__Rhodospirillales;f__Rhodospirillaceae;g__Thalassospira;s__
OTU_373	18	10	10	15	0	4	3	71	5	61	16	3	10	4	7	59	9	13	48	5	6	2	1	33	1	4	9	0	1	0	0	13	k__Bacteria;p__Firmicutes;c__Clostridia;o__Clostridiales;f__Ruminococcaceae;g__Ruminococcaceae_UCG-010;s__
OTU_374	151	3	1	3	3	1	0	2	7	14	1	0	0	6	1	2	48	38	2	8	4	25	6	3	11	10	0	25	5	10	58	3	k__Bacteria;p__Firmicutes;c__Erysipelotrichia;o__Erysipelotrichales;f__Erysipelotrichaceae;g__unidentified_Erysipelotrichaceae;s__Clostridiales_bacterium_10-3b
OTU_375	5	12	4	4	3	104	4	9	44	11	12	2	16	6	11	11	24	20	1	2	7	15	27	16	14	4	2	0	7	7	9	5	k__Bacteria;p__Bacteroidetes;c__Bacteroidia;o__Bacteroidales;f__Porphyromonadaceae
OTU_376	6	75	4	93	2	51	0	6	40	7	9	1	12	4	6	3	57	29	8	32	12	64	5	14	25	4	8	15	28	30	20	7	k__Bacteria;p__Firmicutes;c__Clostridia;o__Clostridiales;f__Ruminococcaceae;g__Oscillibacter
OTU_377	8	25	4	17	0	5	1	6	199	24	18	10	23	18	21	18	179	46	23	57	34	75	25	29	81	17	8	16	138	78	71	13	k__Bacteria;p__Proteobacteria;c__Deltaproteobacteria;o__Desulfovibrionales;f__Desulfovibrionaceae;g__Desulfovibrio;s__
OTU_378	0	1	91	0	15	1	4	0	22	1	1	1	1	2	6	1	7	8	6	56	0	45	30	2	6	0	2	17	1	31	43	1	k__Bacteria;p__Bacteroidetes;c__Bacteroidia;o__Bacteroidales;f__Porphyromonadaceae;g__Barnesiella
OTU_379	16	29	10	15	2	10	2	109	10	98	40	4	13	7	8	51	6	22	56	6	7	3	5	62	0	9	10	0	0	0	0	14	k__Bacteria;p__Firmicutes;c__Clostridia;o__Clostridiales
OTU_380	12	44	941	18	10	9	8	14	1	9	1	1	0	2	0	0	0	9	3	2	0	0	0	0	0	1	0	35	0	0	1	1	k__Bacteria;p__Firmicutes;c__Bacilli;o__Bacillales;f__Planococcaceae
OTU_381	2	10	23	0	3	0	0	1	5	2	0	0	0	4	0	1	42	33	1	1	3	261	1	7	11	3	0	2	1	16	1	1	k__Bacteria;p__Bacteroidetes;c__Bacteroidia;o__Bacteroidales;f__Prevotellaceae
OTU_382	0	0	0	0	1	0	0	0	5	11	10	302	12	6	5	6	0	0	1	9	0	0	0	1	0	0	0	0	0	0	0	1	k__Bacteria;p__Proteobacteria;c__Gammaproteobacteria;o__Legionellales;f__Coxiellaceae;g__Aquicella;s__
OTU_383	19	26	4	8	6	3	6	108	7	87	28	7	16	3	4	41	5	24	58	1	2	5	1	32	0	10	5	0	1	0	0	16	k__Bacteria;p__Firmicutes;c__Clostridia;o__Clostridiales;f__Ruminococcaceae;g__Ruminococcaceae_UCG-010;s__
OTU_384	3	42	46	15	17	4	14	4	9	6	5	3	12	4	1	3	3	10	6	5	9	7	12	7	15	7	12	44	53	3	11	6	k__Bacteria;p__Firmicutes;c__Clostridia;o__Clostridiales;f__Lachnospiraceae;g__Lachnospiraceae_FCS020_group;s__
OTU_385	2	2	4	5	1	0	41	1	14	1	0	1	7	0	0	0	91	6	11	14	9	17	82	21	14	0	3	13	22	2	5	3	k__Bacteria;p__Proteobacteria;c__Alphaproteobacteria;o__Rhodospirillales;f__Rhodospirillaceae;g__Thalassospira;s__
OTU_386	0	5	7	5	0	3	5	3	19	4	2	3	24	5	7	2	5	24	4	108	15	81	9	22	9	3	48	114	56	124	5	11	k__Bacteria;p__Firmicutes;c__Erysipelotrichia;o__Erysipelotrichales;f__Erysipelotrichaceae;g__Erysipelotrichaceae_UCG-003;s__
OTU_387	160	70	42	5	3	189	81	6	0	17	6	1	3	0	6	3	3	40	7	40	1	10	13	14	3	9	3	62	36	7	136	2	k__Bacteria;p__Deinococcus-Thermus;c__Deinococci;o__Deinococcales;f__Trueperaceae;g__Truepera;s__
OTU_388	113	15	17	16	2	7	4	15	16	19	5	0	4	3	1	5	68	19	15	5	10	8	6	15	30	13	5	33	4	3	1	4	k__Bacteria;p__Firmicutes;c__Clostridia;o__Clostridiales;f__Ruminococcaceae;g__Ruminococcaceae_UCG-010
OTU_389	6	18	51	5	2	4	1	8	6	8	19	2	5	4	4	3	10	11	21	4	10	30	28	25	26	10	97	81	21	7	13	17	k__Bacteria;p__Firmicutes;c__Clostridia;o__Clostridiales;f__Ruminococcaceae
OTU_390	5	6	10	256	5	5	5	24	0	0	0	0	16	0	0	0	0	0	0	0	17	0	0	4	0	0	0	0	13	0	0	0	k__Bacteria;p__Firmicutes;c__Clostridia;o__Clostridiales;f__Ruminococcaceae;g__Ruminococcaceae_UCG-010;s__
OTU_391	12	5	6	6	1	2	235	11	5	0	3	0	1	1	2	4	0	0	0	0	0	0	32	7	2	2	10	16	0	0	21	1	k__Bacteria;p__Firmicutes;c__Clostridia;o__Clostridiales;f__Family_XIII
OTU_392	11	5	4	10	2	288	4	13	0	0	1	0	1	0	33	0	0	0	0	0	0	0	0	0	0	0	0	0	1	10	0	1	k__Bacteria;p__Proteobacteria;c__Gammaproteobacteria;o__Pseudomonadales;f__Pseudomonadaceae;g__Pseudomonas
OTU_393	12	123	14	12	7	6	1	94	4	46	29	2	8	4	4	38	2	10	58	3	3	0	2	30	1	4	14	0	0	0	0	9	k__Bacteria;p__Firmicutes;c__Clostridia;o__Clostridiales;f__Ruminococcaceae;g__Ruminococcaceae_UCG-010;s__
OTU_394	2	4	5	3	1	100	6	1	4	11	4	65	4	1	9	4	5	16	2	87	4	0	4	5	8	3	33	18	7	4	3	6	k__Bacteria;p__Firmicutes;c__Clostridia;o__Clostridiales;f__Ruminococcaceae;g__Ruminococcaceae_UCG-013;s__
OTU_395	48	103	43	70	16	24	18	454	20	123	87	10	102	12	12	129	35	39	347	18	35	14	21	197	1	11	58	3	7	2	1	58	k__Bacteria;p__Firmicutes;c__Clostridia;o__Clostridiales;f__Christensenellaceae;g__Christensenellaceae_R-7_group
OTU_396	6	5	2	39	1	1	0	31	0	0	6	1	42	1	1	10	8	17	23	4	174	13	7	38	0	3	2	0	22	0	0	8	k__Bacteria;p__Firmicutes;c__Clostridia;o__Clostridiales;f__Christensenellaceae;g__Christensenellaceae_R-7_group
OTU_397	4	1	314	4	0	0	2	5	0	0	1	0	0	0	0	0	0	0	0	1	1	0	0	0	0	0	0	7	0	0	0	1	k__Bacteria;p__Actinobacteria;c__Coriobacteriia;o__Coriobacteriales;f__Coriobacteriaceae;g__Coriobacteriaceae_UCG-002;s__
OTU_398	14	1	2	6	30	1	1	1	0	11	0	0	0	16	1	1	13	56	5	4	2	199	3	3	0	4	7	0	0	4	0	0	k__Bacteria;p__Bacteroidetes;c__Bacteroidia;o__Bacteroidales;f__Bacteroidaceae;g__Bacteroides
OTU_399	23	23	8	20	6	10	3	133	12	82	23	7	11	10	9	41	11	20	45	2	6	6	5	82	3	16	13	3	1	0	0	29	k__Bacteria;p__Firmicutes;c__Clostridia;o__Clostridiales;f__Ruminococcaceae;g__Ruminiclostridium_1;s__
OTU_400	0	0	0	0	0	8	0	0	0	0	2	1	0	0	0	0	12	7	2	161	0	4	6	9	6	1	58	0	0	16	82	2	k__Bacteria;p__Bacteroidetes;c__Bacteroidia;o__Bacteroidales;f__Rikenellaceae;g__Rikenellaceae_RC9_gut_group
OTU_401	7	1	22	5	2	0	0	2	85	69	26	6	21	8	6	33	19	18	2	1	13	2	1	5	31	11	25	119	27	5	7	13	k__Bacteria;p__Firmicutes;c__Clostridia;o__Clostridiales;f__Family_XIII;g__Family_XIII_UCG-001;s__
OTU_402	3	0	8	2	1	0	2	4	93	16	14	9	17	13	5	16	77	18	12	13	8	17	32	25	33	2	6	47	6	2	9	6	k__Bacteria;p__Firmicutes;c__Clostridia;o__Clostridiales;f__Ruminococcaceae
OTU_403	2	8	1	15	8	8	1	1	23	5	5	5	6	5	4	2	18	4	7	72	9	26	25	8	23	3	11	4	33	22	17	6	k__Bacteria;p__Firmicutes;c__Clostridia;o__Clostridiales;f__Lachnospiraceae
OTU_404	3	5	3	4	1	3	332	2	0	0	0	0	0	0	0	0	0	0	0	0	0	0	8	0	0	0	0	0	0	0	7	0	k__Bacteria;p__Firmicutes;c__Negativicutes;o__Selenomonadales;f__Veillonellaceae;g__Dialister;s__
OTU_405	5	10	2	2	0	0	0	7	1	4	22	0	5	0	0	4	2	28	20	2	2	0	2	50	1	8	167	7	1	6	4	10	k__Bacteria;p__Actinobacteria;c__Coriobacteriia;o__Coriobacteriales;f__Coriobacteriaceae;g__Atopobium;s__
OTU_406	27	102	26	123	21	27	12	257	1	16	60	0	3	1	2	64	21	23	186	13	22	11	40	142	1	2	41	0	6	0	3	47	k__Bacteria;p__Firmicutes;c__Clostridia;o__Clostridiales;f__Ruminococcaceae;g__Oscillibacter;s__
OTU_407	1	103	3	7	1	1	4	5	17	1	4	1	7	2	0	5	12	8	6	3	8	19	63	32	4	1	4	20	34	3	6	2	k__Bacteria;p__Firmicutes;c__Clostridia;o__Clostridiales;f__Christensenellaceae;g__Christensenellaceae_R-7_group;s__
OTU_408	248	3	23	4	1	4	2	7	1	10	0	0	0	0	0	1	2	11	1	0	2	0	2	9	2	9	4	12	1	2	90	1	k__Bacteria;p__Actinobacteria;c__unidentified_Actinobacteria;o__Micrococcales;f__Dermacoccaceae;g__Calidifontibacter;s__
OTU_409	287	6	5	9	6	1	1	8	0	28	0	0	0	1	0	1	0	18	0	0	0	0	1	0	0	15	0	1	0	1	11	0	k__Bacteria;p__Proteobacteria;c__Betaproteobacteria;o__Burkholderiales;f__Comamonadaceae;g__Simplicispira;s__Simplicispira_limi
OTU_410	0	2	37	1	1	7	0	2	21	7	10	1	10	9	8	5	6	3	8	0	10	17	10	7	20	5	8	86	34	21	8	13	k__Bacteria;p__Firmicutes;c__Clostridia;o__Clostridiales;f__Ruminococcaceae;g__Ruminococcaceae_UCG-009;s__
OTU_411	8	153	8	12	3	4	9	63	23	6	43	1	1	2	1	21	5	1	47	4	9	2	6	46	5	0	16	0	2	0	0	15	k__Bacteria;p__Firmicutes;c__Clostridia;o__Clostridiales;f__Ruminococcaceae;g__Ruminiclostridium_5;s__
OTU_412	2	3	6	3	20	2	7	2	56	19	9	10	17	7	7	14	19	15	9	36	7	12	61	24	20	31	8	17	2	29	50	6	k__Bacteria;p__Firmicutes;c__Clostridia;o__Clostridiales;f__Ruminococcaceae
OTU_413	0	18	0	0	0	0	0	0	3	9	287	2	5	4	5	5	0	1	8	1	1	0	0	0	0	0	14	0	0	0	0	0	k__Bacteria;p__Firmicutes;c__Clostridia;o__Clostridiales;f__Ruminococcaceae;g__Fastidiosipila;s__
OTU_414	2	3	49	0	1	4	7	2	129	12	20	12	25	7	13	18	72	9	4	78	10	28	36	7	19	2	6	12	23	46	132	4	k__Bacteria;p__Proteobacteria;c__Betaproteobacteria;o__Burkholderiales;f__Alcaligenaceae;g__Sutterella;s__
OTU_415	15	238	17	32	7	12	11	142	0	2	26	0	0	0	0	35	4	4	68	2	5	0	3	51	0	0	32	0	0	0	0	13	k__Bacteria;p__Firmicutes;c__Clostridia;o__Clostridiales;f__Ruminococcaceae;g__Ruminococcaceae_UCG-014;s__
OTU_416	31	23	123	97	32	20	37	16	46	21	30	14	48	11	20	13	44	22	19	18	35	62	26	23	75	20	85	116	124	73	21	17	k__Bacteria;p__Firmicutes;c__Clostridia;o__Clostridiales;f__Lachnospiraceae;g__Lachnoclostridium;s__
OTU_417	6	9	18	33	12	3	25	13	23	4	3	3	11	6	3	10	16	3	2	14	19	6	19	5	28	2	3	6	15	7	19	11	k__Bacteria;p__Bacteroidetes;c__Bacteroidia;o__Bacteroidales;f__Rikenellaceae;g__Alistipes;s__
OTU_418	94	66	385	42	82	19	14	49	357	188	66	253	128	78	56	88	346	352	64	55	74	207	87	148	470	93	69	114	230	86	162	68	k__Bacteria;p__Bacteroidetes;c__Bacteroidia;o__Bacteroidales;f__Bacteroidaceae;g__Bacteroides;s__Bacteroides_sp._C13EG172
OTU_419	0	0	0	10	1	3	0	2	16	5	5	0	159	15	4	13	108	6	3	3	16	30	2	47	3	2	1	0	3	25	0	1	k__Bacteria;p__Cyanobacteria;c__Melainabacteria;o__Gastranaerophilales;f__;g__;s__
OTU_420	13	341	9	15	6	5	9	36	0	0	29	0	1	0	0	4	2	5	68	2	2	2	3	10	0	0	30	0	0	1	0	2	k__Bacteria;p__Firmicutes;c__Clostridia;o__Clostridiales;f__Ruminococcaceae;g__Ruminococcaceae_UCG-010;s__
OTU_421	380	95	9	17	3	1	36	9	3	49	5	1	40	2	4	4	0	13	3	0	0	0	3	8	0	14	1	14	5	1	1	0	k__Bacteria;p__Actinobacteria;c__unidentified_Actinobacteria;o__Corynebacteriales;f__Corynebacteriaceae;g__Corynebacterium_1
OTU_422	16	32	10	14	8	6	9	115	9	102	25	6	13	6	5	59	4	17	87	2	6	1	5	43	0	9	8	0	0	0	0	22	k__Bacteria;p__Tenericutes;c__Mollicutes;o__NB1-n;f__;g__;s__
OTU_423	125	12	88	8	5	2	1	20	1	19	1	20	3	4	3	8	5	22	7	269	8	8	6	14	1	10	0	14	0	0	0	2	k__Bacteria;p__Proteobacteria;c__Gammaproteobacteria;o__Pseudomonadales;f__Moraxellaceae;g__Psychrobacter;s__Psychrobacter_faecalis
OTU_424	25	3	2	43	5	53	2	3	0	38	0	3	3	1	4	1	0	32	1	2	3	9	11	6	6	151	7	1	11	12	1	8	k__Bacteria;p__Proteobacteria;c__Alphaproteobacteria;o__Rhizobiales;f__Bradyrhizobiaceae;g__Bradyrhizobium;s__Bradyrhizobium_elkanii
OTU_425	207	29	26	42	13	15	7	38	2	132	0	0	0	0	0	1	1	65	0	1	1	0	0	8	1	53	0	0	0	0	0	1	k__Bacteria;p__Proteobacteria;c__Gammaproteobacteria;o__Pseudomonadales;f__Moraxellaceae;g__Psychrobacter;s__Psychrobacter_cibarius
OTU_426	3	11	7	50	2	3	82	1	2	2	1	1	41	4	3	0	26	27	24	65	145	51	17	44	4	1	9	33	53	32	27	1	k__Bacteria;p__Firmicutes;c__Clostridia;o__Clostridiales;f__Lachnospiraceae;g__Eubacterium_hallii_group;s__
OTU_427	271	10	4	2	0	3	2	6	0	18	0	1	2	2	0	0	0	9	0	0	0	0	1	0	0	9	0	0	0	0	0	0	k__Bacteria;p__Proteobacteria;c__Alphaproteobacteria;o__Rhodospirillales;f__JG37-AG-20
OTU_428	13	32	36	16	3	4	12	10	29	9	22	7	14	4	2	8	32	15	29	10	19	1	23	8	20	6	34	25	25	3	15	8	k__Bacteria;p__Firmicutes;c__Clostridia;o__Clostridiales;f__Ruminococcaceae;g__Ruminococcaceae_UCG-014;s__
OTU_429	23	85	200	171	29	19	11	264	7	64	51	5	33	9	6	95	6	19	143	8	32	11	7	117	10	7	44	53	13	2	1	54	k__Bacteria;p__Firmicutes;c__Clostridia;o__Clostridiales;f__Ruminococcaceae;g__Ruminococcaceae_UCG-005;s__
OTU_430	0	0	0	2	1	1	0	28	11	24	18	9	27	8	12	161	0	0	0	1	0	0	0	33	0	0	2	0	0	0	0	28	k__Bacteria;p__Firmicutes;c__Clostridia;o__Clostridiales;f__Ruminococcaceae
OTU_431	161	91	100	134	30	65	26	33	57	40	20	13	50	30	18	17	100	50	27	38	43	111	30	90	71	28	29	92	154	63	43	27	k__Bacteria;p__Firmicutes;c__Clostridia;o__Clostridiales;f__Ruminococcaceae;g__Ruminococcaceae_UCG-004;s__
OTU_432	34	319	123	42	8	25	13	162	34	28	52	10	26	16	113	57	22	11	105	7	28	27	23	310	5	0	43	3	3	11	7	41	k__Bacteria;p__Firmicutes;c__Clostridia;o__Clostridiales;f__Lachnospiraceae;g__Pseudobutyrivibrio;s__
OTU_433	274	4	4	1	2	3	2	8	0	15	1	0	0	0	0	0	0	11	0	0	0	0	0	0	0	7	0	0	0	0	0	0	k__Bacteria;p__Bacteroidetes;c__Bacteroidia;o__Bacteroidales;f__Prevotellaceae;g__Prevotella_9;s__
OTU_434	176	27	7	7	2	14	2	2	0	19	4	0	22	3	1	0	0	10	1	2	6	0	1	0	2	6	2	0	4	0	6	0	k__Bacteria;p__Actinobacteria;c__Acidimicrobiia;o__Acidimicrobiales;f__unidentified_Acidimicrobiales;g__Candidatus_Microthrix
OTU_435	4	77	59	10	32	3	0	6	1	1	8	4	3	4	2	3	2	5	11	70	5	12	2	7	4	3	33	42	4	0	1	12	k__Bacteria;p__Proteobacteria;c__Alphaproteobacteria;o__Rhizobiales
OTU_436	1	131	14	7	0	2	2	1	7	2	7	0	32	4	2	7	0	2	3	1	3	0	4	1	0	1	6	1	0	0	104	0	k__Bacteria;p__Actinobacteria;c__unidentified_Actinobacteria;o__Corynebacteriales;f__Corynebacteriaceae;g__Corynebacterium_1;s__Corynebacterium_suicordis
OTU_437	12	26	3	5	1	248	1	5	0	1	4	0	0	0	10	0	0	6	0	1	0	1	0	2	0	2	0	0	0	8	0	0	k__Bacteria;p__Proteobacteria;c__Betaproteobacteria;o__Burkholderiales;f__Comamonadaceae
OTU_438	7	207	2	5	1	3	4	60	5	30	10	0	1	1	1	11	2	5	23	0	1	1	0	20	0	0	5	0	0	0	0	3	k__Bacteria;p__Bacteroidetes;c__Bacteroidia;o__Bacteroidales;f__Rikenellaceae;g__Rikenellaceae_RC9_gut_group;s__
OTU_439	6	0	0	8	39	0	1	2	38	29	21	4	317	40	8	17	1	21	0	2	12	6	0	3	2	0	0	0	9	0	0	0	k__Bacteria;p__Proteobacteria;c__Deltaproteobacteria;o__Desulfovibrionales;f__Desulfovibrionaceae;g__Desulfovibrio
OTU_440	4	5	2	4	3	2	1	53	6	21	25	7	15	12	12	106	2	1	5	2	0	3	0	49	0	0	2	0	0	0	0	21	k__Bacteria;p__Firmicutes;c__Clostridia;o__Clostridiales;f__Christensenellaceae;g__;s__
OTU_441	4	2	10	8	4	1	1	63	6	22	14	5	13	5	9	123	1	1	12	0	1	0	1	40	0	0	2	0	0	0	0	20	k__Bacteria;p__Proteobacteria;c__Alphaproteobacteria
OTU_442	3	5	4	1	1	2	0	35	16	23	30	3	27	9	12	133	0	2	7	1	1	1	1	37	2	4	2	1	0	0	0	29	k__Bacteria;p__Firmicutes;c__Clostridia;o__Clostridiales;f__Ruminococcaceae
OTU_443	215	19	36	17	4	149	2	7	4	26	9	109	8	47	9	5	0	6	5	1	0	4	1	0	2	4	70	0	1	3	22	0	k__Bacteria;p__Proteobacteria;c__Alphaproteobacteria;o__Rhodobacterales;f__Rhodobacteraceae;g__Paracocccus;s__
OTU_444	29	43	7	17	10	11	0	98	6	115	39	2	11	14	8	40	17	32	108	10	15	7	8	51	0	10	24	0	0	0	0	12	k__Bacteria;p__Firmicutes;c__Clostridia;o__Clostridiales;f__Ruminococcaceae;g__Ruminococcaceae_NK4A214_group;s__
OTU_445	5	2	3	5	0	0	0	0	106	27	8	4	11	7	7	10	46	46	5	17	11	35	5	5	21	10	9	35	66	31	43	4	k__Bacteria;p__Proteobacteria;c__Betaproteobacteria;o__Burkholderiales;f__Alcaligenaceae;g__Sutterella;s__
OTU_446	8	25	17	9	1	3	343	9	198	12	10	5	5	6	7	18	38	8	4	10	5	17	8	7	37	1	5	47	11	39	17	14	k__Bacteria;p__Cyanobacteria;c__Melainabacteria;o__Gastranaerophilales
OTU_447	106	5	7	7	2	0	2	5	6	20	0	0	26	1	0	2	26	10	0	0	6	7	10	2	4	8	1	0	3	16	38	1	k__Bacteria;p__SHA-109;c__;o__;f__;g__;s__
OTU_448	9	11	7	6	1	6	4	101	4	2	15	3	6	5	3	64	1	2	44	0	4	3	0	39	0	0	9	0	0	0	0	14	k__Bacteria;p__Firmicutes;c__Clostridia;o__Clostridiales;f__Ruminococcaceae;g__Ruminococcaceae_UCG-010;s__
OTU_449	2	4	0	2	1	2	1	0	52	4	2	1	8	7	13	7	13	23	2	3	2	24	32	5	7	0	1	0	19	74	0	1	k__Bacteria;p__Proteobacteria
OTU_450	7	60	13	4	47	5	2	3	47	12	16	4	10	15	4	6	10	2	6	3	1	45	1	1	19	2	25	18	16	28	2	4	k__Bacteria;p__Firmicutes;c__Clostridia;o__Clostridiales;f__Ruminococcaceae
OTU_451	0	0	0	0	3	0	0	0	49	2	2	0	0	14	0	0	2	2	5	1	0	338	1	3	3	0	0	0	0	0	0	0	k__Bacteria;p__Bacteroidetes;c__Bacteroidia;o__Bacteroidales;f__Bacteroidales_S24-7_group;g__;s__
OTU_452	32	5	8	19	11	11	55	5	0	4	3	0	4	0	0	0	4	15	5	2	4	9	8	5	5	0	16	81	19	1	5	2	k__Bacteria;p__Firmicutes;c__Erysipelotrichia;o__Erysipelotrichales;f__Erysipelotrichaceae;g__Faecalicoccus
OTU_453	8	21	2	9	0	0	1	2	3	7	1	5	7	0	0	4	11	39	9	182	11	11	10	32	8	5	5	20	22	9	2	13	k__Bacteria;p__Firmicutes
OTU_454	0	0	0	16	0	0	0	0	5	11	9	0	275	6	3	11	0	0	0	0	10	0	0	0	0	0	0	0	7	0	0	1	k__Bacteria;p__Firmicutes;c__Erysipelotrichia;o__Erysipelotrichales;f__Erysipelotrichaceae;g__Allobaculum
OTU_455	2	113	3	14	0	0	2	28	0	0	9	0	13	0	0	1	9	12	37	4	69	5	5	14	0	1	7	0	11	0	1	0	k__Bacteria;p__Firmicutes;c__Erysipelotrichia;o__Erysipelotrichales;f__Erysipelotrichaceae;g__Anaerorhabdus_furcosa_group;s__
OTU_456	51	56	2	7	4	1	0	4	3	12	11	3	54	7	2	4	0	16	6	1	7	0	15	4	2	30	23	3	11	1	14	2	k__Bacteria;p__Firmicutes;c__Bacilli;o__Lactobacillales;f__Aerococcaceae;g__Aerococcus;s__Aerococcus_viridans
OTU_457	19	20	5	12	2	4	2	60	6	94	39	2	5	4	2	35	5	22	94	2	7	5	3	51	0	12	20	1	1	0	1	12	k__Bacteria;p__Firmicutes;c__Clostridia;o__Clostridiales;f__Ruminococcaceae;g__Ruminococcaceae_UCG-010;s__
OTU_458	78	31	12	2	3	87	30	3	0	13	6	0	0	0	6	0	2	40	4	0	0	1	3	1	0	8	1	0	5	3	1	0	k__Bacteria;p__Bacteroidetes;c__Sphingobacteriia;o__Sphingobacteriales;f__Sphingobacteriaceae;g__Pedobacter
OTU_459	6	0	1	5	1	0	5	1	38	23	7	4	11	9	4	7	59	49	8	24	17	43	45	27	15	14	2	5	15	14	2	4	k__Bacteria;p__Firmicutes;c__Clostridia;o__Clostridiales;f__Clostridiales_vadinBB60_group
OTU_460	0	3	4	7	0	3	1	0	20	6	9	4	18	1	14	10	6	1	8	94	6	6	89	9	11	3	2	28	47	89	13	5	k__Bacteria;p__Firmicutes;c__Clostridia;o__Clostridiales;f__Ruminococcaceae;g__Anaerotruncus;s__
OTU_461	31	118	29	44	9	12	12	235	10	69	93	9	18	12	10	97	15	30	207	10	22	10	22	121	1	7	55	1	2	0	1	65	k__Bacteria;p__Firmicutes;c__Clostridia;o__Clostridiales;f__Lachnospiraceae
OTU_462	5	105	120	8	3	1	2	4	6	0	5	0	1	1	1	3	0	0	6	0	2	1	1	24	1	0	2	8	0	0	0	0	k__Bacteria;p__Proteobacteria;c__Deltaproteobacteria;o__Desulfovibrionales;f__Desulfovibrionaceae;g__Desulfovibrio;s__
OTU_463	8	25	7	7	3	4	0	50	46	35	14	5	19	8	3	20	28	9	25	162	5	48	20	30	4	5	5	3	20	26	3	8	k__Bacteria;p__Cyanobacteria;c__Melainabacteria;o__Gastranaerophilales;f__;g__;s__
OTU_464	21	59	8	12	4	6	3	100	9	103	29	6	17	9	8	65	3	18	84	2	8	5	9	44	0	7	19	0	1	0	0	11	k__Bacteria;p__Firmicutes;c__Clostridia;o__Clostridiales;f__Christensenellaceae;g__Christensenellaceae_R-7_group
OTU_465	2	12	2	8	3	5	7	51	5	1	2	0	1	0	1	9	42	7	22	5	15	3	42	28	14	1	8	6	6	4	207	15	k__Bacteria;p__Firmicutes;c__Clostridia;o__Clostridiales;f__Lachnospiraceae;g__Fusicatenibacter;s__
OTU_466	15	21	4	12	2	5	2	64	2	52	25	5	4	7	4	32	6	18	52	3	7	4	2	18	0	3	21	0	0	0	0	11	k__Bacteria;p__Firmicutes;c__Clostridia;o__Clostridiales;f__Ruminococcaceae;g__Ruminococcaceae_UCG-010;s__
OTU_467	13	8	17	22	2	3	11	58	13	22	7	5	15	16	3	21	8	14	13	2	42	21	7	30	2	3	0	0	5	1	0	9	k__Bacteria;p__Firmicutes;c__Clostridia;o__Clostridiales;f__Lachnospiraceae;g__Eubacterium_ventriosum_group;s__
OTU_468	1	191	3	3	1	1	4	2	5	0	5	0	1	1	0	0	50	2	2	4	5	6	1	8	2	0	2	0	1	0	1	0	k__Bacteria;p__Cyanobacteria;c__Melainabacteria;o__Gastranaerophilales;f__;g__;s__
OTU_469	1	0	0	0	0	2	0	0	0	14	0	0	2	2	5	0	37	47	3	3	1	4	1	10	10	10	1	3	4	120	3	2	k__Bacteria;p__Bacteroidetes;c__Bacteroidia;o__Bacteroidales;f__Bacteroidaceae;g__Bacteroides
OTU_470	1	1	0	2	0	268	0	3	0	0	0	0	0	0	5	0	0	0	0	0	0	0	0	0	0	0	0	0	0	1	0	0	k__Bacteria;p__Latescibacteria;c__;o__;f__;g__;s__
OTU_471	0	0	0	0	0	0	14	0	0	0	0	0	0	0	0	0	0	0	0	0	1	0	36	0	5	5	7	6	4	1	188	6	k__Bacteria;p__Firmicutes;c__Clostridia;o__Clostridiales;f__Clostridiales_vadinBB60_group;g__;s__
OTU_472	0	0	0	1	1	1	0	0	0	0	0	0	0	1	0	1	33	2	3	1	4	188	1	9	2	0	0	2	5	35	0	1	k__Bacteria;p__Cyanobacteria;c__Melainabacteria;o__Gastranaerophilales;f__;g__;s__
OTU_473	9	29	10	21	3	4	9	94	1	32	14	2	2	0	2	25	5	5	60	2	7	3	5	55	0	1	19	1	0	0	0	12	k__Bacteria;p__Firmicutes;c__Clostridia;o__Clostridiales;f__Family_XIII;g__Anaerovorax;s__
OTU_474	5	8	19	143	16	91	3	6	0	0	0	0	14	2	3	2	0	1	0	0	8	1	19	14	2	2	7	2	3	5	137	3	k__Bacteria;p__Proteobacteria;c__Betaproteobacteria;o__Rhodocyclales;f__Rhodocyclaceae;g__Thauera;s__
OTU_475	2	1	46	10	0	2	2	7	14	2	3	3	13	2	0	0	8	3	6	13	7	5	66	23	10	5	4	6	32	1	11	5	k__Bacteria;p__Firmicutes;c__Clostridia;o__Clostridiales;f__Family_XIII;g__Family_XIII_AD3011_group;s__
OTU_476	201	195	251	80	90	54	13	33	306	91	71	19	121	61	50	68	110	88	73	233	67	196	60	123	113	22	99	283	101	83	17	30	k__Bacteria;p__Firmicutes;c__Clostridia;o__Clostridiales;f__Ruminococcaceae
OTU_477	33	0	4	3	2	87	1	0	1	7	1	72	22	43	109	18	0	5	0	1	0	0	17	1	0	5	0	0	0	8	1	7	k__Bacteria
OTU_478	35	6	7	13	3	22	28	7	0	46	0	0	7	0	5	2	12	144	26	8	40	7	47	39	1	26	0	13	6	3	9	2	k__Bacteria;p__Firmicutes;c__Bacilli;o__Lactobacillales;f__Leuconostocaceae;g__Weissella;s__Weissella_paramesenteroides
OTU_479	1	0	1	0	12	1	16	0	1	0	105	0	24	53	470	10	0	1	0	0	0	0	22	0	0	0	0	0	0	1	0	0	k__Bacteria
OTU_480	3	10	203	15	3	4	4	5	0	0	0	0	0	0	1	0	1	0	0	2	0	1	1	0	0	0	0	18	0	0	0	1	k__Bacteria;p__Firmicutes;c__Clostridia;o__Clostridiales;f__Lachnospiraceae
OTU_481	27	1	2	5	1	1	2	11	5	12	1	0	8	0	4	7	46	14	10	1	18	5	7	97	7	44	7	5	50	4	3	6	k__Bacteria;p__Actinobacteria;c__unidentified_Actinobacteria;o__Streptomycetales;f__Streptomycetaceae;g__Streptomyces
OTU_482	0	9	2	5	0	1	2	29	10	14	20	8	15	13	5	113	2	0	16	0	1	0	0	35	1	0	0	0	0	0	0	16	k__Bacteria;p__Firmicutes;c__Clostridia;o__Clostridiales;f__Ruminococcaceae;g__Ruminococcaceae_UCG-010;s__bacterium_enrichment_culture_clone_BBMC-9
OTU_483	6	6	208	9	2	5	7	8	0	0	0	0	0	0	0	2	0	0	0	1	0	2	0	1	0	0	1	16	0	0	0	0	k__Bacteria;p__Firmicutes;c__Clostridia;o__Clostridiales;f__Ruminococcaceae;g__Ruminococcus_1;s__
OTU_484	6	4	9	100	2	0	1	2	20	2	7	4	11	1	4	5	32	2	9	65	20	16	3	8	13	8	29	44	48	7	4	4	k__Bacteria;p__Firmicutes;c__Clostridia;o__Clostridiales;f__Ruminococcaceae;g__Anaerotruncus
OTU_485	14	21	14	21	4	4	2	134	6	47	29	3	11	5	6	51	6	10	102	2	6	1	4	45	2	3	11	0	0	0	0	17	k__Bacteria;p__Cyanobacteria;c__Melainabacteria;o__Gastranaerophilales;f__;g__;s__
OTU_486	7	4	1	0	0	0	14	1	158	11	13	2	11	2	2	5	64	15	7	20	4	13	0	4	10	0	9	2	32	1	0	0	k__Bacteria;p__Cyanobacteria;c__Melainabacteria;o__Gastranaerophilales;f__;g__;s__
OTU_487	105	41	5	6	6	5	1	5	0	7	3	2	0	0	1	0	5	10	0	55	2	1	0	1	0	7	3	5	2	0	0	0	k__Bacteria;p__Bacteroidetes;c__Sphingobacteriia;o__Sphingobacteriales;f__Sphingobacteriaceae;g__Sphingobacterium;s__
OTU_488	5	145	3	3	0	4	0	46	0	56	7	0	1	1	0	4	2	2	19	0	0	0	0	3	0	2	6	0	0	0	0	2	k__Bacteria;p__Spirochaetes;c__unidentified_Spirochaetes;o__Spirochaetales;f__Spirochaetaceae;g__Spirochaeta_2;s__
OTU_489	2	39	3	4	0	143	1	3	0	3	2	0	2	0	9	0	15	11	2	5	3	0	4	5	3	2	3	0	2	10	1	0	k__Bacteria;p__Proteobacteria;c__Betaproteobacteria;o__Burkholderiales;f__Alcaligenaceae
OTU_490	6	29	4	5	0	2	1	123	1	28	5	0	1	3	0	22	2	8	81	3	2	3	0	23	0	1	4	0	0	0	0	10	k__Bacteria;p__Bacteroidetes;c__Bacteroidia;o__Bacteroidales;f__Rikenellaceae;g__Rikenellaceae_RC9_gut_group;s__
OTU_491	5	11	8	11	3	2	3	122	0	16	11	1	1	1	1	26	6	2	54	3	5	1	0	66	0	0	11	0	0	1	2	14	k__Bacteria;p__Firmicutes;c__Clostridia;o__Clostridiales;f__Christensenellaceae;g__Christensenellaceae_R-7_group;s__
OTU_492	7	1	1	2	1	2	1	39	9	34	21	4	13	5	8	106	2	1	0	0	0	1	0	32	1	2	0	0	1	0	0	12	k__Bacteria;p__Firmicutes;c__Clostridia;o__Clostridiales;f__Clostridiales_vadinBB60_group;g__;s__
OTU_493	2	0	1	3	18	7	0	2	56	19	5	12	17	29	12	14	28	23	11	126	17	203	6	21	40	8	6	6	40	28	8	9	k__Bacteria;p__Firmicutes;c__Clostridia;o__Clostridiales;f__Clostridiales_vadinBB60_group;g__;s__
OTU_494	1	12	10	3	13	1	1	3	61	3	9	1	2	7	1	7	178	16	19	82	3	242	5	50	42	5	5	28	19	43	56	5	k__Bacteria;p__Bacteroidetes;c__Bacteroidia;o__Bacteroidales;f__Porphyromonadaceae;g__Odoribacter
OTU_495	0	5	0	1	0	0	0	0	5	11	243	2	10	5	4	6	0	0	3	0	0	14	1	0	0	0	6	0	0	0	2	0	k__Bacteria;p__Bacteroidetes;c__Flavobacteriia;o__Flavobacteriales;f__Flavobacteriaceae;g__Cloacibacterium;s__
OTU_496	12	9	2	5	2	1	3	70	10	72	29	9	19	17	13	142	3	12	9	1	0	2	2	56	1	9	1	0	0	0	0	26	k__Bacteria;p__Firmicutes;c__Clostridia;o__Clostridiales;f__Clostridiales_vadinBB60_group;g__;s__
OTU_497	7	41	2	3	1	3	0	74	4	98	14	1	5	2	2	17	4	6	41	0	5	0	2	16	0	1	5	0	0	0	0	6	k__Bacteria;p__Bacteroidetes;c__Bacteroidia;o__Bacteroidales;f__Rikenellaceae;g__Rikenellaceae_RC9_gut_group;s__
OTU_498	0	0	5	5	2	5	1	0	5	2	0	10	1	4	4	2	5	9	2	44	9	43	2	25	9	0	5	25	13	18	2	7	k__Bacteria;p__Firmicutes;c__Clostridia;o__Clostridiales;f__Ruminococcaceae;g__Ruminococcaceae_UCG-010;s__
OTU_499	5	2	0	7	0	226	0	5	0	0	0	0	0	0	13	0	0	0	0	0	0	0	0	0	0	0	0	0	0	9	1	0	k__Bacteria;p__Firmicutes;c__Bacilli;o__Bacillales;f__Planococcaceae;g__Sporosarcina;s__
OTU_500	4	11	11	13	1	3	2	58	0	0	3	0	6	0	0	13	1	4	7	1	9	1	2	46	17	9	40	94	53	8	7	44	k__Bacteria;p__Firmicutes;c__Clostridia;o__Clostridiales;f__Ruminococcaceae;g__Ruminococcaceae_UCG-013;s__
OTU_501	3	43	49	6	1	144	1	4	1	1	1	0	1	0	3	0	2	10	1	1	1	5	0	0	0	2	0	1	2	5	0	1	k__Bacteria;p__Proteobacteria;c__Alphaproteobacteria;o__Rhizobiales;f__Beijerinckiaceae;g__Chelatococcus;s__
OTU_502	0	0	1	42	0	1	2	26	0	0	0	0	33	1	0	4	16	15	16	7	177	10	9	35	2	0	1	0	29	0	0	4	k__Bacteria;p__Firmicutes;c__Clostridia;o__Clostridiales;f__Family_XIII;g__Family_XIII_UCG-001;s__
OTU_503	11	26	9	13	2	2	3	102	12	53	34	6	21	17	13	137	4	8	31	5	6	2	4	49	0	6	15	0	0	0	1	34	k__Bacteria;p__Firmicutes;c__Clostridia;o__Clostridiales;f__Ruminococcaceae;g__Ruminococcaceae_UCG-010;s__
OTU_504	3	6	3	8	0	2	2	41	12	15	15	7	8	6	3	99	2	0	16	2	4	1	2	37	0	0	3	0	1	1	0	24	k__Bacteria;p__Firmicutes;c__Clostridia;o__Clostridiales;f__Ruminococcaceae
OTU_505	6	11	15	1	0	0	0	1	120	6	10	2	3	4	3	4	32	72	0	1	3	6	1	5	7	4	1	0	0	0	0	0	k__Bacteria;p__Bacteroidetes;c__Bacteroidia;o__Bacteroidales
OTU_506	1	6	16	0	1	0	0	4	121	6	14	1	10	6	5	19	35	1	2	4	2	18	2	3	92	6	6	8	33	48	4	32	k__Bacteria;p__Bacteroidetes;c__Bacteroidia;o__Bacteroidales;f__Rikenellaceae;g__Rikenellaceae_RC9_gut_group;s__
OTU_507	0	0	0	0	0	0	0	0	0	6	95	3	5	113	61	29	0	0	3	0	2	2	4	1	0	0	3	0	0	0	2	0	k__Bacteria
OTU_508	30	58	5	22	3	7	10	30	1	58	37	4	14	4	13	30	5	19	41	9	12	2	33	33	0	11	33	0	1	0	11	10	k__Bacteria;p__Firmicutes;c__Clostridia;o__Clostridiales;f__Ruminococcaceae;g__Ruminococcaceae_UCG-014;s__
OTU_509	5	13	7	22	4	3	392	9	0	2	12	0	13	1	0	2	3	1	17	2	11	27	13	2	13	3	117	27	103	2	11	11	k__Bacteria;p__Firmicutes;c__Clostridia;o__Clostridiales;f__Christensenellaceae;g__Christensenellaceae_R-7_group;s__
OTU_510	0	1	0	21	0	1	0	0	1	0	0	0	27	1	0	0	8	13	9	3	251	0	5	15	0	0	1	0	18	0	0	0	k__Bacteria;p__Actinobacteria;c__unidentified_Actinobacteria;o__Bifidobacteriales;f__Bifidobacteriaceae;g__Aeriscardovia;s__
OTU_511	0	0	0	0	6	16	0	0	0	25	1	0	35	30	270	38	0	0	0	0	0	0	0	0	0	0	0	0	23	0	0	1	k__Bacteria
OTU_512	1	1	0	0	0	1	0	2	4	4	1	0	0	0	1	2	160	37	7	8	4	2	3	16	7	3	23	2	2	0	10	1	k__Bacteria;p__Spirochaetes;c__unidentified_Spirochaetes;o__Spirochaetales;f__Spirochaetaceae;g__Sphaerochaeta
OTU_513	2	20	237	0	25	1	0	2	0	0	1	1	0	8	0	1	2	0	1	0	0	13	0	2	0	0	0	4	0	0	0	0	k__Bacteria;p__Bacteroidetes
OTU_514	16	21	8	19	8	5	3	157	1	9	10	1	2	3	0	45	6	9	57	1	5	5	3	56	0	1	11	0	0	1	0	33	k__Bacteria;p__Firmicutes;c__Clostridia;o__Clostridiales;f__Ruminococcaceae;g__Ruminococcaceae_UCG-010;s__
OTU_515	27	23	12	14	6	8	4	82	5	71	16	7	10	5	3	47	6	16	32	0	4	6	5	75	0	6	6	0	0	0	0	22	k__Bacteria;p__Firmicutes;c__Clostridia;o__Clostridiales;f__Ruminococcaceae;g__Ruminococcaceae_UCG-010;s__
OTU_516	0	0	0	0	0	15	0	0	3	6	9	1	11	10	194	11	0	0	0	0	0	0	0	0	0	0	0	0	0	9	0	0	k__Bacteria
OTU_517	4	27	5	5	0	1	0	10	14	8	7	8	3	7	6	8	6	8	11	105	14	18	9	55	18	4	9	29	20	8	2	5	k__Bacteria;p__Firmicutes;c__Clostridia;o__Clostridiales;f__Ruminococcaceae;g__unidentified_Ruminococcaceae;s__bacterium_ic1340
OTU_518	5	6	4	1	0	2	1	37	9	39	20	6	13	15	14	97	2	0	15	0	1	0	2	35	0	1	2	0	1	0	1	26	k__Bacteria;p__Firmicutes;c__Clostridia;o__Clostridiales;f__Ruminococcaceae
OTU_519	10	7	17	128	4	4	4	18	4	0	2	4	26	3	1	1	3	0	0	3	37	16	2	1	2	2	3	5	26	1	0	3	k__Bacteria;p__Firmicutes;c__Clostridia;o__Clostridiales;f__Ruminococcaceae;g__Ruminococcaceae_UCG-014;s__
OTU_520	6	13	10	10	5	3	4	62	6	24	32	7	17	12	8	93	5	5	36	1	4	0	2	48	1	2	11	0	0	0	0	29	k__Bacteria;p__Firmicutes;c__Clostridia;o__Clostridiales;f__Ruminococcaceae
OTU_521	110	4	32	11	7	25	139	2	8	10	2	0	15	5	4	4	1	21	0	18	9	35	8	8	3	5	4	10	55	30	60	3	k__Bacteria;p__Actinobacteria;c__Coriobacteriia;o__Coriobacteriales;f__Coriobacteriaceae;g__Collinsella;s__Collinsella_sp._GD3
OTU_522	0	0	0	29	0	0	0	1	0	0	0	0	30	0	0	0	16	14	16	10	209	5	10	27	0	0	2	1	15	0	0	0	k__Bacteria;p__Firmicutes;c__Clostridia;o__Clostridiales;f__Peptococcaceae;g__;s__
OTU_523	1	0	0	1	0	0	13	0	0	0	0	0	0	0	0	0	0	0	0	0	0	0	19	0	13	6	10	7	4	1	177	8	k__Bacteria;p__Firmicutes;c__Clostridia;o__Clostridiales;f__Ruminococcaceae;g__Ruminococcaceae_UCG-003;s__
OTU_524	1	46	0	19	0	1	1	2	3	22	17	6	175	8	5	20	0	1	1	0	13	0	2	0	0	1	4	0	10	0	0	1	k__Bacteria;p__Firmicutes;c__Bacilli;o__Bacillales;f__Bacillaceae;g__Bacillus;s__Bacillus_niabensis
OTU_525	17	118	7	7	59	1	1	9	4	33	7	1	1	17	2	7	1	10	9	2	0	7	0	3	0	3	4	0	1	0	0	0	k__Bacteria;p__Firmicutes;c__Clostridia;o__Clostridiales
OTU_526	1	9	2	48	0	0	4	11	0	1	12	0	26	0	0	2	31	30	48	18	202	15	21	40	0	2	10	1	28	0	0	2	k__Bacteria;p__Firmicutes;c__Clostridia;o__Clostridiales;f__Family_XIII;g__Mogibacterium;s__
OTU_527	0	2	1	8	2	0	0	2	18	2	2	1	7	24	2	1	9	0	1	0	3	2	2	4	30	7	15	13	65	3	44	3	k__Bacteria;p__Bacteroidetes;c__Bacteroidia;o__Bacteroidales
OTU_528	9	20	7	10	6	1	4	88	1	26	12	1	4	3	2	32	6	7	24	1	4	3	4	29	0	4	3	1	2	0	0	10	k__Bacteria;p__Firmicutes;c__Clostridia;o__Clostridiales;f__Ruminococcaceae;g__Ruminococcaceae_UCG-010;s__
OTU_529	2	7	95	18	2	1	2	9	9	15	13	4	100	5	1	26	1	1	0	0	14	1	11	7	4	1	0	8	10	1	2	16	k__Bacteria;p__Firmicutes;c__Clostridia;o__Clostridiales;f__Peptostreptococcaceae;g__Peptostreptococcus;s__
OTU_530	6	4	3	16	2	3	1	0	0	5	7	2	21	1	4	0	4	0	0	0	32	1	1	1	6	2	11	5	158	0	2	6	k__Bacteria;p__Actinobacteria;c__unidentified_Actinobacteria;o__Micromonosporales;f__Micromonosporaceae;g__Actinoplanes
OTU_531	18	104	5	22	3	0	1	61	1	25	21	2	2	2	5	8	0	6	22	1	1	2	2	11	1	4	12	0	0	0	0	5	k__Bacteria;p__Firmicutes;c__Clostridia;o__Clostridiales;f__Ruminococcaceae;g__Ruminococcaceae_UCG-010;s__
OTU_532	4	18	10	11	3	4	4	63	4	15	22	3	12	5	2	90	3	3	34	0	7	2	2	43	0	0	11	1	0	0	0	25	k__Bacteria;p__Firmicutes;c__Clostridia;o__Clostridiales;f__Ruminococcaceae;g__Ruminococcaceae_UCG-010;s__
OTU_533	11	19	4	13	3	4	2	32	3	51	14	1	7	3	5	22	5	18	54	7	12	1	6	21	0	10	11	1	1	1	0	6	k__Bacteria;p__Firmicutes;c__Clostridia;o__Clostridiales;f__Lachnospiraceae;g__Lachnospiraceae_XPB1014_group;s__
OTU_534	8	2	222	1	0	3	3	4	0	0	1	0	0	0	0	0	0	0	0	0	0	0	0	0	0	0	0	8	0	0	0	0	k__Bacteria
OTU_535	0	18	24	1	29	0	0	2	79	5	2	2	13	10	2	1	15	2	11	8	6	525	1	6	23	1	3	24	38	30	12	4	k__Bacteria;p__Bacteroidetes;c__Bacteroidia;o__Bacteroidales;f__Prevotellaceae;g__Prevotellaceae_UCG-001;s__
OTU_536	2	5	1	215	0	0	1	5	1	0	0	0	3	0	0	0	1	0	0	0	5	0	0	0	0	0	0	0	3	0	0	0	k__Bacteria;p__Firmicutes;c__Bacilli;o__Bacillales;f__Bacillaceae;g__Bacillus;s__Bacillus_thermoamylovorans
OTU_537	3	4	24	14	4	5	59	6	53	10	8	4	38	8	4	10	31	11	8	34	12	70	24	27	18	4	9	45	32	30	54	6	k__Bacteria;p__Firmicutes;c__Clostridia;o__Clostridiales;f__Lachnospiraceae
OTU_538	2	170	110	11	39	7	65	19	178	14	33	6	15	26	9	30	40	4	24	46	8	51	67	22	20	1	8	25	21	12	13	1	k__Bacteria;p__Cyanobacteria;c__Melainabacteria;o__Gastranaerophilales
OTU_539	11	18	11	9	6	9	4	71	2	12	18	0	0	0	2	19	2	6	46	3	6	7	3	26	0	0	11	2	0	0	0	13	k__Bacteria;p__Firmicutes;c__Clostridia;o__Clostridiales;f__Ruminococcaceae;g__Ruminococcaceae_UCG-010;s__
OTU_540	22	57	34	48	6	12	17	231	20	109	62	8	22	9	13	69	16	35	170	15	20	10	10	96	3	14	44	6	8	13	4	42	k__Bacteria;p__Firmicutes;c__Clostridia;o__Clostridiales;f__Lachnospiraceae
OTU_541	1	30	4	4	1	2	0	4	11	2	4	3	0	5	2	5	10	8	6	7	4	44	7	32	4	4	8	14	4	5	20	3	k__Bacteria;p__Firmicutes;c__Clostridia;o__Clostridiales;f__Lachnospiraceae
OTU_542	5	3	2	33	4	1	7	49	2	1	4	2	38	1	1	25	16	21	32	19	207	11	21	157	0	3	4	0	20	0	0	19	k__Bacteria;p__Firmicutes;c__Clostridia;o__Clostridiales;f__Lachnospiraceae;g__Ruminococcus_gauvreauii_group;s__
OTU_543	2	11	6	9	2	73	1	3	21	6	16	3	10	7	11	6	10	0	11	4	5	14	8	9	23	6	44	23	17	9	23	13	k__Bacteria;p__Firmicutes;c__Clostridia;o__Clostridiales;f__Ruminococcaceae
OTU_544	1	2	13	7	0	2	7	24	6	20	14	13	35	6	10	70	3	4	1	10	6	1	0	30	3	2	3	38	6	2	3	34	k__Bacteria;p__Firmicutes;c__Clostridia;o__Clostridiales;f__Lachnospiraceae;g__Blautia;s__Ruminococcus_sp._5_1_39BFAA
OTU_545	6	2	3	9	1	2	0	4	10	4	2	0	32	2	2	4	45	8	9	50	10	5	3	8	13	2	1	18	6	0	1	1	k__Bacteria;p__Firmicutes;c__Clostridia;o__Clostridiales;f__Ruminococcaceae;g__Anaerotruncus;s__
OTU_546	5	1	5	0	0	3	0	0	5	0	0	0	0	0	4	0	0	14	1	14	4	3	1	5	1	5	2	85	2	65	39	5	k__Bacteria;p__Firmicutes;c__unidentified_Firmicutes;o__Erysipelotrichales;f__Erysipelotrichaceae;g__unidentified_Firmicutes;s__Faecalitalea_cylindroides
OTU_547	0	1	0	0	2	16	0	2	13	1	2	0	3	6	1	26	2	4	6	2	0	242	0	12	0	0	2	3	0	0	0	0	k__Bacteria;p__Bacteroidetes;c__Bacteroidia;o__Bacteroidales;f__Bacteroidales_S24-7_group;g__;s__
OTU_548	187	3	4	4	1	2	6	4	0	23	0	3	2	1	0	0	4	61	2	120	5	4	7	5	2	11	2	8	12	0	96	6	k__Bacteria;p__Proteobacteria;c__Alphaproteobacteria;o__Rhizobiales;f__Bradyrhizobiaceae;g__Bosea;s__
OTU_549	8	127	1	2	0	0	1	30	2	44	4	0	0	0	0	6	0	5	1	0	0	0	0	2	0	2	3	0	0	0	0	1	k__Bacteria;p__Bacteroidetes;c__Bacteroidia;o__Bacteroidales;f__Bacteroidales_BS11_gut_group;g__;s__
OTU_550	6	112	10	7	3	6	2	45	1	1	16	0	1	0	0	10	2	1	20	2	0	1	0	17	1	0	17	0	0	0	0	7	k__Bacteria;p__Firmicutes;c__Clostridia;o__Clostridiales;f__Ruminococcaceae;g__Ruminiclostridium_5;s__
OTU_551	13	10	31	19	3	42	29	12	13	10	7	76	23	5	12	9	10	17	8	143	7	25	32	47	15	5	10	14	11	14	8	6	k__Bacteria;p__Firmicutes;c__Clostridia;o__Clostridiales;f__Ruminococcaceae;g__Ruminococcaceae_UCG-014;s__
OTU_552	1	1	0	29	0	0	0	6	0	0	1	0	35	0	0	0	24	15	50	26	1164	22	23	44	0	0	0	0	16	0	0	0	k__Bacteria;p__Saccharibacteria;c__unidentified_Saccharibacteria;o__unidentified_Saccharibacteria;f__unidentified_Saccharibacteria;g__Candidatus_Saccharimonas;s__
OTU_553	35	4	0	14	1	0	10	3	4	23	16	13	81	9	5	9	0	5	3	0	12	55	1	7	3	32	23	6	10	2	3	3	k__Bacteria;p__Proteobacteria;c__Alphaproteobacteria;o__Rhodobacterales;f__Rhodobacteraceae;g__Paracocccus
OTU_554	128	18	14	11	6	1	289	9	9	14	7	4	5	57	2	5	13	6	5	10	3	23	32	6	12	6	17	90	10	7	64	2	k__Bacteria;p__Firmicutes;c__Erysipelotrichia;o__Erysipelotrichales;f__Erysipelotrichaceae;g__Erysipelatoclostridium;s__bacterium_ic1391
OTU_555	37	45	75	8	1	6	13	3	1	3	2	1	3	1	0	1	0	4	4	41	4	0	0	1	1	1	2	3	28	8	0	0	k__Bacteria;p__Actinobacteria;c__unidentified_Actinobacteria;o__Corynebacteriales;f__Dietziaceae;g__Dietzia;s__Dietzia_maris
OTU_556	12	23	4	15	3	173	30	13	2	8	10	10	25	4	57	6	1	3	1	1	4	0	5	0	3	2	3	13	2	15	1	0	k__Bacteria;p__Proteobacteria;c__Gammaproteobacteria;o__Pseudomonadales;f__Moraxellaceae;g__Moraxella;s__Moraxella_osloensis
OTU_557	7	149	7	11	3	3	3	38	0	0	23	0	0	1	0	5	5	3	82	3	8	3	1	16	2	1	19	0	0	1	1	5	k__Bacteria;p__Firmicutes;c__Clostridia;o__Clostridiales;f__Christensenellaceae;g__Christensenellaceae_R-7_group;s__
OTU_558	0	0	0	0	0	26	0	0	9	8	3	1	8	12	276	14	0	0	0	0	0	0	0	0	0	0	0	0	0	14	0	0	k__Bacteria;p__Proteobacteria;c__Gammaproteobacteria;o__Salinisphaerales;f__Salinisphaeraceae;g__ZD0417_marine_group;s__
OTU_559	12	177	101	27	9	4	5	69	0	0	19	0	0	0	0	16	3	5	59	4	10	1	3	22	0	0	22	7	0	0	0	10	k__Bacteria;p__Firmicutes;c__Clostridia;o__Clostridiales;f__Lachnospiraceae
OTU_560	1	1	1	0	1	0	0	17	0	0	3	3	0	0	0	2	8	2	11	209	3	0	0	15	1	0	1	0	0	0	0	1	k__Bacteria;p__Bacteroidetes;c__Bacteroidia;o__Bacteroidales;f__Prevotellaceae;g__Prevotellaceae_UCG-004;s__
OTU_561	1	73	2	0	0	0	2	24	1	18	96	1	2	0	0	4	0	0	15	0	0	1	0	2	0	0	1	0	0	0	0	2	k__Bacteria;p__Spirochaetes;c__unidentified_Spirochaetes;o__Spirochaetales;f__Spirochaetaceae;g__Treponema_2;s__
OTU_562	2	24	1	4	2	40	7	5	3	5	8	1	14	1	18	4	0	0	2	1	0	0	5	0	2	2	6	4	6	11	54	4	k__Bacteria;p__Proteobacteria;c__Gammaproteobacteria;o__Pseudomonadales;f__Moraxellaceae;g__Acinetobacter
OTU_563	10	9	4	10	2	2	2	48	4	49	17	2	9	3	1	22	5	12	29	2	2	2	3	12	1	8	4	1	0	0	0	7	k__Bacteria;p__Firmicutes;c__Clostridia;o__Clostridiales
OTU_564	2	4	4	1	0	2	49	0	12	5	1	0	1	6	3	1	26	11	5	5	1	29	5	4	16	5	4	16	8	20	7	2	k__Bacteria;p__Proteobacteria;c__Betaproteobacteria;o__Burkholderiales;f__Alcaligenaceae;g__Sutterella;s__
OTU_565	35	28	9	27	4	10	4	119	15	126	26	9	21	12	8	50	4	31	50	2	8	2	5	55	1	16	15	0	1	0	0	18	k__Bacteria;p__Firmicutes;c__Clostridia;o__Clostridiales;f__Ruminococcaceae
OTU_566	3	6	1	3	3	185	1	3	1	7	145	1	1	4	12	4	0	0	2	0	0	0	0	0	0	0	6	0	0	5	0	0	k__Bacteria;p__Proteobacteria;c__Alphaproteobacteria;o__Caulobacterales;f__Caulobacteraceae;g__Phenylobacterium;s__
OTU_567	2	43	4	8	33	1	1	2	19	3	6	1	4	4	2	1	10	5	4	13	5	9	6	0	6	2	18	19	36	13	1	1	k__Bacteria;p__Firmicutes;c__Erysipelotrichia;o__Erysipelotrichales;f__Erysipelotrichaceae;g__Dielma;s__
OTU_568	1	5	2	4	0	124	1	3	0	0	5	0	1	0	8	0	1	0	5	0	7	0	1	9	3	1	21	1	5	1	15	0	k__Bacteria;p__Actinobacteria;c__unidentified_Actinobacteria;o__Corynebacteriales;f__Nocardiaceae;g__Rhodococcus;s__Rhodococcus_erythropolis
OTU_569	5	9	2	6	2	1	0	79	6	37	4	0	4	0	3	47	7	3	28	3	0	1	0	29	0	1	6	0	0	0	0	15	k__Bacteria;p__Bacteroidetes;c__Bacteroidia;o__Bacteroidales;f__Bacteroidaceae;g__Bacteroides
OTU_570	1	0	2	35	0	0	0	1	0	4	2	0	21	0	0	0	16	16	17	11	168	9	11	29	0	1	1	0	21	0	0	0	k__Bacteria;p__Firmicutes;c__Clostridia;o__Clostridiales;f__Ruminococcaceae;g__Ruminococcaceae_UCG-013;s__
OTU_571	4	3	1	93	0	109	44	1	1	4	0	0	5	0	2	0	2	4	0	0	2	1	1	2	0	0	0	0	11	1	0	0	k__Bacteria;p__Actinobacteria;c__Coriobacteriia;o__Coriobacteriales;f__Coriobacteriaceae;g__Slackia
OTU_572	7	107	5	6	3	11	3	98	10	12	20	2	4	15	2	169	6	3	54	1	2	3	0	45	0	0	10	0	0	0	0	16	k__Bacteria;p__Bacteroidetes;c__Bacteroidia;o__Bacteroidales;f__Rikenellaceae;g__dgA-11_gut_group;s__
OTU_573	47	0	1	0	3	17	1	1	0	4	61	0	30	26	17	28	0	8	0	0	0	0	0	0	0	0	1	0	0	0	0	0	k__Bacteria
OTU_574	98	23	30	39	3	14	6	39	6	46	11	1	34	5	13	11	11	20	19	0	28	6	5	12	14	19	11	9	61	11	8	22	k__Bacteria;p__Firmicutes;c__Clostridia;o__Clostridiales;f__Ruminococcaceae;g__Ruminococcaceae_UCG-014;s__
OTU_575	0	0	0	8	1	0	0	0	14	6	4	1	13	5	1	5	13	7	3	5	16	35	2	5	8	3	6	4	53	2	4	4	k__Bacteria;p__Firmicutes;c__Clostridia;o__Clostridiales;f__Ruminococcaceae
OTU_576	8	18	12	15	4	7	4	111	1	3	0	0	0	0	0	22	2	7	19	1	3	3	0	37	0	0	3	0	0	0	0	19	k__Bacteria;p__Firmicutes;c__Clostridia;o__Clostridiales;f__Ruminococcaceae;g__Ruminococcaceae_UCG-009;s__
OTU_577	0	0	0	34	0	0	0	0	0	0	1	0	20	0	0	0	11	14	14	12	143	13	10	31	0	1	0	0	22	0	1	0	k__Bacteria;p__Firmicutes;c__Clostridia;o__Clostridiales;f__Lachnospiraceae
OTU_578	0	0	1	16	0	0	0	0	5	16	17	6	126	3	14	8	0	1	0	0	18	0	0	0	0	0	2	0	10	0	1	0	k__Bacteria;p__Proteobacteria;c__Alphaproteobacteria;o__Rhizobiales;f__Rhizobiaceae;g__Rhizobium;s__Rhizobium_rhizogenes
OTU_579	40	146	44	51	11	15	10	379	78	146	77	9	80	32	25	281	60	53	307	33	42	260	27	316	19	13	66	40	59	46	4	74	k__Bacteria;p__Firmicutes;c__Clostridia;o__Clostridiales;f__Christensenellaceae;g__Christensenellaceae_R-7_group;s__
OTU_580	2	4	2	2	1	201	0	2	0	2	0	0	46	0	8	1	8	3	2	5	1	0	0	45	0	0	1	0	1	6	0	2	k__Bacteria;p__Proteobacteria;c__Alphaproteobacteria;o__Rhizobiales;f__Xanthobacteraceae;g__;s__
OTU_581	16	42	10	3	0	34	1	4	2	22	10	0	1	3	4	3	5	43	4	1	5	3	7	14	0	10	3	1	0	5	0	0	k__Bacteria;p__Firmicutes;c__Clostridia;o__Clostridiales;f__Family_XI;g__Tissierella;s__
OTU_582	12	13	2	4	2	7	4	48	2	23	18	1	2	3	4	18	4	12	43	2	6	3	3	62	0	4	15	0	0	0	0	14	k__Bacteria;p__Firmicutes;c__Clostridia;o__Clostridiales;f__Family_XIII;g__Anaerovorax;s__
OTU_583	17	46	13	18	7	6	3	116	2	33	19	2	8	4	3	30	1	12	47	5	5	5	2	38	0	5	17	1	2	0	0	28	k__Bacteria;p__Firmicutes;c__Clostridia;o__Clostridiales;f__Ruminococcaceae
OTU_584	6	4	2	6	0	347	3	3	6	0	1	0	0	0	19	1	0	7	2	1	1	0	1	1	0	0	0	0	0	6	1	1	k__Bacteria;p__Proteobacteria;c__Betaproteobacteria;o__Burkholderiales;f__Comamonadaceae;g__Comamonas;s__Comamonas_testosteroni
OTU_585	4	19	8	19	2	8	5	79	0	0	9	0	1	0	0	27	5	2	42	1	2	3	5	33	1	2	14	0	0	0	0	20	k__Bacteria;p__Firmicutes;c__Clostridia;o__Clostridiales;f__Lachnospiraceae;g__Lachnospiraceae_UCG-001;s__
OTU_586	168	5	4	9	1	5	5	5	0	15	0	0	0	0	0	0	0	10	0	1	0	0	0	2	0	9	0	0	1	0	1	0	k__Bacteria;p__Proteobacteria;c__Betaproteobacteria;o__Burkholderiales;f__Burkholderiaceae;g__Lautropia;s__
OTU_587	16	1	0	7	44	0	46	0	0	0	10	1	2	7	11	0	0	0	0	35	0	0	3	0	0	27	0	1	0	24	89	0	k__Bacteria
OTU_588	4	9	25	17	6	9	51	13	99	37	26	8	46	19	18	24	18	25	6	10	16	32	35	49	29	10	20	133	52	38	16	12	k__Bacteria;p__Firmicutes;c__Clostridia;o__Clostridiales;f__Ruminococcaceae;g__Ruminococcaceae_UCG-013;s__
OTU_589	11	55	0	8	0	2	0	59	17	60	12	2	4	6	4	75	1	7	30	0	1	2	3	22	0	4	8	0	0	0	0	10	k__Bacteria;p__Bacteroidetes;c__Bacteroidia;o__Bacteroidales;f__unidentified_Bacteroidales;g__Phocaeicola;s__
OTU_590	0	3	3	0	0	1	2	31	5	17	11	6	6	11	4	97	0	0	1	0	0	0	0	29	1	0	0	1	0	0	0	12	k__Bacteria;p__Firmicutes;c__Clostridia;o__Clostridiales;f__Christensenellaceae;g__Christensenellaceae_R-7_group
OTU_591	31	175	19	36	10	8	8	138	4	55	40	2	16	8	9	85	2	14	63	1	15	4	5	75	1	5	27	2	17	0	0	31	k__Bacteria;p__Firmicutes;c__Clostridia;o__Clostridiales;f__Family_XIII;g__Family_XIII_AD3011_group;s__
OTU_592	19	31	15	24	4	8	8	135	4	3	36	3	3	2	0	59	6	7	82	6	9	5	7	51	0	1	19	0	1	0	1	18	k__Bacteria;p__Firmicutes;c__Clostridia;o__Clostridiales;f__Ruminococcaceae
OTU_593	0	26	33	3	0	4	0	2	11	2	7	0	3	1	4	1	186	17	9	15	7	28	15	12	27	4	38	69	41	16	67	13	k__Bacteria;p__Firmicutes;c__Erysipelotrichia;o__Erysipelotrichales;f__Erysipelotrichaceae;g__unidentified_Erysipelotrichaceae;s__Clostridiales_bacterium_60-7e
OTU_594	0	0	0	28	0	0	0	1	2	0	0	1	20	0	1	1	9	8	13	11	110	8	11	19	1	0	0	0	20	0	1	1	k__Bacteria;p__Firmicutes;c__Clostridia;o__Clostridiales;f__Lachnospiraceae;g__Ruminococcus_gauvreauii_group;s__
OTU_595	7	15	2	6	0	1	1	98	4	28	8	1	1	0	1	15	3	10	64	2	0	2	3	53	0	2	6	0	0	0	0	10	k__Bacteria;p__Bacteroidetes;c__Bacteroidia;o__Bacteroidales;f__Rikenellaceae;g__Rikenellaceae_RC9_gut_group;s__
OTU_596	5	5	169	4	0	1	3	12	0	0	0	0	0	0	0	1	0	0	0	0	2	0	0	5	0	1	0	8	0	0	0	2	k__Bacteria;p__Proteobacteria;c__Gammaproteobacteria;o__Alteromonadales;f__Shewanellaceae;g__Shewanella;s__Shewanella_baltica
OTU_597	18	11	11	6	5	2	2	36	5	61	27	3	6	4	5	38	6	10	20	3	6	1	3	34	0	5	3	0	0	0	0	22	k__Bacteria;p__Firmicutes;c__Clostridia;o__Clostridiales;f__Ruminococcaceae;g__Ruminococcaceae_UCG-014;s__
OTU_598	0	0	0	0	0	0	0	0	1	3	4	0	2	0	72	103	0	0	0	0	0	0	0	1	0	0	0	1	0	84	0	1	k__Bacteria;p__Bacteroidetes;c__Flavobacteriia;o__Flavobacteriales;f__Flavobacteriaceae;g__Gillisia
OTU_599	15	5	5	2	2	1	2	46	11	99	38	11	26	16	12	106	10	16	38	0	5	2	3	23	1	12	8	0	0	0	0	17	k__Bacteria;p__Firmicutes;c__Clostridia;o__Clostridiales;f__Ruminococcaceae;g__Ruminococcaceae_UCG-013;s__
OTU_600	5	55	5	32	37	6	7	3	104	21	8	3	32	16	6	13	31	6	1	40	2	24	45	19	15	4	7	35	17	31	1	2	k__Bacteria;p__Proteobacteria;c__Deltaproteobacteria;o__Desulfovibrionales;f__Desulfovibrionaceae;g__Bilophila
OTU_601	2	5	5	61	2	4	0	3	35	8	8	1	7	7	3	10	5	1	1	0	2	21	0	2	6	0	2	6	0	13	2	3	k__Bacteria;p__Firmicutes;c__Clostridia;o__Clostridiales;f__Ruminococcaceae;g__Eubacterium_coprostanoligenes_group;s__
OTU_602	6	0	1	17	0	1	0	1	10	10	3	0	7	1	3	3	11	25	4	1	16	2	5	5	6	6	2	3	56	4	2	3	k__Bacteria;p__Firmicutes;c__Clostridia;o__Clostridiales;f__Ruminococcaceae;g__;s__
OTU_603	5	1	0	186	1	0	3	4	0	4	1	0	64	0	1	1	0	0	0	0	10	0	1	0	0	0	0	0	8	0	28	0	k__Bacteria;p__Firmicutes;c__Bacilli;o__Bacillales;f__Staphylococcaceae;g__Jeotgalicoccus;s__
OTU_604	10	18	212	17	4	7	4	30	1	18	13	3	2	0	0	6	1	0	21	2	5	0	0	8	1	2	8	24	0	0	1	5	k__Bacteria;p__Firmicutes;c__Clostridia;o__Clostridiales;f__Lachnospiraceae;g__Lachnospiraceae_NK4A136_group;s__
OTU_605	0	0	0	0	0	0	3	5	1	2	5	9	4	3	2	21	5	6	2	103	4	23	12	16	1	0	0	0	0	0	22	6	k__Bacteria;p__Firmicutes;c__Clostridia;o__Clostridiales;f__Clostridiales_vadinBB60_group;g__;s__
OTU_606	11	21	9	8	3	3	1	66	0	0	10	0	0	0	0	17	3	5	69	2	9	8	4	42	1	1	10	0	0	1	0	8	k__Bacteria;p__Firmicutes;c__Clostridia;o__Clostridiales;f__Ruminococcaceae;g__Ruminococcaceae_UCG-010;s__
OTU_607	5	33	208	6	1	1	0	6	0	2	4	2	8	2	0	1	1	6	1	2	3	0	0	6	0	1	21	13	4	1	0	0	k__Bacteria;p__Proteobacteria;c__Betaproteobacteria;o__Burkholderiales;f__Oxalobacteraceae;g__Massilia
OTU_608	1	1	6	2	0	3	1	2	6	1	1	1	2	0	4	0	1	1	2	0	2	0	4	11	3	1	6	47	11	58	41	10	k__Bacteria;p__Firmicutes;c__Clostridia;o__Clostridiales;f__Ruminococcaceae;g__Anaerotruncus;s__
OTU_609	13	37	10	14	5	6	2	162	2	19	12	0	2	1	2	24	0	1	19	1	3	1	1	31	0	1	1	0	0	0	0	19	k__Bacteria;p__Firmicutes;c__Negativicutes;o__Selenomonadales;f__Acidaminococcaceae;g__Phascolarctobacterium;s__
OTU_610	1	6	2	1	2	0	0	1	1	0	0	0	0	9	1	1	31	8	3	1	4	318	3	8	2	0	2	1	1	30	22	0	k__Bacteria;p__Bacteroidetes;c__Bacteroidia;o__Bacteroidales
OTU_611	1	27	11	13	0	86	4	0	0	7	2	0	0	0	2	0	6	42	4	0	3	0	51	3	0	2	1	0	2	0	1	1	k__Bacteria;p__Bacteroidetes;c__Flavobacteriia;o__Flavobacteriales;f__Flavobacteriaceae;g__Chryseobacterium
OTU_612	11	63	16	14	2	7	3	89	1	44	44	2	7	3	3	29	7	20	138	6	15	7	12	55	1	2	32	0	0	0	0	16	k__Bacteria;p__Firmicutes;c__Clostridia;o__Clostridiales;f__Ruminococcaceae;g__Ruminococcaceae_UCG-010;s__
OTU_613	2	41	0	0	0	0	0	18	4	7	11	3	4	4	2	101	1	0	6	0	1	0	0	18	0	0	1	0	0	0	0	9	k__Bacteria;p__Bacteroidetes;c__Bacteroidia;o__Bacteroidales;f__Bacteroidales_RF16_group;g__;s__
OTU_614	8	13	5	10	1	3	2	54	0	31	14	0	3	4	1	16	0	7	31	3	2	2	3	16	0	3	5	0	0	0	0	10	k__Bacteria;p__Firmicutes;c__Clostridia;o__Clostridiales;f__Ruminococcaceae;g__Ruminococcaceae_UCG-014;s__
OTU_615	0	0	0	17	0	0	0	0	0	0	1	0	0	20	298	1	0	0	0	0	0	0	2	0	0	0	0	0	0	31	0	0	k__Bacteria
OTU_616	5	9	2	7	1	3	6	56	4	12	8	2	8	8	8	48	2	8	22	3	2	9	40	33	0	2	7	0	0	4	1	11	k__Bacteria;p__Firmicutes;c__Clostridia;o__Clostridiales;f__Clostridiales_vadinBB60_group;g__;s__
OTU_617	2	4	175	4	1	1	2	1	0	0	0	0	0	0	0	0	0	0	1	0	0	0	0	0	0	0	0	4	0	0	0	0	k__Bacteria;p__Firmicutes;c__Negativicutes;o__Selenomonadales;f__Veillonellaceae;g__Selenomonas_4;s__
OTU_618	1	0	4	4	1	167	0	1	0	0	0	0	0	0	5	0	0	0	0	0	0	0	0	0	0	0	0	0	0	2	1	0	k__Bacteria;p__Actinobacteria;c__unidentified_Actinobacteria;o__Frankiales;f__Acidothermaceae;g__Acidothermus;s__
OTU_619	0	1	0	13	0	0	0	15	37	2	5	7	8	7	3	7	13	8	8	199	8	52	4	21	11	2	2	8	57	17	2	2	k__Bacteria;p__Firmicutes;c__Clostridia;o__Clostridiales;f__Peptococcaceae;g__Peptococcus;s__
OTU_620	1	5	1	2	0	1	148	3	13	7	9	164	2	1	2	2	26	2	4	4	2	3	2	3	5	2	51	3	15	3	4	1	k__Bacteria;p__Actinobacteria;c__Coriobacteriia;o__Coriobacteriales;f__Coriobacteriaceae;g__Slackia;s__
OTU_621	4	10	2	10	1	5	2	54	1	19	12	0	3	1	3	15	4	10	57	1	9	2	4	27	0	0	12	0	1	0	0	10	k__Bacteria;p__Firmicutes;c__Clostridia;o__Clostridiales;f__Ruminococcaceae;g__Ruminococcaceae_UCG-013;s__
OTU_622	5	4	146	5	3	3	3	8	0	0	0	0	0	0	0	0	0	0	0	0	0	0	0	3	0	0	0	14	0	0	0	1	k__Bacteria;p__Firmicutes;c__Clostridia;o__Clostridiales;f__Peptostreptococcaceae;g__Filifactor;s__
OTU_623	0	0	0	24	0	1	0	1	0	0	0	0	21	0	0	1	16	8	12	8	112	10	5	25	0	1	0	0	8	0	0	2	k__Bacteria;p__Firmicutes;c__Clostridia;o__Clostridiales;f__Christensenellaceae;g__;s__
OTU_624	2	0	0	0	2	0	3	13	1	1	2	0	1	0	1	27	9	11	5	5	14	5	7	202	3	24	1	1	4	2	68	15	k__Bacteria;p__Proteobacteria;c__Gammaproteobacteria;o__Pseudomonadales;f__Pseudomonadaceae;g__Pseudomonas;s__Pseudomonas_veronii
OTU_625	2	9	2	6	1	2	2	53	8	18	31	6	15	8	8	165	1	4	30	2	2	1	1	52	2	0	6	0	1	0	0	24	k__Bacteria;p__Firmicutes;c__Clostridia;o__Clostridiales;f__Clostridiales_vadinBB60_group;g__;s__
OTU_626	3	7	2	12	5	3	0	11	45	8	10	3	15	7	5	6	25	36	10	27	20	73	8	11	10	3	8	2	47	15	9	3	k__Bacteria;p__Proteobacteria;c__Alphaproteobacteria;o__Rhodospirillales;f__Rhodospirillaceae;g__Thalassospira;s__
OTU_627	1	4	0	3	1	94	0	1	0	1	0	0	0	0	12	0	0	0	3	2	2	3	60	2	0	0	0	0	0	5	6	0	k__Bacteria;p__Proteobacteria;c__Deltaproteobacteria;o__Bdellovibrionales;f__Bdellovibrionaceae;g__Bdellovibrio
OTU_628	1	155	3	4	0	6	1	9	53	2	18	2	10	1	7	2	10	9	10	65	0	71	9	9	2	1	12	4	1	22	2	3	k__Bacteria;p__Cyanobacteria;c__Melainabacteria;o__Gastranaerophilales;f__;g__;s__
OTU_629	0	11	4	0	3	0	0	0	18	1	4	0	1	9	0	3	27	2	6	6	2	14	3	11	13	4	24	33	0	1	2	3	k__Bacteria;p__Firmicutes;c__Clostridia;o__Clostridiales;f__Ruminococcaceae
OTU_630	0	0	0	0	0	1	5	0	0	0	0	0	0	0	0	0	0	0	0	0	0	0	4	0	2	1	3	4	1	0	174	2	k__Bacteria;p__Proteobacteria;c__Deltaproteobacteria;o__Desulfovibrionales;f__Desulfovibrionaceae;g__Desulfovibrio
OTU_631	13	13	3	3	1	2	1	19	16	29	16	1	9	9	1	42	6	10	7	1	0	1	0	21	0	1	11	0	0	0	0	9	k__Bacteria;p__Bacteroidetes;c__Bacteroidia;o__Bacteroidales;f__Porphyromonadaceae;g__Parabacteroides
OTU_632	3	4	7	4	1	85	12	3	0	0	1	0	0	0	15	0	1	0	4	2	2	3	5	0	1	1	4	15	6	4	2	3	k__Bacteria;p__Firmicutes;c__Clostridia;o__Clostridiales;f__Family_XIII;g__Eubacterium_brachy_group;s__
OTU_633	10	1	11	2	3	6	4	15	9	13	10	13	9	7	7	58	4	4	2	79	6	7	20	12	1	2	1	17	8	6	1	3	k__Bacteria;p__Firmicutes;c__Clostridia;o__Clostridiales;f__Ruminococcaceae;g__Ruminococcaceae_UCG-005;s__
OTU_634	1	6	0	5	5	1	5	14	17	14	15	21	20	17	8	63	54	13	12	167	21	26	52	57	11	2	1	1	14	4	2	12	k__Bacteria;p__Firmicutes;c__Clostridia;o__Clostridiales;f__Lachnospiraceae;g__Anaerostipes
OTU_635	6	8	3	4	0	0	1	46	7	15	21	5	7	2	6	99	1	2	13	1	0	0	1	23	0	1	1	0	0	0	0	12	k__Bacteria;p__Firmicutes;c__Clostridia;o__Clostridiales;f__Ruminococcaceae;g__Ruminococcaceae_UCG-010;s__
OTU_636	9	20	8	8	1	5	2	65	3	26	6	0	3	3	4	25	1	2	22	0	1	1	0	26	0	2	2	0	0	0	0	14	k__Bacteria;p__Firmicutes;c__Clostridia;o__Clostridiales;f__Ruminococcaceae;g__Anaerotruncus;s__
OTU_637	0	0	1	40	0	0	0	0	0	1	2	0	26	0	0	0	15	16	14	7	171	12	10	21	0	0	0	1	21	0	0	0	k__Bacteria;p__Firmicutes;c__Clostridia;o__Clostridiales;f__Lachnospiraceae;g__Howardella;s__
OTU_638	0	0	0	0	0	1	0	17	8	31	22	7	25	10	14	209	0	0	0	0	0	1	0	20	1	0	0	0	0	0	0	17	k__Bacteria;p__Proteobacteria;c__Gammaproteobacteria;o__Oceanospirillales;f__Oceanospirillaceae;g__Marinomonas;s__Marinomonas_aquimarina
OTU_639	3	79	1	5	0	4	11	3	17	1	8	3	0	1	2	2	0	2	8	0	1	2	1	1	3	0	3	1	2	21	1	1	k__Bacteria;p__Firmicutes;c__Clostridia;o__Clostridiales;f__Peptococcaceae;g__;s__
OTU_640	2	10	31	3	0	0	5	2	18	4	1	11	27	4	1	4	3	7	3	140	7	3	19	4	5	4	5	8	3	2	215	6	k__Bacteria;p__Proteobacteria;c__Gammaproteobacteria;o__Pseudomonadales;f__Moraxellaceae;g__Acinetobacter
OTU_641	10	15	45	5	1	1	30	1	9	3	15	0	2	4	0	0	28	2	14	8	2	26	9	7	10	5	85	42	12	6	6	3	k__Bacteria;p__Firmicutes;c__Clostridia;o__Clostridiales;f__Lachnospiraceae;g__Coprococcus_1
OTU_642	153	2	5	10	3	4	2	3	0	19	0	0	0	0	0	0	0	4	0	0	0	0	0	0	0	6	0	0	2	0	0	0	k__Bacteria;p__Proteobacteria;c__Gammaproteobacteria;o__Enterobacteriales;f__Enterobacteriaceae;g__Tatumella;s__Rosenbergiella_nectarea
OTU_643	3	1	0	0	1	0	3	0	2	5	0	0	0	0	0	1	27	20	4	1	6	5	9	2	6	2	1	0	1	1	89	0	k__Bacteria;p__Firmicutes;c__Bacilli;o__Bacillales;f__Bacillaceae;g__Bacillus;s__Bacillus_anthracis
OTU_644	2	5	6	9	2	1	55	10	44	4	9	6	32	6	0	15	10	2	6	25	3	25	13	16	10	2	28	25	29	8	2	3	k__Bacteria;p__Firmicutes;c__Clostridia;o__Clostridiales;f__Ruminococcaceae;g__Ruminiclostridium_5
OTU_645	0	0	0	0	0	0	0	0	0	0	0	10	0	0	0	0	2	5	3	162	3	1	2	3	0	0	0	0	0	0	0	0	k__Bacteria;p__Cyanobacteria;c__Melainabacteria;o__Gastranaerophilales;f__;g__;s__
OTU_646	7	11	4	5	4	7	4	48	0	13	16	0	3	2	0	5	6	3	57	3	8	2	5	24	1	1	16	0	0	0	2	4	k__Bacteria;p__Firmicutes;c__Clostridia;o__Clostridiales;f__Christensenellaceae;g__Christensenellaceae_R-7_group;s__
OTU_647	1	0	0	20	0	0	0	0	0	0	0	0	26	0	0	1	10	14	15	11	110	4	11	22	0	0	0	3	10	0	0	0	k__Bacteria;p__Firmicutes;c__Clostridia;o__Clostridiales;f__Lachnospiraceae;g__Marvinbryantia;s__
OTU_648	3	17	3	3	1	4	2	45	0	4	11	0	2	0	1	15	9	7	33	6	10	3	4	58	0	0	14	0	0	0	0	10	k__Bacteria;p__Firmicutes;c__Clostridia;o__Clostridiales;f__Ruminococcaceae;g__Ruminococcaceae_UCG-010;s__
OTU_649	1	0	2	3	1	1	0	6	19	1	0	2	3	0	2	6	26	1	2	50	5	21	2	5	9	1	0	2	22	10	0	0	k__Bacteria;p__Cyanobacteria;c__Melainabacteria;o__Gastranaerophilales;f__;g__;s__
OTU_650	3	4	1	12	1	1	2	22	0	1	1	0	11	0	0	4	4	9	8	4	78	2	6	12	1	0	0	0	8	1	0	2	k__Bacteria;p__Firmicutes;c__Clostridia;o__Clostridiales;f__Ruminococcaceae;g__Eubacterium_coprostanoligenes_group;s__
OTU_651	1	0	0	0	0	0	0	1	1	2	0	0	0	3	0	2	60	1	5	1	5	130	0	69	6	0	0	0	0	0	0	1	k__Bacteria;p__Bacteroidetes;c__Bacteroidia;o__Bacteroidales;f__Rikenellaceae;g__Rikenellaceae_RC9_gut_group
OTU_652	3	7	158	2	1	1	1	7	0	4	0	0	2	0	0	5	3	15	6	3	5	4	0	90	0	0	0	3	6	0	5	4	k__Bacteria;p__Actinobacteria;c__unidentified_Actinobacteria;o__Propionibacteriales;f__Nocardioidaceae;g__Marmoricola;s__
OTU_653	7	3	3	4	4	1	0	63	2	25	6	1	1	2	1	50	4	4	43	1	2	4	0	16	0	0	3	1	0	0	0	8	k__Bacteria;p__Bacteroidetes;c__Bacteroidia;o__Bacteroidales;f__Prevotellaceae
OTU_654	11	8	7	5	2	3	1	42	3	82	17	3	4	1	5	18	2	11	26	1	6	3	3	15	0	13	9	0	0	0	0	10	k__Bacteria;p__Firmicutes;c__Clostridia;o__Clostridiales;f__Ruminococcaceae;g__Ruminococcaceae_UCG-013;s__
OTU_655	0	0	0	0	0	0	0	18	5	15	13	6	8	11	5	73	0	0	0	0	0	0	0	23	0	0	0	0	0	0	0	14	k__Bacteria;p__Firmicutes;c__Clostridia;o__Clostridiales
OTU_656	0	0	8	0	1	0	0	0	36	9	9	1	5	4	3	10	4	2	4	26	2	14	1	2	7	3	4	26	4	0	0	2	k__Bacteria;p__Firmicutes;c__Clostridia;o__Clostridiales;f__Clostridiales_vadinBB60_group;g__;s__
OTU_657	65	1	4	3	0	1	0	0	2	7	3	0	3	2	0	2	1	3	0	1	1	4	0	0	9	6	6	39	11	0	0	2	k__Bacteria;p__Firmicutes;c__Clostridia;o__Clostridiales;f__Peptococcaceae;g__unidentified_Peptococcaceae
OTU_658	0	0	1	0	0	0	0	21	7	12	10	3	10	9	3	118	0	2	0	0	0	0	0	33	1	1	0	0	0	0	1	16	k__Bacteria;p__Firmicutes;c__Clostridia;o__Clostridiales;f__Ruminococcaceae;g__Ruminiclostridium_1;s__
OTU_659	1	2	1	18	0	2	0	13	3	26	16	8	176	5	13	18	0	0	0	0	10	0	0	0	0	0	0	0	9	0	0	3	k__Bacteria;p__Firmicutes;c__Bacilli;o__Bacillales;f__Family_XI;g__Gemella;s__
OTU_660	0	0	0	0	0	6	0	0	3	15	9	2	11	3	113	8	0	0	0	0	0	0	0	0	1	0	0	0	0	8	0	0	k__Bacteria;p__Chloroflexi;c__SAR202_clade;o__;f__;g__;s__
OTU_661	8	2	0	3	3	0	6	51	2	64	8	0	7	3	0	17	0	7	0	0	0	0	0	12	1	5	0	0	0	0	0	4	k__Bacteria;p__Firmicutes;c__Clostridia;o__Clostridiales;f__Christensenellaceae;g__Christensenellaceae_R-7_group;s__
OTU_662	5	10	0	9	16	10	5	7	3	67	60	17	78	115	86	53	0	3	4	0	3	8	3	8	0	2	1	0	4	0	1	1	k__Bacteria
OTU_663	13	23	4	12	1	2	0	33	1	36	12	3	3	10	3	58	0	3	20	0	2	1	0	11	0	1	5	1	0	0	0	10	k__Bacteria;p__Proteobacteria;c__Alphaproteobacteria;o__Rhodospirillales;f__Rhodospirillaceae
OTU_664	19	8	3	4	1	2	2	40	5	73	14	9	11	6	7	21	4	13	25	3	3	3	1	47	0	16	3	0	1	1	0	7	k__Bacteria;p__Firmicutes;c__Clostridia;o__Clostridiales;f__Ruminococcaceae;g__Ruminococcaceae_UCG-010;s__
OTU_665	14	8	7	4	3	4	1	22	3	48	6	0	4	6	4	22	1	5	14	2	5	2	3	23	0	4	2	0	2	1	0	6	k__Bacteria;p__Firmicutes;c__Clostridia;o__Clostridiales;f__Lachnospiraceae
OTU_666	6	5	157	4	0	1	1	5	0	0	0	0	0	0	0	0	0	0	0	0	0	0	0	0	0	1	0	5	0	0	0	0	k__Bacteria;p__Actinobacteria;c__unidentified_Actinobacteria;o__Propionibacteriales;f__Propionibacteriaceae;g__Propionibacterium;s__Propionibacterium_propionicum
OTU_667	1	0	0	0	0	0	0	0	1	12	3	154	4	2	1	2	0	9	1	4	1	0	1	2	0	0	0	0	1	1	0	1	k__Bacteria;p__Actinobacteria;c__unidentified_Actinobacteria;o__Micrococcales;f__Brevibacteriaceae;g__Brevibacterium
OTU_668	14	1	0	1	2	1	2	3	4	4	2	1	5	1	2	0	4	3	4	3	1	15	12	3	15	4	5	12	8	0	54	3	k__Bacteria;p__Firmicutes;c__Clostridia;o__Clostridiales;f__Christensenellaceae;g__Christensenellaceae_R-7_group;s__bacterium_enrichment_culture_clone_RB7c
OTU_669	1	130	3	5	2	1	2	22	0	0	8	0	0	0	0	1	0	0	7	0	0	0	1	2	0	0	8	0	0	0	0	3	k__Bacteria;p__Firmicutes;c__Clostridia;o__Clostridiales
OTU_670	18	120	4	19	3	5	7	112	4	80	45	1	6	5	3	40	10	7	62	1	5	4	3	52	0	6	20	0	0	0	0	15	k__Bacteria;p__Bacteroidetes;c__Bacteroidia;o__Bacteroidales;f__Rikenellaceae;g__Alistipes;s__
OTU_671	1	105	4	7	1	2	3	1	31	5	12	4	5	3	1	2	46	7	5	3	7	32	55	11	22	4	54	97	23	34	3	4	k__Bacteria;p__Firmicutes;c__Clostridia;o__Clostridiales;f__Ruminococcaceae;g__Anaerofilum;s__
OTU_672	0	0	0	7	0	0	0	1	1	27	12	3	93	6	3	34	0	0	0	0	11	0	0	3	0	1	0	0	4	0	0	2	k__Bacteria;p__Firmicutes;c__Bacilli;o__Bacillales;f__Staphylococcaceae;g__Macrococcus;s__Macrococcus_brunensis
OTU_673	5	19	2	3	3	1	2	21	17	40	15	0	6	10	5	30	3	5	11	0	0	0	0	18	0	6	7	0	0	0	0	9	k__Bacteria;p__Bacteroidetes;c__Bacteroidia;o__Bacteroidales;f__Bacteroidaceae;g__Bacteroides;s__
OTU_674	233	0	0	0	0	15	1	0	0	4	0	0	0	0	8	0	0	1	0	0	0	0	0	0	0	0	0	0	0	0	0	0	Unknown
OTU_675	8	2	6	7	6	2	0	24	9	61	5	1	8	2	2	12	1	12	0	0	0	0	0	12	0	6	1	0	0	0	0	9	k__Bacteria;p__Firmicutes;c__Clostridia;o__Clostridiales;f__Ruminococcaceae
OTU_676	0	4	0	0	0	0	0	0	2	2	163	0	6	0	1	3	0	0	3	0	0	0	0	1	0	0	2	0	0	0	0	0	k__Bacteria;p__Firmicutes;c__Clostridia;o__Clostridiales;f__Syntrophomonadaceae;g__Syntrophomonas
OTU_677	1	0	0	1	0	0	0	16	0	0	0	0	0	0	0	16	1	0	1	0	0	0	0	22	7	4	3	6	3	1	4	116	k__Bacteria;p__Firmicutes;c__Clostridia;o__Clostridiales;f__Gracilibacteraceae;g__Lutispora;s__
OTU_678	5	85	5	9	6	1	4	35	0	0	6	0	0	0	1	6	0	0	4	0	0	0	0	12	0	0	4	0	0	0	0	5	k__Bacteria;p__Firmicutes;c__Clostridia;o__Clostridiales;f__Lachnospiraceae
OTU_679	0	2	0	18	0	0	0	0	1	1	1	1	20	0	0	0	8	14	16	6	81	9	10	21	0	0	1	1	17	0	0	0	k__Bacteria;p__Firmicutes;c__Clostridia;o__Clostridiales;f__Ruminococcaceae;g__Eubacterium_coprostanoligenes_group;s__
OTU_680	0	1	13	5	0	3	1	0	5	3	2	0	4	2	4	1	3	0	0	0	8	0	1	1	9	6	22	58	37	15	23	15	k__Bacteria;p__Firmicutes;c__Clostridia;o__Clostridiales;f__Ruminococcaceae;g__Ruminococcaceae_UCG-010;s__
OTU_681	1	1	33	2	1	2	1	4	3	7	2	0	3	2	5	2	2	28	6	2	5	4	2	21	4	9	2	6	5	17	0	0	k__Bacteria;p__Firmicutes;c__Clostridia;o__Clostridiales;f__Family_XIII
OTU_682	0	77	0	2	1	1	1	1	5	6	7	2	6	1	0	2	8	28	4	38	3	56	19	12	4	3	2	1	6	4	15	1	k__Bacteria;p__Firmicutes;c__Clostridia;o__Thermoanaerobacterales;f__Thermoanaerobacteraceae;g__Gelria;s__
OTU_683	110	5	0	4	0	3	2	3	0	10	2	0	0	0	0	0	2	6	0	0	0	0	1	0	1	3	14	2	0	0	20	0	k__Bacteria;p__Proteobacteria;c__Betaproteobacteria;o__Burkholderiales;f__Comamonadaceae
OTU_684	550	282	21	45	9	121	4	18	8	129	27	6	147	10	34	22	19	30	18	181	21	9	4	28	7	24	24	2	11	85	47	32	k__Bacteria;p__Proteobacteria;c__Gammaproteobacteria;o__Enterobacteriales;f__Enterobacteriaceae
OTU_685	0	0	0	0	0	14	0	0	7	15	2	0	9	3	132	7	0	0	0	0	0	0	0	0	0	0	0	0	0	10	0	0	k__Bacteria;p__Proteobacteria;c__Alphaproteobacteria;o__Rhodospirillales;f__Rhodospirillaceae;g__;s__
OTU_686	2	55	3	1	0	0	4	3	0	0	4	0	0	2	0	0	1	2	1	0	1	20	1	9	1	16	3	17	3	1	6	4	k__Bacteria;p__Saccharibacteria;c__;o__;f__;g__;s__
OTU_687	0	0	0	0	0	0	12	0	0	0	0	0	0	0	0	0	0	0	0	0	0	0	11	1	3	3	5	1	3	3	120	4	k__Bacteria;p__Firmicutes;c__Clostridia;o__Clostridiales;f__Ruminococcaceae;g__Ruminococcaceae_UCG-010;s__
OTU_688	3	49	1	0	0	2	0	40	2	43	15	1	4	0	2	43	1	2	67	0	0	0	0	10	0	2	10	0	0	0	0	4	k__Bacteria;p__Bacteroidetes;c__Bacteroidia;o__Bacteroidales;f__PeH15;g__;s__
OTU_689	0	0	0	10	0	0	13	1	5	9	12	1	86	4	4	9	0	0	0	0	10	0	2	0	0	0	0	0	8	0	1	0	k__Bacteria;p__Firmicutes;c__Bacilli;o__Lactobacillales;f__Lactobacillaceae;g__Pediococcus;s__Pediococcus_pentosaceus
OTU_690	0	1	3	3	3	156	0	1	0	0	0	0	0	0	10	0	0	0	0	0	0	0	0	0	0	0	0	0	0	1	0	0	k__Bacteria;p__Actinobacteria;c__unidentified_Actinobacteria;o__Corynebacteriales;f__Corynebacteriaceae;g__Corynebacterium_1
OTU_691	14	32	7	15	11	6	1	73	4	47	27	3	7	4	6	26	8	11	101	7	16	7	5	37	0	6	16	0	0	0	0	6	k__Bacteria;p__Firmicutes;c__Clostridia;o__Clostridiales;f__Ruminococcaceae
OTU_692	6	18	7	14	3	2	3	81	0	1	5	0	0	1	0	21	0	1	8	0	0	1	0	24	0	0	1	0	0	0	0	17	k__Bacteria;p__Firmicutes;c__Clostridia;o__Clostridiales;f__Christensenellaceae;g__Christensenellaceae_R-7_group;s__
OTU_693	4	13	3	9	3	0	2	84	0	0	2	0	0	0	0	12	1	2	15	0	1	1	0	29	0	0	3	1	0	0	0	14	k__Bacteria;p__Bacteroidetes;c__Bacteroidia;o__Bacteroidales;f__Rikenellaceae;g__Rikenellaceae_RC9_gut_group;s__
OTU_694	6	266	0	2	2	1	3	30	1	15	22	0	0	1	0	7	2	4	68	1	3	1	3	4	0	2	7	1	0	0	0	2	k__Bacteria;p__Bacteroidetes;c__Bacteroidia;o__Bacteroidales;f__Rikenellaceae;g__Rikenellaceae_RC9_gut_group;s__
OTU_695	0	0	2	0	0	0	10	0	13	4	2	1	1	1	1	3	24	1	1	0	2	66	1	23	5	0	3	30	16	17	2	0	k__Bacteria;p__Cyanobacteria;c__Melainabacteria;o__Gastranaerophilales;f__;g__;s__
OTU_696	1	150	0	2	2	0	0	1	1	0	9	0	0	0	0	0	1	0	20	0	2	1	0	1	0	0	6	0	0	0	0	0	k__Bacteria;p__Firmicutes;c__Clostridia;o__Clostridiales;f__Christensenellaceae;g__Christensenellaceae_R-7_group
OTU_697	0	5	0	0	9	2	0	1	21	3	11	3	1	6	0	5	6	4	6	31	2	86	2	17	5	0	24	1	0	19	1	2	k__Bacteria;p__Proteobacteria;c__Alphaproteobacteria;o__Rhodospirillales;f__Rhodospirillaceae;g__Thalassospira;s__
OTU_698	7	4	1	4	0	2	1	14	5	36	10	1	18	6	5	10	3	5	7	2	4	3	1	34	0	5	3	0	1	0	0	3	k__Bacteria;p__Firmicutes;c__Clostridia;o__Clostridiales;f__Ruminococcaceae;g__Ruminococcaceae_UCG-010;s__
OTU_699	0	0	1	1	0	0	0	15	5	9	12	2	9	7	4	134	0	0	0	0	1	0	0	14	0	0	0	0	0	0	0	8	k__Bacteria;p__Tenericutes;c__Mollicutes;o__;f__;g__;s__
OTU_700	6	4	1	2	1	2	3	38	8	59	8	1	1	6	1	14	0	8	9	0	0	0	0	5	0	5	0	0	0	0	0	3	k__Bacteria;p__Bacteroidetes;c__Bacteroidia;o__Bacteroidales;f__Porphyromonadaceae;g__;s__
OTU_701	0	6	0	0	0	0	1	1	24	1	7	2	10	3	1	5	3	1	11	11	4	1	31	5	3	0	29	1	0	1	18	3	k__Bacteria;p__Firmicutes;c__Clostridia;o__Clostridiales;f__Ruminococcaceae;g__Ruminococcaceae_UCG-014;s__
OTU_702	2	1	0	1	0	0	1	0	12	3	2	0	8	0	0	3	99	24	8	2	5	5	10	10	20	3	0	2	2	0	0	1	k__Bacteria;p__Firmicutes;c__Clostridia;o__Clostridiales;f__Lachnospiraceae;g__Oribacterium;s__
OTU_703	0	0	0	0	0	0	1	7	3	7	4	2	4	20	4	98	0	0	0	0	0	0	0	12	0	0	0	0	0	0	0	5	k__Bacteria;p__Proteobacteria;c__Epsilonproteobacteria;o__Campylobacterales;f__Campylobacteraceae;g__Arcobacter
OTU_704	1	0	4	0	0	1	68	1	0	0	0	0	0	0	0	0	0	2	0	42	1	0	9	0	0	0	2	26	0	0	5	1	k__Bacteria;p__Firmicutes;c__Clostridia;o__Clostridiales;f__Peptococcaceae;g__;s__
OTU_705	4	107	1	2	0	0	0	47	4	16	7	0	0	1	0	6	4	2	31	0	2	0	0	9	0	1	3	0	0	0	0	5	k__Bacteria;p__Bacteroidetes;c__Bacteroidia;o__Bacteroidales;f__Rikenellaceae;g__Alistipes;s__
OTU_706	6	11	0	3	3	4	1	86	5	47	5	0	1	6	1	21	2	6	57	3	2	0	1	35	0	8	8	0	0	0	0	17	k__Bacteria;p__Bacteroidetes;c__Bacteroidia;o__Bacteroidales
OTU_707	6	22	6	10	0	3	6	90	0	1	12	0	0	1	0	27	2	4	40	1	1	1	1	31	2	0	9	14	0	0	0	17	k__Bacteria;p__Firmicutes;c__Clostridia;o__Clostridiales;f__Lachnospiraceae;g__Lachnoclostridium_10;s__
OTU_708	1	55	2	0	0	99	0	1	0	0	0	0	0	0	2	0	0	0	1	0	3	0	0	0	0	0	2	0	0	1	0	0	k__Bacteria;p__Bacteroidetes;c__Bacteroidia;o__Bacteroidales;f__Bacteroidales_S24-7_group;g__;s__
OTU_709	64	4	55	20	5	3	3	8	5	19	2	41	7	8	1	5	18	10	5	62	3	20	4	10	11	9	7	67	8	3	1	18	k__Bacteria;p__Firmicutes;c__Clostridia;o__Clostridiales;f__Ruminococcaceae
OTU_710	0	1	4	0	1	0	1	2	32	5	5	1	5	8	2	14	12	0	1	0	1	12	1	2	3	1	3	49	19	1	1	5	k__Bacteria;p__Firmicutes;c__Erysipelotrichia;o__Erysipelotrichales;f__Erysipelotrichaceae;g__Dielma
OTU_711	78	11	16	23	3	85	9	2	13	22	46	4	101	12	49	12	23	18	13	63	17	8	32	10	4	6	7	2	5	3	71	0	k__Bacteria;p__Firmicutes;c__Bacilli;o__Bacillales;f__Staphylococcaceae;g__Staphylococcus
OTU_712	7	10	3	6	1	6	3	31	0	20	4	2	5	1	2	20	7	14	30	6	23	3	4	81	0	2	8	0	2	0	0	8	k__Bacteria;p__Firmicutes;c__Clostridia;o__Clostridiales;f__Lachnospiraceae
OTU_713	24	0	24	3	4	70	0	1	2	0	1	0	11	2	2	9	17	0	0	0	0	4	2	1	0	46	18	0	12	24	4	68	Unknown
OTU_714	5	1	3	4	1	217	0	2	0	0	0	0	0	0	7	1	0	0	0	0	0	0	0	0	0	1	0	0	0	3	0	0	k__Bacteria;p__Actinobacteria;c__unidentified_Actinobacteria;o__Propionibacteriales;f__Nocardioidaceae;g__Nocardioides
OTU_715	0	0	0	4	0	3	0	0	8	0	0	5	6	0	3	1	4	1	1	75	6	1	1	3	5	1	1	1	21	11	2	2	k__Bacteria
OTU_716	57	5	4	7	16	2	2	3	19	55	8	1	16	5	2	9	7	6	14	6	10	7	31	24	14	11	8	51	77	9	2	6	k__Bacteria;p__Firmicutes;c__Clostridia;o__Clostridiales;f__Christensenellaceae;g__Christensenellaceae_R-7_group;s__bacterium_YE57
OTU_717	101	1	0	4	1	47	2	3	8	8	4	0	2	0	6	0	10	18	2	0	4	1	1	1	10	6	19	9	25	5	3	0	k__Bacteria;p__Bacteroidetes;c__Bacteroidia;o__Bacteroidales;f__Bacteroidaceae;g__Bacteroides;s__Bacteroides_coprophilus
OTU_718	6	0	0	0	6	3	2	0	4	6	41	220	5	15	4	7	0	0	0	0	0	0	0	0	0	0	0	0	0	0	0	0	Unknown
OTU_719	0	0	0	1	0	0	0	0	0	0	0	0	0	0	194	0	0	0	0	0	0	0	0	0	0	0	0	0	0	0	0	0	k__Bacteria
OTU_720	2	6	3	109	1	4	0	6	0	0	0	1	7	0	0	0	1	0	0	0	8	0	1	0	0	0	0	0	6	0	0	0	k__Bacteria;p__Proteobacteria;c__Alphaproteobacteria;o__Sphingomonadales;f__Sphingomonadaceae;g__Sphingobium;s__Sphingobium_xenophagum
OTU_721	5	42	6	10	3	4	3	90	1	0	13	0	2	0	0	16	6	2	33	2	5	4	2	32	0	0	6	0	0	0	0	11	k__Bacteria;p__Firmicutes;c__Clostridia;o__Clostridiales;f__Ruminococcaceae;g__Ruminococcaceae_UCG-010;s__
OTU_722	0	160	0	3	0	1	1	2	1	1	7	0	0	0	1	0	0	0	5	0	0	0	0	0	0	0	2	0	0	0	0	0	k__Bacteria;p__Proteobacteria;c__Betaproteobacteria;o__Rhodocyclales;f__Rhodocyclaceae;g__Azoarcus
OTU_723	2	61	1	4	0	1	1	20	1	10	5	0	0	0	0	2	4	4	41	1	2	2	1	15	0	1	6	0	0	0	0	2	k__Bacteria;p__Bacteroidetes;c__Bacteroidia;o__Bacteroidales;f__Prevotellaceae;g__Prevotellaceae_UCG-003;s__
OTU_724	3	82	13	8	0	1	4	1	6	4	20	1	3	2	3	2	16	6	18	2	5	9	13	2	10	4	36	33	19	4	2	3	k__Bacteria;p__Firmicutes;c__Clostridia;o__Clostridiales;f__Defluviitaleaceae;g__Defluviitaleaceae_UCG-011;s__
OTU_725	2	0	0	0	4	6	0	1	1	8	2	15	1	7	14	2	7	29	1	0	6	101	3	7	1	4	0	1	0	75	0	2	k__Bacteria;p__Proteobacteria;c__Betaproteobacteria;o__Burkholderiales;f__Alcaligenaceae;g__Sutterella
OTU_726	0	0	1	1	0	0	0	0	0	0	0	1	2	0	0	0	1	2	2	125	3	4	3	6	1	0	0	0	2	0	1	0	k__Bacteria;p__Actinobacteria;c__unidentified_Actinobacteria;o__Micrococcales;f__Microbacteriaceae
OTU_727	4	4	1	3	1	1	1	44	8	85	6	0	1	7	3	10	1	7	18	0	0	1	2	10	0	5	1	0	0	0	0	3	k__Bacteria;p__Bacteroidetes;c__Bacteroidia;o__Bacteroidales;f__unidentified_Bacteroidales;g__Phocaeicola;s__
OTU_728	0	0	0	0	0	0	4	0	0	0	1	0	0	0	0	0	0	0	0	0	0	0	9	0	3	4	3	0	1	1	128	6	k__Bacteria;p__Firmicutes;c__Erysipelotrichia;o__Erysipelotrichales;f__Erysipelotrichaceae;g__Allobaculum
OTU_729	0	11	4	5	0	1	4	34	3	54	6	2	7	3	3	74	1	1	18	0	0	0	0	7	0	1	4	0	0	0	0	6	k__Bacteria;p__Fibrobacteres;c__Fibrobacteria;o__Fibrobacterales;f__Fibrobacteraceae;g__Fibrobacter
OTU_730	0	0	0	0	0	0	2	0	0	0	0	0	0	0	0	0	0	0	0	0	0	0	8	0	2	2	3	0	3	1	142	1	k__Bacteria;p__Bacteroidetes;c__Bacteroidia;o__Bacteroidales;f__Prevotellaceae;g__Paraprevotella
OTU_731	3	3	1	4	2	0	120	5	0	0	0	0	0	0	0	1	0	0	0	0	0	0	4	0	0	0	0	0	0	0	9	0	k__Bacteria;p__Firmicutes;c__Clostridia;o__Clostridiales;f__Eubacteriaceae;g__Anaerofustis;s__
OTU_732	1	0	1	17	0	1	0	0	0	0	0	1	20	0	0	2	10	9	15	5	92	8	6	23	0	0	0	0	20	0	0	0	k__Bacteria;p__Firmicutes;c__Clostridia;o__Clostridiales;f__Lachnospiraceae;g__Acetitomaculum;s__
OTU_733	1	52	2	2	1	1	1	1	14	0	3	0	0	0	1	0	23	2	5	0	4	11	7	20	9	1	8	23	4	0	0	2	k__Bacteria;p__Firmicutes;c__Clostridia;o__Clostridiales;f__Christensenellaceae;g__Christensenellaceae_R-7_group;s__
OTU_734	0	0	0	0	0	0	8	1	0	0	0	0	0	1	0	0	0	1	0	0	0	0	24	0	4	4	6	4	3	2	236	8	k__Bacteria;p__Proteobacteria;c__Betaproteobacteria;o__Burkholderiales;f__Comamonadaceae
OTU_735	0	2	0	23	0	0	1	0	0	0	0	0	13	0	0	0	10	11	15	10	113	5	12	15	0	0	2	0	23	0	1	0	k__Bacteria;p__Firmicutes;c__Clostridia;o__Clostridiales;f__Defluviitaleaceae;g__Defluviitaleaceae_UCG-011;s__
OTU_736	67	3	2	4	10	4	29	0	0	16	1	3	26	6	18	0	1	1	0	0	0	0	2	0	0	6	0	0	7	0	1	1	k__Bacteria
OTU_737	0	1	1	3	1	3	63	1	1	1	0	1	1	0	1	0	13	1	3	26	1	3	7	5	1	0	0	0	0	0	2	0	k__Bacteria;p__Firmicutes;c__Clostridia;o__Clostridiales;f__Eubacteriaceae
OTU_738	5	6	0	41	0	0	53	0	0	1	30	4	7	14	18	3	0	0	0	0	1	0	24	0	0	0	6	0	0	0	8	1	k__Bacteria
OTU_739	0	5	2	0	0	0	0	0	5	0	0	0	3	0	0	0	5	7	3	77	1	34	5	3	0	0	11	46	16	4	18	0	k__Archaea;p__Euryarchaeota;c__Methanomicrobia;o__Methanomicrobiales;f__Methanocorpusculaceae;g__Methanocorpusculum;s__
OTU_740	43	1	0	0	0	2	0	0	0	1	1	140	2	0	2	0	0	0	0	0	0	0	0	0	0	0	0	0	0	0	2	0	k__Bacteria
OTU_741	2	2	127	4	1	0	2	3	0	0	0	0	0	0	0	0	0	0	0	1	0	0	0	1	0	0	0	9	0	0	0	0	k__Bacteria;p__Firmicutes;c__Bacilli;o__Lactobacillales;f__Streptococcaceae;g__Streptococcus;s__Streptococcus_constellatus
OTU_742	0	0	0	0	0	0	0	0	0	0	10	1	8	23	23	45	0	0	0	8	0	0	82	1	0	0	0	0	0	0	0	0	k__Bacteria
OTU_743	1	3	163	4	1	1	1	2	0	0	0	0	0	0	0	0	0	0	0	0	0	0	0	0	0	0	0	6	0	0	0	1	k__Bacteria;p__Firmicutes;c__Bacilli;o__Bacillales;f__Family_XII;g__Exiguobacterium;s__Exiguobacterium_sp._AT1b
OTU_744	3	2	4	0	73	4	1	0	0	1	0	0	0	5	0	0	0	1	0	0	0	8	0	0	1	1	0	43	0	0	2	1	k__Bacteria;p__Actinobacteria;c__unidentified_Actinobacteria;o__Micrococcales;f__Bogoriellaceae;g__Georgenia;s__
OTU_745	2	13	1	3	2	53	2	15	1	0	21	0	1	0	4	5	4	0	40	1	4	1	1	8	6	2	96	6	7	0	3	3	k__Bacteria;p__Firmicutes;c__Clostridia;o__Clostridiales;f__Ruminococcaceae
OTU_746	8	14	1	7	1	2	0	38	5	49	18	3	2	7	9	17	7	7	33	3	5	1	1	16	0	4	7	1	0	0	0	9	k__Bacteria;p__Bacteroidetes;c__Bacteroidia;o__Bacteroidales;f__Rikenellaceae;g__Alistipes;s__
OTU_747	97	20	9	57	64	186	64	0	1	19	128	35	105	58	94	14	0	1	0	0	0	0	0	0	0	2	0	0	3	4	3	0	Unknown
OTU_748	50	4	3	6	1	4	3	4	7	14	0	3	9	0	1	2	3	7	2	2	8	21	6	12	6	10	2	2	20	10	2	5	k__Bacteria;p__Firmicutes;c__Clostridia;o__Clostridiales;f__Ruminococcaceae;g__Ruminococcaceae_UCG-014;s__
OTU_749	0	28	3	0	0	0	0	1	3	0	0	0	0	0	0	2	31	14	2	4	0	2	1	13	2	2	1	95	2	15	2	1	k__Bacteria;p__Bacteroidetes;c__Bacteroidia;o__Bacteroidales;f__Rikenellaceae;g__Rikenellaceae_RC9_gut_group;s__
OTU_750	0	4	3	2	4	1	0	1	7	3	4	6	8	21	1	2	18	0	5	4	8	9	0	2	11	4	18	4	25	12	2	2	k__Bacteria;p__Firmicutes;c__Clostridia;o__Clostridiales;f__Ruminococcaceae;g__Ruminiclostridium_5;s__
OTU_751	3	0	1	6	0	0	0	0	4	9	0	1	5	1	0	1	4	26	1	32	15	0	1	8	4	4	4	1	29	1	0	1	k__Bacteria;p__Firmicutes;c__Clostridia;o__Clostridiales;f__Lachnospiraceae
OTU_752	2	1	0	1	2	131	1	2	0	0	0	0	0	0	7	0	0	0	0	0	0	0	0	0	0	1	0	0	0	2	0	0	k__Bacteria;p__Proteobacteria;c__Alphaproteobacteria;o__Rhodospirillales;f__Acetobacteraceae;g__Roseomonas;s__
OTU_753	12	1	2	32	0	2	1	20	3	65	12	1	28	3	8	9	6	14	22	11	121	9	13	26	0	11	1	0	13	0	0	3	k__Bacteria;p__Firmicutes;c__Clostridia;o__Clostridiales;f__Lachnospiraceae;g__Acetitomaculum;s__
OTU_754	4	94	2	2	1	0	0	47	0	1	6	0	0	0	1	10	5	3	57	0	2	1	1	19	0	0	4	0	0	0	0	4	k__Bacteria;p__Bacteroidetes;c__Bacteroidia;o__Bacteroidales;f__Rikenellaceae;g__Rikenellaceae_RC9_gut_group;s__
OTU_755	5	10	5	5	2	2	2	43	0	21	4	0	3	3	4	15	0	5	14	0	1	1	1	12	0	2	5	0	1	0	0	4	k__Bacteria;p__Firmicutes;c__Clostridia;o__Clostridiales;f__Ruminococcaceae;g__Ruminococcaceae_UCG-010;s__
OTU_756	3	0	17	0	0	2	1	0	1	27	3	1	5	1	4	1	0	5	0	0	1	8	2	0	0	2	1	0	1	29	47	0	k__Bacteria;p__Actinobacteria;c__unidentified_Actinobacteria;o__Micrococcales;f__Brevibacteriaceae;g__Brevibacterium;s__
OTU_757	6	24	2	5	1	2	1	24	1	0	19	0	2	0	1	7	11	4	58	2	14	5	5	26	0	0	14	0	0	0	0	5	k__Bacteria;p__Firmicutes;c__Clostridia;o__Clostridiales;f__Ruminococcaceae;g__Ruminococcaceae_NK4A214_group;s__
OTU_758	11	6	2	7	0	1	2	31	2	38	11	1	10	3	2	13	4	6	22	0	1	1	0	14	0	2	7	0	0	0	0	9	k__Bacteria;p__Firmicutes;c__Clostridia;o__Clostridiales;f__Clostridiales_vadinBB60_group;g__;s__
OTU_759	0	0	1	35	0	2	0	0	0	0	1	0	20	0	0	0	9	14	12	4	101	12	10	19	0	0	0	0	20	0	0	0	k__Bacteria;p__Firmicutes;c__Clostridia;o__Clostridiales;f__Ruminococcaceae;g__Ruminiclostridium_5;s__
OTU_760	3	7	2	3	109	3	2	4	0	0	0	0	0	14	0	0	0	0	0	0	1	6	0	0	0	0	0	0	0	0	0	0	k__Bacteria;p__Firmicutes;c__Bacilli;o__Bacillales;f__Bacillaceae;g__Bacillus;s__Bacillus_horti
OTU_761	2	60	3	2	2	136	6	3	0	1	4	0	1	0	13	0	2	1	6	1	4	2	6	1	3	0	18	2	2	9	53	0	k__Bacteria;p__Proteobacteria;c__Betaproteobacteria;o__Burkholderiales;f__Comamonadaceae;g__Comamonas
OTU_762	7	5	4	3	0	1	2	140	0	14	4	0	0	0	0	10	1	4	20	2	0	0	0	5	0	0	3	0	0	0	0	4	k__Bacteria;p__Lentisphaerae
OTU_763	1	0	0	1	0	0	0	0	43	10	10	2	20	23	3	6	7	20	2	2	3	5	1	5	11	2	2	11	4	7	0	0	k__Bacteria;p__Bacteroidetes;c__Bacteroidia;o__Bacteroidales;f__Porphyromonadaceae
OTU_764	0	0	56	0	0	2	11	2	1	3	6	0	0	0	44	0	1	0	0	0	0	0	10	0	0	81	0	0	1	0	31	11	k__Bacteria
OTU_765	1	0	0	1	65	0	0	1	0	3	0	0	5	5	0	0	23	21	4	70	0	189	11	19	1	0	0	0	2	1	12	6	k__Bacteria;p__Bacteroidetes;c__Bacteroidia;o__Bacteroidales;f__Rikenellaceae
OTU_766	3	22	39	13	5	4	1	3	0	3	3	0	1	0	0	0	1	4	1	0	2	0	3	1	2	2	3	1	3	0	35	7	k__Bacteria;p__Proteobacteria;c__Alphaproteobacteria;o__Rhizobiales;f__Hyphomicrobiaceae;g__Devosia;s__
OTU_767	6	11	5	8	2	2	0	49	0	0	5	0	0	0	0	7	3	3	43	3	1	4	3	20	0	0	9	0	1	0	0	7	k__Bacteria;p__Firmicutes;c__Clostridia;o__Clostridiales;f__Ruminococcaceae
OTU_768	6	14	8	9	4	9	4	86	0	0	16	0	2	1	0	19	4	6	57	1	1	4	7	36	1	0	12	10	1	0	1	12	k__Bacteria;p__Firmicutes;c__Clostridia;o__Clostridiales;f__Ruminococcaceae;g__Ruminococcaceae_UCG-010;s__
OTU_769	87	3	3	7	2	6	1	3	6	22	3	1	3	3	49	4	1	9	2	0	0	0	0	0	2	3	0	2	1	1	1	0	k__Bacteria;p__Firmicutes;c__Bacilli;o__Lactobacillales;f__Lactobacillaceae;g__Lactobacillus;s__Lactobacillus_animalis
OTU_770	7	10	2	7	2	1	4	45	4	21	7	0	0	0	3	12	2	5	27	2	1	4	1	20	0	3	6	0	0	0	0	7	k__Bacteria;p__Firmicutes;c__Clostridia;o__Clostridiales;f__Ruminococcaceae;g__Ruminococcaceae_UCG-010;s__
OTU_771	1	103	7	9	1	1	2	3	0	0	17	0	0	0	0	0	0	0	6	0	0	0	0	0	0	0	9	0	0	0	0	0	k__Bacteria;p__Firmicutes;c__Clostridia;o__Clostridiales;f__Ruminococcaceae;g__Ruminococcaceae_UCG-010;s__
OTU_772	0	0	0	0	0	0	5	0	1	0	0	0	0	0	0	0	3	0	0	0	0	0	5	0	4	1	1	1	3	3	115	3	k__Bacteria;p__Firmicutes;c__Clostridia;o__Clostridiales;f__Ruminococcaceae;g__Ruminococcaceae_UCG-013;s__
OTU_773	14	3	2	1	1	0	0	9	11	91	14	3	17	8	11	13	1	13	0	1	0	0	0	5	0	10	0	1	0	1	0	6	k__Bacteria;p__Firmicutes;c__Clostridia;o__Clostridiales;f__Ruminococcaceae
OTU_774	0	2	1	15	0	0	0	0	0	0	1	0	18	0	0	0	7	4	1	6	87	1	4	7	0	0	0	0	10	1	1	0	k__Bacteria;p__Actinobacteria;c__Coriobacteriia;o__Coriobacteriales;f__Coriobacteriaceae
OTU_775	0	27	43	2	0	5	1	3	2	1	5	5	0	5	3	0	0	0	0	16	0	2	0	0	4	3	2	8	1	21	0	0	k__Bacteria;p__Firmicutes;c__Clostridia;o__Clostridiales;f__Ruminococcaceae;g__Anaerotruncus;s__
OTU_776	1	0	0	10	0	0	0	0	5	4	10	4	103	6	2	5	0	0	0	0	8	0	0	0	0	0	0	0	2	0	0	0	k__Bacteria;p__Proteobacteria;c__Alphaproteobacteria;o__Rhodospirillales;f__unidentified_Rhodospirillales;g__Reyranella;s__
OTU_777	6	3	2	3	0	0	3	10	33	46	6	4	9	10	6	19	10	8	4	2	6	12	5	9	8	9	1	1	0	0	25	2	k__Bacteria;p__Firmicutes;c__Clostridia;o__Clostridiales;f__Clostridiales_vadinBB60_group
OTU_778	25	11	7	14	4	3	3	64	3	41	8	0	8	6	6	19	0	12	4	0	1	3	0	27	0	7	2	0	0	0	0	14	k__Bacteria;p__Firmicutes;c__Clostridia;o__Clostridiales;f__Ruminococcaceae;g__Ruminococcaceae_UCG-001;s__
OTU_779	2	4	1	1	1	0	1	31	0	0	3	0	1	0	0	14	3	3	27	2	6	0	2	42	0	0	6	0	0	0	2	11	k__Bacteria;p__Firmicutes;c__Clostridia;o__Clostridiales;f__Ruminococcaceae;g__Ruminococcaceae_UCG-010;s__
OTU_780	0	1	0	2	0	0	0	0	91	10	5	2	6	9	3	5	14	0	0	0	3	1	0	0	163	5	6	7	18	1	1	12	k__Bacteria;p__Bacteroidetes;c__Bacteroidia;o__Bacteroidales;f__Porphyromonadaceae
OTU_781	0	0	0	0	0	0	0	0	0	0	0	0	2	80	9	18	0	0	0	0	0	0	24	0	0	0	0	0	0	0	0	0	k__Bacteria
OTU_782	0	71	23	2	22	2	0	3	3	0	1	0	1	1	0	0	1	0	0	0	1	5	0	0	0	0	0	1	4	0	0	0	k__Bacteria;p__Cyanobacteria;c__Melainabacteria;o__Gastranaerophilales;f__;g__;s__
OTU_783	63	8	9	11	4	2	2	12	19	57	1	8	10	4	0	0	154	112	21	63	23	26	22	47	52	39	6	4	15	1	10	4	k__Bacteria;p__Bacteroidetes;c__Bacteroidia;o__Bacteroidales;f__Prevotellaceae;g__Prevotellaceae_Ga6A1_group;s__
OTU_784	1	1	2	18	0	0	0	0	0	0	0	0	17	0	0	1	6	13	13	8	111	8	5	7	0	0	1	0	17	0	2	0	k__Bacteria;p__Firmicutes;c__Clostridia;o__Clostridiales;f__Lachnospiraceae
OTU_785	8	20	2	12	2	0	2	42	0	0	13	0	1	0	0	19	3	3	21	1	2	10	2	28	1	0	7	0	0	1	0	12	k__Bacteria;p__Firmicutes;c__Clostridia;o__Clostridiales;f__Ruminococcaceae;g__Ruminococcaceae_UCG-010;s__
OTU_786	0	0	0	0	0	0	2	0	2	0	0	0	0	1	0	0	63	1	2	2	1	20	1	5	2	1	1	0	0	0	40	1	k__Bacteria;p__Spirochaetes;c__unidentified_Spirochaetes;o__Spirochaetales;f__Spirochaetaceae;g__Sphaerochaeta
OTU_787	0	1	0	27	0	0	1	0	0	0	1	0	15	0	1	2	8	17	18	3	107	11	5	28	1	0	0	1	13	0	0	0	k__Bacteria;p__Firmicutes;c__Clostridia;o__Clostridiales;f__Family_XIII
OTU_788	0	0	0	0	0	0	0	0	3	0	7	121	4	142	16	3	7	0	0	4	0	0	9	0	0	0	0	0	0	0	1	0	Unknown
OTU_789	6	9	1	3	1	3	0	31	1	29	16	2	2	4	0	15	1	5	42	0	7	3	4	28	0	3	8	0	0	0	0	2	k__Bacteria;p__Firmicutes;c__Clostridia;o__Clostridiales;f__Ruminococcaceae;g__Ruminococcaceae_UCG-010;s__
OTU_790	0	0	0	2	1	0	0	0	14	1	1	3	4	1	0	1	17	2	3	31	5	6	0	5	8	1	2	5	18	1	1	4	k__Bacteria;p__Bacteroidetes;c__Bacteroidia;o__Bacteroidales;f__Rikenellaceae;g__Alistipes;s__
OTU_791	12	9	1	6	0	0	2	10	7	63	16	3	5	4	6	17	0	16	29	1	5	1	2	12	0	6	2	0	1	0	0	3	k__Bacteria;p__Firmicutes;c__Clostridia;o__Clostridiales;f__Ruminococcaceae;g__Ruminococcaceae_UCG-013;s__
OTU_792	129	2	2	0	1	0	1	1	0	4	0	0	0	0	0	0	0	0	0	0	0	0	0	0	0	2	0	0	0	0	0	0	k__Bacteria;p__Bacteroidetes;c__Bacteroidia;o__Bacteroidales;f__Bacteroidales_S24-7_group;g__;s__
OTU_793	0	0	0	0	0	0	1	0	0	0	0	0	0	0	0	0	3	1	2	0	0	1	124	3	0	0	0	0	0	0	11	0	k__Bacteria;p__Bacteroidetes;c__Bacteroidia;o__Bacteroidales;f__Porphyromonadaceae;g__Porphyromonas;s__
OTU_794	2	0	0	0	0	0	0	1	15	6	0	7	2	2	2	2	5	3	2	123	4	8	5	2	3	1	1	2	11	1	2	0	k__Bacteria;p__Firmicutes;c__Clostridia;o__Clostridiales;f__Peptococcaceae;g__;s__
OTU_795	11	13	7	7	3	1	4	42	4	44	11	1	2	2	3	20	0	11	23	1	1	0	1	11	0	2	5	0	0	0	0	11	k__Bacteria;p__Firmicutes;c__Clostridia;o__Clostridiales;f__Ruminococcaceae;g__Ruminococcaceae_UCG-013;s__
OTU_796	4	77	3	3	0	2	1	9	0	0	15	0	0	0	0	4	1	1	4	1	1	0	0	20	0	0	9	0	0	0	0	2	k__Bacteria;p__Firmicutes;c__Clostridia;o__Clostridiales;f__Ruminococcaceae;g__Ruminococcaceae_UCG-010;s__
OTU_797	0	0	0	0	0	144	0	0	0	0	0	0	0	0	0	0	0	0	0	0	0	0	0	0	0	0	0	0	0	0	0	0	Unknown
OTU_798	1	0	0	0	0	0	1	0	2	0	0	0	0	0	0	0	105	5	2	0	2	2	31	4	5	0	0	0	0	0	2	0	k__Bacteria;p__Spirochaetes;c__unidentified_Spirochaetes;o__Spirochaetales;f__Spirochaetaceae;g__Sphaerochaeta;s__
OTU_799	0	0	1	14	0	0	0	0	0	2	0	0	19	0	0	0	5	16	9	6	81	3	7	18	1	0	0	0	11	0	0	0	k__Bacteria;p__Firmicutes;c__Clostridia;o__Clostridiales;f__Family_XIII;g__Eubacterium_brachy_group;s__
OTU_800	7	25	0	7	5	2	0	25	3	10	6	0	0	0	0	6	7	1	27	1	5	2	1	25	0	2	6	0	0	0	0	5	k__Bacteria;p__Bacteroidetes;c__Bacteroidia;o__Bacteroidales;f__Rikenellaceae;g__Alistipes;s__
OTU_801	3	2	2	10	0	0	0	6	3	7	5	3	188	2	15	5	0	7	3	0	2	2	0	69	0	76	33	10	4	1	2	2	k__Bacteria;p__Cyanobacteria;c__Chloroplast;o__unidentified_Chloroplast;f__unidentified_Chloroplast;g__unidentified_Chloroplast
OTU_802	29	14	87	35	5	14	16	13	101	33	19	36	103	16	23	18	135	52	44	309	71	115	122	72	82	34	38	292	201	69	96	36	k__Bacteria;p__Firmicutes;c__Clostridia;o__Clostridiales;f__Lachnospiraceae
OTU_803	9	4	2	4	2	0	0	6	93	23	23	16	21	15	6	25	20	37	9	18	16	35	8	56	25	8	7	13	35	9	0	5	k__Bacteria;p__Firmicutes;c__Clostridia;o__Clostridiales;f__Clostridiales_vadinBB60_group;g__;s__
OTU_804	9	0	0	1	0	1	0	0	0	15	0	0	0	1	0	0	0	8	0	0	0	0	0	3	4	104	1	2	2	1	1	0	k__Bacteria;p__Proteobacteria;c__Betaproteobacteria;o__Hydrogenophilales;f__Hydrogenophilaceae;g__Hydrogenophilus;s__
OTU_805	2	100	0	1	0	2	0	3	3	1	9	0	19	1	45	2	0	0	1	0	4	0	0	0	0	0	2	0	0	0	0	0	k__Bacteria;p__Bacteroidetes;c__Bacteroidia;o__Bacteroidales;f__Rikenellaceae;g__Rikenellaceae_RC9_gut_group;s__
OTU_806	0	0	0	0	0	0	0	10	1	16	8	0	9	4	3	70	0	0	0	0	0	0	0	18	0	0	0	0	0	0	0	11	k__Bacteria;p__Firmicutes;c__Clostridia;o__Clostridiales;f__Family_XI;g__Tissierella;s__
OTU_807	2	62	3	7	7	1	0	8	4	0	9	19	1	2	1	1	4	0	11	33	4	4	1	3	6	3	13	17	12	6	5	7	k__Bacteria;p__Firmicutes;c__Clostridia;o__Clostridiales;f__Lachnospiraceae
OTU_808	188	17	4	13	1	3	0	8	0	11	0	0	1	0	0	0	0	15	1	14	1	0	0	0	0	8	1	0	0	0	0	0	k__Bacteria;p__Bacteroidetes;c__Flavobacteriia;o__Flavobacteriales;f__Flavobacteriaceae;g__Chryseobacterium;s__Chryseobacterium_anthropi
OTU_809	3	18	1	90	0	2	0	2	9	3	1	0	5	1	0	0	1	2	0	0	2	0	0	0	2	15	0	0	1	0	4	0	k__Bacteria;p__Actinobacteria;c__unidentified_Actinobacteria;o__Propionibacteriales;f__Propionibacteriaceae;g__Micropruina;s__
OTU_810	2	126	1	3	0	0	1	4	4	21	14	3	39	6	7	8	0	1	4	1	4	1	0	0	0	2	14	0	4	0	0	0	k__Bacteria;p__Actinobacteria;c__unidentified_Actinobacteria;o__Corynebacteriales;f__Corynebacteriaceae;g__Corynebacterium_1;s__Corynebacterium_imitans
OTU_811	3	24	72	6	3	4	4	7	0	0	3	0	3	0	0	0	0	0	1	0	0	0	0	1	0	1	2	8	6	1	0	0	k__Bacteria;p__Firmicutes;c__Clostridia;o__Clostridiales;f__Lachnospiraceae;g__Anaerosporobacter;s__Clostridiales_bacterium_77-5d
OTU_812	0	0	0	1	0	0	0	2	0	0	0	0	2	0	0	0	0	0	2	0	258	1	0	0	0	0	0	0	1	0	0	0	k__Archaea;p__Euryarchaeota;c__Methanobacteria;o__Methanobacteriales;f__Methanobacteriaceae;g__Methanosphaera;s__
OTU_813	0	0	0	0	0	0	0	11	8	7	4	4	3	9	1	79	0	0	0	0	0	0	0	17	0	0	0	0	0	0	0	4	k__Bacteria;p__Bacteroidetes;c__Bacteroidia;o__Bacteroidales;f__Porphyromonadaceae;g__Proteiniphilum;s__
OTU_814	0	0	0	22	0	0	0	0	0	1	0	0	22	0	0	0	6	16	10	8	116	7	8	27	0	0	0	0	16	0	0	0	k__Bacteria;p__Firmicutes;c__Clostridia;o__Clostridiales;f__Ruminococcaceae;g__Saccharofermentans
OTU_815	2	0	0	4	1	0	6	5	0	7	0	1	0	0	0	1	1	21	1	1	2	1	11	5	3	4	1	3	1	3	102	6	k__Bacteria;p__Firmicutes;c__Clostridia;o__Clostridiales;f__Ruminococcaceae;g__Ruminiclostridium_9;s__
OTU_816	0	0	0	1	0	0	0	1	11	2	1	2	0	0	1	3	32	2	1	68	3	1	1	2	4	0	0	0	1	1	0	0	k__Bacteria;p__Firmicutes;c__Erysipelotrichia;o__Erysipelotrichales;f__Erysipelotrichaceae
OTU_817	1	1	0	19	0	1	0	1	0	1	0	0	18	1	0	0	2	9	7	3	80	3	7	12	0	1	2	0	7	0	0	0	k__Bacteria;p__Actinobacteria;c__Coriobacteriia;o__Coriobacteriales;f__Coriobacteriaceae;g__Atopobium;s__
OTU_818	4	3	3	3	0	92	0	2	0	0	0	0	0	0	7	0	0	0	0	0	0	0	0	0	0	0	0	1	0	2	0	0	k__Bacteria;p__Cyanobacteria;c__ML635J-21;o__;f__;g__;s__
OTU_819	0	9	6	1	0	0	0	1	30	4	17	0	2	8	2	10	8	2	13	1	1	2	0	21	9	5	77	25	5	5	2	4	k__Bacteria;p__Firmicutes;c__Clostridia;o__Clostridiales;f__Ruminococcaceae;g__Ruminococcaceae_UCG-010;s__
OTU_820	0	0	1	5	0	1	0	0	22	4	4	2	39	2	2	7	0	0	0	0	4	4	0	0	3	2	0	0	34	15	1	0	k__Bacteria;p__Firmicutes;c__Clostridia;o__Clostridiales;f__Peptococcaceae;g__;s__
OTU_821	1	33	2	6	12	6	3	3	25	12	5	5	7	5	3	0	23	4	6	5	6	12	35	15	21	1	1	5	1	14	6	3	k__Bacteria;p__Firmicutes;c__Clostridia;o__Clostridiales
OTU_822	0	0	0	1	0	0	0	0	1	0	0	8	0	0	0	0	4	4	5	96	4	3	5	7	1	0	0	0	0	0	0	0	k__Bacteria;p__Firmicutes;c__Clostridia;o__Clostridiales;f__Ruminococcaceae
OTU_823	5	5	1	6	2	6	2	28	5	30	5	1	6	2	1	9	1	4	15	1	3	1	1	13	0	3	1	0	0	0	1	5	k__Bacteria;p__Firmicutes;c__Clostridia;o__Clostridiales
OTU_824	0	0	1	0	0	0	1	1	6	1	0	0	1	0	1	0	90	4	8	3	3	5	3	3	6	0	0	0	0	0	1	0	k__Bacteria;p__Acidobacteria;c__unidentified_Acidobacteria;o__Subgroup_3;f__unidentified_Acidobacteria;g__Candidatus_Solibacter;s__
OTU_825	27	31	200	184	19	26	10	69	175	62	37	27	59	35	27	80	47	94	30	128	42	103	39	64	64	21	47	72	74	119	81	63	k__Bacteria;p__Firmicutes;c__Clostridia;o__Clostridiales;f__Ruminococcaceae
OTU_826	8	9	3	10	1	1	0	59	2	19	8	0	2	0	0	23	6	6	31	2	5	0	1	30	0	1	3	0	0	0	0	6	k__Bacteria;p__Bacteroidetes;c__Bacteroidia;o__Bacteroidales;f__Rikenellaceae;g__Rikenellaceae_RC9_gut_group;s__
OTU_827	0	0	0	0	0	0	0	0	0	0	5	38	46	2	0	0	0	0	0	0	0	0	0	0	0	30	0	0	0	0	0	0	Unknown
OTU_828	117	26	25	3	31	4	1	5	0	8	0	0	0	3	0	0	1	4	2	0	1	3	1	1	0	4	0	1	1	0	8	1	k__Bacteria;p__Actinobacteria;c__unidentified_Actinobacteria;o__Micrococcales
OTU_829	4	27	5	17	1	5	3	76	1	0	6	0	0	0	0	23	0	1	7	1	3	0	1	27	0	0	5	0	0	0	0	16	k__Bacteria;p__Firmicutes;c__Clostridia;o__Clostridiales;f__Ruminococcaceae;g__Ruminococcaceae_UCG-014;s__
OTU_830	0	0	1	0	0	1	0	2	24	1	3	2	5	4	0	5	26	4	5	4	5	17	8	18	5	0	0	4	0	2	2	1	k__Bacteria;p__Firmicutes;c__Clostridia;o__Clostridiales;f__Peptococcaceae;g__;s__
OTU_831	1	1	7	0	0	0	2	5	2	5	3	2	3	1	1	0	2	15	10	2	1	12	3	5	6	6	4	30	1	1	22	4	k__Bacteria;p__Firmicutes;c__Clostridia;o__Clostridiales;f__Christensenellaceae;g__Christensenellaceae_R-7_group;s__iron-reducing_bacterium_enrichment_culture_clone_HN70
OTU_832	0	0	0	0	0	0	0	0	0	0	0	4	0	0	0	0	4	2	2	94	5	6	3	4	0	0	0	0	0	0	0	0	k__Bacteria;p__Firmicutes;c__Clostridia;o__Clostridiales;f__Clostridiales_vadinBB60_group;g__;s__
OTU_833	3	7	4	3	1	5	1	41	0	0	5	0	0	0	1	9	2	4	27	2	4	1	2	13	0	0	4	1	0	0	0	5	k__Bacteria;p__Firmicutes;c__Clostridia;o__Clostridiales;f__Ruminococcaceae;g__Ruminococcaceae_UCG-010;s__
OTU_834	9	15	9	19	4	7	4	76	3	7	15	1	5	3	5	67	5	4	37	3	6	3	1	40	0	0	12	0	0	0	0	18	k__Bacteria;p__Firmicutes;c__Clostridia;o__Clostridiales;f__Ruminococcaceae;g__Ruminococcaceae_UCG-013;s__
OTU_835	4	14	0	2	0	3	1	21	0	0	12	0	0	0	0	6	6	5	44	0	8	2	3	12	0	0	8	0	0	0	0	4	k__Bacteria;p__Firmicutes;c__Clostridia;o__Clostridiales;f__Ruminococcaceae;g__Ruminococcaceae_UCG-010;s__
OTU_836	0	2	0	0	0	1	0	0	0	1	64	0	0	35	139	10	0	0	0	0	0	0	0	1	0	0	0	0	0	4	0	0	k__Bacteria
OTU_837	14	15	8	12	3	2	5	61	4	66	22	13	10	5	5	31	2	14	32	1	7	2	3	31	1	8	4	1	0	1	0	12	k__Bacteria;p__Firmicutes;c__Clostridia;o__Clostridiales;f__Ruminococcaceae;g__Ruminococcaceae_NK4A214_group;s__
OTU_838	50	2	4	6	3	1	1	5	1	5	0	0	5	0	0	4	0	2	0	0	4	11	1	5	8	3	2	7	5	3	1	2	k__Bacteria;p__Firmicutes;c__Clostridia;o__Clostridiales;f__Ruminococcaceae
OTU_839	1	0	0	0	0	8	0	0	0	1	0	0	0	0	4	0	0	37	0	1	0	1	0	10	2	3	5	0	0	160	0	1	k__Bacteria;p__Bacteroidetes;c__Bacteroidia;o__Bacteroidales;f__Bacteroidales_S24-7_group;g__;s__
OTU_840	1	1	72	5	24	0	0	1	0	0	1	1	0	0	0	0	0	2	4	3	0	3	1	2	1	0	0	9	0	0	0	1	k__Bacteria;p__Firmicutes;c__Bacilli;o__Lactobacillales;f__Streptococcaceae;g__Streptococcus;s__Streptococcus_agalactiae
OTU_841	5	6	0	3	0	2	2	29	0	2	12	0	0	0	0	8	5	7	51	3	5	6	0	14	0	0	14	0	0	0	0	4	k__Bacteria;p__Firmicutes;c__Clostridia;o__Clostridiales;f__Ruminococcaceae;g__Ruminococcaceae_UCG-010;s__
OTU_842	4	5	49	15	5	0	10	6	96	30	14	3	29	11	5	16	27	25	10	3	9	34	35	8	45	17	34	89	25	5	58	19	k__Bacteria;p__Firmicutes;c__Clostridia;o__Clostridiales;f__Ruminococcaceae;g__Ruminiclostridium_9;s__
OTU_843	0	32	0	1	2	78	0	0	0	0	0	0	0	0	5	0	0	0	0	0	0	0	0	3	0	0	3	0	1	1	0	14	k__Bacteria;p__Gemmatimonadetes;c__unidentified_Gemmatimonadetes;o__Gemmatimonadales;f__Gemmatimonadaceae
OTU_844	43	2	1	2	25	0	0	4	2	5	0	1	9	5	0	2	27	20	4	2	2	100	5	12	6	5	1	0	1	11	9	3	k__Bacteria;p__Bacteroidetes;c__Bacteroidia;o__Bacteroidales;f__Bacteroidaceae;g__Bacteroides
OTU_845	10	1	1	0	0	3	1	8	1	42	13	5	4	2	1	12	0	6	8	0	0	3	1	3	0	4	1	0	0	0	0	1	k__Bacteria;p__Firmicutes;c__Clostridia;o__Clostridiales;f__Lachnospiraceae
OTU_846	15	6	5	9	1	1	2	41	3	34	5	2	12	2	2	19	4	9	9	3	13	1	4	21	0	7	0	0	3	0	0	4	k__Bacteria;p__Firmicutes;c__Clostridia;o__Clostridiales;f__Ruminococcaceae;g__Ruminococcus_1;s__Ruminococcus_flavefaciens
OTU_847	3	36	5	5	2	1	0	40	0	1	7	0	0	1	0	6	3	1	21	0	0	2	0	13	0	0	4	0	0	0	0	12	k__Bacteria;p__Bacteroidetes;c__Bacteroidia;o__Bacteroidales;f__Prevotellaceae;g__Prevotellaceae_Ga6A1_group;s__
OTU_848	11	12	5	7	0	3	2	26	0	16	13	0	0	0	0	15	4	40	18	1	5	4	4	39	0	11	8	0	0	0	0	10	k__Bacteria;p__Firmicutes;c__Clostridia;o__Clostridiales;f__Ruminococcaceae;g__Ruminococcaceae_UCG-014;s__
OTU_849	5	7	1	10	2	1	3	43	0	0	10	0	3	0	0	8	1	2	22	1	4	3	4	17	0	0	3	0	0	0	0	19	k__Bacteria;p__Firmicutes;c__Clostridia;o__Clostridiales;f__Ruminococcaceae
OTU_850	0	0	69	15	3	0	1	1	0	0	0	0	0	0	0	0	0	2	0	0	0	13	1	0	3	0	2	0	0	41	0	0	k__Bacteria;p__Bacteroidetes;c__Bacteroidia;o__Bacteroidales;f__Rikenellaceae
OTU_851	0	0	0	0	0	3	0	1	0	32	13	2	9	32	124	77	0	0	0	0	0	0	2	1	0	0	0	0	1	1	2	2	k__Bacteria;p__Proteobacteria
OTU_852	2	0	0	0	0	0	0	0	123	14	12	3	6	4	8	4	29	23	1	5	1	1	2	1	17	3	0	1	1	39	1	1	k__Bacteria;p__Bacteroidetes;c__Bacteroidia;o__Bacteroidales;f__Prevotellaceae
OTU_853	2	8	3	5	0	2	3	39	0	0	2	0	2	0	0	6	2	1	23	2	2	3	3	22	0	0	5	1	0	0	0	4	k__Bacteria;p__Firmicutes;c__Clostridia;o__Clostridiales;f__Christensenellaceae;g__Christensenellaceae_R-7_group;s__
OTU_854	0	5	1	0	0	0	0	0	1	0	5	0	0	0	0	0	0	0	7	0	0	0	0	0	1	1	94	1	3	0	1	1	k__Bacteria;p__Firmicutes;c__Clostridia;o__Clostridiales;f__Lachnospiraceae;g__unidentified_Lachnospiraceae;s__Lachnospiraceae_bacterium_A2
OTU_855	2	12	4	8	1	3	1	43	0	0	8	0	0	0	0	15	1	1	19	1	4	1	0	24	0	0	6	0	0	0	0	2	k__Bacteria;p__Firmicutes;c__Clostridia;o__Clostridiales;f__Ruminococcaceae
OTU_856	9	11	2	2	6	1	2	51	3	22	5	1	1	0	1	30	2	2	19	1	1	2	1	23	0	1	5	0	0	0	0	9	k__Bacteria;p__Bacteroidetes;c__Bacteroidia;o__Bacteroidales;f__Rikenellaceae;g__Rikenellaceae_RC9_gut_group;s__
OTU_857	5	0	0	1	0	1	0	0	3	31	2	0	8	2	2	1	0	2	0	0	0	0	0	0	3	2	0	0	1	52	8	0	k__Bacteria;p__Actinobacteria;c__unidentified_Actinobacteria;o__Micrococcales;f__Dermabacteraceae;g__Helcobacillus;s__
OTU_858	4	5	20	53	14	2	23	6	6	0	1	7	15	10	2	1	24	9	6	98	21	50	7	18	10	7	8	88	25	11	19	6	k__Bacteria;p__Firmicutes;c__Clostridia;o__Clostridiales;f__Lachnospiraceae;g__Marvinbryantia;s__
OTU_859	2	25	1	1	0	80	0	0	0	2	1	0	5	0	3	0	2	22	1	2	0	1	19	2	1	0	16	1	4	1	1	1	k__Bacteria;p__Bacteroidetes;c__Sphingobacteriia;o__Sphingobacteriales;f__Sphingobacteriaceae;g__Olivibacter
OTU_860	0	0	0	0	0	0	0	0	0	0	116	0	0	0	1	0	0	0	0	0	0	0	0	0	0	0	0	0	0	0	0	0	Unknown
OTU_861	0	0	0	0	0	0	1	1	2	0	0	0	0	0	1	0	50	1	1	2	4	1	84	5	0	0	0	0	0	0	3	0	k__Bacteria;p__Firmicutes;c__Erysipelotrichia;o__Erysipelotrichales;f__Erysipelotrichaceae
OTU_862	0	1	0	0	1	0	0	0	61	5	3	0	3	4	4	9	6	0	2	10	0	12	1	1	4	0	0	17	0	0	1	1	k__Bacteria;p__Cyanobacteria;c__Melainabacteria;o__Gastranaerophilales;f__;g__;s__
OTU_863	7	84	8	5	0	2	3	19	4	32	20	0	7	5	4	46	0	3	21	0	2	0	0	18	0	0	4	0	0	0	0	10	k__Bacteria;p__Firmicutes;c__Clostridia;o__Clostridiales
OTU_864	1	2	107	0	0	0	0	1	0	0	0	0	0	0	0	0	0	0	0	0	0	0	0	0	0	0	0	6	0	0	0	0	k__Bacteria;p__Bacteroidetes;c__Bacteroidia;o__Bacteroidales;f__Porphyromonadaceae;g__Butyricimonas
OTU_865	1	0	0	0	0	1	0	0	1	1	109	0	2	7	56	0	0	0	0	0	0	0	1	0	0	0	3	0	0	1	0	0	k__Bacteria
OTU_866	4	20	5	10	0	3	2	29	0	0	18	0	0	0	0	11	4	6	48	1	8	3	3	21	0	0	12	0	0	0	0	4	k__Bacteria;p__Firmicutes;c__Clostridia;o__Clostridiales;f__Clostridiales_vadinBB60_group;g__;s__
OTU_867	1	0	5	2	0	74	17	1	0	0	0	0	0	0	4	0	0	0	1	0	0	0	2	3	0	1	0	35	0	1	0	0	k__Bacteria;p__Actinobacteria;c__Coriobacteriia;o__Coriobacteriales;f__Coriobacteriaceae
OTU_868	1	0	0	0	0	0	0	0	0	1	0	0	0	67	32	24	0	0	0	0	0	0	0	0	0	0	0	0	1	0	0	0	k__Bacteria
OTU_869	12	17	39	21	2	2	159	5	19	5	3	1	3	2	1	1	15	13	2	41	3	19	20	4	1	4	4	43	5	13	4	5	k__Bacteria;p__Tenericutes;c__Mollicutes;o__Mollicutes_RF9;f__unidentified_Mollicutes_RF9;g__unidentified_Mollicutes_RF9;s__Firmicutes_bacterium_CAG:822
OTU_870	3	13	4	7	2	5	2	30	0	0	12	0	0	0	0	11	6	2	44	2	5	1	5	25	0	0	9	0	0	0	0	8	k__Bacteria;p__Firmicutes;c__Clostridia;o__Clostridiales;f__Ruminococcaceae;g__Eubacterium_coprostanoligenes_group;s__
OTU_871	5	33	3	3	4	2	2	45	0	1	8	0	0	0	0	10	2	3	19	1	1	4	2	10	0	0	13	0	0	0	0	9	k__Bacteria;p__Bacteroidetes;c__Bacteroidia;o__Bacteroidales;f__Prevotellaceae;g__Prevotellaceae_UCG-004;s__
OTU_872	46	24	2	5	0	23	0	2	0	4	4	0	2	0	8	0	0	6	1	2	0	0	0	2	0	1	0	0	0	1	0	0	k__Bacteria;p__Bacteroidetes;c__Flavobacteriia;o__Flavobacteriales;f__Flavobacteriaceae;g__Chryseobacterium;s__
OTU_873	32	2	1	84	1	2	0	5	75	13	4	3	21	3	1	3	3	1	0	0	5	0	0	1	9	3	0	1	31	1	1	3	k__Bacteria;p__Proteobacteria;c__Gammaproteobacteria;o__Pasteurellales;f__Pasteurellaceae;g__Avibacterium;s__Avibacterium_paragallinarum
OTU_874	8	1	6	1	5	1	70	3	19	7	6	0	7	1	0	15	1	13	3	0	1	32	3	3	4	4	5	47	8	3	1	1	k__Bacteria;p__Tenericutes;c__Mollicutes;o__Mollicutes_RF9;f__unidentified_Mollicutes_RF9;g__unidentified_Mollicutes_RF9;s__Firmicutes_bacterium_CAG:822
OTU_875	2	0	1	2	4	0	3	0	35	8	6	4	9	10	3	5	8	16	3	11	9	65	54	12	4	1	2	0	8	0	3	0	k__Bacteria;p__Firmicutes;c__Clostridia;o__Clostridiales;f__Clostridiales_vadinBB60_group;g__;s__
OTU_876	4	9	2	0	0	0	0	22	0	1	5	1	0	0	0	9	3	5	29	3	2	2	3	51	1	0	5	0	0	0	0	9	k__Bacteria;p__Firmicutes;c__Clostridia;o__Clostridiales;f__Ruminococcaceae;g__Ruminococcaceae_UCG-010;s__
OTU_877	1	4	59	2	2	0	0	0	3	3	4	8	2	8	2	0	1	1	2	1	0	0	0	2	0	1	31	3	0	1	0	0	k__Bacteria;p__Firmicutes;c__Bacilli;o__Lactobacillales;f__Streptococcaceae;g__Streptococcus;s__Streptococcus_pluranimalium
OTU_878	0	7	1	4	1	3	0	0	22	3	5	3	5	5	6	8	44	7	10	2	13	14	2	26	13	4	10	24	14	16	0	5	k__Bacteria;p__Firmicutes;c__Clostridia;o__Clostridiales;f__Ruminococcaceae;g__Ruminococcaceae_V9D2013_group;s__
OTU_879	0	0	0	0	0	0	0	0	0	0	34	1	0	92	21	2	0	0	0	0	0	0	0	0	0	0	0	0	0	0	0	1	k__Bacteria
OTU_880	7	9	2	3	0	3	2	15	0	45	8	3	0	2	1	12	6	6	19	2	2	3	4	12	0	3	5	0	0	0	0	2	k__Bacteria;p__Firmicutes;c__Clostridia;o__Clostridiales;f__Ruminococcaceae;g__Ruminococcaceae_UCG-014
OTU_881	2	2	80	4	2	4	2	2	0	0	1	0	1	0	0	0	1	2	4	0	3	1	0	1	0	0	0	13	1	0	0	0	k__Bacteria;p__Firmicutes;c__Clostridia;o__Clostridiales;f__Lachnospiraceae
OTU_882	0	0	0	9	0	0	0	0	0	0	0	1	13	0	0	0	6	5	7	3	115	3	6	16	0	0	2	0	8	0	0	0	k__Bacteria;p__Firmicutes;c__Clostridia;o__Clostridiales;f__Lachnospiraceae;g__Acetitomaculum;s__
OTU_883	15	23	3	12	4	5	3	74	0	0	12	0	0	0	0	19	8	3	54	1	7	3	6	28	0	0	7	0	0	1	0	10	k__Bacteria;p__Firmicutes;c__Clostridia;o__Clostridiales;f__Lachnospiraceae
OTU_884	1	4	0	4	28	0	0	1	90	4	8	0	9	8	3	7	48	0	1	2	1	22	0	11	14	3	3	1	111	4	0	1	k__Bacteria;p__Bacteroidetes;c__Bacteroidia;o__Bacteroidales;f__Porphyromonadaceae;g__Barnesiella
OTU_885	98	3	2	2	0	1	35	1	0	14	0	0	1	0	0	0	1	6	0	0	0	0	3	0	2	22	1	0	0	0	6	1	k__Bacteria;p__Bacteroidetes;c__Bacteroidia;o__Bacteroidales;f__Prevotellaceae
OTU_886	13	68	1	3	0	0	1	2	0	2	7	0	0	0	0	0	1	3	6	1	0	0	0	0	0	2	30	0	5	3	0	9	k__Bacteria;p__Actinobacteria;c__unidentified_Actinobacteria;o__Micrococcales;f__Sanguibacteraceae;g__Sanguibacter;s__
OTU_887	3	3	9	4	34	1	2	0	15	2	1	1	5	9	1	3	35	6	6	2	2	6	3	4	24	5	7	47	34	13	0	5	k__Bacteria;p__Proteobacteria;c__Alphaproteobacteria;o__Rhodospirillales;f__Rhodospirillaceae;g__Thalassospira;s__
OTU_888	0	0	0	0	1	0	1	0	0	0	0	7	0	5	0	0	4	3	0	50	3	24	10	14	0	0	0	0	0	0	0	0	k__Bacteria;p__Firmicutes;c__Clostridia;o__Clostridiales;f__Ruminococcaceae;g__Anaerotruncus;s__
OTU_889	0	1	1	1	1	72	1	2	0	0	1	0	24	0	4	2	0	0	0	0	0	0	0	1	1	0	0	0	2	6	0	0	k__Bacteria;p__Bacteroidetes;c__Sphingobacteriia;o__Sphingobacteriales;f__Sphingobacteriaceae;g__Olivibacter;s__
OTU_890	1	0	93	2	0	1	1	2	1	0	0	0	0	0	0	0	0	0	0	0	0	0	0	1	0	1	1	1	0	0	0	0	k__Bacteria;p__Proteobacteria;c__Gammaproteobacteria;o__Xanthomonadales;f__Xanthomonadaceae;g__Silanimonas;s__
OTU_891	12	3	0	4	1	0	0	8	8	50	11	1	3	2	1	9	1	8	3	2	0	0	1	4	0	6	1	0	0	0	0	4	k__Bacteria;p__Firmicutes;c__Clostridia;o__Clostridiales;f__Ruminococcaceae;g__Ruminococcaceae_UCG-010
OTU_892	2	0	1	1	1	1	0	0	4	0	0	2	0	0	0	2	8	24	0	19	5	0	1	6	2	2	2	6	14	9	0	0	k__Bacteria;p__Bacteroidetes;c__Bacteroidia;o__Bacteroidales;f__Rikenellaceae;g__Alistipes;s__
OTU_893	7	5	2	3	1	3	1	28	5	21	10	0	5	5	0	10	1	2	13	0	0	1	0	14	0	4	1	0	0	0	0	3	k__Bacteria;p__Firmicutes;c__Clostridia;o__Clostridiales;f__Ruminococcaceae;g__Ruminococcaceae_UCG-002;s__
OTU_894	9	0	0	5	1	2	0	0	5	7	2	1	5	2	1	1	57	29	15	5	12	35	8	7	15	4	3	11	9	5	5	1	k__Bacteria;p__Firmicutes;c__Clostridia;o__Clostridiales;f__Ruminococcaceae;g__Ruminococcaceae_UCG-009;s__
OTU_895	0	0	0	0	1	2	0	0	3	2	1	5	0	1	5	0	3	6	5	36	3	16	0	3	1	2	0	1	1	15	0	0	k__Bacteria;p__Proteobacteria;c__Alphaproteobacteria;o__Rhodospirillales;f__Rhodospirillaceae
OTU_896	5	32	2	1	0	2	87	4	0	1	5	0	0	0	0	0	3	9	2	0	2	0	3	1	0	1	2	0	0	1	3	0	k__Bacteria;p__Proteobacteria;c__Alphaproteobacteria;o__Rhodobacterales;f__Rhodobacteraceae
OTU_897	4	8	4	8	3	2	3	58	0	0	9	0	0	0	0	9	0	3	48	0	5	2	1	11	0	0	3	0	0	0	0	6	k__Bacteria;p__Firmicutes;c__Clostridia;o__Clostridiales;f__Ruminococcaceae
OTU_898	4	0	0	0	0	0	0	0	1	12	0	0	0	0	0	0	10	23	11	7	11	6	9	11	5	7	0	0	0	0	0	0	k__Bacteria;p__Tenericutes;c__Mollicutes;o__Mycoplasmatales;f__Mycoplasmataceae;g__Ureaplasma
OTU_899	4	4	1	1	1	3	0	63	2	50	3	2	0	2	0	4	0	5	16	0	0	1	0	6	0	1	0	0	0	0	0	5	k__Bacteria;p__Bacteroidetes;c__Bacteroidia;o__Bacteroidales;f__Rikenellaceae;g__Rikenellaceae_RC9_gut_group;s__
OTU_900	3	9	4	3	0	0	2	35	0	0	3	0	0	0	0	13	1	3	22	0	4	0	2	36	0	0	7	0	0	0	0	4	k__Bacteria;p__Firmicutes;c__Clostridia;o__Clostridiales;f__Ruminococcaceae;g__Eubacterium_coprostanoligenes_group;s__
OTU_901	2	70	9	5	1	2	1	5	2	3	6	10	7	0	0	2	12	6	7	41	8	1	2	4	8	5	6	27	18	4	2	2	k__Bacteria;p__Firmicutes;c__Clostridia;o__Clostridiales;f__Lachnospiraceae;g__Coprococcus_1
OTU_902	1	0	1	0	101	0	0	0	0	0	0	0	0	0	0	0	0	0	0	0	0	0	0	0	0	0	0	0	0	0	0	0	k__Bacteria
OTU_903	0	0	14	3	0	11	0	0	0	2	3	3	3	2	91	6	0	0	1	0	0	1	0	0	0	0	1	1	1	7	0	0	k__Bacteria;p__Proteobacteria;c__Alphaproteobacteria;o__Rhizobiales;f__Hyphomicrobiaceae;g__Devosia;s__
OTU_904	37	18	7	12	2	1	2	28	1	6	1	2	4	0	1	6	11	16	11	3	5	2	0	8	5	1	6	1	20	4	0	11	k__Bacteria;p__Firmicutes;c__Clostridia;o__Clostridiales;f__Ruminococcaceae;g__Ruminococcaceae_UCG-010;s__
OTU_905	3	4	0	0	0	0	1	14	1	64	4	0	1	1	2	3	0	9	11	0	0	0	0	2	0	3	1	0	0	0	0	0	k__Bacteria;p__Spirochaetes;c__unidentified_Spirochaetes;o__Spirochaetales;f__Spirochaetaceae;g__Treponema_2;s__
OTU_906	2	0	5	1	1	0	0	0	1	2	2	0	14	0	0	1	1	7	0	1	0	11	0	1	7	3	1	22	12	0	3	5	k__Bacteria;p__Firmicutes;c__Clostridia;o__Clostridiales;f__Ruminococcaceae;g__Eubacterium_coprostanoligenes_group;s__
OTU_907	3	3	3	8	1	2	1	55	5	12	9	4	11	2	2	61	1	1	3	0	13	0	2	35	0	0	0	0	2	1	0	10	k__Bacteria;p__Firmicutes;c__Clostridia;o__Clostridiales;f__Ruminococcaceae;g__Ruminococcaceae_UCG-001;s__
OTU_908	0	0	0	7	0	0	0	0	0	0	0	0	9	0	1	0	0	0	1	0	8	0	0	0	3	1	2	2	63	2	1	5	k__Bacteria;p__Actinobacteria;c__unidentified_Actinobacteria;o__Pseudonocardiales;f__Pseudonocardiaceae;g__Amycolatopsis
OTU_909	0	2	0	1	1	3	1	0	1	1	16	0	17	28	68	20	1	0	0	0	2	2	4	2	0	0	1	0	0	0	1	0	k__Bacteria
OTU_910	60	3	0	4	4	18	4	7	5	11	0	0	1	0	4	0	35	9	3	3	2	3	3	3	1	2	0	0	1	22	0	3	k__Bacteria;p__Proteobacteria;c__Gammaproteobacteria;o__Aeromonadales;f__Succinivibrionaceae;g__Anaerobiospirillum
OTU_911	9	33	21	62	3	7	5	18	7	5	19	31	28	9	7	10	19	13	38	135	38	41	26	29	30	8	79	48	50	27	6	30	k__Bacteria;p__Bacteroidetes;c__Bacteroidia;o__Bacteroidales;f__Rikenellaceae;g__Alistipes;s__
OTU_912	13	10	7	12	2	1	3	57	4	42	10	1	8	1	1	17	1	15	18	5	2	1	0	22	0	8	10	0	0	0	0	6	k__Bacteria;p__Firmicutes;c__Clostridia;o__Clostridiales;f__Defluviitaleaceae;g__Defluviitaleaceae_UCG-011;s__
OTU_913	1	6	3	8	3	1	0	39	0	1	12	0	0	0	0	10	1	2	30	3	5	0	3	17	0	0	4	0	0	0	0	0	k__Bacteria;p__Firmicutes;c__Clostridia;o__Clostridiales;f__Ruminococcaceae;g__Ruminococcaceae_UCG-010;s__
OTU_914	0	2	35	2	0	1	6	0	0	0	6	0	20	0	1	1	0	0	1	0	1	0	0	0	2	0	39	0	2	1	0	1	k__Bacteria;p__Actinobacteria;c__unidentified_Actinobacteria;o__Pseudonocardiales;f__Pseudonocardiaceae;g__Saccharopolyspora;s__
OTU_915	5	1	4	5	10	1	1	13	7	8	0	2	2	3	2	4	31	40	7	8	18	69	21	9	16	4	5	7	13	14	2	7	k__Bacteria;p__Firmicutes;c__Clostridia;o__Clostridiales;f__Ruminococcaceae;g__Butyricicoccus;s__
OTU_916	0	1	0	0	0	0	0	0	0	0	153	0	1	0	22	0	0	0	0	0	0	0	0	0	0	0	0	0	0	0	0	0	k__Bacteria
OTU_917	9	3	3	2	2	0	2	21	3	62	7	1	3	5	2	14	1	3	4	0	0	1	0	5	0	2	0	0	0	0	0	4	k__Bacteria;p__Firmicutes;c__Clostridia;o__Clostridiales;f__Christensenellaceae;g__Christensenellaceae_R-7_group;s__
OTU_918	0	1	0	0	0	0	0	14	15	29	34	9	17	9	11	217	0	0	0	0	1	0	0	30	0	0	1	0	0	0	0	29	k__Bacteria;p__Proteobacteria;c__Gammaproteobacteria;o__Oceanospirillales;f__Oceanospirillaceae;g__Marinomonas;s__Marinomonas_vaga
OTU_919	1	0	0	0	0	0	0	0	0	5	1	1	47	1	0	0	0	0	0	0	0	0	0	0	0	0	1	0	0	0	76	3	k__Bacteria
OTU_920	0	0	1	12	0	0	0	1	0	0	1	0	11	0	0	0	6	11	9	0	107	5	2	12	1	1	0	0	5	0	0	0	k__Bacteria;p__Actinobacteria;c__Coriobacteriia;o__Coriobacteriales;f__Coriobacteriaceae
OTU_921	13	17	4	9	2	3	5	32	2	40	14	4	4	2	1	14	1	7	43	4	5	3	2	28	0	5	4	0	0	0	0	12	k__Bacteria;p__Firmicutes;c__Clostridia;o__Clostridiales;f__Ruminococcaceae;g__Ruminococcaceae_UCG-013;s__
OTU_922	8	7	3	7	1	2	0	35	0	19	1	0	4	0	0	7	1	2	19	1	9	1	0	11	0	0	2	0	6	0	0	5	k__Bacteria;p__Firmicutes;c__Clostridia;o__Clostridiales;f__P._palm_C-A_51;g__;s__
OTU_923	2	4	1	3	0	3	0	43	0	11	7	0	0	1	0	4	4	2	31	0	5	1	1	5	0	0	3	0	0	0	0	5	k__Bacteria;p__Bacteroidetes;c__Bacteroidia;o__Bacteroidales;f__Rikenellaceae;g__Alistipes;s__
OTU_924	0	0	0	0	0	0	0	0	0	0	0	4	1	0	0	0	2	5	0	84	2	0	2	5	0	0	0	0	0	0	0	0	k__Bacteria;p__Firmicutes;c__Clostridia;o__Clostridiales;f__Ruminococcaceae
OTU_925	18	25	10	20	4	3	8	111	0	10	9	2	1	1	0	39	2	4	23	0	1	2	2	49	1	4	11	0	0	0	0	21	k__Bacteria;p__Firmicutes;c__Clostridia;o__Clostridiales;f__Ruminococcaceae;g__Ruminococcaceae_UCG-013;s__
OTU_926	0	0	1	0	2	0	0	0	31	11	3	2	5	3	2	5	35	17	2	68	5	26	4	12	6	2	0	13	1	3	0	1	k__Bacteria;p__Proteobacteria;c__Alphaproteobacteria;o__Rhodospirillales;f__Rhodospirillaceae;g__Thalassospira;s__
OTU_927	14	31	11	20	5	3	8	125	0	0	7	1	0	0	0	23	5	6	49	4	8	3	3	49	0	0	7	0	0	1	0	31	k__Bacteria;p__Firmicutes;c__Clostridia;o__Clostridiales
OTU_928	5	7	0	10	0	4	1	3	8	3	5	1	40	6	3	2	3	2	2	53	21	3	11	14	6	0	13	0	8	1	10	2	k__Bacteria;p__Firmicutes;c__Bacilli;o__Lactobacillales;f__Streptococcaceae;g__Streptococcus;s__Streptococcus_gallolyticus_subsp._macedonicus
OTU_929	2	1	1	74	1	4	0	5	0	0	0	0	4	0	1	0	0	0	0	0	6	0	0	0	1	1	1	20	4	7	0	5	k__Bacteria;p__Firmicutes;c__Clostridia;o__Clostridiales;f__Peptococcaceae;g__;s__
OTU_930	0	1	0	0	4	0	0	0	30	10	3	2	3	10	4	1	7	1	0	0	2	63	1	5	11	0	2	1	0	0	0	1	k__Bacteria;p__Firmicutes;c__Clostridia;o__Clostridiales;f__Ruminococcaceae;g__Anaerotruncus;s__
OTU_931	1	1	0	0	0	1	25	1	3	2	0	8	1	4	1	1	0	1	0	12	1	36	1	4	7	0	1	1	0	0	2	2	k__Bacteria;p__Firmicutes;c__Clostridia;o__Clostridiales;f__Ruminococcaceae;g__Ruminococcaceae_UCG-013;s__
OTU_932	7	9	3	1	0	2	2	23	5	21	6	2	1	0	2	10	1	7	9	2	0	0	0	10	0	3	3	0	0	0	0	4	k__Bacteria;p__Firmicutes;c__Clostridia;o__Clostridiales;f__Ruminococcaceae
OTU_933	3	4	68	17	0	0	0	3	0	0	0	0	1	0	0	0	0	0	0	0	1	0	0	0	0	0	0	2	1	0	0	0	k__Bacteria;p__Bacteroidetes;c__Sphingobacteriia;o__Sphingobacteriales;f__Sphingobacteriaceae
OTU_934	0	0	2	1	0	0	0	0	30	3	1	1	1	1	1	0	29	0	2	1	5	0	3	2	19	0	13	39	9	0	17	3	k__Bacteria;p__Firmicutes;c__Negativicutes;o__Selenomonadales;f__Veillonellaceae;g__Megasphaera;s__
OTU_935	0	0	0	0	0	0	0	0	0	0	0	0	0	0	0	0	0	112	0	2	0	0	26	0	0	1	0	0	0	0	0	0	k__Bacteria
OTU_936	0	0	0	0	16	13	0	0	0	0	0	0	0	116	15	0	0	0	0	0	0	0	0	0	0	0	0	0	0	0	0	0	k__Bacteria
OTU_937	1	3	0	1	1	2	34	8	0	4	9	7	5	6	4	31	0	1	1	1	0	0	32	8	0	0	5	1	0	2	45	9	k__Bacteria
OTU_938	83	0	0	2	0	0	1	2	0	8	0	0	0	0	0	0	0	1	0	0	0	0	0	0	0	3	0	0	0	0	0	0	k__Bacteria;p__Actinobacteria;c__unidentified_Actinobacteria;o__Propionibacteriales;f__Propionibacteriaceae
OTU_939	0	0	0	13	0	0	0	0	5	9	3	1	51	3	3	8	0	0	0	0	9	0	0	0	0	0	0	0	6	0	0	0	k__Bacteria;p__Firmicutes;c__Clostridia;o__Clostridiales;f__Family_XI;g__Peptoniphilus
OTU_940	11	30	0	3	0	69	5	4	1	2	2	0	1	0	5	1	1	0	0	48	0	0	1	3	1	1	2	0	0	2	21	2	k__Bacteria;p__Actinobacteria;c__unidentified_Actinobacteria;o__Pseudonocardiales;f__Pseudonocardiaceae;g__Pseudonocardia
OTU_941	4	1	4	2	3	1	1	70	0	23	5	1	0	1	0	8	7	8	38	1	2	0	0	15	0	1	3	0	1	0	0	3	k__Bacteria;p__Bacteroidetes;c__Bacteroidia;o__Bacteroidales;f__Rikenellaceae;g__Rikenellaceae_RC9_gut_group;s__
OTU_942	2	0	0	2	0	1	67	3	3	0	2	0	0	0	0	0	0	0	0	0	0	0	7	0	1	0	0	0	0	0	6	0	k__Bacteria;p__Firmicutes;c__Clostridia;o__Clostridiales;f__Ruminococcaceae
OTU_943	9	1	3	0	5	2	0	0	2	12	0	0	0	0	2	0	9	25	4	0	3	3	4	7	7	10	6	0	0	13	0	2	k__Bacteria;p__Bacteroidetes;c__Bacteroidia;o__Bacteroidales;f__Porphyromonadaceae;g__Parabacteroides;s__
OTU_944	2	4	5	0	1	107	0	1	0	0	0	0	0	0	12	0	0	0	0	0	0	0	0	0	0	0	0	0	0	6	0	0	k__Bacteria;p__Proteobacteria;c__Alphaproteobacteria;o__Rhizobiales;f__Hyphomicrobiaceae;g__Hyphomicrobium
OTU_945	6	12	3	4	3	5	4	64	1	0	4	0	1	1	0	9	1	2	14	2	3	2	2	34	0	0	3	0	0	0	0	12	k__Bacteria;p__Firmicutes;c__Clostridia;o__Clostridiales;f__Ruminococcaceae;g__Ruminococcaceae_UCG-013;s__
OTU_946	9	8	159	212	125	4	235	17	25	4	3	6	15	8	1	2	36	23	2	17	12	57	38	4	19	5	6	77	87	4	56	5	k__Bacteria;p__Firmicutes;c__Erysipelotrichia;o__Erysipelotrichales;f__Erysipelotrichaceae;g__Erysipelatoclostridium;s__
OTU_947	14	5	0	2	0	0	2	11	17	30	15	7	9	7	2	8	17	14	12	22	9	4	16	15	9	8	4	0	0	0	3	6	k__Bacteria;p__Firmicutes;c__Clostridia;o__Clostridiales;f__Ruminococcaceae;g__Ruminococcaceae_UCG-014;s__
OTU_948	0	0	0	5	0	0	0	0	1	8	6	0	64	1	1	3	0	0	0	0	6	0	0	0	0	0	0	0	4	0	0	0	k__Bacteria;p__Actinobacteria;c__MB-A2-108;o__;f__;g__;s__
OTU_949	2	5	1	2	0	0	8	0	17	5	9	0	3	0	2	3	1	3	6	5	2	6	0	1	10	1	26	16	12	1	2	2	k__Bacteria;p__Firmicutes;c__Clostridia;o__Clostridiales;f__Ruminococcaceae;g__Anaerotruncus;s__
OTU_950	0	0	0	74	0	0	0	0	0	1	0	0	24	4	0	0	0	0	0	0	0	0	0	0	0	0	0	0	0	23	0	0	k__Bacteria
OTU_951	0	0	0	21	0	0	0	0	0	0	0	0	9	0	0	0	12	9	9	4	111	7	5	13	1	0	0	0	8	0	0	0	k__Bacteria;p__Firmicutes;c__Clostridia;o__Clostridiales;f__Lachnospiraceae;g__Coprococcus_1;s__
OTU_952	2	4	1	4	0	0	0	6	11	6	11	1	23	6	5	6	79	16	13	4	12	10	9	23	17	1	24	0	5	0	0	1	k__Bacteria;p__Firmicutes;c__Clostridia;o__Clostridiales;f__Peptostreptococcaceae;g__Terrisporobacter;s__
OTU_953	33	31	11	28	7	14	6	248	5	100	17	2	9	5	7	47	6	15	72	0	10	2	7	78	2	7	6	0	1	0	1	22	k__Bacteria;p__Firmicutes;c__Clostridia;o__Clostridiales;f__Christensenellaceae;g__Christensenellaceae_R-7_group;s__
OTU_954	0	0	1	0	0	0	0	18	1	9	9	0	4	3	1	67	0	0	1	0	0	0	0	14	0	0	0	0	0	0	0	4	k__Bacteria;p__Lentisphaerae;c__Lentisphaeria;o__Victivallales;f__Victivallaceae;g__Victivallis;s__
OTU_955	1	18	2	3	3	1	0	28	0	0	4	0	0	0	0	7	2	2	24	0	2	0	0	8	0	0	7	0	0	0	0	7	k__Bacteria;p__Bacteroidetes;c__Bacteroidia;o__Bacteroidales;f__Rikenellaceae;g__Alistipes;s__
OTU_956	3	6	4	3	0	0	0	27	0	1	8	0	2	0	0	11	2	3	31	0	5	3	2	20	0	0	9	0	0	0	0	6	k__Bacteria;p__Firmicutes;c__Clostridia;o__Clostridiales;f__Ruminococcaceae;g__Ruminococcaceae_UCG-010;s__
OTU_957	130	15	24	18	4	8	99	8	42	23	8	7	21	5	11	8	58	21	11	60	14	17	31	32	21	8	6	55	31	28	14	6	k__Bacteria;p__Firmicutes;c__Clostridia;o__Clostridiales;f__Ruminococcaceae
OTU_958	4	15	6	7	3	6	0	132	0	14	11	0	1	1	1	21	11	5	94	1	4	3	0	23	0	0	10	0	0	0	1	9	k__Bacteria;p__Bacteroidetes;c__Bacteroidia;o__Bacteroidales;f__Rikenellaceae;g__Rikenellaceae_RC9_gut_group;s__
OTU_959	6	2	2	0	1	0	0	4	3	44	5	4	10	4	4	11	1	9	4	0	1	1	1	4	0	6	1	1	1	0	0	0	k__Bacteria;p__Firmicutes;c__Clostridia;o__Clostridiales;f__Ruminococcaceae;g__Eubacterium_coprostanoligenes_group;s__
OTU_960	16	10	2	6	5	3	2	60	5	77	6	0	3	2	1	16	0	7	21	1	0	1	0	7	0	2	2	0	0	0	0	7	k__Bacteria;p__Bacteroidetes;c__Bacteroidia;o__Bacteroidales;f__Rikenellaceae;g__dgA-11_gut_group;s__
OTU_961	0	0	0	0	0	0	0	0	0	1	105	43	0	0	0	0	0	0	0	0	0	0	0	0	0	0	0	0	0	0	0	0	k__Bacteria
OTU_962	1	1	0	2	10	0	0	2	4	3	1	0	4	11	2	3	5	1	3	4	4	35	2	4	3	0	0	2	0	0	0	1	k__Bacteria;p__Firmicutes;c__Clostridia;o__Clostridiales;f__Ruminococcaceae;g__Ruminococcaceae_UCG-014;s__
OTU_963	0	0	0	1	0	0	0	0	0	12	33	0	12	44	57	29	0	0	4	0	4	10	21	11	0	0	1	0	0	3	10	2	k__Bacteria
OTU_964	0	0	1	1	0	0	82	0	0	0	0	0	0	0	0	1	0	0	0	0	0	0	3	0	0	0	0	0	0	0	2	0	k__Bacteria;p__Actinobacteria;c__unidentified_Actinobacteria;o__Frankiales;f__Sporichthyaceae;g__;s__
OTU_965	0	0	0	0	1	0	0	0	10	2	4	3	1	3	2	1	5	1	5	21	8	17	1	4	5	1	1	6	1	0	0	2	k__Bacteria;p__Firmicutes;c__Clostridia;o__Clostridiales;f__Lachnospiraceae
OTU_966	1	5	0	6	41	43	1	2	0	2	0	0	2	3	3	0	0	8	3	0	2	6	0	0	0	1	0	1	23	2	2	0	k__Bacteria;p__Proteobacteria;c__Betaproteobacteria;o__Burkholderiales;f__Alcaligenaceae
OTU_967	0	0	0	0	0	5	0	0	3	0	0	0	0	0	5	0	1	0	0	0	0	0	0	0	2	2	1	1	0	77	3	3	k__Bacteria;p__Bacteroidetes;c__Bacteroidia;o__Bacteroidales;f__Bacteroidaceae;g__Bacteroides
OTU_968	0	2	0	0	0	0	0	0	0	8	33	0	5	58	25	21	0	1	0	0	0	0	9	1	0	0	0	0	0	0	0	0	k__Bacteria
OTU_969	58	2	1	1	1	4	1	2	0	7	0	1	2	0	0	1	0	1	1	15	3	16	0	0	0	6	0	1	8	0	0	2	k__Bacteria;p__Proteobacteria;c__Alphaproteobacteria;o__Rhodospirillales;f__Rhodospirillaceae;g__Thalassospira;s__
OTU_970	0	0	0	1	1	1	86	1	0	0	0	0	0	0	0	0	0	0	0	0	0	0	3	1	0	0	0	0	0	0	2	0	k__Bacteria;p__Actinobacteria;c__unidentified_Actinobacteria;o__Propionibacteriales;f__Nocardioidaceae;g__Nocardioides;s__Nocardioides_albus
OTU_971	0	0	0	14	0	0	0	0	0	1	0	0	12	0	0	0	7	7	7	6	66	2	6	11	0	0	0	0	17	0	0	0	k__Bacteria;p__Firmicutes;c__Clostridia;o__Clostridiales;f__Lachnospiraceae
OTU_972	0	0	1	0	0	9	0	0	6	6	7	3	5	1	46	4	0	0	0	0	0	0	0	0	0	0	0	0	0	5	0	0	k__Bacteria;p__Firmicutes;c__Clostridia;o__Clostridiales;f__Family_XI
OTU_973	0	74	0	1	1	1	0	1	51	0	4	1	3	3	2	2	10	1	0	3	1	0	0	8	10	0	0	0	12	26	19	1	k__Bacteria;p__Bacteroidetes;c__Bacteroidia;o__Bacteroidales;f__Porphyromonadaceae;g__Butyricimonas;s__
OTU_974	1	0	89	2	0	1	1	2	0	0	0	0	0	0	0	0	0	0	0	0	0	0	0	0	0	0	0	1	0	0	0	0	k__Bacteria;p__Proteobacteria;c__Betaproteobacteria;o__Burkholderiales;f__Comamonadaceae;g__Inhella;s__
OTU_975	4	0	0	0	0	0	0	0	0	5	0	0	0	0	0	0	2	76	4	1	5	1	1	2	0	1	0	0	0	0	0	0	k__Bacteria;p__Spirochaetes;c__unidentified_Spirochaetes;o__Spirochaetales;f__Spirochaetaceae;g__Sphaerochaeta
OTU_976	7	9	97	42	32	10	8	26	131	23	13	8	65	35	11	34	126	23	23	14	48	112	30	112	63	23	27	58	138	37	95	24	k__Bacteria;p__Firmicutes;c__Clostridia;o__Clostridiales;f__Ruminococcaceae
OTU_977	4	26	3	4	0	2	0	6	0	19	7	0	1	3	0	4	0	4	9	0	0	1	1	3	1	1	2	0	0	0	0	0	k__Bacteria;p__Firmicutes;c__Clostridia;o__Clostridiales;f__Ruminococcaceae;g__Eubacterium_coprostanoligenes_group
OTU_978	5	67	9	11	1	6	2	50	0	1	20	0	0	0	0	9	6	5	75	1	7	10	7	25	0	0	19	2	0	1	1	8	k__Bacteria;p__Firmicutes;c__Clostridia;o__Clostridiales;f__Ruminococcaceae;g__Ruminococcaceae_UCG-010;s__
OTU_979	2	3	1	3	0	0	1	23	0	0	2	0	0	0	0	4	1	3	51	1	6	2	1	9	0	0	3	0	0	0	0	2	k__Bacteria;p__Bacteroidetes;c__Bacteroidia;o__Bacteroidales;f__Bacteroidales_BS11_gut_group;g__;s__
OTU_980	3	3	7	8	2	1	0	0	31	5	4	1	8	2	0	3	35	7	6	2	13	2	1	8	28	8	17	46	38	9	4	8	k__Bacteria;p__Firmicutes;c__Clostridia;o__Clostridiales;f__Lachnospiraceae
OTU_981	0	0	0	1	0	0	0	3	0	2	0	0	0	0	0	8	1	2	6	0	3	1	1	117	0	0	0	0	1	0	0	2	k__Bacteria;p__Chloroflexi;c__Anaerolineae;o__Anaerolineales;f__Anaerolineaceae;g__;s__
OTU_982	1	3	86	3	0	0	0	1	0	0	0	0	0	0	0	0	0	0	0	0	0	0	0	0	0	0	0	3	0	0	0	0	k__Bacteria;p__Proteobacteria;c__Gammaproteobacteria;o__Xanthomonadales;f__unidentified_Xanthomonadales;g__Acidibacter
OTU_983	0	0	1	0	0	1	4	5	0	0	0	0	0	0	0	0	0	0	0	0	0	0	11	3	1	2	1	2	1	0	60	3	k__Bacteria;p__Firmicutes;c__Clostridia;o__Clostridiales;f__Ruminococcaceae;g__unidentified_Ruminococcaceae;s__Clostridium_leptum
OTU_984	13	75	6	85	2	217	3	9	0	2	10	1	4	1	36	0	0	2	6	2	4	1	0	10	0	0	7	1	3	7	0	0	k__Bacteria;p__Proteobacteria;c__Alphaproteobacteria;o__Sphingomonadales;f__Sphingomonadaceae;g__Sphingomonas
OTU_985	0	0	1	3	0	0	3	0	8	2	0	0	5	1	0	3	2	0	0	0	6	4	9	2	22	0	9	8	47	1	138	3	k__Bacteria;p__Firmicutes;c__Negativicutes;o__Selenomonadales;f__Veillonellaceae;g__Megasphaera;s__
OTU_986	4	6	9	8	1	3	125	4	10	1	0	1	2	1	1	1	2	0	1	0	0	0	24	0	2	0	2	0	1	0	21	0	k__Bacteria;p__Firmicutes;c__Clostridia;o__Clostridiales
OTU_987	2	2	0	36	0	1	0	1	0	2	1	0	36	1	1	2	14	27	24	13	203	14	16	30	0	0	1	1	22	1	1	0	k__Bacteria;p__Firmicutes;c__Clostridia;o__Clostridiales;f__Family_XIII;g__Eubacterium_nodatum_group;s__
OTU_988	38	96	27	66	12	22	21	376	1	67	75	2	9	6	1	87	18	42	245	10	27	15	15	141	0	5	46	0	0	1	0	59	k__Bacteria;p__Firmicutes;c__Clostridia;o__Clostridiales;f__Ruminococcaceae;g__Eubacterium_coprostanoligenes_group;s__
OTU_989	2	4	2	0	0	0	1	15	9	9	14	5	7	3	2	67	1	0	6	0	0	1	0	18	0	0	0	0	0	0	0	8	k__Bacteria;p__Firmicutes;c__Clostridia;o__Clostridiales
OTU_990	0	5	9	0	0	0	0	0	3	0	0	0	0	0	0	1	45	1	5	2	1	0	0	4	5	0	0	9	3	0	0	6	k__Bacteria;p__Cyanobacteria;c__Melainabacteria;o__Gastranaerophilales;f__;g__;s__
OTU_991	4	0	0	1	1	0	0	0	1	9	0	1	0	3	1	1	3	20	4	4	1	18	2	6	0	7	0	0	6	3	0	0	k__Bacteria
OTU_992	2	0	0	0	0	3	0	0	3	16	0	0	2	2	4	2	0	3	0	0	0	0	0	0	0	2	1	2	2	50	0	0	k__Bacteria;p__Actinobacteria;c__unidentified_Actinobacteria;o__Micrococcales;f__Micrococcaceae;g__Arthrobacter;s__Arthrobacter_cumminsii
OTU_993	3	2	14	55	2	1	2	1	0	0	0	0	0	0	0	0	0	0	0	0	0	0	0	0	0	0	0	2	2	0	0	0	k__Bacteria;p__Saccharibacteria;c__;o__;f__;g__;s__
OTU_994	0	0	1	15	0	0	0	1	0	0	1	0	9	0	0	0	3	6	6	4	35	5	1	13	1	0	0	0	7	0	0	0	k__Bacteria;p__Firmicutes;c__Clostridia;o__Clostridiales;f__Lachnospiraceae;g__Lachnospiraceae_UCG-008;s__
OTU_995	11	1	0	3	0	0	0	6	3	67	11	2	11	2	1	13	0	10	0	0	0	0	0	6	0	7	0	0	0	0	0	3	k__Bacteria;p__Firmicutes;c__Clostridia;o__Clostridiales;f__Clostridiales_vadinBB60_group;g__;s__
OTU_996	5	4	4	4	1	2	0	32	0	0	7	0	0	0	0	8	3	6	13	0	1	1	0	18	1	0	5	0	0	0	0	14	k__Bacteria;p__Firmicutes;c__Clostridia;o__Clostridiales;f__Eubacteriaceae;g__Anaerofustis;s__
OTU_997	0	16	2	0	0	0	76	2	0	0	1	0	2	0	0	0	0	0	0	0	1	0	1	1	0	0	1	11	5	3	4	0	k__Bacteria;p__Actinobacteria;c__Coriobacteriia;o__Coriobacteriales;f__Coriobacteriaceae
OTU_998	11	16	6	18	3	4	0	91	5	35	19	4	10	4	2	30	5	15	47	4	42	2	4	25	1	1	6	2	6	0	0	17	k__Bacteria;p__Firmicutes;c__Clostridia;o__Clostridiales;f__Christensenellaceae;g__Christensenellaceae_R-7_group
OTU_999	1	0	1	1	1	0	2	1	1	0	0	8	2	2	0	0	3	1	1	71	1	7	4	5	4	0	2	3	5	1	1	0	k__Bacteria;p__Firmicutes;c__Clostridia;o__Clostridiales;f__Defluviitaleaceae;g__Defluviitaleaceae_UCG-011;s__
OTU_1000	4	8	2	5	0	2	3	25	0	0	3	0	0	0	0	11	3	3	19	1	2	2	1	10	0	0	3	0	0	0	0	7	k__Bacteria;p__Firmicutes;c__Clostridia;o__Clostridiales;f__Ruminococcaceae;g__Ruminococcaceae_UCG-010;s__
OTU_1001	2	0	1	2	0	0	0	0	1	3	0	20	15	3	0	2	0	7	1	18	3	0	2	3	3	2	1	0	3	1	0	0	k__Bacteria;p__Firmicutes;c__Clostridia;o__Clostridiales;f__Ruminococcaceae;g__Ruminiclostridium_5
OTU_1002	4	10	0	8	0	1	3	39	0	1	11	0	0	0	0	10	3	3	23	2	2	2	2	19	0	0	12	0	0	0	0	8	k__Bacteria;p__Actinobacteria;c__Coriobacteriia;o__Coriobacteriales;f__Coriobacteriaceae;g__Parvibacter;s__
OTU_1003	14	8	0	7	4	6	0	3	1	42	11	0	2	5	3	3	0	4	1	0	0	0	1	0	1	3	0	0	0	1	1	0	k__Bacteria
OTU_1004	1	0	1	1	0	1	64	0	1	0	0	0	0	0	0	0	0	0	0	0	1	0	1	0	0	0	0	11	6	0	0	0	k__Bacteria;p__Actinobacteria;c__Coriobacteriia;o__Coriobacteriales;f__Coriobacteriaceae
OTU_1005	8	0	0	0	0	0	0	0	0	1	13	0	0	0	9	0	0	0	0	0	0	0	0	0	0	0	0	0	0	79	0	0	k__Bacteria
OTU_1006	0	0	0	1	1	82	1	1	0	0	0	0	0	0	2	1	0	0	0	1	0	0	0	6	0	0	0	0	0	1	8	0	k__Bacteria;p__Firmicutes;c__Erysipelotrichia;o__Erysipelotrichales;f__Erysipelotrichaceae;g__Allobaculum;s__
OTU_1007	0	0	0	7	0	0	0	0	1	0	1	1	11	0	0	0	11	4	4	4	53	3	3	3	0	0	0	0	8	0	0	0	k__Bacteria;p__Firmicutes;c__Clostridia;o__Clostridiales;f__Lachnospiraceae
OTU_1008	44	3	16	1	0	0	0	4	0	7	0	0	0	0	0	0	0	0	0	0	0	0	0	0	0	2	0	1	0	0	0	0	k__Bacteria;p__Deinococcus-Thermus;c__Deinococci;o__Deinococcales;f__Trueperaceae;g__Truepera;s__
OTU_1009	0	0	0	0	0	0	0	5	2	3	3	1	3	3	0	60	0	0	1	0	0	0	0	8	0	1	1	0	0	0	0	6	k__Bacteria;p__Firmicutes;c__Erysipelotrichia;o__Erysipelotrichales;f__Erysipelotrichaceae;g__Allobaculum
OTU_1010	0	0	0	0	0	0	0	0	2	0	0	2	1	0	0	0	2	0	0	76	3	3	1	0	0	0	0	0	1	0	1	0	k__Bacteria;p__Firmicutes;c__Clostridia;o__Clostridiales;f__Ruminococcaceae;g__Ruminococcaceae_UCG-010;s__
OTU_1011	0	4	0	0	1	6	2	0	11	5	2	0	2	2	13	3	2	0	0	1	0	9	0	3	11	0	12	1	3	58	2	6	k__Bacteria;p__Bacteroidetes;c__Bacteroidia;o__Bacteroidales;f__Rikenellaceae;g__Alistipes;s__
OTU_1012	2	5	60	4	3	4	0	2	0	0	2	0	2	0	5	0	0	2	5	0	6	2	0	21	0	1	2	8	1	28	2	1	k__Bacteria;p__Firmicutes;c__Clostridia;o__Clostridiales;f__Ruminococcaceae;g__Faecalibacterium;s__
OTU_1013	0	0	0	0	0	0	0	0	5	0	0	1	0	0	0	4	32	2	2	6	4	1	2	30	11	0	0	0	0	0	0	1	k__Bacteria;p__Firmicutes;c__Clostridia;o__Clostridiales;f__Family_XIII
OTU_1014	0	0	1	0	0	0	0	0	0	1	0	2	1	0	0	0	0	2	1	62	0	0	0	0	1	1	0	0	16	0	1	0	k__Bacteria;p__Firmicutes;c__Erysipelotrichia;o__Erysipelotrichales;f__Erysipelotrichaceae;g__Erysipelatoclostridium
OTU_1015	1	3	2	80	1	1	1	11	0	0	1	0	63	2	0	7	16	36	26	23	532	21	32	49	0	1	1	1	35	0	0	0	k__Bacteria;p__Firmicutes;c__Clostridia;o__Clostridiales;f__Christensenellaceae;g__Christensenellaceae_R-7_group;s__
OTU_1016	0	0	0	2	0	0	0	0	2	0	1	0	82	0	2	0	0	0	0	0	3	0	0	0	0	0	0	0	2	0	0	0	k__Bacteria;p__Bacteroidetes;c__Bacteroidia;o__Bacteroidales;f__Prevotellaceae;g__Prevotella_1;s__
OTU_1017	1	5	4	4	1	4	2	37	0	3	2	0	0	0	0	8	0	1	12	2	1	1	1	13	0	0	4	1	0	0	0	7	k__Bacteria;p__Firmicutes;c__Clostridia;o__Clostridiales;f__Ruminococcaceae;g__Ruminococcaceae_UCG-010;s__
OTU_1018	3	7	1	3	2	2	0	29	4	55	7	0	3	2	3	5	1	6	31	0	1	1	1	27	0	2	2	1	0	0	0	5	k__Bacteria;p__Firmicutes;c__Clostridia;o__Clostridiales;f__Peptococcaceae
OTU_1019	0	0	0	0	0	0	0	0	0	0	44	0	0	3	13	0	0	0	0	0	0	0	0	0	0	0	0	0	0	1	24	0	k__Bacteria
OTU_1020	1	14	0	4	2	0	50	4	7	0	1	0	3	2	0	0	0	1	1	11	1	22	2	3	0	0	2	1	7	2	31	4	k__Bacteria;p__Actinobacteria;c__Coriobacteriia;o__Coriobacteriales;f__Coriobacteriaceae;g__Collinsella
OTU_1021	0	0	1	15	0	1	0	0	0	0	1	0	13	0	1	0	3	10	6	5	49	3	3	9	0	0	0	0	6	0	1	0	k__Bacteria;p__Firmicutes;c__Clostridia;o__Clostridiales;f__Family_XIII;g__Mogibacterium;s__
OTU_1022	1	4	1	3	1	2	0	12	0	0	1	0	0	0	0	6	1	2	13	2	3	3	1	54	2	0	2	0	0	0	0	4	k__Bacteria;p__Firmicutes;c__Clostridia;o__Clostridiales;f__Ruminococcaceae;g__Ruminococcaceae_UCG-010;s__
OTU_1023	2	3	71	1	1	1	1	0	0	1	0	0	0	0	0	0	0	0	0	0	0	0	0	0	0	0	1	1	0	0	0	0	k__Bacteria;p__Actinobacteria;c__unidentified_Actinobacteria;o__Micrococcales;f__Demequinaceae;g__;s__
OTU_1024	0	1	0	0	0	1	1	1	28	1	1	2	3	3	12	6	3	3	0	1	0	0	0	9	6	2	0	4	0	1	1	1	k__Bacteria;p__Firmicutes;c__Clostridia;o__Clostridiales;f__Ruminococcaceae
OTU_1025	1	0	0	0	0	4	0	0	0	2	4	1	1	0	76	4	0	0	0	0	0	0	1	0	1	0	0	0	0	0	0	0	k__Bacteria;p__Acidobacteria;c__unidentified_Acidobacteria;o__Subgroup_6;f__;g__;s__
OTU_1026	0	0	0	0	0	1	0	0	0	1	0	0	0	0	75	0	0	0	0	0	0	0	0	0	0	0	0	0	0	1	0	0	k__Archaea;p__Thaumarchaeota;c__;o__;f__;g__;s__
OTU_1027	0	0	0	0	0	3	0	0	2	8	1	1	4	4	64	7	0	0	0	0	2	0	0	0	0	0	0	1	2	3	0	0	k__Bacteria;p__Proteobacteria;c__Betaproteobacteria;o__Burkholderiales;f__Oxalobacteraceae;g__Herbaspirillum;s__Herbaspirillum_seropedicae
OTU_1028	0	0	0	5	0	0	2	0	0	0	0	0	9	0	0	0	2	4	8	3	46	1	5	5	0	0	1	0	5	0	0	0	k__Bacteria;p__Firmicutes;c__Clostridia;o__Clostridiales;f__Defluviitaleaceae;g__Defluviitaleaceae_UCG-011;s__
OTU_1029	0	0	0	0	0	2	0	0	2	0	2	1	0	1	72	2	0	0	0	0	0	0	0	0	0	0	0	0	0	3	0	0	k__Bacteria;p__Bacteroidetes;c__Bacteroidia;o__Bacteroidales;f__Porphyromonadaceae;g__;s__
OTU_1030	1	0	0	0	0	0	0	0	0	8	1	0	0	95	0	0	0	0	0	0	0	0	0	0	0	0	0	0	0	0	0	0	Unknown
OTU_1031	7	8	3	3	1	1	0	12	5	39	11	0	6	1	4	12	2	11	20	1	0	0	1	18	0	5	5	0	0	1	2	6	k__Bacteria;p__Firmicutes;c__Clostridia;o__Clostridiales;f__Ruminococcaceae;g__Ruminococcaceae_UCG-001;s__
OTU_1032	1	0	0	14	0	0	0	0	0	0	0	1	11	0	0	0	2	6	5	2	77	2	5	13	0	0	0	1	3	0	0	0	k__Bacteria;p__Firmicutes;c__Clostridia;o__Clostridiales;f__Lachnospiraceae;g__Lachnospiraceae_UCG-002;s__
OTU_1033	0	0	0	3	0	0	0	0	4	6	3	1	43	5	3	3	0	0	0	0	7	0	0	1	0	0	0	0	6	0	0	1	k__Bacteria;p__Proteobacteria;c__Alphaproteobacteria;o__Rhizobiales;f__JG34-KF-361;g__;s__
OTU_1034	0	1	0	15	0	0	0	0	0	2	0	0	15	0	0	0	9	7	14	3	137	6	5	8	0	0	0	0	13	0	0	0	k__Bacteria;p__Firmicutes;c__Erysipelotrichia;o__Erysipelotrichales;f__Erysipelotrichaceae;g__Solobacterium;s__
OTU_1035	3	19	5	4	1	0	2	40	0	0	7	0	0	0	0	14	1	2	17	3	5	2	4	49	1	0	5	0	1	0	0	11	k__Bacteria;p__Firmicutes;c__Clostridia;o__Clostridiales;f__Clostridiales_vadinBB60_group;g__;s__
OTU_1036	0	0	0	7	0	0	0	0	0	1	0	0	15	0	0	0	3	2	1	7	51	1	4	8	1	0	0	0	7	0	0	0	k__Bacteria;p__Firmicutes;c__Clostridia;o__Clostridiales;f__Lachnospiraceae
OTU_1037	5	5	2	7	1	2	3	44	0	0	2	0	0	1	0	12	1	2	6	2	0	1	2	18	0	1	3	0	0	0	0	12	k__Bacteria;p__Firmicutes;c__Clostridia;o__Clostridiales;f__Family_XIII;g__Family_XIII_UCG-002;s__
OTU_1038	0	0	8	0	0	0	7	0	5	1	0	0	2	1	1	1	5	0	2	0	4	23	7	0	8	2	2	21	23	4	88	4	k__Bacteria;p__Firmicutes;c__Clostridia;o__Clostridiales;f__Ruminococcaceae
OTU_1039	0	0	0	73	0	0	0	3	0	0	0	0	3	0	0	0	0	0	0	0	2	0	0	0	0	0	0	0	0	0	0	0	k__Bacteria;p__Bacteroidetes;c__Bacteroidia;o__Bacteroidales;f__Prevotellaceae
OTU_1040	0	0	0	13	0	0	0	1	10	2	0	3	6	1	4	0	1	0	0	4	7	0	0	0	4	5	6	7	25	3	1	2	k__Bacteria;p__Firmicutes;c__Clostridia;o__Clostridiales;f__Lachnospiraceae;g__Tyzzerella_3;s__
OTU_1041	0	0	0	0	0	0	3	0	1	4	2	1	14	0	0	0	6	1	2	1	3	0	45	2	0	0	0	0	2	0	2	0	k__Bacteria;p__Actinobacteria;c__unidentified_Actinobacteria;o__Propionibacteriales;f__Propionibacteriaceae;g__Propionibacterium;s__Propionibacterium_granulosum
OTU_1042	44	1	4	2	3	1	0	5	0	2	0	0	2	1	1	3	1	3	0	3	0	0	0	3	0	6	0	0	0	0	0	1	k__Bacteria;p__Proteobacteria;c__Alphaproteobacteria;o__Sphingomonadales;f__Erythrobacteraceae;g__Erythrobacter;s__Erythrobacter_citreus
OTU_1043	10	3	1	5	0	32	3	0	6	3	2	2	1	0	5	0	0	4	2	7	3	0	1	1	1	0	4	0	8	3	1	1	k__Bacteria;p__Proteobacteria;c__Alphaproteobacteria;o__Caulobacterales;f__Caulobacteraceae
OTU_1044	0	0	0	27	0	0	0	1	0	0	0	0	29	0	0	0	13	10	15	6	131	7	13	31	0	1	0	1	16	0	0	0	k__Bacteria;p__Firmicutes;c__Clostridia;o__Clostridiales;f__Lachnospiraceae;g__Lachnospiraceae_UCG-002;s__
OTU_1045	1	0	0	0	0	4	0	3	3	5	8	1	9	3	77	56	0	0	0	0	0	0	0	3	0	0	0	0	0	3	1	4	k__Bacteria;p__Proteobacteria;c__Gammaproteobacteria;o__Oceanospirillales;f__Halomonadaceae;g__Cobetia;s__Cobetia_marina
OTU_1046	0	0	2	0	0	0	0	0	0	0	0	0	0	0	0	0	0	0	1	0	2	0	0	0	0	0	1	68	3	0	1	2	k__Bacteria;p__Saccharibacteria;c__unidentified_Saccharibacteria;o__unidentified_Saccharibacteria;f__unidentified_Saccharibacteria;g__Candidatus_Saccharimonas;s__
OTU_1047	4	56	5	4	1	2	2	12	0	2	5	0	0	0	0	3	1	17	8	1	3	0	4	4	0	2	11	0	3	0	0	0	k__Bacteria;p__Firmicutes;c__Clostridia;o__Clostridiales;f__Family_XIII;g__Family_XIII_AD3011_group;s__
OTU_1048	2	18	4	8	2	1	0	28	0	0	10	0	0	0	0	6	1	2	30	2	2	1	1	15	0	0	5	0	0	0	0	3	k__Bacteria;p__Firmicutes;c__Clostridia;o__Clostridiales;f__Ruminococcaceae;g__Anaerotruncus;s__
OTU_1049	18	3	0	0	2	47	0	0	0	0	0	0	0	1	2	0	0	4	0	1	0	0	0	0	0	0	0	0	0	2	0	0	k__Bacteria;p__Bacteroidetes;c__Flavobacteriia;o__Flavobacteriales;f__Flavobacteriaceae;g__Flavobacterium;s__
OTU_1050	0	0	0	0	1	0	0	0	20	4	1	3	4	3	1	5	2	1	0	10	2	26	0	4	2	0	0	0	0	0	0	0	k__Bacteria;p__Firmicutes;c__Clostridia;o__Clostridiales;f__Ruminococcaceae
OTU_1051	2	5	0	0	0	0	0	1	0	1	10	1	1	0	0	0	0	6	5	0	0	0	0	0	4	3	43	2	1	4	0	3	k__Bacteria;p__Firmicutes;c__Clostridia;o__Clostridiales
OTU_1052	7	5	2	103	0	3	1	52	0	1	3	0	109	1	1	9	37	39	75	32	876	36	38	86	1	0	6	1	46	0	0	6	k__Bacteria;p__Firmicutes;c__Clostridia;o__Clostridiales;f__Christensenellaceae;g__Christensenellaceae_R-7_group;s__
OTU_1053	9	0	0	0	0	0	0	0	7	39	4	4	8	4	3	10	0	6	0	0	0	0	1	0	0	1	0	0	1	0	0	1	k__Bacteria;p__Firmicutes;c__Clostridia;o__Clostridiales;f__Ruminococcaceae
OTU_1054	0	0	0	0	0	0	0	0	5	1	0	0	1	1	87	0	0	0	0	0	0	0	0	0	0	0	0	0	0	1	0	0	k__Bacteria;p__Bacteroidetes;c__Bacteroidia;o__Bacteroidales;f__Prevotellaceae
OTU_1055	7	1	0	0	0	0	0	0	3	39	7	2	10	2	3	3	1	13	13	0	1	1	0	2	0	4	5	0	0	0	0	1	k__Bacteria;p__Firmicutes;c__Clostridia;o__Clostridiales;f__Ruminococcaceae
OTU_1056	0	1	0	1	0	0	0	2	0	0	1	1	0	3	0	0	6	1	2	47	5	19	3	20	0	0	0	0	2	0	2	1	k__Bacteria;p__Firmicutes;c__Clostridia;o__Clostridiales
OTU_1057	0	1	0	1	4	0	0	1	2	5	0	0	1	10	0	5	7	3	3	0	2	2	0	61	0	0	0	0	0	0	0	2	k__Bacteria;p__Actinobacteria;c__unidentified_Actinobacteria;o__Frankiales;f__Geodermatophilaceae;g__Modestobacter;s__
OTU_1058	2	6	2	3	1	1	1	23	0	0	3	0	0	0	0	4	2	1	20	1	4	0	1	10	0	0	2	0	0	0	0	5	k__Bacteria;p__Firmicutes;c__Clostridia;o__Clostridiales;f__Christensenellaceae;g__Christensenellaceae_R-7_group
OTU_1059	29	7	38	2	5	0	12	4	1	3	0	8	0	4	2	11	7	7	2	21	0	0	4	5	3	2	4	39	2	3	3	3	k__Bacteria;p__Tenericutes;c__Mollicutes;o__Mollicutes_RF9;f__;g__;s__
OTU_1060	0	0	0	0	0	0	0	0	0	1	2	0	3	1	74	0	0	0	0	0	0	0	0	0	0	0	0	0	0	0	0	0	k__Bacteria
OTU_1061	2	5	6	6	1	2	1	28	0	0	1	0	0	0	0	11	0	0	9	0	2	0	0	14	0	0	1	0	0	0	0	4	k__Bacteria;p__Firmicutes;c__Clostridia;o__Clostridiales;f__Ruminococcaceae
OTU_1062	6	0	1	0	0	1	1	28	3	52	6	0	2	2	1	1	0	7	3	0	1	0	0	2	0	3	0	0	0	0	0	2	k__Bacteria;p__Bacteroidetes;c__Bacteroidia;o__Bacteroidales;f__Rikenellaceae;g__Rikenellaceae_RC9_gut_group;s__
OTU_1063	1	12	1	5	0	2	5	12	0	0	16	0	0	0	0	6	2	4	37	1	0	2	2	8	0	1	4	4	0	0	0	2	k__Bacteria;p__Firmicutes;c__Clostridia;o__Clostridiales;f__Christensenellaceae
OTU_1064	10	5	2	7	1	0	1	19	1	26	3	3	5	2	1	16	2	4	7	0	1	1	0	8	0	2	0	0	0	0	0	4	k__Bacteria;p__Firmicutes;c__Clostridia;o__Clostridiales;f__Clostridiales_vadinBB60_group;g__;s__
OTU_1065	7	0	0	4	2	1	1	35	19	64	3	6	12	2	0	32	21	5	15	7	0	10	1	6	10	1	0	9	3	20	0	5	k__Bacteria;p__Verrucomicrobia;c__Opitutae;o__Opitutae_vadinHA64;f__;g__;s__
OTU_1066	0	0	0	12	0	1	0	0	0	1	0	0	9	0	0	0	2	5	4	0	62	2	2	6	0	1	0	0	4	0	0	0	k__Bacteria;p__Firmicutes;c__Clostridia;o__Clostridiales;f__Eubacteriaceae;g__Anaerofustis;s__
OTU_1067	3	3	0	1	0	1	9	4	0	9	8	0	3	3	6	14	0	2	1	0	0	0	1	2	0	1	1	0	0	1	3	2	k__Bacteria
OTU_1068	7	0	0	0	0	0	0	0	1	67	4	3	3	2	2	2	0	1	0	0	0	0	0	0	0	2	0	0	0	0	0	0	k__Bacteria;p__Planctomycetes;c__Phycisphaerae;o__Phycisphaerales;f__Phycisphaeraceae;g__SM1A02;s__
OTU_1069	0	86	1	0	0	0	1	1	2	0	3	0	0	0	1	0	0	0	1	0	0	0	0	0	0	0	2	0	0	0	1	0	k__Bacteria;p__Actinobacteria;c__Acidimicrobiia;o__Acidimicrobiales
OTU_1070	33	4	0	16	0	0	1	4	0	3	0	1	12	1	0	0	4	13	12	6	64	6	10	16	0	2	1	0	8	0	1	1	k__Bacteria;p__Firmicutes;c__Clostridia;o__Clostridiales;f__Family_XIII;g__Family_XIII_AD3011_group;s__
OTU_1071	0	4	1	1	1	2	18	0	0	3	12	9	2	2	1	0	0	3	0	0	0	0	5	0	0	8	1	0	0	1	10	1	k__Bacteria
OTU_1072	2	12	4	1	2	2	0	36	0	0	3	0	0	0	0	8	2	6	31	1	2	1	1	14	0	0	5	1	0	0	1	6	k__Bacteria;p__Firmicutes;c__Clostridia;o__Clostridiales;f__Clostridiales_vadinBB60_group;g__;s__
OTU_1073	0	2	0	3	2	0	0	0	11	1	1	0	3	1	2	2	4	3	10	6	16	34	0	4	2	0	1	0	1	4	0	0	k__Bacteria;p__Firmicutes;c__Clostridia;o__Clostridiales;f__Ruminococcaceae;g__Ruminococcus_2;s__
OTU_1074	0	0	0	0	0	0	0	5	1	13	5	2	9	3	5	58	0	0	0	0	0	0	0	5	0	0	0	0	0	0	0	1	k__Bacteria;p__Proteobacteria;c__Gammaproteobacteria;o__Oceanospirillales;f__Oceanospirillaceae;g__Marinobacterium;s__Marinobacterium_stanieri
OTU_1075	0	0	0	0	0	1	43	1	0	0	1	0	0	0	0	0	1	0	0	1	0	0	0	5	5	0	2	13	5	1	3	3	k__Bacteria;p__Bacteroidetes;c__Bacteroidia;o__Bacteroidales;f__Rikenellaceae;g__Alistipes
OTU_1076	2	54	1	1	1	1	3	9	0	0	6	0	0	0	0	2	0	0	4	0	0	0	0	1	0	0	6	0	0	0	0	0	k__Bacteria;p__Firmicutes
OTU_1077	1	8	1	1	1	0	38	0	3	0	0	0	1	2	0	1	8	1	1	0	0	24	3	0	2	1	0	7	9	0	0	1	k__Bacteria;p__Actinobacteria;c__Coriobacteriia;o__Coriobacteriales;f__Coriobacteriaceae
OTU_1078	0	0	1	2	0	0	4	0	0	0	0	0	9	0	1	0	1	3	5	3	18	2	85	5	0	0	0	0	5	0	5	0	k__Bacteria;p__Firmicutes;c__Clostridia;o__Clostridiales;f__Lachnospiraceae;g__Eubacterium_hallii_group;s__
OTU_1079	1	7	2	1	0	2	1	39	0	0	4	0	0	0	0	5	3	1	15	0	0	2	1	6	1	0	3	0	0	0	0	3	k__Bacteria;p__Bacteroidetes;c__Bacteroidia;o__Bacteroidales;f__Bacteroidales_BS11_gut_group;g__;s__
OTU_1080	0	0	0	4	0	0	1	0	0	105	0	6	2	3	8	1	0	0	0	0	0	0	0	0	0	0	0	2	2	7	0	0	k__Bacteria
OTU_1081	0	0	1	15	0	0	0	0	0	0	0	0	19	0	1	0	8	11	12	5	91	5	3	17	0	0	0	0	20	0	0	0	k__Bacteria;p__Firmicutes;c__Clostridia;o__Clostridiales;f__Lachnospiraceae;g__Syntrophococcus;s__
OTU_1082	0	0	0	1	0	0	0	1	1	4	19	3	8	26	31	15	0	0	0	0	0	0	0	0	0	0	0	0	0	0	0	0	k__Bacteria
OTU_1083	1	10	2	1	0	0	0	8	0	0	12	0	0	0	0	0	2	2	53	2	8	3	4	8	0	0	8	0	0	0	0	0	k__Bacteria;p__Firmicutes;c__Clostridia;o__Clostridiales;f__Ruminococcaceae;g__Ruminococcaceae_UCG-010;s__
OTU_1084	1	2	61	3	0	0	0	0	0	0	0	0	6	0	0	0	14	0	2	1	1	1	0	1	0	0	0	6	0	0	0	0	k__Bacteria;p__Firmicutes;c__Clostridia;o__Clostridiales;f__Ruminococcaceae
OTU_1085	12	8	4	7	2	1	2	52	3	55	13	2	8	3	3	17	3	17	32	1	1	4	6	23	0	5	12	0	0	0	0	6	k__Bacteria;p__Firmicutes;c__Clostridia;o__Clostridiales;f__Clostridiales_vadinBB60_group;g__;s__
OTU_1086	0	1	0	0	0	0	0	0	7	0	0	0	0	0	0	0	44	5	1	7	3	1	1	4	9	0	0	0	0	0	0	0	k__Bacteria;p__Firmicutes;c__Clostridia;o__Clostridiales
OTU_1087	0	0	10	0	0	0	0	0	40	2	2	1	3	1	4	3	15	1	0	0	1	3	1	1	15	1	2	2	1	0	0	1	k__Bacteria;p__Bacteroidetes;c__Bacteroidia;o__Bacteroidales;f__Bacteroidaceae;g__Bacteroides
OTU_1088	0	0	0	1	0	0	0	7	2	2	2	0	3	1	0	26	3	2	5	0	4	0	0	15	0	0	0	0	0	0	0	8	k__Bacteria;p__Firmicutes;c__Clostridia;o__Clostridiales;f__Ruminococcaceae;g__Ruminiclostridium_5;s__
OTU_1089	4	4	4	5	0	0	1	39	0	0	4	0	1	0	0	8	1	0	12	0	3	2	0	11	0	0	2	0	0	0	0	2	k__Bacteria;p__Firmicutes;c__Clostridia;o__Clostridiales;f__Ruminococcaceae;g__Hydrogenoanaerobacterium;s__
OTU_1090	3	2	2	8	1	2	2	26	2	3	2	0	1	0	0	21	1	4	13	1	1	0	15	15	0	0	2	0	1	0	2	10	k__Bacteria;p__Firmicutes;c__Clostridia;o__Clostridiales;f__Christensenellaceae;g__;s__
OTU_1091	2	1	65	0	0	1	0	3	0	0	0	0	0	0	0	0	0	0	0	0	0	0	0	0	0	0	0	1	0	0	0	0	k__Bacteria;p__Proteobacteria;c__Gammaproteobacteria;o__Pseudomonadales;f__Pseudomonadaceae;g__Pseudomonas
OTU_1092	3	2	1	4	4	1	1	11	16	2	0	0	0	6	1	5	28	1	11	3	8	7	2	8	8	0	3	0	0	0	0	3	k__Bacteria;p__Firmicutes;c__Clostridia;o__Clostridiales;f__Ruminococcaceae;g__Ruminococcus_1;s__
OTU_1093	0	0	0	0	0	7	5	1	1	1	0	0	0	0	4	1	3	3	4	5	5	3	27	9	0	1	0	1	1	10	7	2	k__Bacteria;p__Firmicutes;c__Clostridia;o__Clostridiales;f__Ruminococcaceae;g__Ruminococcaceae_UCG-014;s__
OTU_1094	0	0	1	0	0	0	0	0	0	0	0	0	0	0	0	0	10	0	0	36	6	17	0	4	1	1	0	4	0	0	0	0	k__Bacteria;p__Bacteroidetes;c__Bacteroidia;o__Bacteroidales;f__Prevotellaceae
OTU_1095	0	1	0	0	0	0	0	0	32	7	8	1	6	2	1	8	8	0	0	0	0	1	1	0	7	0	1	0	0	0	0	0	k__Bacteria;p__Firmicutes;c__Clostridia;o__Clostridiales;f__Ruminococcaceae;g__Eubacterium_coprostanoligenes_group;s__
OTU_1096	1	5	1	0	1	2	0	0	18	1	4	29	4	7	1	2	1	1	2	42	1	28	3	2	0	3	2	0	1	2	1	3	k__Bacteria;p__Firmicutes;c__Clostridia;o__Clostridiales;f__Ruminococcaceae;g__Anaerotruncus;s__
OTU_1097	0	4	1	3	1	3	0	22	0	0	4	0	0	0	0	8	1	2	8	2	2	3	0	15	0	0	5	0	0	0	0	6	k__Bacteria;p__Firmicutes;c__Clostridia;o__Clostridiales;f__Ruminococcaceae
OTU_1098	6	8	0	4	3	0	0	17	0	0	1	0	0	1	0	7	1	3	22	0	6	1	2	12	0	0	3	0	0	0	0	2	k__Bacteria;p__Firmicutes;c__Clostridia;o__Clostridiales;f__Ruminococcaceae;g__Ruminococcus_2;s__
OTU_1099	6	6	2	5	1	2	0	38	0	0	2	0	1	0	0	12	3	0	5	0	0	0	0	16	0	0	1	0	0	0	0	11	k__Bacteria;p__Firmicutes;c__Clostridia;o__Clostridiales;f__Ruminococcaceae;g__Eubacterium_coprostanoligenes_group;s__
OTU_1100	1	14	5	9	1	2	1	41	0	0	4	0	0	0	0	10	1	2	22	0	0	0	2	17	0	1	1	1	0	0	0	7	k__Bacteria;p__Firmicutes;c__Clostridia;o__Clostridiales;f__Ruminococcaceae;g__Ruminococcaceae_UCG-009;s__
OTU_1101	76	1	0	1	2	0	0	1	0	3	0	0	0	0	0	0	0	3	0	0	1	0	0	0	0	3	0	0	0	0	0	0	k__Bacteria;p__JL-ETNP-Z39;c__;o__;f__;g__;s__
OTU_1102	62	0	0	2	2	1	0	0	0	3	0	0	0	0	0	0	0	3	0	0	0	0	0	0	0	1	0	0	0	0	0	0	k__Bacteria;p__Actinobacteria;c__unidentified_Actinobacteria;o__Micrococcales;f__Microbacteriaceae
OTU_1103	2	0	17	1	0	0	0	1	10	2	1	1	8	0	1	5	11	0	2	0	3	0	0	1	2	0	1	1	10	0	0	1	k__Bacteria;p__Firmicutes;c__Erysipelotrichia;o__Erysipelotrichales;f__Erysipelotrichaceae
OTU_1104	1	1	1	39	0	0	0	21	1	0	0	0	27	0	0	6	12	17	18	17	234	5	13	36	0	1	1	1	22	0	0	5	k__Bacteria;p__Firmicutes;c__Clostridia;o__Clostridiales;f__Lachnospiraceae;g__Lachnospiraceae_NK3A20_group;s__
OTU_1105	0	0	0	0	0	0	0	0	0	1	0	68	0	0	2	1	0	0	0	0	0	0	17	0	0	1	0	0	0	0	7	0	k__Bacteria
OTU_1106	0	0	0	6	0	0	0	1	0	0	0	0	14	1	0	0	2	11	5	9	50	2	4	12	0	0	0	0	4	0	0	0	k__Bacteria;p__Firmicutes;c__Clostridia;o__Clostridiales;f__Lachnospiraceae
OTU_1107	5	6	4	12	3	8	0	0	0	1	0	38	10	5	15	0	8	2	0	0	0	0	0	0	0	4	0	0	0	0	0	0	Unknown
OTU_1108	2	1	31	1	0	18	3	16	0	0	0	0	0	0	2	2	0	0	0	0	0	0	0	2	0	0	0	0	0	3	0	2	k__Bacteria;p__Proteobacteria;c__Gammaproteobacteria;o__Pasteurellales;f__Pasteurellaceae;g__Haemophilus;s__Haemophilus_parainfluenzae
OTU_1109	0	0	0	3	0	0	0	0	1	4	6	1	35	1	10	4	0	0	0	1	4	0	0	0	0	0	0	0	3	0	1	0	k__Bacteria;p__Proteobacteria;c__Alphaproteobacteria;o__Parvularculales;f__Parvularculaceae;g__Parvularcula;s__
OTU_1110	11	22	18	54	6	6	2	94	40	55	32	7	34	20	4	22	11	13	28	198	31	6	13	65	24	9	143	102	182	11	6	26	k__Bacteria;p__Firmicutes;c__Clostridia;o__Clostridiales;f__Christensenellaceae;g__Christensenellaceae_R-7_group
OTU_1111	7	8	3	11	5	4	3	62	1	55	15	2	3	2	9	14	4	14	29	0	6	2	2	24	2	5	11	0	1	0	0	11	k__Bacteria;p__Firmicutes;c__Clostridia;o__Clostridiales;f__Ruminococcaceae;g__Ruminococcaceae_UCG-010;s__
OTU_1112	0	0	0	11	1	0	1	1	8	1	1	3	4	0	2	1	7	4	3	29	6	2	4	8	7	1	2	0	17	3	11	2	k__Bacteria;p__Firmicutes;c__Clostridia;o__Clostridiales;f__Clostridiales_vadinBB60_group;g__;s__
OTU_1113	0	0	0	1	4	0	3	0	3	3	0	0	6	4	4	0	3	0	1	0	0	52	1	0	6	1	3	0	6	16	13	1	k__Bacteria;p__Proteobacteria;c__Deltaproteobacteria;o__Desulfovibrionales;f__Desulfovibrionaceae;g__Desulfovibrio;s__
OTU_1114	0	0	0	0	0	3	0	0	0	6	2	0	2	3	57	1	0	0	0	0	0	0	0	0	0	0	0	0	0	5	0	0	k__Bacteria;p__Chloroflexi;c__SAR202_clade;o__;f__;g__;s__
OTU_1115	69	0	0	0	2	0	0	0	1	0	0	0	0	0	0	0	0	0	0	0	0	10	0	0	0	0	0	0	0	0	0	0	Unknown
OTU_1116	2	6	4	3	1	0	0	42	0	1	2	0	0	0	0	8	0	0	11	0	4	2	3	14	0	1	4	0	0	0	0	4	k__Bacteria;p__Firmicutes;c__Clostridia;o__Clostridiales;f__Lachnospiraceae;g__Lachnospiraceae_NK3A20_group;s__
OTU_1117	1	3	0	0	1	2	0	23	0	0	2	0	0	0	0	5	2	1	22	0	2	3	0	10	0	0	2	0	1	0	0	5	k__Bacteria;p__Firmicutes;c__Clostridia;o__Clostridiales;f__Ruminococcaceae;g__Ruminococcaceae_UCG-010;s__
OTU_1118	0	0	8	0	1	0	0	0	0	0	1	0	0	0	0	0	0	0	0	0	0	6	1	0	1	0	3	42	1	0	0	3	k__Bacteria;p__Firmicutes;c__Clostridia;o__Clostridiales;f__Ruminococcaceae
OTU_1119	0	0	0	10	0	0	0	1	0	0	1	0	10	0	0	0	6	1	8	1	92	3	5	6	0	0	0	0	6	0	0	0	k__Bacteria;p__Firmicutes;c__Erysipelotrichia;o__Erysipelotrichales;f__Erysipelotrichaceae;g__Solobacterium
OTU_1120	0	2	40	2	0	0	1	1	13	0	0	0	0	0	1	1	1	0	0	0	0	0	1	4	1	0	0	0	0	0	10	1	k__Bacteria;p__Spirochaetes;c__unidentified_Spirochaetes;o__Spirochaetales;f__Spirochaetaceae;g__Sphaerochaeta;s__
OTU_1121	0	2	2	1	0	0	0	3	2	0	2	0	10	1	0	1	1	12	5	0	3	21	0	3	2	1	1	5	8	3	0	1	k__Bacteria;p__Proteobacteria;c__Betaproteobacteria;o__Burkholderiales;f__Oxalobacteraceae;g__Oxalobacter;s__
OTU_1122	6	3	6	7	0	3	2	47	0	0	3	0	0	0	1	11	3	0	7	0	2	1	1	12	0	0	0	0	0	0	0	9	k__Bacteria;p__Firmicutes;c__Clostridia;o__Clostridiales
OTU_1123	3	3	2	5	1	0	2	49	0	0	1	0	0	0	0	11	0	1	3	1	0	0	0	12	0	0	0	0	0	0	0	5	k__Bacteria;p__Firmicutes;c__Negativicutes;o__Selenomonadales;f__Acidaminococcaceae;g__Phascolarctobacterium;s__
OTU_1124	4	13	0	3	9	3	10	35	2	4	4	1	1	18	3	12	8	10	36	9	7	61	8	25	0	0	7	0	0	1	2	4	k__Bacteria;p__Firmicutes;c__Clostridia;o__Clostridiales;f__Family_XIII;g__Family_XIII_AD3011_group;s__
OTU_1125	0	10	0	0	0	0	0	0	0	0	0	0	0	0	41	0	0	0	0	0	0	12	0	0	0	3	0	0	0	1	1	3	Unknown
OTU_1126	0	0	0	1	0	0	0	0	1	3	0	0	3	0	0	0	3	10	0	0	3	5	0	1	2	1	2	1	38	2	0	1	k__Bacteria;p__Bacteroidetes;c__Bacteroidia;o__Bacteroidales;f__Bacteroidales_S24-7_group;g__;s__
OTU_1127	3	6	2	2	2	0	1	24	0	0	3	0	0	1	0	5	1	2	17	1	3	0	0	6	0	0	5	0	0	0	0	2	k__Bacteria;p__Firmicutes;c__Clostridia;o__Clostridiales;f__Ruminococcaceae;g__Ruminococcaceae_UCG-010;s__
OTU_1128	3	6	5	7	1	2	0	27	0	0	2	0	2	0	0	5	1	2	17	0	2	0	0	9	0	0	3	0	0	0	0	5	k__Bacteria;p__Firmicutes;c__Clostridia;o__Clostridiales;f__Ruminococcaceae
OTU_1129	6	10	0	3	2	4	2	25	17	42	14	4	11	3	4	10	7	8	37	0	4	0	6	5	1	6	10	14	7	0	0	1	k__Bacteria
OTU_1130	10	10	6	9	1	5	4	40	0	1	7	0	1	0	0	11	1	4	30	1	1	2	1	15	1	0	8	0	0	0	0	4	k__Bacteria;p__Firmicutes;c__Clostridia;o__Clostridiales;f__Ruminococcaceae;g__Ruminococcaceae_UCG-014;s__
OTU_1131	0	0	0	1	56	0	1	0	0	0	0	0	0	7	0	0	0	0	0	0	0	3	0	0	1	0	0	0	0	0	0	0	k__Bacteria;p__Bacteroidetes;c__Cytophagia;o__Cytophagales;f__Cytophagaceae;g__Hymenobacter;s__
OTU_1132	0	4	1	3	1	0	3	14	0	0	6	0	0	0	0	6	3	3	8	0	1	1	2	25	0	0	1	0	0	0	0	1	k__Bacteria;p__Firmicutes;c__Clostridia;o__Clostridiales;f__Ruminococcaceae
OTU_1133	0	0	5	0	0	0	0	0	9	0	0	2	4	0	0	0	2	0	0	54	2	1	0	1	4	1	2	65	14	2	2	2	k__Bacteria;p__Proteobacteria;c__Deltaproteobacteria;o__Desulfovibrionales;f__Desulfovibrionaceae
OTU_1134	1	10	0	4	0	0	1	3	9	5	1	1	11	2	2	2	6	3	6	55	9	2	7	7	2	1	3	3	28	3	13	6	k__Bacteria;p__Firmicutes;c__Clostridia;o__Clostridiales;f__Ruminococcaceae;g__Anaerotruncus;s__
OTU_1135	9	46	4	1	1	5	2	91	2	59	13	2	1	2	0	27	7	6	90	3	1	1	3	32	0	2	8	0	0	0	0	17	k__Bacteria;p__Bacteroidetes;c__Bacteroidia;o__Bacteroidales;f__Rikenellaceae;g__Rikenellaceae_RC9_gut_group;s__
OTU_1136	0	1	98	0	0	0	0	1	0	0	0	0	0	0	0	0	0	0	0	0	0	0	0	1	0	0	0	5	0	0	0	1	k__Bacteria;p__Bacteroidetes;c__Bacteroidia;o__Bacteroidales;f__Prevotellaceae;g__Alloprevotella;s__Alloprevotella_tannerae
OTU_1137	2	2	0	2	1	2	2	9	0	8	5	2	0	2	0	5	2	3	11	1	4	1	2	26	0	1	2	0	0	1	0	9	k__Bacteria;p__Firmicutes;c__Clostridia;o__Clostridiales;f__Ruminococcaceae;g__Ruminococcus_1;s__
OTU_1138	0	0	0	0	0	7	0	0	1	3	0	2	5	2	57	6	0	0	0	0	0	0	0	0	1	0	0	0	0	2	0	0	k__Bacteria;p__Proteobacteria;c__Deltaproteobacteria;o__Myxococcales;f__BIrii41;g__;s__
OTU_1139	0	10	2	3	0	6	0	1	3	0	0	0	5	0	11	0	0	0	4	0	0	0	0	0	2	0	3	2	5	19	0	1	k__Bacteria;p__Firmicutes;c__Clostridia;o__Clostridiales;f__Clostridiales_vadinBB60_group;g__;s__
OTU_1140	5	0	0	0	0	0	0	1	1	36	3	3	5	1	2	6	0	9	0	0	0	0	0	1	0	4	0	0	0	0	0	0	k__Bacteria;p__Firmicutes;c__Clostridia;o__Clostridiales;f__Clostridiales_vadinBB60_group;g__;s__
OTU_1141	12	48	5	5	1	3	1	15	3	70	9	3	4	2	7	8	0	14	2	0	0	0	0	7	0	6	3	0	0	0	1	4	k__Bacteria;p__Firmicutes;c__Clostridia;o__Clostridiales;f__Family_XIII;g__Family_XIII_UCG-001;s__
OTU_1142	0	0	0	1	0	1	0	0	10	1	3	0	3	2	4	4	1	0	0	0	1	0	14	2	2	0	0	1	3	25	0	0	k__Bacteria;p__Firmicutes;c__Clostridia;o__Clostridiales;f__Eubacteriaceae;g__Anaerofustis;s__
OTU_1143	11	43	7	9	4	3	5	154	3	70	17	3	1	2	2	36	5	10	84	1	2	1	0	33	1	3	7	0	0	0	0	10	k__Bacteria;p__Bacteroidetes;c__Bacteroidia;o__Bacteroidales;f__Rikenellaceae;g__Rikenellaceae_RC9_gut_group;s__
OTU_1144	2	1	1	60	1	1	1	1	3	3	0	0	1	1	0	0	1	2	0	0	2	0	0	0	2	17	1	0	1	3	0	4	k__Bacteria;p__Bacteroidetes;c__Bacteroidia;o__Bacteroidales;f__Prevotellaceae
OTU_1145	8	3	158	36	5	2	4	22	0	2	0	0	1	0	0	6	1	0	0	0	1	0	0	0	0	0	0	1	0	0	0	3	k__Bacteria;p__Actinobacteria;c__unidentified_Actinobacteria;o__Actinomycetales;f__Actinomycetaceae;g__Actinomyces;s__Actinomyces_naeslundii
OTU_1146	0	0	0	5	0	0	0	0	0	0	0	0	8	0	0	0	2	3	3	3	39	1	5	7	0	0	0	0	6	0	0	0	k__Bacteria;p__Firmicutes;c__Erysipelotrichia;o__Erysipelotrichales;f__Erysipelotrichaceae;g__Anaerorhabdus_furcosa_group;s__
OTU_1147	1	0	0	0	0	0	0	1	0	0	0	0	0	0	0	1	2	2	1	0	2	0	0	52	0	0	0	0	0	0	0	5	k__Bacteria;p__Acidobacteria;c__unidentified_Acidobacteria;o__Subgroup_2;f__;g__;s__
OTU_1148	14	28	6	6	7	5	1	97	9	35	33	7	9	9	3	81	4	13	48	3	6	5	2	56	0	4	9	0	1	1	0	19	k__Bacteria;p__Firmicutes;c__Clostridia;o__Clostridiales;f__Ruminococcaceae;g__Ruminococcaceae_UCG-010;s__
OTU_1149	7	3	0	2	0	0	1	11	1	27	4	2	2	0	3	14	0	4	4	0	0	1	1	7	0	5	2	0	0	0	0	2	k__Bacteria;p__Firmicutes;c__Clostridia;o__Clostridiales;f__Ruminococcaceae;g__Ruminococcaceae_UCG-013;s__
OTU_1150	8	85	5	5	5	6	1	158	4	4	24	1	3	4	0	56	7	9	151	3	7	6	3	68	0	0	13	0	1	0	0	14	k__Bacteria;p__Bacteroidetes;c__Bacteroidia;o__Bacteroidales;f__Rikenellaceae;g__Rikenellaceae_RC9_gut_group;s__
OTU_1151	6	0	0	0	0	0	3	2	6	2	0	0	0	2	0	0	52	12	1	4	6	41	3	5	3	14	0	0	0	1	0	1	k__Bacteria;p__Proteobacteria;c__Gammaproteobacteria;o__Pseudomonadales
OTU_1152	0	0	0	0	0	5	0	0	0	0	0	0	0	0	3	1	0	0	0	0	0	0	0	0	0	0	2	0	2	58	2	0	k__Bacteria;p__Firmicutes;c__Clostridia;o__Clostridiales;f__Ruminococcaceae;g__Ruminococcaceae_UCG-013;s__
OTU_1153	0	0	0	10	0	0	0	0	0	0	0	0	7	0	0	0	0	0	0	0	11	1	0	0	3	0	2	2	97	3	1	2	k__Bacteria;p__Acidobacteria;c__unidentified_Acidobacteria;o__Subgroup_4;f__unidentified_Acidobacteria;g__Blastocatella;s__bacterium_enrichment_culture_clone_SRAO_12
OTU_1154	63	1	3	0	3	34	1	1	1	10	1	0	0	0	3	1	1	2	1	1	4	0	1	2	1	8	4	0	1	3	2	0	k__Bacteria;p__Proteobacteria;c__Gammaproteobacteria;o__Aeromonadales;f__Aeromonadaceae;g__Aeromonas
OTU_1155	1	1	1	0	1	1	52	1	0	0	0	0	0	0	0	0	0	0	0	0	0	0	8	0	0	0	0	0	0	0	2	0	k__Bacteria;p__Tenericutes;c__Mollicutes;o__Mollicutes_RF9;f__;g__;s__
OTU_1156	11	9	8	12	3	2	3	57	0	0	6	0	0	0	0	20	2	2	36	1	2	0	1	18	0	0	2	0	0	0	0	7	k__Bacteria;p__Firmicutes;c__Clostridia;o__Clostridiales;f__Clostridiales_vadinBB60_group;g__;s__
OTU_1157	2	0	12	5	0	0	0	0	15	4	2	0	5	1	3	1	7	3	0	0	6	1	1	2	4	2	4	11	6	0	1	3	k__Bacteria;p__Firmicutes;c__Clostridia;o__Clostridiales;f__Ruminococcaceae;g__Ruminococcaceae_UCG-014;s__
OTU_1158	0	0	0	6	0	0	0	0	0	0	0	0	8	0	0	0	0	0	0	0	12	0	1	0	2	3	1	0	27	0	1	3	k__Bacteria;p__Firmicutes;c__Clostridia;o__Clostridiales;f__Ruminococcaceae;g__Ruminiclostridium_9
OTU_1159	1	1	0	3	1	1	0	20	5	3	7	2	3	2	2	35	0	0	0	0	0	0	0	10	0	0	0	0	0	0	0	4	k__Bacteria;p__Firmicutes;c__Clostridia;o__Clostridiales;f__Ruminococcaceae;g__Ruminiclostridium_6;s__
OTU_1160	0	1	15	1	12	2	2	0	49	5	3	4	2	0	5	7	35	2	0	0	1	13	2	4	42	3	8	4	2	46	61	1	k__Bacteria;p__Bacteroidetes;c__Bacteroidia;o__Bacteroidales;f__Bacteroidaceae;g__Bacteroides
OTU_1161	0	0	0	0	4	0	0	0	17	0	0	0	0	0	11	0	0	0	0	0	0	0	3	0	0	0	0	0	0	0	139	1	k__Bacteria
OTU_1162	0	0	3	0	0	0	0	0	0	1	1	0	0	1	0	0	1	3	5	3	2	1	15	6	2	1	4	19	4	1	2	1	k__Bacteria;p__Firmicutes;c__Clostridia;o__Clostridiales;f__Christensenellaceae;g__Christensenellaceae_R-7_group;s__
OTU_1163	0	0	1	33	0	0	0	1	1	1	2	0	23	0	0	2	8	11	14	9	130	4	6	15	1	0	1	0	21	0	0	0	k__Bacteria;p__Firmicutes;c__Clostridia;o__Clostridiales;f__Family_XIII;g__Eubacterium_nodatum_group;s__
OTU_1164	3	0	0	0	0	0	0	0	0	0	38	0	2	0	19	6	0	0	0	0	0	0	0	0	0	0	0	0	0	0	0	0	Unknown
OTU_1165	0	1	2	3	31	0	0	0	0	0	0	0	0	1	0	0	0	0	0	0	0	3	0	0	0	1	2	26	3	1	1	1	k__Bacteria;p__Actinobacteria;c__unidentified_Actinobacteria;o__Actinomycetales;f__Actinomycetaceae;g__Varibaculum;s__Actinomycetaceae_bacterium_S4-S8
OTU_1166	0	0	0	0	0	0	2	1	3	0	0	1	0	1	0	1	7	3	2	7	1	2	14	2	7	2	3	0	1	1	24	1	k__Bacteria;p__Bacteroidetes;c__Bacteroidia;o__Bacteroidales;f__Bacteroidaceae;g__Bacteroides;s__Bacteroides_vulgatus
OTU_1167	4	9	0	2	2	5	0	55	0	0	6	0	0	0	1	8	6	2	47	0	0	1	3	12	0	0	2	0	0	0	0	5	k__Bacteria;p__Bacteroidetes;c__Bacteroidia;o__Bacteroidales;f__Rikenellaceae;g__Rikenellaceae_RC9_gut_group;s__
OTU_1168	0	2	3	0	0	1	29	0	0	0	0	16	0	0	0	0	0	1	0	13	0	0	3	0	0	0	0	10	4	0	1	1	k__Bacteria;p__Firmicutes;c__Bacilli;o__Bacillales;f__Bacillaceae;g__Bacillus
OTU_1169	0	0	0	0	0	0	0	7	1	14	8	1	7	5	32	52	0	0	0	0	0	0	0	6	0	0	0	0	0	1	0	7	k__Bacteria;p__Proteobacteria;c__Gammaproteobacteria;o__Oceanospirillales;f__Oceanospirillaceae;g__Marinomonas
OTU_1170	0	0	0	0	0	0	2	0	0	0	0	0	0	0	0	0	0	0	1	0	0	0	3	0	1	3	1	1	0	0	65	0	k__Bacteria;p__Proteobacteria;c__Betaproteobacteria;o__Rhodocyclales;f__Rhodocyclaceae;g__Dechloromonas;s__
OTU_1171	0	0	2	6	0	1	0	2	25	3	5	0	13	2	1	2	24	1	1	1	8	1	5	11	7	3	3	14	61	30	2	0	k__Bacteria;p__Firmicutes;c__Clostridia;o__Clostridiales;f__Ruminococcaceae;g__Ruminiclostridium_5;s__
OTU_1172	4	2	0	44	0	0	0	1	14	108	40	22	539	30	25	49	0	3	1	1	33	0	1	2	0	4	1	0	33	1	5	1	k__Bacteria;p__Proteobacteria;c__Gammaproteobacteria;o__Enterobacteriales;f__Enterobacteriaceae;g__Rahnella;s__
OTU_1173	0	0	0	3	0	0	0	0	19	1	3	2	5	1	1	1	3	0	0	0	2	1	0	1	4	0	0	1	19	1	1	0	k__Bacteria;p__Firmicutes
OTU_1174	0	0	0	7	12	0	1	2	44	6	2	2	7	4	2	5	10	8	0	58	0	4	3	5	7	1	0	0	0	0	1	0	k__Bacteria;p__Bacteroidetes;c__Bacteroidia;o__Bacteroidales;f__Porphyromonadaceae;g__Parabacteroides;s__
OTU_1175	0	0	0	0	0	0	0	0	0	0	0	0	1	67	0	0	0	0	0	0	0	0	0	0	0	0	0	0	0	0	0	0	k__Bacteria
OTU_1176	3	1	0	4	0	2	0	0	9	2	1	6	2	1	3	1	5	6	2	48	9	16	1	2	4	2	1	0	16	19	1	6	k__Bacteria;p__Firmicutes;c__Clostridia;o__Clostridiales;f__Clostridiales_vadinBB60_group;g__;s__
OTU_1177	3	0	1	4	0	2	3	12	2	6	2	0	2	0	6	20	0	6	2	0	0	0	2	3	0	1	1	0	1	3	0	0	k__Bacteria
OTU_1178	0	0	0	0	0	0	0	2	0	0	0	0	0	0	0	0	1	2	1	1	1	0	2	56	0	0	0	0	1	0	0	2	k__Bacteria;p__Acidobacteria;c__unidentified_Acidobacteria;o__Subgroup_3;f__unidentified_Acidobacteria;g__Candidatus_Solibacter;s__
OTU_1179	0	36	0	0	0	0	0	0	0	0	5	0	0	0	0	0	0	0	3	0	0	0	0	0	0	0	18	0	1	0	0	0	k__Bacteria;p__Bacteroidetes;c__Sphingobacteriia;o__Sphingobacteriales;f__Sphingobacteriaceae;g__Sphingobacterium
OTU_1180	4	1	1	13	0	1	0	25	3	1	0	0	3	0	0	4	15	3	0	0	7	1	3	6	2	0	2	1	14	0	2	5	k__Bacteria;p__Firmicutes;c__Clostridia;o__Clostridiales;f__Clostridiales_vadinBB60_group
OTU_1181	2	0	0	0	0	0	0	0	0	0	7	0	0	32	21	1	0	0	0	0	0	1	0	0	0	0	0	0	0	0	0	0	Unknown
OTU_1182	9	0	3	16	0	0	0	9	7	49	6	4	31	3	3	7	12	18	8	6	81	8	9	18	2	9	2	0	11	0	0	3	k__Bacteria;p__Firmicutes;c__Clostridia;o__Clostridiales;f__Lachnospiraceae;g__Acetitomaculum;s__
OTU_1183	0	0	0	12	0	0	0	0	1	0	0	0	4	0	0	0	1	1	3	3	26	4	3	11	0	0	0	0	9	0	0	0	k__Bacteria;p__Firmicutes;c__Clostridia;o__Clostridiales;f__Lachnospiraceae;g__Lachnospiraceae_FE2018_group;s__
OTU_1184	0	0	0	0	0	1	0	0	0	1	0	0	0	2	60	0	0	0	0	0	0	0	0	0	0	0	0	0	0	1	0	0	k__Archaea;p__Thaumarchaeota
OTU_1185	7	2	1	1	0	1	3	16	2	17	6	1	3	4	0	6	0	5	4	0	0	0	0	13	0	3	0	0	0	0	0	3	k__Bacteria;p__Firmicutes;c__Clostridia;o__Clostridiales;f__Ruminococcaceae;g__Ruminococcaceae_UCG-010;s__
OTU_1186	0	0	1	0	0	1	4	0	50	2	1	0	1	1	2	3	0	0	0	0	0	0	0	0	9	0	0	0	1	13	0	1	k__Bacteria;p__Bacteroidetes;c__Bacteroidia;o__Bacteroidales;f__Prevotellaceae
OTU_1187	4	7	0	4	1	2	1	27	0	0	2	0	1	0	0	2	0	0	14	1	0	0	1	6	0	0	1	1	0	0	1	7	k__Bacteria;p__Firmicutes;c__Clostridia;o__Clostridiales;f__Ruminococcaceae;g__Ruminiclostridium_5;s__
OTU_1188	0	0	0	0	5	0	0	0	0	0	0	0	0	3	0	0	2	1	1	1	2	51	1	2	0	0	0	0	0	0	0	0	k__Bacteria;p__Firmicutes;c__unidentified_Firmicutes;o__Clostridiales;f__Lachnospiraceae;g__;s__
OTU_1189	0	31	0	1	0	2	0	0	0	0	1	0	0	1	4	0	3	2	2	1	2	18	0	6	2	0	1	0	1	23	0	3	k__Bacteria;p__Proteobacteria;c__Alphaproteobacteria;o__Rhodospirillales;f__Rhodospirillaceae;g__Thalassospira;s__
OTU_1190	2	10	2	9	0	0	0	20	0	0	4	0	0	0	0	7	0	0	10	0	1	1	1	13	0	0	3	0	0	0	0	3	k__Bacteria;p__Firmicutes;c__Clostridia;o__Clostridiales;f__Lachnospiraceae;g__Lachnospiraceae_UCG-010;s__
OTU_1191	0	0	2	1	0	0	0	0	1	0	0	0	3	0	0	1	0	0	0	0	4	0	0	5	2	2	5	20	24	1	1	3	k__Bacteria;p__Firmicutes;c__Clostridia;o__Clostridiales;f__Ruminococcaceae
OTU_1192	1	1	55	1	1	1	1	1	0	0	0	0	0	0	0	0	0	0	0	0	0	0	1	0	0	0	0	1	0	0	0	0	k__Bacteria;p__Saccharibacteria;c__;o__;f__;g__;s__
OTU_1193	23	0	0	0	3	0	1	0	0	0	0	0	33	5	20	0	0	0	0	0	0	0	2	0	0	4	0	0	0	0	0	0	Unknown
OTU_1194	0	0	0	0	0	0	0	0	0	0	0	0	0	0	0	0	0	0	0	0	0	0	0	0	1	1	0	0	63	0	0	0	k__Archaea;p__Thaumarchaeota
OTU_1195	0	1	1	1	2	1	0	18	0	0	1	0	0	0	0	3	2	1	35	0	3	0	0	1	0	0	0	0	0	0	0	3	k__Bacteria;p__Bacteroidetes;c__Bacteroidia;o__Bacteroidales;f__Bacteroidales_BS11_gut_group;g__;s__
OTU_1196	0	61	2	2	1	0	1	2	0	0	0	0	0	1	0	0	0	0	1	0	0	0	0	0	0	0	1	0	0	0	0	0	k__Bacteria;p__Actinobacteria;c__unidentified_Actinobacteria;o__Micromonosporales;f__Micromonosporaceae;g__Stackebrandtia;s__
OTU_1197	1	5	122	6	0	0	0	1	0	0	0	0	0	0	0	1	0	0	0	0	0	0	2	0	0	0	0	4	0	0	0	0	k__Bacteria;p__Firmicutes;c__Bacilli;o__Bacillales;f__Planococcaceae;g__Chryseomicrobium;s__
OTU_1198	5	2	0	1	1	0	0	9	0	32	5	0	1	2	4	4	0	5	5	0	0	1	1	2	0	2	0	0	0	0	0	0	k__Bacteria;p__Proteobacteria;c__Alphaproteobacteria;o__Rhodospirillales;f__Rhodospirillaceae;g__Thalassospira;s__
OTU_1199	1	1	0	18	0	0	7	0	1	0	1	0	16	0	0	0	22	6	9	11	82	0	8	17	6	1	1	21	12	2	2	3	k__Bacteria;p__Firmicutes;c__Clostridia;o__Clostridiales;f__Lachnospiraceae;g__Lachnospiraceae_UCG-002;s__
OTU_1200	41	3	0	0	1	0	0	1	0	2	2	0	0	0	0	0	0	1	10	0	0	0	0	0	0	2	1	0	0	0	1	0	k__Bacteria;p__Bacteroidetes;c__Bacteroidia;o__Bacteroidales;f__Prevotellaceae;g__Alloprevotella
OTU_1201	1	0	2	8	0	0	0	0	5	0	3	0	8	0	1	2	8	5	0	0	2	7	0	2	4	2	2	9	33	0	0	0	k__Bacteria;p__Firmicutes;c__Clostridia;o__Clostridiales;f__Ruminococcaceae
OTU_1202	1	1	0	0	0	2	0	0	1	6	5	0	6	15	114	3	2	0	0	0	0	0	6	0	0	7	0	0	0	8	0	0	k__Bacteria
OTU_1203	0	0	1	0	0	0	0	0	0	1	0	3	0	0	0	0	1	13	2	61	1	0	1	1	0	2	6	13	0	0	0	0	k__Bacteria;p__Tenericutes;c__Mollicutes;o__Mollicutes_RF9;f__;g__;s__
OTU_1204	0	0	4	0	0	0	0	0	0	0	0	0	0	0	0	0	1	0	0	0	0	0	4	0	3	1	1	41	1	1	2	3	k__Bacteria;p__Firmicutes;c__Clostridia;o__Clostridiales
OTU_1205	8	13	5	8	2	3	2	51	0	15	19	0	4	2	2	13	1	7	60	6	5	4	0	17	0	0	12	0	0	0	1	8	k__Bacteria;p__Firmicutes;c__Clostridia;o__Clostridiales;f__Ruminococcaceae;g__Ruminococcaceae_UCG-010;s__
OTU_1206	1	4	2	50	0	1	5	1	0	0	0	0	3	0	0	0	0	0	0	0	0	0	0	0	0	0	0	0	0	0	0	0	k__Bacteria;p__Proteobacteria;c__Betaproteobacteria;o__Nitrosomonadales;f__Nitrosomonadaceae;g__Nitrosomonas
OTU_1207	3	1	5	0	0	1	0	0	0	1	3	0	0	0	0	0	1	15	2	0	1	0	1	2	2	2	12	15	1	0	1	3	k__Bacteria;p__Firmicutes;c__Clostridia;o__Clostridiales;f__Clostridiales_vadinBB60_group;g__;s__
OTU_1208	0	1	0	0	1	0	2	0	4	2	62	1	1	32	70	22	0	0	4	2	1	3	12	1	0	0	0	0	0	0	0	0	k__Bacteria
OTU_1209	6	2	3	5	0	0	0	0	13	3	2	2	5	1	1	3	25	0	1	1	4	1	0	2	9	3	4	20	24	0	0	0	k__Bacteria;p__Firmicutes;c__Clostridia;o__Clostridiales;f__Peptococcaceae;g__;s__
OTU_1210	1	0	0	2	1	0	0	0	0	2	1	0	2	0	0	0	3	13	11	1	1	7	2	2	0	3	1	1	7	1	0	0	k__Bacteria;p__Firmicutes;c__Clostridia;o__Clostridiales;f__Christensenellaceae;g__;s__
OTU_1211	46	2	0	1	2	1	0	1	0	3	0	0	3	0	7	5	0	0	0	0	0	0	2	0	0	12	0	0	0	0	21	0	k__Bacteria
OTU_1212	0	9	2	5	1	0	2	13	0	0	9	1	0	0	0	1	3	1	23	2	1	1	0	4	0	0	6	0	0	0	0	6	k__Bacteria;p__Firmicutes;c__Clostridia;o__Clostridiales;f__Lachnospiraceae;g__Lachnoclostridium_10;s__
OTU_1213	0	3	17	1	1	0	18	0	2	0	3	0	0	0	2	0	3	0	4	2	0	0	3	2	1	1	32	4	0	7	3	3	k__Bacteria;p__Firmicutes;c__Erysipelotrichia;o__Erysipelotrichales;f__Erysipelotrichaceae;g__Holdemania
OTU_1214	0	0	0	0	0	0	0	5	2	4	3	2	2	2	1	24	0	0	0	0	0	0	0	11	0	0	0	0	0	0	0	5	k__Bacteria;p__Firmicutes;c__Clostridia;o__Clostridiales;f__Ruminococcaceae;g__Ruminococcaceae_NK4A214_group;s__
OTU_1215	0	0	0	9	0	0	0	0	0	1	0	0	11	0	1	0	2	3	4	2	69	2	4	14	0	0	0	0	4	0	0	0	k__Bacteria;p__Firmicutes;c__Clostridia;o__Clostridiales;f__Christensenellaceae;g__Christensenellaceae_R-7_group;s__
OTU_1216	0	0	0	0	0	0	0	0	0	1	4	1	1	0	25	6	0	0	0	0	0	0	17	0	0	0	0	0	0	6	0	0	k__Bacteria
OTU_1217	1	1	1	4	1	9	0	4	6	0	1	1	3	0	11	0	3	0	2	0	4	1	2	0	8	1	3	0	9	47	0	3	k__Bacteria;p__Firmicutes;c__Clostridia;o__Clostridiales;f__Ruminococcaceae;g__Ruminiclostridium_5;s__
OTU_1218	0	0	0	10	0	0	0	0	0	0	1	0	14	0	0	0	5	3	2	5	59	4	10	5	0	0	0	0	6	0	0	0	k__Bacteria;p__Firmicutes;c__Clostridia;o__Clostridiales;f__Lachnospiraceae
OTU_1219	0	1	16	2	12	0	0	0	18	4	2	2	11	1	2	0	2	1	0	0	1	0	0	0	1	1	0	9	0	0	1	0	k__Bacteria;p__Proteobacteria;c__Betaproteobacteria;o__Neisseriales;f__Neisseriaceae;g__Neisseria
OTU_1220	2	3	1	3	2	0	0	14	0	2	7	0	0	0	0	5	1	1	18	1	1	3	1	8	0	1	10	0	0	1	0	3	k__Bacteria;p__Firmicutes;c__Clostridia;o__Clostridiales;f__Ruminococcaceae;g__Ruminiclostridium_5;s__
OTU_1221	1	6	2	2	0	1	0	20	0	0	8	0	0	0	0	5	4	8	32	4	5	3	1	17	0	0	9	0	0	0	0	5	k__Bacteria;p__Firmicutes;c__Clostridia;o__Clostridiales;f__Ruminococcaceae;g__Ruminococcaceae_UCG-013;s__
OTU_1222	0	0	0	0	0	0	0	0	0	0	0	0	0	0	62	0	0	0	0	0	0	0	0	0	0	0	0	0	0	0	0	0	k__Bacteria
OTU_1223	0	6	0	2	0	2	1	6	0	0	7	0	0	0	0	3	3	1	23	1	3	2	1	8	0	0	1	0	1	0	0	0	k__Bacteria;p__Firmicutes;c__Clostridia;o__Clostridiales;f__Ruminococcaceae;g__Ruminococcaceae_UCG-010;s__
OTU_1224	11	15	10	34	5	13	6	53	87	53	43	29	67	22	24	131	36	13	26	40	32	19	38	67	44	6	21	25	71	19	15	23	k__Bacteria;p__Firmicutes;c__Clostridia;o__Clostridiales;f__Ruminococcaceae;g__Ruminococcaceae_UCG-014;s__
OTU_1225	3	4	2	0	2	2	1	22	0	0	2	0	0	0	0	13	1	2	9	1	3	2	0	11	0	0	5	0	0	0	0	3	k__Bacteria;p__Firmicutes
OTU_1226	0	0	0	0	0	0	1	0	0	0	0	0	0	0	0	0	0	0	0	0	0	0	2	0	1	0	0	1	0	0	59	0	k__Bacteria;p__Proteobacteria;c__Betaproteobacteria;o__Rhodocyclales;f__Rhodocyclaceae;g__Zoogloea
OTU_1227	1	3	3	3	1	1	0	28	0	0	0	0	1	0	0	3	0	0	0	0	0	0	0	11	0	0	0	0	0	1	0	11	k__Bacteria;p__Firmicutes;c__Clostridia;o__Clostridiales;f__Ruminococcaceae;g__Eubacterium_coprostanoligenes_group;s__
OTU_1228	0	7	0	0	0	0	0	0	0	0	7	0	0	0	0	0	3	6	38	4	4	1	2	3	0	0	9	0	0	0	0	0	k__Bacteria;p__Firmicutes;c__Clostridia;o__Clostridiales;f__Defluviitaleaceae;g__Defluviitaleaceae_UCG-011;s__
OTU_1229	1	0	1	0	0	53	1	0	0	0	0	0	0	0	0	0	0	0	0	0	0	0	0	0	0	0	0	0	0	0	0	0	k__Bacteria
OTU_1230	1	7	3	1	0	0	0	40	1	0	0	2	1	7	0	6	0	0	0	0	0	1	0	8	0	0	0	0	0	0	1	4	k__Bacteria;p__Firmicutes;c__Clostridia;o__Clostridiales;f__Ruminococcaceae;g__Ruminococcaceae_UCG-010;s__
OTU_1231	6	6	2	9	1	2	0	48	0	0	2	0	0	0	0	11	1	0	9	0	2	2	0	10	0	0	5	0	0	0	0	8	k__Bacteria;p__Firmicutes;c__Clostridia;o__Clostridiales;f__Ruminococcaceae;g__Ruminococcaceae_UCG-010;s__
OTU_1232	0	0	0	0	0	1	0	2	0	0	0	0	0	1	0	6	1	0	1	1	1	0	1	43	0	0	0	0	0	0	0	4	k__Bacteria;p__Actinobacteria;c__Acidimicrobiia;o__Acidimicrobiales;f__;g__;s__
OTU_1233	4	0	0	0	0	0	0	0	8	7	3	0	1	2	2	0	3	32	5	5	4	11	3	3	1	3	0	0	8	0	0	1	k__Bacteria;p__Proteobacteria;c__Alphaproteobacteria;o__Rhodospirillales;f__Rhodospirillaceae;g__Thalassospira;s__
OTU_1234	4	4	4	0	1	1	1	35	0	1	3	0	0	0	0	13	1	0	9	0	1	0	1	16	0	0	0	0	0	0	1	8	k__Bacteria;p__Firmicutes;c__Clostridia;o__Clostridiales;f__Ruminococcaceae;g__Ruminococcaceae_UCG-010;s__
OTU_1235	2	0	1	1	1	42	0	2	0	0	0	0	0	0	5	0	0	0	0	0	0	0	0	0	0	0	0	0	0	2	0	0	k__Bacteria;p__Bacteroidetes;c__Flavobacteriia;o__Flavobacteriales;f__Flavobacteriaceae
OTU_1236	3	8	1	3	1	2	1	23	1	6	6	0	2	1	1	7	1	3	14	1	2	0	0	4	0	0	0	0	0	0	0	3	k__Bacteria;p__Tenericutes;c__Mollicutes;o__NB1-n;f__;g__;s__
OTU_1237	3	48	4	9	0	2	0	2	0	2	7	0	7	0	0	2	2	11	10	1	5	0	0	1	5	4	71	5	39	1	1	3	k__Bacteria;p__Firmicutes;c__Clostridia;o__Clostridiales;f__Ruminococcaceae
OTU_1238	0	1	0	0	0	1	1	11	1	12	1	0	2	1	2	5	2	1	11	0	1	0	0	15	0	0	1	0	0	0	0	4	k__Bacteria;p__Bacteroidetes;c__Bacteroidia;o__Bacteroidales;f__Rikenellaceae;g__dgA-11_gut_group;s__
OTU_1239	3	3	0	0	2	48	0	0	0	3	0	0	0	0	1	0	0	10	2	0	0	0	2	1	0	0	3	0	0	1	12	0	k__Bacteria;p__Bacteroidetes;c__Sphingobacteriia;o__Sphingobacteriales;f__Sphingobacteriaceae;g__Sphingobacterium;s__
OTU_1240	0	10	0	1	7	22	0	1	11	1	1	2	1	0	1	1	1	0	0	0	0	0	0	3	1	0	1	0	0	0	0	0	k__Bacteria;p__Bacteroidetes;c__Bacteroidetes_VC2.1_Bac22;o__;f__;g__;s__
OTU_1241	0	0	0	0	0	0	0	0	0	0	0	0	0	19	41	0	0	0	0	0	0	0	0	0	0	0	0	0	0	0	0	0	Unknown
OTU_1242	1	2	11	1	0	2	0	10	0	2	3	20	7	1	1	1	1	1	1	48	2	5	0	4	1	0	16	3	0	0	0	2	k__Bacteria;p__Firmicutes;c__Clostridia;o__Clostridiales;f__Ruminococcaceae;g__Ruminococcaceae_UCG-013;s__
OTU_1243	2	0	0	0	0	0	0	0	2	33	4	1	5	3	1	5	0	4	0	0	0	0	0	0	0	4	0	0	0	0	0	0	k__Bacteria;p__Proteobacteria;c__Alphaproteobacteria;o__Rhodospirillales;f__Acetobacteraceae;g__Acidocella;s__
OTU_1244	0	0	0	0	0	0	0	0	0	0	0	1	0	0	0	0	0	3	3	21	3	2	58	5	0	0	0	0	0	0	0	0	k__Bacteria;p__Firmicutes;c__Clostridia;o__Clostridiales;f__Ruminococcaceae
OTU_1245	0	0	13	1	0	2	1	9	4	3	3	10	4	2	0	8	8	9	3	99	11	28	9	31	3	0	2	1	17	1	1	7	k__Bacteria;p__Firmicutes;c__Clostridia;o__Clostridiales;f__Clostridiales_vadinBB60_group;g__;s__
OTU_1246	1	0	0	0	0	0	0	1	33	2	1	1	0	0	4	0	72	9	1	12	1	1	0	3	7	0	1	11	5	17	0	1	k__Bacteria;p__Bacteroidetes;c__Bacteroidia;o__Bacteroidales;f__Prevotellaceae;g__Prevotellaceae_UCG-001;s__
OTU_1247	0	0	0	1	0	0	0	0	10	2	2	2	2	1	1	3	1	4	2	28	3	16	2	3	0	0	0	0	2	2	0	0	k__Bacteria;p__Firmicutes;c__Clostridia;o__Clostridiales;f__Clostridiales_vadinBB60_group;g__;s__
OTU_1248	0	0	1	2	0	17	1	1	6	1	1	0	1	0	5	1	1	0	1	0	0	0	0	0	0	1	17	2	0	26	9	1	k__Bacteria;p__Cyanobacteria;c__Chloroplast;o__unidentified_Chloroplast;f__unidentified_Chloroplast;g__unidentified_Chloroplast;s__Pyropia_haitanensis
OTU_1249	0	0	5	0	0	0	0	0	0	0	0	0	0	0	0	0	0	0	0	0	0	0	0	0	3	0	1	55	0	0	0	2	k__Bacteria;p__Proteobacteria;c__Deltaproteobacteria;o__Myxococcales
OTU_1250	0	0	0	2	0	0	1	0	8	0	0	0	0	0	0	2	36	2	4	0	1	2	9	7	9	1	0	0	2	0	0	0	k__Bacteria;p__Firmicutes;c__Clostridia;o__Clostridiales;f__Ruminococcaceae;g__Ruminiclostridium_5;s__
OTU_1251	3	1	0	3	1	0	21	2	1	7	1	0	22	11	5	5	1	15	1	0	1	0	1	8	2	2	0	8	1	4	1	0	k__Bacteria;p__Firmicutes;c__Bacilli;o__Lactobacillales;f__Aerococcaceae
OTU_1252	4	9	3	1	0	0	2	20	0	9	12	0	1	0	0	2	1	4	29	1	1	0	1	10	0	1	9	0	0	0	0	1	k__Bacteria;p__Proteobacteria;c__Betaproteobacteria;o__Burkholderiales
OTU_1253	50	15	90	16	1	7	23	7	0	28	9	1	36	2	0	4	1	36	6	0	6	3	3	6	3	12	46	12	9	3	7	1	k__Bacteria;p__Proteobacteria;c__Alphaproteobacteria;o__Rhizobiales;f__Rhizobiaceae;g__Rhizobium;s__Agrobacterium_tumefaciens
OTU_1254	0	0	0	2	0	0	1	0	1	3	1	17	3	1	0	12	1	1	1	22	1	0	1	2	0	5	0	0	3	0	1	1	k__Bacteria;p__Bacteroidetes;c__Sphingobacteriia;o__Sphingobacteriales;f__Sphingobacteriaceae;g__Sphingobacterium;s__Sphingobacterium_sp._3-0-1
OTU_1255	4	10	1	3	1	1	0	24	0	0	7	0	0	0	0	9	0	5	33	2	8	1	3	10	0	0	7	0	0	0	0	3	k__Bacteria;p__Firmicutes;c__Clostridia;o__Clostridiales;f__Ruminococcaceae;g__Ruminococcaceae_UCG-013
OTU_1256	1	0	49	1	0	1	0	2	0	0	0	0	0	1	0	0	0	0	0	0	0	0	0	0	0	0	0	5	0	0	0	0	k__Bacteria;p__Proteobacteria;c__Alphaproteobacteria;o__Rhizobiales;f__Beijerinckiaceae;g__Chelatococcus
OTU_1257	1	3	2	4	0	0	1	56	0	0	1	0	0	0	1	4	2	0	6	1	0	0	0	4	0	0	0	0	0	0	0	6	k__Bacteria;p__Bacteroidetes;c__Bacteroidia;o__Bacteroidales;f__Bacteroidales_BS11_gut_group;g__;s__
OTU_1258	1	0	61	0	0	0	0	1	0	0	0	0	1	0	0	0	0	0	0	0	0	0	0	0	0	0	0	2	9	0	0	0	k__Bacteria;p__Actinobacteria;c__unidentified_Actinobacteria;o__Pseudonocardiales;f__Pseudonocardiaceae;g__Actinomycetospora;s__
OTU_1259	1	0	0	3	1	0	0	13	2	22	4	1	5	1	1	5	0	7	1	0	0	0	0	1	0	7	2	0	0	0	0	0	k__Bacteria;p__Proteobacteria;c__Deltaproteobacteria;o__Desulfovibrionales;f__Desulfovibrionaceae;g__Bilophila;s__
OTU_1260	0	0	0	0	0	0	4	0	0	0	0	0	0	0	0	0	0	0	0	0	0	0	8	0	0	0	0	1	2	2	53	5	k__Bacteria;p__Firmicutes;c__Clostridia;o__Clostridiales;f__Ruminococcaceae;g__Anaerotruncus;s__
OTU_1261	4	5	4	4	0	1	1	18	0	0	3	0	0	0	0	1	1	2	18	0	2	0	1	8	0	0	1	0	0	0	0	5	k__Bacteria;p__Firmicutes;c__Clostridia;o__Clostridiales;f__Defluviitaleaceae;g__Defluviitaleaceae_UCG-011;s__
OTU_1262	0	0	0	0	0	0	0	0	3	0	1	0	0	0	0	0	0	52	0	0	1	0	1	0	0	0	0	0	0	0	0	0	k__Bacteria
OTU_1263	0	0	0	0	0	1	0	0	0	1	1	0	0	0	49	0	0	0	0	0	0	0	0	0	0	0	0	0	0	3	0	0	k__Bacteria;p__Bacteroidetes;c__Bacteroidia;o__Bacteroidales
OTU_1264	1	1	3	1	0	0	0	0	3	1	0	0	0	1	0	0	10	10	1	1	1	2	1	3	1	3	3	32	4	1	2	2	k__Bacteria;p__Firmicutes;c__Bacilli;o__Lactobacillales;f__Lactobacillaceae;g__Lactobacillus;s__Lactobacillus_saerimneri
OTU_1265	1	0	0	0	0	2	0	0	0	2	1	0	1	0	53	3	0	0	0	0	0	0	0	0	0	0	0	0	0	2	0	0	k__Bacteria;p__Bacteroidetes;c__Cytophagia;o__Cytophagales;f__Cytophagaceae;g__Chryseolinea;s__
OTU_1266	0	0	0	0	0	1	0	0	0	0	2	1	1	14	45	6	0	0	0	0	0	0	1	0	0	0	0	0	0	0	0	0	k__Bacteria
OTU_1267	1	66	18	1	1	0	1	2	0	0	2	0	0	0	0	0	0	0	0	0	0	0	0	0	0	0	3	1	0	0	0	0	k__Bacteria;p__Actinobacteria;c__unidentified_Actinobacteria;o__Corynebacteriales;f__Corynebacteriaceae;g__Corynebacterium_1
OTU_1268	0	0	0	0	0	3	0	0	0	0	0	5	0	2	3	0	11	0	2	29	2	25	4	6	1	1	0	1	0	15	0	1	k__Bacteria;p__Firmicutes;c__Clostridia;o__Clostridiales;f__Clostridiales_vadinBB60_group;g__;s__
OTU_1269	0	0	0	0	0	0	0	0	0	0	0	1	0	0	0	0	2	2	3	48	1	1	1	1	0	0	0	0	0	0	0	0	k__Bacteria;p__Proteobacteria;c__Alphaproteobacteria
OTU_1270	2	2	4	10	0	0	0	0	1	0	1	0	1	0	0	0	0	0	1	1	0	8	0	1	2	3	10	30	3	1	1	0	k__Bacteria;p__Firmicutes;c__Clostridia;o__Clostridiales;f__Christensenellaceae;g__;s__
OTU_1271	0	32	0	0	0	0	0	0	0	0	1	11	0	9	5	9	0	1	0	7	0	0	54	0	0	0	0	0	1	0	0	0	k__Bacteria
OTU_1272	0	0	54	1	0	1	0	0	0	0	0	0	0	0	0	0	0	0	0	0	0	0	0	0	0	0	0	2	0	0	0	0	k__Bacteria;p__Actinobacteria;c__unidentified_Actinobacteria;o__Micrococcales;f__Microbacteriaceae
OTU_1273	4	0	0	2	0	0	0	14	0	30	0	0	0	1	0	1	0	1	8	0	0	0	1	4	0	1	2	0	0	0	0	0	k__Bacteria;p__Spirochaetes;c__unidentified_Spirochaetes;o__Spirochaetales;f__Spirochaetaceae;g__Sphaerochaeta
OTU_1274	0	2	2	0	1	1	0	34	0	0	0	0	0	0	0	5	0	0	10	0	0	0	0	4	0	0	0	0	0	0	0	2	k__Bacteria;p__Bacteroidetes;c__Bacteroidia;o__Bacteroidales;f__Prevotellaceae;g__Prevotella_1
OTU_1275	171	53	8	5	29	4	85	12	107	27	19	2	5	35	8	12	19	15	12	2	6	161	15	8	12	3	2	3	6	14	3	0	k__Bacteria;p__Cyanobacteria;c__Melainabacteria;o__Gastranaerophilales;f__;g__;s__
OTU_1276	1	0	0	23	0	0	0	0	0	0	0	0	17	0	0	0	6	8	9	5	64	5	13	19	0	0	0	1	13	0	0	0	k__Bacteria;p__Firmicutes;c__Clostridia;o__Clostridiales;f__Lachnospiraceae;g__Marvinbryantia;s__
OTU_1277	1	5	2	3	0	4	0	16	0	0	7	0	1	0	1	5	3	0	23	0	2	1	0	6	0	0	5	0	0	0	0	4	k__Bacteria;p__Firmicutes;c__Clostridia;o__Clostridiales;f__Christensenellaceae;g__Christensenellaceae_R-7_group;s__
OTU_1278	1	7	2	1	4	1	0	25	0	0	1	0	0	0	0	2	0	1	3	1	0	1	0	10	0	0	1	0	0	0	0	0	k__Bacteria;p__Firmicutes;c__Erysipelotrichia;o__Erysipelotrichales;f__Erysipelotrichaceae
OTU_1279	2	2	2	5	1	1	0	33	0	0	1	0	0	0	0	11	1	0	5	0	1	0	0	9	0	0	0	0	0	0	0	5	k__Bacteria;p__Firmicutes;c__Clostridia;o__Clostridiales;f__Ruminococcaceae;g__Ruminococcaceae_UCG-010;s__
OTU_1280	3	0	0	1	0	0	52	9	2	0	0	1	0	0	0	3	0	1	0	3	1	13	0	2	0	0	0	0	3	10	0	3	k__Bacteria;p__Actinobacteria;c__Coriobacteriia;o__Coriobacteriales;f__Coriobacteriaceae;g__Collinsella;s__Collinsella_sp._GD3
OTU_1281	0	1	1	1	0	0	44	0	0	0	0	0	0	0	0	0	0	0	0	0	0	0	7	0	0	0	0	0	0	0	0	0	k__Bacteria;p__Tenericutes;c__Mollicutes;o__Mollicutes_RF9;f__;g__;s__
OTU_1282	0	0	0	5	1	1	0	0	9	1	0	1	16	1	5	2	2	1	2	0	3	5	2	2	9	0	4	0	4	5	0	1	k__Bacteria;p__Bacteroidetes;c__Bacteroidia;o__Bacteroidales;f__Rikenellaceae;g__Alistipes
OTU_1283	0	0	0	9	0	0	0	0	0	0	0	0	7	0	0	0	0	1	2	0	6	0	0	0	1	1	5	0	18	0	1	1	k__Bacteria;p__Firmicutes;c__Clostridia;o__Clostridiales
OTU_1284	0	4	0	1	0	1	1	1	16	3	3	1	3	1	2	5	4	1	3	15	0	6	3	0	7	1	20	3	1	5	0	1	k__Bacteria;p__Firmicutes;c__Clostridia;o__Clostridiales;f__Ruminococcaceae;g__Anaerotruncus;s__
OTU_1285	0	1	0	2	1	0	0	1	7	4	2	2	19	2	2	6	12	1	1	1	6	0	2	12	8	0	0	0	4	1	6	4	k__Bacteria;p__Firmicutes;c__Clostridia;o__Clostridiales
OTU_1286	2	52	0	2	0	0	0	0	0	0	8	0	0	1	0	0	0	0	5	0	1	0	0	4	1	3	51	1	0	0	0	4	k__Bacteria;p__Actinobacteria;c__unidentified_Actinobacteria;o__Streptomycetales;f__Streptomycetaceae;g__Streptomyces
OTU_1287	9	0	0	1	0	0	0	7	2	45	4	1	4	0	1	9	0	3	1	0	0	0	0	3	0	5	0	0	0	0	0	1	k__Bacteria;p__Proteobacteria;c__Alphaproteobacteria;o__Rhodospirillales;f__Rhodospirillaceae;g__Thalassospira;s__
OTU_1288	1	0	0	0	0	1	0	4	1	7	0	0	0	2	1	37	0	0	7	0	0	0	0	0	0	0	0	0	0	0	0	2	k__Bacteria;p__Spirochaetes;c__unidentified_Spirochaetes;o__Spirochaetales;f__Spirochaetaceae;g__Treponema_2;s__
OTU_1289	0	4	5	10	0	0	38	1	5	1	1	2	1	0	0	2	1	2	0	0	0	1	10	0	2	3	3	75	3	1	3	2	k__Bacteria;p__Tenericutes;c__Mollicutes;o__Mollicutes_RF9;f__;g__;s__
OTU_1290	0	0	0	0	0	0	0	3	0	0	0	0	0	0	0	3	0	0	0	1	1	1	1	43	0	0	0	0	0	0	0	0	k__Bacteria;p__Actinobacteria;c__Thermoleophilia;o__Solirubrobacterales;f__FCPU744;g__;s__
OTU_1291	1	0	74	1	2	0	0	2	0	0	0	0	0	0	0	0	0	0	0	0	0	0	0	0	0	0	0	1	0	0	0	1	k__Bacteria;p__Bacteroidetes;c__Bacteroidia;o__Bacteroidales;f__Prevotellaceae;g__Prevotella;s__Prevotella_intermedia
OTU_1292	0	0	0	0	0	0	0	0	0	0	0	1	0	52	9	0	0	0	0	0	0	0	0	0	0	0	0	0	0	0	0	0	k__Bacteria
OTU_1293	0	5	0	0	1	0	0	1	0	0	13	0	0	0	0	0	6	6	39	2	2	0	4	5	0	0	8	0	1	0	0	0	k__Bacteria;p__Firmicutes;c__Clostridia;o__Clostridiales;f__Ruminococcaceae;g__Ruminococcaceae_UCG-010;s__
OTU_1294	1	0	0	1	0	0	1	0	1	31	2	0	8	2	3	2	2	6	3	1	35	0	5	4	0	4	0	0	1	0	0	0	k__Bacteria;p__Firmicutes;c__Clostridia;o__Clostridiales;f__Christensenellaceae;g__Christensenellaceae_R-7_group;s__
OTU_1295	0	0	0	0	0	0	0	0	0	0	0	2	0	0	0	0	0	1	2	45	0	1	0	1	0	0	0	0	0	0	0	0	k__Bacteria;p__Firmicutes;c__Clostridia;o__Clostridiales;f__Peptococcaceae
OTU_1296	0	0	0	0	0	4	0	0	2	2	0	0	2	3	38	3	0	0	0	0	0	0	0	0	0	0	0	0	0	0	0	0	k__Bacteria;p__Proteobacteria;c__Betaproteobacteria;o__Burkholderiales;f__Comamonadaceae;g__Rhizobacter;s__
OTU_1297	0	0	0	0	0	3	0	0	2	5	7	0	5	1	21	5	0	0	0	0	0	0	0	0	0	0	0	0	0	1	0	0	k__Bacteria;p__Firmicutes;c__Erysipelotrichia;o__Erysipelotrichales;f__Erysipelotrichaceae;g__Erysipelotrichaceae_UCG-004;s__
OTU_1298	0	0	2	1	0	0	0	0	19	4	9	3	7	2	5	3	5	0	0	0	1	0	0	0	11	4	3	19	2	0	0	2	k__Bacteria;p__Firmicutes;c__Clostridia;o__Clostridiales;f__Lachnospiraceae
OTU_1299	0	0	1	0	0	0	57	0	0	0	0	0	0	0	0	0	0	0	0	0	0	0	2	0	0	0	0	0	0	0	0	0	k__Bacteria;p__Actinobacteria;c__unidentified_Actinobacteria;o__Actinomycetales;f__Actinomycetaceae;g__Flaviflexus;s__
OTU_1300	0	0	0	1	1	0	1	0	2	0	0	11	5	1	2	2	12	2	3	12	2	11	5	1	1	0	1	2	4	13	0	0	k__Bacteria;p__Firmicutes;c__Clostridia;o__Clostridiales;f__Ruminococcaceae;g__Anaerotruncus;s__
OTU_1301	2	5	0	1	2	0	0	5	0	0	3	0	0	0	0	0	3	1	19	1	2	0	2	5	0	0	4	0	0	0	0	4	k__Bacteria;p__Firmicutes;c__Clostridia;o__Clostridiales;f__Ruminococcaceae;g__Ruminococcaceae_UCG-010;s__
OTU_1302	0	0	0	3	0	0	0	0	0	0	0	0	3	0	0	0	0	0	0	0	6	0	0	1	1	1	2	2	26	2	1	4	k__Bacteria;p__Firmicutes;c__Clostridia;o__Clostridiales;f__Ruminococcaceae;g__Ruminiclostridium_5;s__
OTU_1303	3	5	1	2	0	1	1	16	0	2	7	0	0	0	0	4	0	2	15	0	4	4	1	6	0	0	4	0	0	0	2	3	k__Bacteria;p__Firmicutes;c__Clostridia;o__Clostridiales;f__Christensenellaceae
OTU_1304	2	0	0	0	0	0	0	0	0	0	3	0	0	0	0	0	0	0	0	0	0	0	49	0	0	0	0	0	0	0	0	0	k__Bacteria
OTU_1305	1	0	0	0	2	0	0	0	0	11	0	0	3	1	0	1	2	20	1	2	1	6	1	1	0	2	0	0	0	0	0	0	k__Bacteria;p__Firmicutes;c__Clostridia;o__Clostridiales;f__Ruminococcaceae;g__Anaerotruncus
OTU_1306	0	0	0	0	0	0	0	0	0	0	0	0	0	0	0	0	0	1	1	54	3	0	0	0	0	0	0	0	0	0	0	0	k__Bacteria;p__Proteobacteria;c__Deltaproteobacteria;o__Desulfovibrionales;f__Desulfovibrionaceae;g__Bilophila;s__
OTU_1307	1	6	2	3	1	0	2	18	0	0	4	0	1	0	0	8	0	1	15	0	3	0	0	10	0	0	4	0	0	0	0	5	k__Bacteria;p__Firmicutes;c__Clostridia;o__Clostridiales;f__Clostridiales_vadinBB60_group;g__;s__
OTU_1308	0	2	52	0	1	0	0	0	0	0	0	0	0	0	0	0	0	0	0	0	0	0	0	0	0	0	1	2	0	0	0	0	k__Bacteria;p__Proteobacteria;c__Betaproteobacteria;o__Nitrosomonadales;f__Gallionellaceae;g__Candidatus_Nitrotoga;s__
OTU_1309	0	2	1	1	1	0	0	0	31	5	3	5	4	0	2	5	26	1	5	36	5	2	1	11	5	1	1	5	4	0	0	0	k__Bacteria;p__Firmicutes;c__Clostridia;o__Clostridiales;f__Clostridiales_vadinBB60_group;g__;s__
OTU_1310	12	28	12	20	6	11	4	122	2	11	12	1	1	1	8	38	4	10	48	6	7	3	4	39	4	3	13	1	1	31	1	18	k__Bacteria;p__Firmicutes;c__Clostridia;o__Clostridiales;f__Ruminococcaceae
OTU_1311	0	2	1	2	0	1	0	3	0	0	9	0	0	0	0	1	3	5	23	1	3	2	2	4	0	0	3	0	0	0	0	1	k__Bacteria;p__Firmicutes;c__Clostridia;o__Clostridiales;f__Ruminococcaceae;g__Papillibacter;s__
OTU_1312	2	9	4	5	4	0	2	27	0	0	2	0	0	0	0	5	2	3	23	1	1	0	0	12	0	0	4	0	0	0	0	6	k__Bacteria;p__Firmicutes;c__Erysipelotrichia;o__Erysipelotrichales;f__Erysipelotrichaceae;g__Anaerorhabdus_furcosa_group;s__
OTU_1313	1	6	0	2	2	2	1	13	0	0	5	0	0	0	0	0	3	1	23	3	0	1	1	6	0	0	4	0	0	0	0	5	k__Bacteria;p__Firmicutes;c__Clostridia;o__Clostridiales;f__Ruminococcaceae;g__Ruminococcaceae_UCG-010;s__
OTU_1314	0	0	0	0	0	0	0	2	0	0	0	0	0	0	0	0	0	0	0	0	0	0	0	3	1	0	3	0	0	0	0	41	k__Bacteria;p__Bacteroidetes;c__Sphingobacteriia;o__Sphingobacteriales;f__Saprospiraceae;g__;s__
OTU_1315	0	4	0	0	0	0	0	0	1	3	47	0	1	0	2	2	0	0	1	0	0	0	0	0	0	0	1	0	0	0	0	0	k__Bacteria;p__aquifer1;c__;o__;f__;g__;s__
OTU_1316	0	0	0	13	0	0	1	0	0	1	1	0	19	0	2	0	6	9	12	9	131	5	11	22	0	0	0	1	12	0	0	0	k__Bacteria;p__Firmicutes;c__Clostridia;o__Clostridiales;f__Lachnospiraceae;g__Lachnospiraceae_NK3A20_group;s__
OTU_1317	0	3	6	3	1	2	39	1	0	0	2	0	0	0	0	0	0	0	6	0	1	0	6	0	1	0	11	5	3	0	3	1	k__Bacteria;p__Tenericutes;c__Mollicutes;o__Mollicutes_RF9;f__;g__;s__
OTU_1318	5	0	28	0	1	1	0	3	0	7	0	0	0	0	1	3	1	9	1	0	2	1	1	13	1	2	0	11	1	0	1	1	k__Bacteria;p__Firmicutes;c__Clostridia;o__Clostridiales;f__Lachnospiraceae
OTU_1319	0	2	0	2	1	0	0	15	0	8	6	1	0	1	1	3	1	2	23	3	2	2	2	7	0	0	1	0	0	0	0	1	k__Bacteria;p__Firmicutes;c__Clostridia;o__Clostridiales;f__Peptococcaceae;g__;s__
OTU_1320	0	18	0	5	4	0	0	3	104	11	2	2	15	12	10	10	13	5	7	88	4	47	3	0	19	1	1	2	16	3	0	3	k__Bacteria;p__Proteobacteria;c__Deltaproteobacteria;o__Desulfovibrionales;f__Desulfovibrionaceae;g__Desulfovibrio
OTU_1321	0	0	1	3	2	0	0	0	1	0	0	0	3	5	0	0	6	1	3	1	7	23	1	2	1	1	3	4	16	1	1	2	k__Bacteria;p__Firmicutes;c__Clostridia;o__Clostridiales;f__Clostridiales_vadinBB60_group;g__;s__
OTU_1322	5	3	1	2	0	1	1	28	0	0	0	0	0	0	0	8	0	0	0	0	0	0	0	5	0	0	0	0	0	0	0	2	k__Bacteria;p__Firmicutes;c__Clostridia;o__Clostridiales;f__Christensenellaceae;g__Christensenellaceae_R-7_group
OTU_1323	0	24	0	0	0	0	0	0	0	0	2	0	0	0	0	0	0	0	6	0	0	5	0	6	0	0	1	0	3	0	0	0	k__Bacteria;p__Proteobacteria;c__Deltaproteobacteria;o__Bdellovibrionales;f__Bacteriovoracaceae;g__Peredibacter
OTU_1324	1	35	1	2	0	1	0	2	0	0	3	0	0	0	0	0	0	0	2	0	0	0	0	0	0	0	1	0	1	0	0	0	k__Bacteria;p__Firmicutes;c__Clostridia;o__Clostridiales;f__Ruminococcaceae;g__Ruminiclostridium_1;s__
OTU_1325	1	2	1	2	0	0	0	17	0	0	3	0	0	0	0	2	1	1	12	1	2	3	0	3	0	0	3	0	0	0	0	4	k__Bacteria;p__Bacteroidetes
OTU_1326	0	0	0	0	0	0	0	0	1	3	13	2	5	5	4	2	0	0	0	1	1	1	2	0	0	1	1	0	0	0	4	0	k__Bacteria
OTU_1327	2	1	0	0	0	0	0	8	0	8	1	2	2	0	1	2	1	2	17	1	3	0	1	2	0	1	4	0	0	0	0	4	k__Bacteria;p__Proteobacteria;c__Betaproteobacteria;o__Burkholderiales;f__Alcaligenaceae;g__Sutterella
OTU_1328	0	0	0	0	0	0	0	0	0	1	0	0	0	33	0	11	0	0	0	0	0	0	0	0	0	0	0	0	0	0	0	1	k__Bacteria
OTU_1329	0	0	0	0	0	0	0	0	0	0	0	0	0	0	53	0	0	0	0	0	0	0	0	0	0	0	0	0	0	2	0	0	k__Bacteria
OTU_1330	0	0	1	0	0	0	1	0	0	0	1	0	4	0	0	0	1	1	0	0	0	0	3	0	2	0	1	1	7	0	31	0	k__Bacteria;p__Firmicutes;c__Clostridia;o__Clostridiales;f__Ruminococcaceae;g__Ruminococcaceae_UCG-010;s__
OTU_1331	4	28	7	10	3	2	5	77	1	3	26	2	7	5	1	60	7	11	88	5	7	11	5	38	0	0	18	0	0	0	0	27	k__Bacteria;p__Firmicutes;c__Clostridia;o__Clostridiales;f__Ruminococcaceae;g__Ruminococcaceae_UCG-010;s__
OTU_1332	0	0	0	4	0	0	9	0	1	0	0	0	7	0	0	0	2	4	1	2	21	6	0	6	0	0	0	0	3	0	0	0	k__Bacteria;p__Proteobacteria;c__Alphaproteobacteria;o__Rhizobiales;f__Methylobacteriaceae;g__Methylobacterium;s__Methylobacterium_radiotolerans
OTU_1333	2	1	0	1	0	0	36	0	0	0	0	0	0	0	0	0	0	0	0	0	0	0	10	0	0	0	0	0	0	0	1	0	k__Bacteria;p__Firmicutes;c__Clostridia;o__Clostridiales;f__Ruminococcaceae;g__Ruminococcaceae_UCG-013;s__
OTU_1334	0	0	0	0	0	0	0	0	0	0	0	0	0	55	0	0	0	0	0	0	0	0	0	0	0	0	0	0	0	0	0	0	k__Bacteria
OTU_1335	3	0	0	0	0	0	0	0	0	3	0	0	0	0	0	0	1	27	2	1	2	0	0	6	0	5	0	0	0	0	0	0	k__Bacteria;p__Firmicutes;c__Bacilli;o__Bacillales;f__Paenibacillaceae;g__Paenibacillus
OTU_1336	1	1	9	11	0	0	2	1	3	0	0	0	3	1	0	3	3	0	1	0	9	1	1	7	5	1	1	20	10	0	0	1	k__Bacteria;p__Firmicutes;c__Clostridia;o__Clostridiales;f__Ruminococcaceae;g__Ruminiclostridium_5;s__
OTU_1337	1	4	0	0	0	0	0	14	0	0	4	0	0	0	0	4	0	1	15	0	1	1	0	2	0	0	1	0	0	0	0	3	k__Bacteria;p__Firmicutes;c__Clostridia;o__Clostridiales;f__Peptococcaceae
OTU_1338	0	4	0	0	0	0	0	0	0	1	2	2	1	0	0	0	1	2	2	33	3	0	2	2	0	0	1	0	0	0	0	0	k__Bacteria;p__Firmicutes;c__Clostridia;o__Clostridiales;f__Ruminococcaceae
OTU_1339	0	0	0	2	0	0	0	0	0	0	0	0	3	0	0	0	1	5	5	2	37	0	1	3	0	0	0	0	1	0	0	0	k__Bacteria;p__Firmicutes;c__Erysipelotrichia;o__Erysipelotrichales;f__Erysipelotrichaceae;g__;s__
OTU_1340	0	0	0	0	0	0	0	0	0	0	49	0	13	10	12	0	0	0	0	0	0	0	0	0	0	0	0	0	0	0	0	0	Unknown
OTU_1341	0	0	0	0	0	1	0	0	0	2	2	2	5	17	28	8	0	0	0	0	0	0	0	1	0	0	0	0	0	0	0	0	k__Bacteria
OTU_1342	0	1	4	0	0	0	0	1	0	0	1	0	0	0	0	2	0	3	5	1	1	3	0	20	2	0	2	6	0	0	1	2	k__Bacteria;p__Firmicutes;c__Clostridia;o__Clostridiales;f__Ruminococcaceae;g__Ruminococcaceae_UCG-010;s__
OTU_1343	0	0	0	0	0	0	0	0	41	2	3	0	30	2	0	2	1	0	0	0	2	0	0	0	0	0	0	0	0	0	0	0	k__Bacteria;p__Actinobacteria;c__unidentified_Actinobacteria;o__Bifidobacteriales;f__Bifidobacteriaceae;g__Gardnerella;s__
OTU_1344	4	3	1	2	0	1	0	21	0	8	2	0	1	0	1	7	0	1	0	0	0	0	0	7	0	1	0	0	0	0	0	4	k__Bacteria;p__Firmicutes;c__Clostridia;o__Clostridiales;f__Family_XIII
OTU_1345	0	0	0	0	1	1	0	1	0	0	0	0	0	0	10	2	0	0	0	0	0	0	1	0	2	0	0	0	1	0	30	0	k__Bacteria;p__Firmicutes;c__Clostridia;o__Clostridiales;f__Ruminococcaceae
OTU_1346	4	1	0	5	0	2	0	30	0	1	0	0	0	0	0	5	0	0	0	0	4	0	0	6	0	0	0	0	0	0	0	3	k__Bacteria;p__Actinobacteria;c__Coriobacteriia;o__Coriobacteriales;f__Coriobacteriaceae
OTU_1347	2	4	3	4	0	2	0	18	0	0	4	0	0	0	0	3	2	1	13	2	2	1	0	12	0	0	2	0	0	0	0	2	k__Bacteria;p__Firmicutes;c__Clostridia;o__Clostridiales;f__Lachnospiraceae;g__Lachnospiraceae_XPB1014_group;s__
OTU_1348	0	0	0	0	3	0	0	12	0	0	0	0	0	2	0	1	0	0	1	0	3	33	1	4	0	0	0	0	0	0	0	3	k__Bacteria;p__Firmicutes;c__Clostridia;o__Clostridiales;f__Lachnospiraceae
OTU_1349	0	0	0	2	0	1	0	1	1	3	5	2	29	0	2	3	2	0	0	0	0	0	0	20	0	0	0	0	2	0	0	1	k__Bacteria;p__Proteobacteria;c__Deltaproteobacteria;o__GR-WP33-30;f__;g__;s__
OTU_1350	0	4	0	0	0	0	0	2	0	4	4	0	0	1	0	0	1	7	4	0	1	1	0	3	1	3	36	2	1	1	0	2	k__Bacteria;p__Proteobacteria;c__Betaproteobacteria;o__Neisseriales;f__Neisseriaceae;g__Neisseria;s__
OTU_1351	9	4	2	3	0	1	0	42	3	46	11	6	14	3	5	54	0	9	0	0	0	0	0	24	1	5	0	0	0	0	0	8	k__Bacteria;p__Firmicutes;c__Clostridia;o__Clostridiales;f__Family_XIII;g__Eubacterium_brachy_group;s__
OTU_1352	0	49	1	1	0	0	0	2	0	0	3	0	0	0	0	0	0	0	0	0	0	0	0	0	0	0	6	0	0	0	0	0	k__Bacteria;p__Bacteroidetes;c__Sphingobacteriia;o__Sphingobacteriales;f__Sphingobacteriaceae
OTU_1353	2	21	3	0	1	1	1	0	1	3	19	1	0	0	2	1	1	4	4	2	0	0	1	2	0	1	5	1	1	2	0	1	k__Bacteria;p__Bacteroidetes;c__Sphingobacteriia;o__Sphingobacteriales;f__Sphingobacteriaceae;g__Pedobacter
OTU_1354	0	0	0	0	0	0	0	0	0	0	0	0	20	8	28	9	0	0	0	0	0	0	0	0	0	0	0	0	0	5	0	0	k__Bacteria
OTU_1355	1	3	2	2	0	1	0	14	0	0	3	0	0	0	0	0	1	1	17	0	0	1	1	5	0	0	3	0	0	0	0	5	k__Bacteria;p__Firmicutes;c__Erysipelotrichia;o__Erysipelotrichales;f__Erysipelotrichaceae;g__Erysipelotrichaceae_UCG-004;s__
OTU_1356	1	0	0	0	0	0	2	13	0	1	2	1	0	1	0	21	0	0	8	0	0	0	0	2	0	0	3	0	0	0	0	1	k__Bacteria;p__Spirochaetes;c__unidentified_Spirochaetes;o__Spirochaetales;f__Spirochaetaceae;g__Sphaerochaeta;s__
OTU_1357	1	5	1	7	0	2	1	17	1	0	2	0	0	1	0	4	2	2	10	0	7	1	0	5	1	2	5	2	10	4	0	4	k__Bacteria;p__Firmicutes;c__Clostridia;o__Clostridiales;f__Ruminococcaceae
OTU_1358	0	0	0	0	0	0	0	2	29	7	6	1	5	1	3	7	6	0	0	0	0	0	0	15	3	0	0	0	0	0	0	1	k__Bacteria;p__Firmicutes;c__Clostridia;o__Clostridiales;f__Lachnospiraceae;g__Lachnospiraceae_NK4A136_group;s__
OTU_1359	0	0	0	0	0	0	0	0	0	0	0	0	0	0	0	0	2	1	1	37	0	0	0	3	0	0	0	0	1	0	0	0	k__Bacteria;p__Bacteroidetes;c__Bacteroidia;o__Bacteroidales;f__Rikenellaceae;g__Alistipes;s__
OTU_1360	17	11	2	9	2	3	4	62	1	36	18	1	4	4	5	19	1	8	38	2	8	4	5	22	0	2	6	0	0	0	0	5	k__Bacteria;p__Firmicutes;c__Clostridia;o__Clostridiales;f__Ruminococcaceae;g__Ruminococcaceae_UCG-010;s__
OTU_1361	0	0	0	0	1	0	0	0	0	0	0	0	0	3	0	0	0	0	0	0	2	36	1	0	0	0	0	0	0	0	0	0	k__Bacteria;p__Bacteroidetes;c__Bacteroidia;o__Bacteroidales
OTU_1362	1	13	0	0	0	1	0	0	0	0	5	0	1	0	0	1	0	0	2	0	0	0	0	0	0	1	30	0	0	0	0	1	k__Bacteria;p__Proteobacteria;c__Betaproteobacteria;o__Burkholderiales;f__Alcaligenaceae;g__Parapusillimonas;s__
OTU_1363	1	0	0	0	0	0	0	0	0	9	0	0	0	0	0	0	2	26	0	2	2	0	0	0	0	3	0	1	0	0	0	0	k__Bacteria;p__Firmicutes;c__Clostridia;o__Clostridiales;f__Ruminococcaceae
OTU_1364	7	3	0	2	0	0	0	4	0	7	3	0	0	0	0	2	4	15	13	1	5	2	2	4	0	4	2	0	0	1	0	2	k__Bacteria;p__Firmicutes;c__Clostridia;o__Clostridiales;f__Ruminococcaceae;g__Ruminococcaceae_UCG-009
OTU_1365	3	4	0	4	0	0	1	5	0	0	6	0	0	0	0	5	1	0	12	0	2	1	1	6	0	0	6	0	0	0	0	0	k__Bacteria;p__Firmicutes;c__Clostridia;o__Clostridiales;f__Ruminococcaceae;g__Ruminococcus_1;s__
OTU_1366	0	4	0	2	0	0	0	0	0	0	5	0	5	0	0	0	2	2	13	0	17	4	1	2	0	1	3	0	3	0	1	0	k__Bacteria;p__Firmicutes;c__Clostridia;o__Clostridiales;f__Family_XIII;g__Eubacterium_nodatum_group;s__
OTU_1367	0	0	0	0	0	0	0	4	1	5	4	0	2	1	1	29	0	0	0	0	0	0	0	2	0	0	0	0	0	0	0	3	k__Bacteria;p__Proteobacteria;c__Betaproteobacteria;o__TRA3-20;f__;g__;s__
OTU_1368	3	2	0	1	0	0	0	0	0	5	0	0	1	0	0	0	1	7	1	2	5	0	0	3	3	4	2	0	6	1	0	3	k__Bacteria;p__Firmicutes;c__Clostridia;o__Clostridiales;f__Ruminococcaceae;g__Ruminococcaceae_UCG-014;s__
OTU_1369	0	0	0	0	0	0	0	0	0	0	48	0	0	0	8	0	0	0	0	0	0	0	0	0	0	0	0	0	0	26	0	0	k__Bacteria
OTU_1370	0	0	0	0	0	0	0	0	0	0	42	0	0	0	0	0	0	0	0	0	0	0	0	0	0	0	0	0	0	0	0	0	k__Bacteria
OTU_1371	5	1	0	0	0	0	0	0	4	57	5	0	3	2	1	5	0	7	1	0	0	0	0	0	0	2	0	0	0	0	0	0	k__Bacteria;p__Proteobacteria;c__Gammaproteobacteria;o__KM16;f__;g__;s__
OTU_1372	2	14	0	0	0	0	0	1	0	24	5	0	2	2	2	3	0	1	1	0	0	1	1	10	0	0	0	1	1	24	0	0	k__Bacteria;p__Actinobacteria;c__unidentified_Actinobacteria;o__Corynebacteriales;f__Corynebacteriaceae;g__Corynebacterium_1
OTU_1373	0	0	0	13	0	0	0	0	0	0	0	0	13	0	0	0	8	2	4	1	30	0	5	2	0	0	0	0	4	0	0	0	k__Bacteria;p__Firmicutes;c__unidentified_Firmicutes;o__Clostridiales;f__Family_XIII;g__;s__
OTU_1374	4	2	2	5	0	3	2	27	0	0	0	0	0	0	0	6	0	0	3	0	0	0	0	10	0	0	0	0	0	0	0	6	k__Bacteria;p__Firmicutes;c__Clostridia;o__Clostridiales
OTU_1375	0	0	0	0	0	0	0	0	0	0	0	0	0	42	0	0	0	0	0	0	0	0	1	0	0	0	0	0	0	0	0	0	k__Bacteria
OTU_1376	0	0	0	0	0	1	0	0	0	0	1	18	2	1	1	1	2	0	1	15	0	0	1	0	0	0	0	0	1	2	1	0	k__Bacteria;p__Firmicutes;c__Clostridia;o__Clostridiales;f__Ruminococcaceae;g__Ruminiclostridium_5;s__
OTU_1377	9	26	4	6	2	1	2	41	0	15	13	2	3	1	1	16	8	10	48	2	9	2	1	22	0	2	13	0	0	0	0	8	k__Bacteria;p__Firmicutes;c__Clostridia;o__Clostridiales;f__Ruminococcaceae
OTU_1378	0	0	1	0	1	1	1	0	1	0	0	0	1	0	1	1	3	10	6	3	1	7	29	10	4	2	3	17	7	26	10	0	k__Bacteria;p__Bacteroidetes;c__Bacteroidia;o__Bacteroidales;f__Prevotellaceae
OTU_1379	2	2	1	1	0	0	0	10	0	0	4	0	1	0	0	4	1	0	16	1	2	0	1	7	0	0	4	0	0	0	0	1	k__Bacteria;p__Firmicutes;c__Clostridia;o__Clostridiales;f__Ruminococcaceae
OTU_1380	0	0	0	0	0	0	0	0	0	0	37	1	5	0	7	0	0	0	0	0	0	0	0	0	0	0	0	0	0	0	0	0	k__Bacteria
OTU_1381	4	5	1	4	1	1	0	15	0	0	0	0	0	0	0	8	0	0	0	0	0	0	0	10	0	0	0	0	0	0	0	9	k__Bacteria;p__Firmicutes;c__Clostridia;o__Clostridiales;f__Clostridiales_vadinBB60_group;g__;s__
OTU_1382	0	0	0	1	0	0	0	12	0	4	4	1	0	1	1	21	0	0	0	0	0	0	1	5	0	0	0	0	0	0	0	5	k__Bacteria;p__Lentisphaerae;c__Lentisphaeria;o__Victivallales;f__Victivallaceae;g__Victivallis;s__
OTU_1383	2	0	0	0	0	0	0	5	7	7	6	3	2	0	3	19	3	10	0	10	0	1	0	12	0	2	0	0	0	0	0	3	k__Bacteria;p__Bacteroidetes;c__Bacteroidia;o__Bacteroidales;f__Bacteroidaceae;g__Bacteroides;s__Bacteroides_ovatus
OTU_1384	1	0	5	12	7	0	0	1	8	5	9	3	5	14	0	3	3	0	0	0	2	6	2	1	4	5	5	26	14	1	2	4	k__Bacteria;p__Firmicutes;c__Clostridia;o__Clostridiales;f__Lachnospiraceae
OTU_1385	1	3	1	1	0	0	0	11	0	0	0	0	0	0	0	3	2	0	3	0	4	0	1	26	0	0	0	0	0	0	0	2	k__Bacteria;p__Firmicutes;c__Clostridia;o__Clostridiales;f__Ruminococcaceae;g__Eubacterium_coprostanoligenes_group;s__
OTU_1386	0	4	2	3	1	4	1	17	0	0	0	0	0	0	0	11	0	0	0	0	0	0	0	5	0	0	0	0	0	0	0	6	k__Bacteria;p__Firmicutes;c__Clostridia;o__Clostridiales;f__Lachnospiraceae
OTU_1387	0	0	0	0	0	0	1	1	16	3	3	1	5	1	1	3	1	0	1	6	3	0	1	3	4	0	0	0	0	0	0	1	k__Bacteria;p__Firmicutes;c__Clostridia;o__Clostridiales;f__Lachnospiraceae
OTU_1388	0	4	1	0	0	0	0	2	0	0	5	0	0	0	0	0	0	0	27	1	1	0	1	6	0	0	3	0	0	0	0	0	k__Bacteria;p__Firmicutes;c__Erysipelotrichia;o__Erysipelotrichales;f__Erysipelotrichaceae;g__Erysipelatoclostridium;s__
OTU_1389	0	0	0	0	0	0	0	0	2	0	0	0	0	0	0	0	29	3	0	4	5	1	1	3	3	0	0	0	0	0	0	0	k__Bacteria;p__Actinobacteria;c__unidentified_Actinobacteria;o__Propionibacteriales;f__Nocardioidaceae;g__Nocardioides
OTU_1390	0	0	0	0	0	0	0	0	0	0	0	0	0	0	0	1	5	0	6	3	4	1	1	24	0	0	0	0	0	0	0	1	k__Bacteria;p__Firmicutes;c__Clostridia;o__Clostridiales;f__Ruminococcaceae;g__Hydrogenoanaerobacterium;s__
OTU_1391	0	3	10	0	17	16	1	0	0	6	0	0	7	12	6	4	0	0	1	0	0	0	14	0	0	0	8	0	0	0	0	6	k__Bacteria
OTU_1392	0	3	0	13	1	0	0	0	0	0	3	0	6	0	0	0	6	4	14	3	45	6	4	9	0	0	2	0	14	1	0	0	k__Bacteria;p__Firmicutes;c__Clostridia;o__Clostridiales;f__Lachnospiraceae
OTU_1393	0	1	0	0	0	0	0	0	0	0	7	0	0	0	0	0	1	1	25	2	4	1	2	7	0	0	5	0	0	1	0	0	k__Bacteria;p__Firmicutes;c__Clostridia;o__Clostridiales;f__Ruminococcaceae
OTU_1394	0	0	0	0	0	1	0	0	5	0	0	0	0	1	2	0	0	1	1	13	0	6	0	0	4	0	2	0	0	24	0	4	k__Bacteria;p__Proteobacteria;c__Alphaproteobacteria;o__Rhodospirillales;f__Rhodospirillaceae;g__Thalassospira;s__
OTU_1395	0	1	1	0	2	22	0	0	0	0	0	0	0	0	1	0	0	0	0	0	0	0	0	0	0	0	22	0	1	1	0	0	k__Bacteria;p__Bacteroidetes;c__Cytophagia;o__Cytophagales;f__Cyclobacteriaceae;g__;s__
OTU_1396	0	3	0	4	0	0	1	17	0	1	0	0	0	0	0	1	29	3	9	5	5	0	3	14	3	0	3	0	0	0	0	2	k__Bacteria;p__Firmicutes;c__Clostridia;o__Clostridiales;f__Clostridiales_vadinBB60_group;g__;s__
OTU_1397	0	1	2	0	2	2	0	11	0	0	2	0	1	0	0	4	1	1	8	1	1	1	1	7	0	0	0	0	0	0	0	8	k__Bacteria;p__Firmicutes;c__Clostridia;o__Clostridiales;f__Ruminococcaceae;g__Eubacterium_coprostanoligenes_group;s__
OTU_1398	22	121	127	121	14	81	32	47	56	24	57	77	46	18	32	42	66	38	59	178	69	59	130	106	79	21	173	135	85	45	34	67	k__Bacteria;p__Firmicutes;c__Clostridia;o__Clostridiales;f__Ruminococcaceae;g__Ruminococcaceae_UCG-014;s__
OTU_1399	0	1	34	1	0	0	0	0	0	0	0	0	0	0	0	0	0	0	0	0	1	4	0	1	1	0	0	4	0	0	0	5	k__Bacteria;p__Saccharibacteria;c__;o__;f__;g__;s__
OTU_1400	1	2	1	1	0	0	0	18	0	0	3	0	0	0	0	1	1	3	9	0	1	1	0	4	0	0	0	0	0	0	0	2	k__Bacteria;p__Firmicutes;c__Clostridia;o__Clostridiales;f__Ruminococcaceae;g__Anaerotruncus;s__
OTU_1401	20	16	6	8	6	7	1	57	8	81	19	6	7	3	7	29	3	13	31	3	1	0	3	28	1	5	5	0	0	1	0	18	k__Bacteria;p__Firmicutes;c__Clostridia;o__Clostridiales;f__Ruminococcaceae;g__Ruminococcaceae_UCG-009;s__
OTU_1402	0	0	0	21	0	0	0	0	0	0	0	0	13	0	0	0	8	8	9	6	93	4	10	18	0	0	0	0	8	0	1	1	k__Bacteria;p__Firmicutes;c__Clostridia;o__Clostridiales;f__Lachnospiraceae;g__Marvinbryantia;s__
OTU_1403	1	1	4	51	0	0	0	2	14	3	2	0	11	3	2	6	23	1	4	0	10	7	4	4	11	3	1	18	28	1	0	5	k__Bacteria;p__Firmicutes;c__Clostridia;o__Clostridiales;f__Ruminococcaceae;g__;s__
OTU_1404	0	0	1	0	0	2	0	0	1	0	0	0	4	0	0	0	1	0	0	0	0	1	0	1	6	0	2	11	3	8	1	0	k__Bacteria;p__Firmicutes;c__Clostridia;o__Clostridiales;f__Ruminococcaceae
OTU_1405	0	1	0	0	0	0	3	0	0	0	1	0	0	0	0	0	0	1	1	0	0	1	8	0	1	1	3	3	1	0	21	2	k__Bacteria;p__Firmicutes;c__Clostridia;o__Clostridiales;f__Ruminococcaceae;g__Subdoligranulum;s__
OTU_1406	0	2	0	0	0	0	0	0	0	0	6	0	0	0	0	0	2	1	21	0	2	2	0	4	1	0	8	0	0	0	0	0	k__Bacteria;p__Firmicutes;c__Clostridia;o__Clostridiales;f__Ruminococcaceae
OTU_1407	0	1	12	0	0	3	0	0	1	2	23	0	0	1	61	0	0	0	0	0	0	0	0	0	0	0	0	0	0	3	0	0	k__Bacteria
OTU_1408	13	77	198	272	1	26	14	10	0	5	4	0	4	0	3	2	1	28	5	40	10	1	1	16	0	16	3	13	2	1	4	0	k__Bacteria;p__Actinobacteria;c__unidentified_Actinobacteria;o__Micrococcales;f__Micrococcaceae;g__Arthrobacter;s__Arthrobacter_arilaitensis
OTU_1409	0	0	0	0	0	0	0	0	0	9	0	0	0	0	0	0	1	21	1	1	1	0	1	2	0	4	0	1	0	0	0	0	k__Bacteria;p__Proteobacteria;c__Betaproteobacteria;o__Nitrosomonadales;f__Nitrosomonadaceae;g__Nitrosospira;s__
OTU_1410	0	0	0	4	0	0	0	1	0	0	0	0	7	0	0	0	6	4	5	2	23	0	2	4	0	0	0	0	4	0	0	0	k__Bacteria;p__Firmicutes;c__Clostridia;o__Clostridiales;f__Lachnospiraceae;g__Acetitomaculum;s__
OTU_1411	0	0	0	0	0	0	0	0	0	0	0	0	46	0	0	0	0	0	0	0	0	0	0	9	0	0	0	0	0	0	0	0	k__Archaea;p__Thaumarchaeota
OTU_1412	1	0	36	2	0	1	1	2	0	0	0	0	0	0	0	0	0	0	0	0	0	0	0	0	0	0	0	2	0	0	0	0	k__Bacteria;p__Firmicutes;c__Erysipelotrichia;o__Erysipelotrichales;f__Erysipelotrichaceae;g__Solobacterium;s__Solobacterium_moorei
OTU_1413	24	2	0	1	0	0	0	2	0	5	0	0	0	0	0	0	0	4	0	0	0	0	0	0	0	3	0	0	0	0	0	0	k__Bacteria;p__Firmicutes;c__Clostridia;o__Clostridiales;f__Lachnospiraceae;g__Tyzzerella_3;s__Clostridium_colinum
OTU_1414	0	0	0	0	0	0	11	0	2	2	0	0	0	0	31	0	0	0	0	5	0	0	29	0	0	0	0	0	0	0	0	0	k__Bacteria
OTU_1415	19	23	12	11	8	5	8	184	4	43	21	3	5	0	2	35	3	8	100	4	1	5	6	63	3	6	20	0	0	0	1	33	k__Bacteria;p__Firmicutes;c__Clostridia;o__Clostridiales;f__Christensenellaceae;g__Christensenellaceae_R-7_group;s__
OTU_1416	3	0	0	1	0	0	0	0	1	29	0	1	0	1	1	2	0	3	0	0	0	0	0	0	0	2	0	0	0	0	0	0	k__Bacteria;p__Proteobacteria;c__Betaproteobacteria;o__Burkholderiales;f__Burkholderiaceae;g__Burkholderia
OTU_1417	1	5	1	1	1	0	2	15	10	0	1	0	0	1	2	7	0	2	5	2	2	3	0	28	0	0	0	4	0	1	0	3	k__Bacteria;p__Firmicutes;c__Clostridia;o__Clostridiales;f__Christensenellaceae;g__Christensenellaceae_R-7_group
OTU_1418	0	0	2	8	0	3	0	11	0	0	0	0	2	0	1	4	0	1	0	0	2	0	1	4	2	1	1	2	21	1	1	3	k__Bacteria;p__Firmicutes;c__Clostridia;o__Clostridiales;f__Ruminococcaceae;g__Anaerotruncus;s__
OTU_1419	0	1	0	1	1	0	2	0	12	3	0	0	1	0	0	1	2	0	0	0	1	9	1	6	3	0	0	1	0	0	0	0	k__Bacteria;p__Firmicutes;c__Clostridia;o__Clostridiales;f__Ruminococcaceae;g__Anaerotruncus
OTU_1420	0	5	1	1	1	0	0	7	0	1	1	0	0	0	0	3	0	2	12	0	2	0	0	5	1	0	3	0	0	0	0	4	k__Bacteria;p__Firmicutes;c__Clostridia;o__Clostridiales;f__Ruminococcaceae;g__Eubacterium_coprostanoligenes_group;s__
OTU_1421	0	5	0	0	0	0	0	2	0	0	7	0	0	0	0	1	0	0	12	2	2	1	1	7	0	0	4	0	0	0	0	2	k__Bacteria;p__Firmicutes;c__Clostridia;o__Clostridiales;f__Ruminococcaceae
OTU_1422	5	6	1	3	1	1	1	18	0	0	0	0	0	0	0	6	0	0	3	0	1	0	0	9	0	0	1	0	0	0	0	6	k__Bacteria;p__Firmicutes;c__Clostridia;o__Clostridiales
OTU_1423	5	0	0	2	0	0	0	21	1	30	3	0	0	3	0	3	0	1	4	0	0	0	0	2	0	3	0	0	0	0	0	1	k__Bacteria;p__Bacteroidetes;c__Bacteroidia;o__Bacteroidales;f__Prevotellaceae;g__Prevotella_1;s__
OTU_1424	0	0	0	0	0	0	0	0	0	0	0	0	0	4	40	0	0	0	0	0	0	0	0	0	0	0	0	0	0	0	0	0	Unknown
OTU_1425	1	0	1	4	0	1	0	5	0	0	1	0	2	0	0	0	2	4	2	0	24	0	2	5	0	0	1	0	0	0	0	1	k__Bacteria;p__Cyanobacteria;c__Melainabacteria;o__Gastranaerophilales;f__;g__;s__
OTU_1426	1	0	0	15	0	0	0	1	0	1	0	0	6	0	0	0	3	2	6	2	43	2	2	8	0	0	0	0	6	0	0	0	k__Bacteria;p__Firmicutes;c__Clostridia;o__Clostridiales;f__Lachnospiraceae;g__Acetitomaculum;s__
OTU_1427	1	4	1	2	1	0	0	6	0	0	2	0	0	6	0	0	3	0	9	1	2	22	1	3	0	0	3	4	0	0	0	0	k__Bacteria;p__Firmicutes;c__Clostridia;o__Clostridiales;f__Clostridiales_vadinBB60_group;g__;s__
OTU_1428	0	0	0	7	0	0	0	0	0	0	0	0	4	0	0	0	2	2	1	1	34	2	0	4	0	0	0	0	4	0	0	0	k__Bacteria;p__Actinobacteria;c__Coriobacteriia;o__Coriobacteriales;f__Coriobacteriaceae;g__Atopobium;s__
OTU_1429	0	0	2	0	0	0	0	0	0	0	0	1	0	0	0	0	0	1	1	34	1	4	1	1	0	0	2	18	0	0	0	1	k__Bacteria;p__Firmicutes;c__Clostridia;o__Clostridiales;f__Christensenellaceae
OTU_1430	2	0	0	1	0	0	3	0	0	1	0	0	1	0	0	0	1	4	1	0	3	3	0	5	1	2	2	9	3	5	0	3	k__Bacteria;p__Firmicutes;c__Clostridia;o__Clostridiales;f__Peptococcaceae;g__Peptococcus;s__
OTU_1431	36	0	0	0	0	0	0	2	0	2	0	0	0	0	0	0	0	0	0	0	0	0	0	0	0	0	0	0	0	0	0	0	k__Bacteria;p__Bacteroidetes;c__Bacteroidia;o__Bacteroidales;f__Bacteroidales_S24-7_group;g__;s__
OTU_1432	0	0	0	0	0	0	0	5	0	0	0	0	0	0	0	5	1	1	3	1	0	2	1	34	0	0	0	0	0	0	0	3	k__Bacteria;p__Actinobacteria;c__unidentified_Actinobacteria;o__Frankiales;f__Geodermatophilaceae;g__;s__
OTU_1433	2	4	0	0	1	0	1	16	0	0	2	0	0	0	0	1	1	0	4	1	1	1	0	7	0	0	0	0	0	0	0	1	k__Bacteria;p__Bacteroidetes;c__Bacteroidia;o__Bacteroidales;f__Porphyromonadaceae;g__;s__
OTU_1434	0	0	0	5	0	0	0	0	0	0	0	0	3	0	0	0	4	1	2	3	27	0	1	2	0	0	0	0	5	0	0	0	k__Bacteria;p__Firmicutes;c__Erysipelotrichia;o__Erysipelotrichales;f__Erysipelotrichaceae;g__Erysipelotrichaceae_UCG-008;s__
OTU_1435	1	0	0	0	0	0	0	0	2	31	3	1	0	0	2	1	0	1	0	0	0	0	0	0	0	0	0	0	0	0	0	0	k__Bacteria;p__Bacteroidetes;c__Cytophagia;o__Cytophagales;f__Cytophagaceae;g__Pseudarcicella;s__
OTU_1436	10	15	2	1	0	3	3	33	0	46	23	3	9	1	0	9	2	10	66	6	1	3	4	17	1	1	9	0	0	0	0	9	k__Bacteria;p__Firmicutes;c__Clostridia;o__Clostridiales;f__Ruminococcaceae;g__Ruminococcaceae_UCG-013;s__
OTU_1437	5	3	1	5	2	2	0	29	1	29	6	4	3	0	2	6	2	2	24	1	1	0	0	8	0	1	4	0	0	0	0	2	k__Bacteria;p__Firmicutes;c__Clostridia;o__Clostridiales;f__Peptococcaceae
OTU_1438	0	0	0	0	0	0	0	3	3	1	1	1	2	2	1	20	0	0	0	0	0	0	0	4	0	0	0	0	0	0	0	5	k__Bacteria;p__Firmicutes;c__Clostridia;o__Clostridiales
OTU_1439	0	0	0	0	0	0	3	0	0	0	0	0	0	0	0	0	0	0	0	0	0	0	54	0	0	0	0	0	0	0	0	0	k__Bacteria;p__Proteobacteria;c__Betaproteobacteria;o__Burkholderiales;f__Alcaligenaceae;g__;s__
OTU_1440	1	3	0	1	0	0	0	3	0	0	9	0	0	0	0	3	2	1	12	1	1	1	1	6	0	0	2	0	0	0	0	1	k__Bacteria;p__Firmicutes;c__Clostridia;o__Clostridiales;f__Ruminococcaceae;g__Ruminococcaceae_UCG-010;s__
OTU_1441	0	0	0	0	0	7	0	0	0	0	0	0	0	0	5	0	0	0	0	0	0	0	0	0	2	0	0	1	0	20	0	1	k__Bacteria;p__Firmicutes;c__Clostridia;o__Clostridiales;f__Ruminococcaceae
OTU_1442	0	0	0	3	0	0	0	0	0	0	0	0	7	0	0	1	3	1	3	4	23	1	4	5	0	0	0	0	5	0	0	0	k__Bacteria;p__Firmicutes;c__Clostridia;o__Clostridiales;f__Family_XIII;g__Eubacterium_nodatum_group;s__
OTU_1443	0	0	0	0	0	0	0	0	0	0	0	0	0	0	0	3	0	1	0	0	0	1	0	31	0	0	0	0	0	0	0	0	k__Bacteria;p__Bacteroidetes
OTU_1444	0	2	0	0	0	0	1	0	9	1	0	0	0	1	0	1	11	1	1	0	0	7	23	1	4	0	0	1	0	1	13	1	k__Bacteria;p__Spirochaetes;c__unidentified_Spirochaetes;o__Spirochaetales;f__Spirochaetaceae;g__Sphaerochaeta
OTU_1445	0	0	0	0	0	0	0	1	0	0	0	0	0	0	0	0	0	1	1	0	1	0	3	38	0	0	0	0	0	0	0	1	k__Bacteria;p__Chloroflexi
OTU_1446	1	0	2	2	0	1	0	0	0	1	0	1	3	0	0	0	0	1	0	4	0	0	0	0	1	1	2	24	0	1	0	2	k__Bacteria;p__Firmicutes;c__Clostridia;o__Clostridiales;f__Ruminococcaceae;g__Ruminiclostridium_5;s__
OTU_1447	1	4	1	0	0	0	0	14	0	0	3	0	0	0	0	5	2	2	12	0	3	1	0	3	0	0	3	0	0	0	0	2	k__Bacteria;p__Firmicutes;c__Clostridia;o__Clostridiales;f__Ruminococcaceae;g__Ruminococcaceae_UCG-010;s__
OTU_1448	0	0	0	0	0	0	0	0	0	0	0	0	0	3	0	0	4	0	1	0	2	28	0	0	0	1	0	9	0	0	0	0	k__Bacteria;p__Firmicutes;c__Clostridia;o__Clostridiales;f__Peptococcaceae;g__;s__
OTU_1449	0	0	0	0	0	0	2	0	0	0	0	0	0	0	0	0	1	0	0	0	1	1	33	2	0	0	0	0	0	0	3	0	k__Bacteria;p__Firmicutes;c__Clostridia;o__Clostridiales;f__Family_XI;g__Anaerococcus;s__
OTU_1450	0	1	34	1	0	0	0	1	0	0	0	0	0	0	0	0	0	0	0	1	0	0	0	0	0	0	0	0	0	0	0	0	k__Bacteria;p__Proteobacteria;c__Gammaproteobacteria;o__Xanthomonadales;f__Xanthomonadaceae
OTU_1451	0	0	0	7	0	0	0	0	1	9	5	0	31	4	4	1	0	0	0	0	2	0	0	0	0	0	1	0	4	3	0	1	k__Bacteria;p__Firmicutes;c__Clostridia;o__Clostridiales;f__Ruminococcaceae;g__Ruminiclostridium_5;s__
OTU_1452	0	3	1	4	0	0	0	5	0	0	7	0	0	0	0	0	1	2	15	0	1	1	0	6	0	0	3	0	0	0	0	1	k__Bacteria;p__Firmicutes;c__Clostridia;o__Clostridiales;f__Lachnospiraceae
OTU_1453	3	6	5	4	4	4	0	25	1	24	7	1	0	2	2	8	1	2	15	0	4	0	1	17	0	2	2	0	0	0	0	4	k__Bacteria;p__Firmicutes;c__Clostridia;o__Clostridiales;f__Ruminococcaceae;g__Ruminococcaceae_UCG-013;s__
OTU_1454	0	0	0	0	0	0	0	0	0	0	0	0	0	0	42	0	0	0	0	0	0	0	0	0	0	0	0	0	0	0	0	0	k__Bacteria
OTU_1455	0	2	43	2	0	0	0	1	0	0	0	0	0	0	0	0	0	0	0	0	0	0	0	0	0	0	0	1	0	0	0	0	k__Bacteria;p__Proteobacteria;c__Betaproteobacteria;o__Neisseriales;f__Neisseriaceae;g__Neisseria;s__Neisseria_oralis
OTU_1456	0	0	0	0	0	0	0	0	0	1	9	0	9	12	0	0	0	0	0	0	0	0	0	0	0	0	0	0	34	0	0	0	Unknown
OTU_1457	0	0	59	0	0	1	0	1	0	0	0	0	0	0	0	1	0	0	0	0	0	0	0	0	0	0	0	1	0	0	0	0	k__Bacteria;p__Actinobacteria;c__unidentified_Actinobacteria;o__Actinomycetales;f__Actinomycetaceae;g__Actinomyces;s__Actinomyces_orihominis
OTU_1458	2	2	1	6	1	0	0	11	0	0	1	0	0	0	0	7	0	0	6	1	1	1	0	5	0	0	2	0	0	0	0	2	k__Bacteria;p__Firmicutes;c__Clostridia;o__Clostridiales;f__Clostridiales_vadinBB60_group;g__;s__
OTU_1459	0	0	0	0	0	0	0	1	0	0	0	0	0	0	0	6	1	3	3	0	2	1	0	23	0	0	0	0	1	0	0	5	k__Bacteria;p__Firmicutes;c__Clostridia;o__Clostridiales;f__Clostridiaceae_1;g__Clostridium_sensu_stricto_1;s__Clostridium_sp._ND2
OTU_1460	0	0	0	0	0	0	0	0	0	0	12	0	0	60	2	0	0	0	0	0	0	0	0	0	0	0	0	0	0	0	0	0	k__Bacteria
OTU_1461	0	0	2	0	0	0	0	0	0	0	0	0	0	0	0	0	0	0	0	0	1	0	0	2	0	1	0	50	0	1	0	0	k__Bacteria;p__Proteobacteria;c__Alphaproteobacteria;o__Rhodobacterales;f__Rhodobacteraceae;g__Rubellimicrobium;s__
OTU_1462	0	0	0	0	0	0	0	0	0	0	0	0	0	31	0	13	0	0	0	0	0	3	0	0	0	0	0	0	0	0	0	0	k__Bacteria
OTU_1463	0	1	0	2	0	0	0	0	0	0	0	0	6	0	0	3	0	2	0	0	3	0	1	5	0	0	0	0	1	0	21	0	k__Bacteria;p__Actinobacteria;c__unidentified_Actinobacteria;o__Propionibacteriales;f__Propionibacteriaceae;g__Aestuariimicrobium;s__
OTU_1464	0	7	0	0	0	0	0	2	0	0	5	0	0	0	0	0	1	6	23	0	2	0	1	3	0	0	0	0	0	0	0	0	k__Bacteria
OTU_1465	2	1	0	0	1	5	0	0	0	9	7	0	2	6	32	2	0	1	0	0	0	2	0	0	0	3	1	0	0	0	0	0	k__Bacteria
OTU_1466	0	0	0	0	0	8	0	0	0	0	0	2	1	7	33	2	0	0	0	0	0	0	0	0	0	0	0	0	0	0	2	0	k__Bacteria
OTU_1467	3	6	1	0	0	0	0	0	1	1	18	0	0	1	0	2	1	0	1	0	0	0	0	0	0	0	0	0	0	0	2	2	k__Bacteria;p__Bacteroidetes;c__Flavobacteriia;o__Flavobacteriales;f__Flavobacteriaceae;g__Moheibacter
OTU_1468	0	1	0	0	0	0	33	0	0	0	0	0	0	0	0	0	0	0	0	0	0	0	1	0	0	0	0	0	0	0	1	0	k__Bacteria;p__Proteobacteria;c__Betaproteobacteria;o__SC-I-84;f__;g__;s__
OTU_1469	0	0	0	0	0	0	0	0	0	0	0	0	0	0	0	5	0	0	1	0	0	0	0	35	0	0	0	0	0	0	0	2	k__Bacteria;p__Actinobacteria;c__Thermoleophilia;o__Gaiellales;f__;g__;s__
OTU_1470	0	0	0	0	0	23	0	0	0	0	42	0	0	0	0	0	0	0	0	0	0	0	0	0	0	0	0	0	0	0	0	0	Unknown
OTU_1471	0	1	31	1	1	0	0	1	0	0	0	0	0	0	0	0	0	0	0	0	0	0	0	0	0	0	0	2	0	0	0	0	k__Bacteria;p__Proteobacteria;c__Alphaproteobacteria;o__Sphingomonadales;f__Sphingomonadaceae;g__Sandaracinobacter;s__
OTU_1472	1	3	2	1	0	0	0	0	1	0	2	1	2	1	0	1	1	0	2	0	0	0	0	0	1	4	20	1	0	0	0	0	k__Bacteria;p__Firmicutes;c__Clostridia;o__Clostridiales;f__Lachnospiraceae
OTU_1473	2	1	5	9	1	1	68	8	0	0	0	0	1	3	0	0	0	1	2	0	1	8	10	17	3	0	2	10	9	1	9	7	k__Bacteria;p__Firmicutes;c__Clostridia;o__Clostridiales;f__Family_XIII
OTU_1474	0	0	0	0	0	0	2	0	0	0	0	0	0	0	0	0	0	0	0	0	0	0	0	0	0	0	1	1	0	0	40	0	k__Bacteria;p__Proteobacteria;c__Deltaproteobacteria;o__Bdellovibrionales;f__Bacteriovoracaceae;g__Peredibacter
OTU_1475	0	0	0	0	0	0	0	0	0	0	0	42	0	0	0	0	0	0	0	0	0	0	0	0	0	0	0	0	0	0	0	0	k__Bacteria
OTU_1476	0	0	0	4	0	0	0	0	0	1	0	0	3	0	0	0	3	0	5	0	20	1	0	5	0	0	0	0	5	0	0	0	k__Bacteria;p__Firmicutes;c__Clostridia;o__Clostridiales;f__Lachnospiraceae;g__Acetitomaculum;s__
OTU_1477	0	7	0	0	0	2	0	0	1	5	0	0	0	1	0	0	0	10	0	6	0	0	7	0	0	2	0	0	0	0	0	0	k__Bacteria;p__Bacteroidetes;c__Flavobacteriia;o__Flavobacteriales;f__Flavobacteriaceae;g__Aequorivita
OTU_1478	0	12	0	2	2	1	3	10	0	0	3	0	0	0	0	6	0	0	5	0	0	1	0	8	0	0	2	0	0	0	0	5	k__Bacteria;p__Bacteroidetes;c__Bacteroidia;o__Bacteroidales;f__Bacteroidaceae;g__Bacteroides
OTU_1479	0	0	0	0	0	0	0	4	4	1	4	0	0	0	1	34	0	0	0	0	0	0	0	3	0	0	0	0	0	0	0	4	k__Bacteria;p__Bacteroidetes;c__Bacteroidia;o__Bacteroidales;f__Rikenellaceae;g__vadinBC27_wastewater-sludge_group;s__
OTU_1480	0	4	2	1	2	2	2	19	0	0	3	0	0	0	0	2	0	0	3	0	0	0	0	8	0	0	0	0	0	0	0	3	k__Bacteria;p__Firmicutes;c__Clostridia;o__Clostridiales;f__Clostridiales_vadinBB60_group;g__;s__
OTU_1481	0	0	0	0	0	0	1	0	1	0	1	0	0	1	0	0	19	1	1	1	2	0	3	4	5	0	0	0	3	0	1	0	k__Bacteria;p__Firmicutes;c__Clostridia;o__Clostridiales;f__Ruminococcaceae
OTU_1482	0	0	0	0	0	0	0	0	0	14	4	7	36	3	0	0	0	0	0	0	0	0	0	0	0	0	0	0	0	0	0	0	Unknown
OTU_1483	0	0	0	0	0	0	0	0	0	0	0	0	0	0	41	0	0	0	0	0	0	0	0	0	0	0	0	0	0	0	0	0	Unknown
OTU_1484	0	0	0	0	0	0	0	0	1	0	1	45	1	2	0	0	0	0	0	0	0	0	0	0	0	0	0	0	0	0	0	0	k__Bacteria;p__Proteobacteria;c__Betaproteobacteria;o__Nitrosomonadales;f__Nitrosomonadaceae;g__unidentified_Nitrosomonadaceae;s__Xanthomonadaceae_bacterium_JGI_0001002-F18
OTU_1485	0	1	0	0	0	0	0	1	0	4	25	0	19	7	15	42	0	0	1	0	0	0	0	0	0	0	0	0	0	0	0	0	k__Bacteria
OTU_1486	4	3	1	6	0	1	1	10	0	22	2	2	1	1	0	4	0	0	0	0	0	0	0	0	0	1	0	0	0	0	0	1	k__Bacteria;p__Firmicutes;c__Erysipelotrichia;o__Erysipelotrichales;f__Erysipelotrichaceae;g__Asteroleplasma;s__Asteroleplasma_anaerobium
OTU_1487	0	2	2	2	0	0	0	5	0	0	2	0	0	0	0	1	3	3	14	0	2	2	0	6	0	0	2	0	0	0	0	3	k__Bacteria;p__Firmicutes;c__Clostridia;o__Clostridiales;f__Christensenellaceae;g__Christensenellaceae_R-7_group;s__iron-reducing_bacterium_enrichment_culture_clone_HN70
OTU_1488	0	1	0	0	0	0	0	7	0	0	0	0	0	1	0	5	0	1	1	0	3	2	0	23	0	0	0	0	0	0	0	0	k__Bacteria;p__Firmicutes;c__Clostridia;o__Clostridiales;f__Ruminococcaceae;g__Ruminococcaceae_UCG-010;s__
OTU_1489	16	0	0	0	0	8	0	2	0	2	4	0	4	8	33	5	0	0	0	0	0	0	4	0	0	0	0	0	0	0	0	0	k__Bacteria
OTU_1490	2	6	1	3	1	0	0	19	0	0	0	0	0	0	0	4	0	0	0	0	0	1	0	4	0	0	0	0	0	0	0	4	k__Bacteria;p__Firmicutes;c__Clostridia;o__Clostridiales;f__Ruminococcaceae;g__Ruminococcaceae_UCG-010;s__
OTU_1491	0	0	0	0	0	0	0	0	0	0	0	0	0	0	0	0	0	0	0	0	0	0	0	0	0	0	0	0	0	39	0	0	Unknown
OTU_1492	0	0	0	0	0	0	0	0	0	0	0	0	0	0	13	0	1	0	0	22	0	0	0	0	0	0	0	0	0	0	0	0	k__Bacteria
OTU_1493	21	1	0	5	3	0	0	0	0	0	0	0	1	0	0	0	0	0	0	0	0	0	0	0	0	8	0	0	3	0	1	0	k__Bacteria
OTU_1494	0	0	2	0	2	2	0	0	2	1	0	0	0	4	5	0	3	0	0	0	1	4	0	1	4	3	3	6	4	8	1	1	k__Bacteria;p__Firmicutes;c__Clostridia;o__Clostridiales;f__Ruminococcaceae;g__Ruminococcaceae_UCG-014;s__
OTU_1495	1	5	2	0	0	1	1	16	0	0	1	1	0	0	0	3	0	1	12	1	3	1	0	6	0	0	1	0	0	0	0	0	k__Bacteria;p__Firmicutes;c__Clostridia;o__Clostridiales;f__Ruminococcaceae;g__Ruminococcaceae_UCG-005;s__
OTU_1496	0	0	0	0	0	8	0	0	0	0	2	2	0	1	24	2	0	0	0	0	0	0	0	0	0	0	0	0	0	0	0	0	k__Bacteria;p__Firmicutes;c__Clostridia;o__Clostridiales;f__Family_XI;g__Gallicola;s__Peptostreptococcaceae_bacterium_SK031
OTU_1497	0	0	0	0	0	0	3	0	0	0	0	2	0	0	0	0	0	1	2	9	1	9	18	3	2	0	0	0	0	0	2	0	k__Bacteria;p__Firmicutes;c__Clostridia;o__Clostridiales;f__Ruminococcaceae;g__Ruminococcaceae_UCG-014;s__
OTU_1498	19	1	11	10	0	2	3	0	1	61	0	0	4	1	4	0	7	207	24	10	62	1	42	26	2	12	5	24	39	23	15	0	k__Bacteria;p__Firmicutes;c__Bacilli;o__Lactobacillales;f__Enterococcaceae;g__Enterococcus
OTU_1499	0	0	0	1	0	0	0	0	0	0	0	0	2	0	0	0	3	5	4	3	182	2	1	6	0	0	0	0	2	0	0	0	k__Bacteria;p__Saccharibacteria;c__unidentified_Saccharibacteria;o__unidentified_Saccharibacteria;f__unidentified_Saccharibacteria;g__Candidatus_Saccharimonas;s__
OTU_1500	17	0	0	0	9	0	0	0	0	0	0	0	0	0	1	0	0	13	0	4	0	1	0	0	0	0	0	0	0	0	0	0	k__Bacteria
OTU_1501	0	0	0	0	0	0	0	0	0	0	0	0	0	0	42	0	0	0	0	0	0	0	0	0	0	0	0	0	0	0	0	0	k__Bacteria
OTU_1502	0	0	5	0	0	0	0	4	0	0	0	0	0	0	0	0	0	0	0	0	0	0	0	0	0	1	2	24	1	0	1	2	k__Bacteria;p__Firmicutes;c__Clostridia;o__Clostridiales
OTU_1503	0	1	0	2	0	0	35	1	0	0	0	0	0	0	0	0	0	0	0	0	0	0	1	0	0	0	0	0	0	1	1	0	k__Bacteria;p__Proteobacteria;c__Gammaproteobacteria;o__Xanthomonadales;f__Xanthomonadaceae;g__Rhodanobacter
OTU_1504	0	0	0	12	0	0	0	0	0	0	0	0	7	0	0	0	2	1	4	2	29	6	2	3	0	0	0	0	1	0	0	0	k__Bacteria;p__Firmicutes;c__Clostridia;o__Clostridiales;f__Family_XIII;g__Mogibacterium
OTU_1505	32	1	14	0	0	0	0	0	0	2	0	0	0	0	0	0	0	2	0	0	0	0	0	0	0	0	0	3	0	0	0	0	k__Bacteria;p__Bacteroidetes;c__Bacteroidia;o__Bacteroidales;f__Prevotellaceae;g__Prevotella_7;s__Prevotella_melaninogenica
OTU_1506	0	0	0	13	0	0	0	3	0	0	0	0	8	0	0	0	1	7	4	6	48	4	5	12	1	0	0	0	6	0	1	1	k__Bacteria;p__Firmicutes;c__Clostridia;o__Clostridiales;f__Lachnospiraceae;g__Syntrophococcus;s__
OTU_1507	0	0	0	1	1	0	0	0	6	2	0	0	0	2	3	3	1	1	1	0	1	9	0	0	3	1	0	0	4	0	0	1	k__Bacteria;p__Proteobacteria;c__Betaproteobacteria;o__Nitrosomonadales;f__Nitrosomonadaceae;g__Nitrosomonas
OTU_1508	0	0	0	0	0	0	0	1	0	0	0	0	0	0	0	2	1	1	0	0	4	0	0	30	0	0	0	0	1	0	0	0	k__Bacteria;p__Chloroflexi;c__Ktedonobacteria;o__Ktedonobacterales;f__HSB_OF53-F07;g__;s__
OTU_1509	1	2	0	0	0	0	0	17	0	16	0	0	0	0	0	0	0	1	14	0	0	0	0	0	0	0	0	0	0	0	0	0	k__Archaea;p__Euryarchaeota;c__Thermoplasmata;o__Thermoplasmatales
OTU_1510	0	0	0	0	0	0	0	0	0	0	0	0	0	0	38	0	0	0	0	0	0	0	0	0	0	0	0	0	0	0	0	0	k__Bacteria
OTU_1511	0	0	1	0	0	0	0	0	0	0	0	0	0	0	0	0	0	0	0	0	0	0	3	1	1	0	0	0	1	0	34	0	k__Bacteria;p__Proteobacteria;c__Gammaproteobacteria;o__Alteromonadales;f__Shewanellaceae;g__Shewanella;s__Shewanella_morhuae
OTU_1512	0	0	0	0	6	0	0	0	6	13	4	3	6	50	4	7	0	0	0	0	1	11	0	0	1	1	0	0	1	0	0	0	k__Bacteria;p__Firmicutes;c__Clostridia;o__Clostridiales;f__Christensenellaceae;g__Christensenellaceae_R-7_group
OTU_1513	0	42	0	0	0	0	0	0	0	0	32	0	1	1	0	0	0	0	1	0	0	7	0	0	0	0	2	0	0	0	0	0	Unknown
OTU_1514	1	2	0	5	0	1	2	9	0	0	1	0	0	0	0	8	0	1	7	0	1	1	2	6	0	0	0	0	0	0	0	4	k__Bacteria;p__Firmicutes;c__Clostridia;o__Clostridiales;f__Lachnospiraceae
OTU_1515	0	0	0	0	3	0	0	0	0	0	0	0	0	2	0	0	2	0	1	0	1	24	1	0	0	0	0	0	0	0	0	0	k__Bacteria;p__Firmicutes;c__Clostridia;o__Clostridiales;f__Lachnospiraceae
OTU_1516	1	0	0	0	0	0	29	0	0	0	0	0	0	0	0	0	0	0	0	0	0	0	1	0	0	0	0	0	0	0	0	0	k__Bacteria;p__Proteobacteria;c__Deltaproteobacteria;o__Desulfurellales;f__Desulfurellaceae;g__;s__
OTU_1517	0	1	0	0	0	1	2	1	4	1	0	0	0	1	0	0	5	0	1	1	0	5	1	11	3	0	0	0	0	0	0	3	k__Bacteria;p__Firmicutes;c__Clostridia;o__Clostridiales;f__Ruminococcaceae;g__Eubacterium_coprostanoligenes_group;s__
OTU_1518	4	9	0	4	0	1	2	27	0	0	15	0	0	0	0	11	6	1	35	0	2	1	2	7	0	0	5	0	0	0	0	4	k__Bacteria;p__Firmicutes;c__Clostridia;o__Clostridiales;f__Ruminococcaceae;g__Ruminococcaceae_UCG-013;s__
OTU_1519	0	0	0	6	0	0	0	0	0	0	0	0	7	0	0	0	3	4	0	2	45	1	3	4	0	0	0	0	2	0	0	0	k__Bacteria;p__Firmicutes;c__Erysipelotrichia;o__Erysipelotrichales;f__Erysipelotrichaceae;g__Anaerorhabdus_furcosa_group;s__
OTU_1520	0	0	0	0	0	0	0	0	0	0	0	0	0	0	0	0	1	0	0	1	0	0	79	0	0	0	0	0	0	0	25	0	k__Bacteria
OTU_1521	1	2	1	1	0	0	1	6	0	1	4	0	0	0	0	2	0	4	5	0	0	3	0	6	0	0	1	0	0	0	0	1	k__Bacteria;p__Firmicutes;c__Clostridia;o__Clostridiales;f__Lachnospiraceae
OTU_1522	0	8	2	19	0	0	0	7	1	1	1	0	16	1	1	3	4	7	20	4	97	3	7	15	0	1	2	1	3	0	0	0	k__Bacteria;p__Actinobacteria;c__Coriobacteriia;o__Coriobacteriales;f__Coriobacteriaceae
OTU_1523	1	4	0	1	0	0	0	6	0	0	7	0	0	0	0	0	3	1	17	1	1	1	0	8	0	0	1	0	0	0	0	2	k__Bacteria;p__Bacteroidetes;c__Bacteroidia;o__Bacteroidales;f__Porphyromonadaceae;g__;s__
OTU_1524	0	10	0	0	0	0	1	9	0	0	4	0	0	0	1	4	3	6	28	0	1	1	20	18	1	0	5	0	0	0	0	5	k__Bacteria;p__Cyanobacteria;c__Melainabacteria;o__Gastranaerophilales;f__;g__;s__
OTU_1525	0	3	0	0	0	0	0	0	0	0	2	0	0	0	0	0	0	1	23	0	2	1	2	6	0	0	5	0	0	0	0	0	k__Bacteria;p__Chloroflexi;c__Anaerolineae;o__Anaerolineales;f__Anaerolineaceae
OTU_1526	0	0	1	0	0	0	0	0	4	3	1	0	0	0	0	0	0	4	2	28	0	1	5	1	1	0	7	2	0	0	0	0	k__Bacteria;p__Tenericutes;c__Mollicutes;o__Mollicutes_RF9;f__;g__;s__
OTU_1527	0	3	1	3	0	2	1	3	0	0	4	0	1	0	1	1	1	3	15	0	2	2	1	2	0	0	5	0	0	0	0	1	k__Bacteria;p__Firmicutes;c__Clostridia;o__Clostridiales;f__Ruminococcaceae
OTU_1528	0	0	0	0	0	45	0	0	0	0	0	0	0	0	0	0	0	0	0	0	0	0	0	0	0	0	0	0	0	0	0	0	k__Bacteria
OTU_1529	0	0	0	0	0	0	1	0	0	0	0	0	0	0	0	0	0	0	0	0	0	0	3	0	1	0	1	1	0	0	30	0	k__Bacteria;p__Verrucomicrobia;c__Spartobacteria;o__Chthoniobacterales;f__LD29;g__;s__
OTU_1530	0	1	6	0	0	0	0	6	0	0	0	0	0	0	0	2	0	0	0	0	0	0	0	1	0	3	0	20	1	1	2	1	k__Bacteria;p__Firmicutes;c__Clostridia;o__Clostridiales;f__Ruminococcaceae;g__Oscillibacter;s__
OTU_1531	0	1	0	0	0	0	0	4	1	1	5	1	0	1	3	20	0	0	0	0	0	0	0	5	0	0	0	0	0	0	0	0	k__Bacteria;p__Bacteroidetes;c__Bacteroidia;o__Bacteroidales;f__Bacteroidales_RF16_group;g__;s__
OTU_1532	0	33	1	0	0	0	0	1	0	0	2	0	0	0	0	0	0	0	0	0	0	0	0	0	0	0	0	0	0	0	0	0	k__Bacteria;p__Thermomicrobia;c__unidentified_Thermomicrobia;o__AKYG1722;f__;g__;s__
OTU_1533	0	0	0	4	0	0	0	0	0	0	0	0	2	0	0	0	2	3	1	1	29	1	2	5	0	0	0	0	4	0	0	0	k__Bacteria;p__Actinobacteria;c__Coriobacteriia;o__Coriobacteriales;f__Coriobacteriaceae;g__;s__
OTU_1534	1	5	0	2	0	2	0	15	0	0	0	0	0	0	0	5	0	0	3	1	1	0	0	12	0	0	0	0	0	0	0	0	k__Bacteria;p__Proteobacteria;c__Alphaproteobacteria;o__Rhodospirillales;f__Rhodospirillaceae;g__Thalassospira;s__
OTU_1535	1	1	2	2	2	3	0	16	0	0	0	0	0	0	0	2	0	0	0	0	0	0	0	10	0	0	0	0	0	0	0	1	k__Bacteria;p__Firmicutes;c__Clostridia;o__Clostridiales;f__Ruminococcaceae;g__Eubacterium_coprostanoligenes_group;s__
OTU_1536	1	4	4	1	0	0	0	0	0	2	2	0	1	0	0	0	0	1	0	15	3	2	7	1	2	0	4	0	12	2	0	0	k__Bacteria;p__Tenericutes;c__Mollicutes;o__Mollicutes_RF9;f__;g__;s__
OTU_1537	0	5	0	34	0	0	0	0	0	0	2	1	11	0	1	0	8	9	36	6	153	4	9	20	0	0	6	0	10	0	0	0	k__Bacteria;p__Firmicutes;c__Clostridia;o__Clostridiales;f__Christensenellaceae;g__Christensenellaceae_R-7_group;s__
OTU_1538	0	0	0	0	0	0	1	0	0	0	0	0	0	0	0	0	0	0	0	0	0	0	2	0	0	0	0	0	0	0	31	1	k__Bacteria;p__Saccharibacteria
OTU_1539	2	3	0	2	3	0	1	18	5	0	2	0	0	0	0	3	16	7	9	1	3	1	4	13	4	1	2	0	0	0	0	2	k__Bacteria;p__Firmicutes;c__Clostridia;o__Clostridiales;f__Ruminococcaceae;g__Ruminococcaceae_V9D2013_group;s__
OTU_1540	0	0	1	0	0	0	0	0	2	0	0	0	0	0	0	0	10	0	2	0	1	1	1	8	0	1	0	13	0	0	0	0	k__Bacteria;p__Firmicutes;c__Clostridia;o__Clostridiales
OTU_1541	0	1	0	0	0	1	0	9	0	0	0	0	0	0	0	2	0	0	0	0	0	0	0	5	4	0	0	0	0	1	0	23	k__Bacteria;p__Firmicutes;c__Clostridia;o__Clostridiales;f__Ruminococcaceae;g__Ruminococcaceae_UCG-014;s__
OTU_1542	0	0	0	0	0	9	0	0	0	0	0	0	0	2	25	0	0	0	0	0	0	0	0	0	0	0	0	0	0	0	0	0	k__Bacteria
OTU_1543	0	6	0	0	2	0	1	0	0	1	0	0	0	1	0	0	2	2	2	2	2	2	0	14	2	3	4	0	1	0	0	0	k__Bacteria;p__Bacteroidetes;c__Bacteroidia;o__Bacteroidales;f__Rikenellaceae;g__Alistipes;s__
OTU_1544	0	0	0	0	0	0	0	0	0	0	0	2	0	0	0	0	1	0	0	32	0	1	0	0	0	0	0	0	0	0	0	0	k__Bacteria;p__Firmicutes;c__Clostridia;o__Clostridiales;f__Ruminococcaceae
OTU_1545	0	0	0	0	0	0	0	0	0	0	0	0	0	0	0	0	0	0	0	0	0	0	0	0	0	0	0	0	0	32	0	0	k__Bacteria
OTU_1546	0	15	0	0	0	0	0	2	0	0	10	0	0	0	0	0	0	0	22	0	3	4	3	11	0	0	8	0	0	0	0	0	k__Bacteria;p__Firmicutes;c__Clostridia;o__Clostridiales;f__Ruminococcaceae;g__Ruminococcaceae_UCG-010;s__
OTU_1547	5	0	0	0	0	0	0	0	0	7	0	0	0	0	0	0	0	19	1	0	0	1	3	1	0	1	0	0	0	0	0	0	k__Bacteria;p__Firmicutes;c__Clostridia;o__Clostridiales;f__Ruminococcaceae
OTU_1548	0	0	0	0	0	0	0	0	0	2	0	0	4	37	0	0	0	0	0	0	0	1	0	0	0	0	0	0	0	0	0	0	k__Bacteria
OTU_1549	0	0	0	0	0	0	0	0	24	1	0	0	2	1	2	4	1	0	0	0	0	0	0	0	1	0	0	0	0	0	0	0	k__Bacteria;p__Proteobacteria;c__Deltaproteobacteria;o__Desulfovibrionales;f__Desulfovibrionaceae;g__Desulfovibrio
OTU_1550	3	1	1	3	2	0	1	36	0	0	0	0	0	0	0	5	0	0	0	0	5	0	0	5	0	0	0	0	2	0	0	2	k__Bacteria;p__Firmicutes;c__Clostridia;o__Clostridiales
OTU_1551	0	0	0	6	0	0	0	2	0	0	2	0	9	0	0	1	0	1	10	1	58	0	2	4	0	0	1	0	4	0	0	0	k__Bacteria;p__Actinobacteria;c__Coriobacteriia;o__Coriobacteriales;f__Coriobacteriaceae;g__Senegalimassilia;s__
OTU_1552	16	0	0	0	10	0	0	0	0	1	0	0	25	49	72	0	0	0	0	0	0	3	0	0	0	0	0	0	0	0	0	1	k__Bacteria
OTU_1553	0	0	0	3	0	0	0	0	0	0	0	0	6	0	0	0	1	4	3	2	33	0	0	0	0	0	0	0	2	0	0	0	k__Bacteria;p__Cyanobacteria;c__Melainabacteria;o__Gastranaerophilales;f__;g__;s__
OTU_1554	1	0	0	0	0	1	0	0	1	3	3	0	4	0	28	1	0	7	3	0	8	1	2	0	0	0	0	2	3	0	0	0	k__Bacteria;p__Firmicutes;c__Bacilli;o__Lactobacillales;f__Lactobacillaceae;g__Lactobacillus
OTU_1555	0	0	0	1	0	0	22	1	2	2	0	31	1	0	0	0	0	0	0	1	0	0	3	0	0	0	0	0	0	0	0	0	k__Bacteria;p__Bacteroidetes;c__Bacteroidia;o__Bacteroidales;f__Bacteroidales_S24-7_group;g__;s__
OTU_1556	0	0	0	0	0	3	0	0	0	0	1	0	1	0	3	0	2	0	0	0	2	0	0	0	1	2	2	1	4	24	1	0	k__Bacteria;p__Firmicutes;c__Clostridia;o__Clostridiales;f__Lachnospiraceae
OTU_1557	1	4	0	2	0	2	2	1	0	5	6	2	6	10	4	2	0	2	0	0	0	0	1	0	0	0	0	0	0	0	3	1	k__Bacteria
OTU_1558	3	1	0	0	0	0	0	4	6	19	2	0	0	1	0	2	0	1	2	1	0	0	0	1	0	4	1	0	0	0	0	0	k__Bacteria;p__Bacteroidetes;c__Bacteroidia;o__Bacteroidales;f__Bacteroidales_BS11_gut_group;g__;s__
OTU_1559	0	0	0	0	0	0	0	1	0	0	0	0	0	0	0	0	1	3	0	0	0	0	0	32	0	0	0	0	0	0	0	1	k__Bacteria;p__Bacteroidetes;c__Cytophagia;o__Cytophagales;f__Cytophagaceae;g__Hymenobacter
OTU_1560	2	5	0	2	1	2	1	17	0	0	4	0	0	0	0	3	1	1	14	0	1	2	1	4	0	0	5	1	0	0	0	4	k__Bacteria;p__Firmicutes;c__Clostridia;o__Clostridiales;f__Ruminococcaceae;g__Ruminococcaceae_UCG-013;s__
OTU_1561	0	0	0	2	0	3	0	0	8	1	1	0	1	1	3	1	17	1	0	0	1	0	0	2	9	0	2	0	4	13	0	1	k__Bacteria;p__Bacteroidetes;c__Bacteroidia;o__Bacteroidales;f__Rikenellaceae;g__Alistipes;s__
OTU_1562	1	4	0	3	0	0	0	2	0	0	3	0	0	0	0	2	0	4	21	1	1	0	0	1	0	0	6	0	0	0	0	0	k__Bacteria;p__Firmicutes;c__Clostridia;o__Clostridiales;f__Ruminococcaceae;g__Eubacterium_coprostanoligenes_group;s__
OTU_1563	6	3	3	0	0	0	0	0	15	4	0	0	1	1	1	6	18	2	1	0	3	0	3	3	10	1	1	29	7	1	0	2	k__Bacteria;p__Firmicutes;c__Clostridia;o__Clostridiales;f__Ruminococcaceae;g__Ruminococcaceae_UCG-004;s__
OTU_1564	0	32	6	3	5	1	32	0	0	7	2	0	1	1	0	2	1	12	4	0	2	0	1	9	0	1	11	0	2	0	3	2	k__Bacteria;p__Bacteroidetes;c__Sphingobacteriia;o__Sphingobacteriales;f__Sphingobacteriaceae;g__Sphingobacterium;s__Sphingobacterium_mizutaii
OTU_1565	0	0	0	0	0	0	0	2	0	0	1	0	2	0	1	0	2	0	1	2	37	0	0	2	0	0	0	0	5	0	0	0	k__Bacteria;p__Actinobacteria;c__Coriobacteriia;o__Coriobacteriales;f__Coriobacteriaceae;g__Senegalimassilia;s__
OTU_1566	1	0	0	2	0	29	0	0	0	0	0	0	0	0	2	0	0	0	0	0	0	0	0	0	0	0	0	0	0	1	0	0	k__Bacteria;p__Bacteroidetes;c__Sphingobacteriia;o__Sphingobacteriales;f__Sphingobacteriaceae;g__Pedobacter;s__
OTU_1567	0	0	0	0	0	0	0	0	0	0	0	0	0	0	44	0	0	0	0	0	0	0	0	0	0	0	0	0	0	0	0	0	k__Bacteria
OTU_1568	0	0	0	0	0	3	0	0	0	1	1	1	2	0	27	2	1	0	0	0	0	0	0	0	0	0	0	0	0	2	0	0	k__Bacteria;p__Proteobacteria;c__Alphaproteobacteria;o__Rhizobiales;f__Hyphomicrobiaceae;g__Hyphomicrobium;s__
OTU_1569	0	7	0	1	0	0	0	0	0	0	3	0	0	0	1	0	1	2	17	1	2	3	3	4	0	0	2	0	0	0	0	0	k__Bacteria;p__Firmicutes;c__Clostridia;o__Clostridiales;f__Ruminococcaceae;g__Ruminiclostridium_1;s__
OTU_1570	4	1	4	4	1	2	0	1	0	1	0	0	2	0	2	1	0	0	0	0	1	0	0	0	1	0	0	2	1	2	0	0	k__Bacteria;p__Tenericutes;c__Mollicutes;o__Mycoplasmatales;f__Mycoplasmataceae;g__Mycoplasma;s__Mycoplasma_gallinarum
OTU_1571	0	1	2	0	0	0	2	0	3	1	0	0	0	0	0	0	0	5	0	6	0	2	28	4	0	0	1	0	0	0	1	0	k__Bacteria;p__Tenericutes;c__Mollicutes;o__Mollicutes_RF9;f__;g__;s__
OTU_1572	0	0	0	2	0	1	0	0	0	0	0	0	2	0	1	0	0	0	0	0	0	0	0	0	3	0	1	1	4	16	0	0	k__Bacteria;p__Firmicutes;c__Clostridia;o__Clostridiales;f__Ruminococcaceae;g__Ruminococcaceae_UCG-010;s__
OTU_1573	0	0	0	5	0	0	0	3	0	0	0	0	5	0	0	1	1	2	4	1	29	0	0	6	0	0	0	0	4	0	0	0	k__Bacteria;p__Firmicutes;c__Erysipelotrichia;o__Erysipelotrichales;f__Erysipelotrichaceae;g__Erysipelotrichaceae_UCG-009;s__
OTU_1574	0	3	0	20	0	0	0	0	0	0	7	0	0	0	5	0	0	0	0	0	0	0	0	0	0	0	0	0	0	0	0	0	k__Bacteria
OTU_1575	1	0	0	1	0	29	0	0	0	0	0	0	0	1	3	0	0	0	0	0	0	0	0	0	0	0	0	0	0	0	0	0	k__Bacteria;p__Proteobacteria;c__Alphaproteobacteria;o__Sphingomonadales;f__Sphingomonadaceae;g__Sphingomonas
OTU_1576	2	1	4	3	0	0	2	18	0	0	0	0	0	0	0	6	1	0	4	0	1	3	0	0	0	0	1	0	0	0	0	1	k__Bacteria;p__Bacteroidetes;c__Bacteroidia;o__Bacteroidales;f__Bacteroidales_RF16_group;g__;s__
OTU_1577	0	3	0	1	1	2	0	16	0	1	0	0	0	1	0	24	0	0	8	0	0	0	0	5	0	0	1	0	0	0	0	1	k__Bacteria;p__Spirochaetes;c__unidentified_Spirochaetes;o__Spirochaetales;f__Spirochaetaceae;g__Treponema_2;s__
OTU_1578	10	16	26	10	13	3	57	6	32	11	8	3	18	13	5	12	22	29	14	4	17	45	105	14	27	12	40	164	56	27	83	13	k__Bacteria;p__Firmicutes;c__Clostridia;o__Clostridiales;f__Lachnospiraceae
OTU_1579	3	2	1	2	0	1	1	18	0	0	0	0	1	0	0	5	0	0	0	0	2	0	0	5	0	0	0	0	0	0	0	3	k__Bacteria;p__Firmicutes;c__Clostridia;o__Clostridiales;f__Christensenellaceae;g__Christensenellaceae_R-7_group;s__
OTU_1580	0	0	1	0	0	0	0	0	0	0	0	0	0	0	0	0	0	0	0	0	0	0	0	0	0	1	1	30	0	0	0	1	k__Bacteria;p__Cyanobacteria;c__Melainabacteria;o__Gastranaerophilales;f__;g__;s__
OTU_1581	0	1	0	2	0	27	1	1	0	0	0	0	0	0	0	0	0	0	0	3	0	0	0	0	0	0	0	0	0	0	0	0	k__Bacteria;p__Bacteroidetes;c__Cytophagia;o__Cytophagales;f__Cyclobacteriaceae
OTU_1582	1	1	1	0	1	0	0	3	0	7	7	0	1	0	1	3	1	4	27	1	0	2	0	0	0	0	2	0	0	1	1	0	k__Bacteria;p__Lentisphaerae;c__Lentisphaeria;o__Victivallales;f__Victivallaceae;g__Victivallis;s__
OTU_1583	0	1	0	34	0	0	1	1	0	0	0	0	1	0	0	0	0	0	0	0	0	0	0	0	0	0	0	1	1	0	0	0	k__Bacteria;p__Actinobacteria;c__unidentified_Actinobacteria;o__Propionibacteriales;f__Nocardioidaceae;g__Nocardioides
OTU_1584	1	7	1	1	1	2	0	13	0	0	3	0	0	0	0	4	1	2	10	0	3	2	0	7	0	0	2	0	0	0	0	3	k__Bacteria;p__Firmicutes;c__Clostridia;o__Clostridiales;f__Peptococcaceae;g__;s__
OTU_1585	0	0	3	0	0	3	0	0	0	0	0	0	0	0	4	0	0	0	0	0	0	0	0	0	0	0	1	18	1	10	0	0	k__Bacteria;p__Firmicutes;c__Clostridia;o__Clostridiales;f__Ruminococcaceae;g__Anaerotruncus;s__
OTU_1586	0	0	0	1	3	0	0	2	13	9	2	0	3	18	1	2	5	0	0	0	1	1	0	0	3	1	0	0	0	0	0	0	k__Bacteria;p__Firmicutes;c__Clostridia;o__Clostridiales;f__Ruminococcaceae;g__Anaerotruncus;s__
OTU_1587	6	22	182	7	2	6	15	53	12	2	5	1	0	2	2	9	14	4	30	5	8	10	8	19	12	0	5	38	6	0	1	6	k__Bacteria;p__Firmicutes;c__Clostridia;o__Clostridiales;f__Ruminococcaceae;g__Papillibacter;s__
OTU_1588	1	0	2	1	0	0	0	0	2	0	1	0	1	1	0	1	0	0	0	0	2	0	0	0	1	1	2	9	8	3	1	1	k__Bacteria;p__Firmicutes;c__Clostridia;o__Clostridiales;f__Ruminococcaceae;g__Ruminiclostridium_5;s__
OTU_1589	3	2	1	3	2	1	0	12	0	3	0	0	0	0	0	2	0	3	1	0	0	0	0	4	0	0	1	0	0	0	0	4	k__Bacteria;p__Bacteroidetes;c__Bacteroidia;o__Bacteroidales;f__Porphyromonadaceae
OTU_1590	0	0	0	0	0	0	0	0	3	0	0	0	0	0	0	0	15	5	1	1	0	2	0	2	1	0	0	0	0	0	0	0	k__Bacteria;p__Bacteroidetes;c__Bacteroidia;o__Bacteroidales;f__Porphyromonadaceae;g__;s__
OTU_1591	0	0	1	0	0	0	0	0	0	2	4	1	24	0	4	1	0	0	0	0	1	0	0	0	0	0	0	0	0	0	0	0	k__Bacteria;p__Nitrospirae;c__Nitrospira;o__Nitrospirales;f__Nitrospiraceae
OTU_1592	0	1	0	0	0	0	0	2	1	0	0	0	0	0	0	0	1	0	1	0	0	0	0	2	2	1	22	2	0	0	0	1	k__Bacteria;p__Tenericutes;c__Mollicutes;o__Mollicutes_RF9;f__;g__;s__
OTU_1593	0	2	0	0	0	1	0	20	0	0	0	0	0	0	0	5	0	0	4	0	0	0	0	4	0	0	0	0	0	0	0	5	k__Bacteria;p__Firmicutes;c__Clostridia;o__Clostridiales;f__Clostridiales_vadinBB60_group;g__;s__
OTU_1594	2	1	2	4	1	2	0	10	0	0	0	0	0	0	0	3	0	0	0	0	0	0	0	4	0	0	0	0	0	0	0	2	k__Bacteria;p__Firmicutes;c__Clostridia;o__Clostridiales;f__Ruminococcaceae;g__Anaerotruncus;s__
OTU_1595	29	0	0	1	0	0	1	0	2	4	1	0	0	0	0	3	0	0	0	4	0	0	0	2	0	0	0	0	0	0	0	0	k__Bacteria;p__Actinobacteria;c__unidentified_Actinobacteria;o__Micrococcales;f__Intrasporangiaceae;g__Serinicoccus;s__
OTU_1596	0	17	0	0	0	1	1	0	0	0	0	0	2	0	0	0	0	0	0	2	2	0	0	4	0	0	0	0	13	9	13	0	k__Bacteria;p__Thermomicrobia;c__unidentified_Thermomicrobia;o__JG30-KF-CM45;f__;g__;s__
OTU_1597	0	0	0	0	0	2	0	1	3	0	0	1	1	0	0	0	5	0	0	4	0	1	0	1	9	1	0	0	2	14	0	2	k__Bacteria;p__Firmicutes;c__Clostridia;o__Clostridiales;f__Ruminococcaceae;g__Anaerotruncus;s__
OTU_1598	0	0	0	1	0	0	0	0	19	2	3	1	5	3	2	6	32	3	2	4	8	5	2	6	16	2	3	3	13	1	0	0	k__Bacteria;p__Firmicutes;c__Clostridia;o__Clostridiales;f__Lachnospiraceae;g__Lachnospiraceae_UCG-010;s__
OTU_1599	0	1	0	1	0	0	0	8	1	6	4	0	0	0	0	4	1	2	1	0	0	0	0	2	0	2	0	0	0	0	0	4	k__Bacteria;p__Firmicutes;c__Clostridia;o__Clostridiales;f__Ruminococcaceae;g__Ruminiclostridium_5;s__
OTU_1600	0	0	0	0	0	0	0	0	1	2	0	0	0	0	0	0	17	2	7	1	0	0	0	4	3	0	0	0	0	1	0	0	k__Bacteria;p__Firmicutes;c__Clostridia;o__Clostridiales;f__Christensenellaceae;g__;s__
OTU_1601	0	1	0	0	0	0	1	0	0	0	1	0	0	0	0	0	0	0	2	0	0	0	1	0	3	2	17	0	1	0	2	2	k__Bacteria;p__Firmicutes;c__Clostridia;o__Clostridiales;f__Ruminococcaceae
OTU_1602	0	0	27	0	0	0	0	0	0	0	0	0	0	0	0	0	0	0	0	0	1	0	0	0	0	0	0	1	3	0	0	0	k__Bacteria;p__Saccharibacteria;c__;o__;f__;g__;s__
OTU_1603	0	0	0	0	0	0	0	0	0	0	0	0	0	0	0	0	0	0	0	0	1	0	1	0	0	0	0	0	0	1	28	0	k__Bacteria;p__Nitrospirae;c__Nitrospira;o__Nitrospirales;f__0319-6A21;g__;s__
OTU_1604	0	0	0	0	0	0	0	0	7	0	2	2	0	0	0	0	10	0	1	7	0	1	1	11	3	0	0	4	0	0	2	1	k__Bacteria;p__Firmicutes;c__Clostridia;o__Clostridiales;f__Clostridiales_vadinBB60_group;g__;s__
OTU_1605	4	13	0	1	0	2	2	16	0	17	15	1	1	0	3	3	4	4	42	4	4	1	0	11	0	1	5	0	0	0	0	2	k__Bacteria;p__Firmicutes;c__Clostridia;o__Clostridiales;f__Ruminococcaceae;g__Ruminococcaceae_UCG-010;s__
OTU_1606	5	2	14	3	0	0	0	1	0	3	0	0	0	0	0	1	4	10	1	1	4	0	2	2	0	4	0	3	0	0	0	0	k__Bacteria;p__Fusobacteria;c__Fusobacteriia;o__Fusobacteriales;f__Fusobacteriaceae;g__Fusobacterium;s__Fusobacterium_nucleatum
OTU_1607	0	1	50	1	0	0	0	2	0	0	0	0	0	0	0	0	0	0	0	0	0	0	0	0	0	0	0	3	0	0	0	0	k__Bacteria;p__Proteobacteria;c__Betaproteobacteria;o__Nitrosomonadales;f__Nitrosomonadaceae;g__Nitrosomonas
OTU_1608	0	2	0	2	0	2	1	7	0	0	0	0	0	1	1	0	0	2	12	1	3	0	1	7	0	0	2	0	0	0	0	2	k__Bacteria;p__Firmicutes
OTU_1609	0	0	0	0	0	0	0	2	1	0	0	0	0	0	0	1	1	0	0	0	1	0	0	28	0	0	0	0	0	0	0	2	k__Bacteria;p__Proteobacteria;c__Deltaproteobacteria;o__GR-WP33-30;f__;g__;s__
OTU_1610	6	4	4	1	1	1	0	15	2	15	3	0	0	0	4	6	0	2	5	0	1	1	1	9	0	4	3	0	0	0	0	1	k__Bacteria;p__Firmicutes;c__Clostridia;o__Clostridiales;f__Ruminococcaceae;g__Ruminiclostridium_5;s__
OTU_1611	0	0	0	1	0	0	0	0	1	0	0	0	3	3	0	2	17	1	1	1	8	9	6	9	1	2	1	1	21	0	2	2	k__Bacteria;p__Firmicutes;c__Clostridia;o__Clostridiales;f__Eubacteriaceae;g__Anaerofustis
OTU_1612	0	0	0	0	0	0	0	1	0	0	0	0	0	0	0	2	2	0	1	0	0	0	2	22	0	0	0	0	0	0	0	0	k__Bacteria;p__Acidobacteria;c__unidentified_Acidobacteria;o__Acidobacteriales;f__Acidobacteriaceae_.Subgroup_1.;g__Telmatobacter;s__
OTU_1613	0	1	0	6	0	0	0	0	0	0	0	0	7	0	0	0	1	2	4	0	37	1	0	2	0	0	0	0	4	0	0	0	k__Bacteria;p__Actinobacteria;c__unidentified_Actinobacteria;o__Actinomycetales;f__Actinomycetaceae
OTU_1614	0	0	0	0	0	0	0	0	0	1	0	0	0	0	39	0	0	0	0	0	0	0	0	0	0	0	0	0	0	0	0	0	k__Bacteria
OTU_1615	0	0	0	0	0	0	0	0	0	0	0	0	0	0	0	0	1	0	0	0	0	0	43	3	0	0	0	0	0	0	0	0	k__Bacteria;p__Spirochaetes;c__unidentified_Spirochaetes;o__Spirochaetales;f__Spirochaetaceae
OTU_1616	0	2	1	1	0	1	0	14	0	0	2	0	0	0	0	4	1	0	10	2	1	1	0	4	0	0	3	0	0	0	0	0	k__Bacteria;p__Firmicutes;c__Clostridia;o__Clostridiales;f__Ruminococcaceae;g__Eubacterium_coprostanoligenes_group;s__
OTU_1617	15	92	6	12	2	3	4	42	4	47	26	4	6	5	5	14	3	18	50	2	6	3	7	30	0	5	12	0	0	0	0	6	k__Bacteria;p__Firmicutes;c__Clostridia;o__Clostridiales;f__Ruminococcaceae
OTU_1618	1	0	3	0	0	0	1	0	4	1	0	0	2	0	0	0	0	1	0	0	4	1	18	0	1	0	0	17	11	3	0	2	k__Bacteria;p__Firmicutes;c__Clostridia;o__Clostridiales;f__Peptococcaceae;g__;s__
OTU_1619	1	3	0	0	0	16	0	0	0	0	0	0	0	0	0	0	0	0	0	0	0	0	0	0	0	1	1	1	5	0	0	1	k__Bacteria;p__Bacteroidetes;c__Sphingobacteriia;o__Sphingobacteriales;f__Chitinophagaceae
OTU_1620	0	0	0	0	0	0	0	0	0	0	0	0	0	7	25	1	0	0	0	0	0	0	0	0	0	0	0	0	0	0	0	0	k__Bacteria
OTU_1621	3	1	3	2	0	0	2	8	0	0	1	0	0	0	0	3	1	0	6	0	1	0	0	3	0	0	0	0	1	0	0	6	k__Bacteria;p__Firmicutes;c__Clostridia;o__Clostridiales;f__Ruminococcaceae;g__Ruminococcus_1;s__
OTU_1622	4	4	0	4	1	0	1	25	0	0	0	0	0	0	0	6	0	0	0	0	0	0	0	4	0	0	0	0	0	0	0	3	k__Bacteria;p__Synergistetes;c__Synergistia;o__Synergistales;f__Synergistaceae;g__Pyramidobacter
OTU_1623	1	1	0	26	0	0	1	0	0	1	0	0	17	0	1	0	6	9	12	3	119	9	6	21	3	0	0	0	14	0	1	0	k__Bacteria;p__Firmicutes;c__Clostridia;o__Clostridiales;f__Lachnospiraceae;g__Acetitomaculum;s__
OTU_1624	0	0	0	5	0	0	0	0	2	2	0	0	1	0	0	0	1	3	2	0	1	0	0	4	3	2	1	1	4	1	1	0	k__Bacteria;p__Firmicutes;c__Clostridia;o__Clostridiales;f__Peptococcaceae
OTU_1625	0	0	0	0	0	0	1	0	0	0	0	0	0	15	29	0	0	3	0	0	0	0	0	0	0	0	0	0	0	0	0	0	k__Bacteria
OTU_1626	0	0	0	13	0	0	0	0	0	0	0	0	10	0	0	0	3	8	10	4	51	3	3	7	0	0	0	0	8	0	0	0	k__Bacteria;p__Firmicutes;c__Clostridia;o__Clostridiales;f__Lachnospiraceae;g__Blautia
OTU_1627	0	0	0	0	0	0	0	0	0	5	0	0	0	2	20	0	0	2	0	0	0	0	0	0	0	0	0	0	0	10	0	1	k__Bacteria
OTU_1628	1	3	0	0	0	0	1	9	0	0	0	0	0	0	0	3	1	0	11	0	1	0	0	4	0	0	2	0	0	0	0	0	k__Bacteria;p__Cyanobacteria;c__Melainabacteria;o__Gastranaerophilales;f__;g__;s__
OTU_1629	0	0	0	0	0	0	0	0	1	0	0	0	0	0	0	0	0	0	0	0	1	0	1	1	1	0	0	14	0	2	7	0	k__Bacteria;p__Bacteroidetes;c__Bacteroidia;o__Bacteroidales;f__Rikenellaceae;g__Alistipes
OTU_1630	0	0	0	0	0	32	0	0	0	0	0	0	0	0	0	0	0	0	0	0	0	0	0	0	0	0	0	0	0	0	0	0	k__Bacteria
OTU_1631	2	0	0	0	0	0	0	1	0	2	0	0	0	0	0	1	0	0	0	0	0	0	0	0	0	20	2	0	0	0	0	2	k__Bacteria;p__Actinobacteria;c__unidentified_Actinobacteria;o__Micrococcales;f__Micrococcaceae;g__Rothia
OTU_1632	0	0	0	0	0	0	0	0	0	0	0	2	0	0	0	0	0	0	0	27	1	1	2	3	0	0	0	0	0	0	0	0	k__Bacteria;p__Firmicutes;c__Clostridia;o__Clostridiales;f__Lachnospiraceae;g__;s__
OTU_1633	0	0	0	2	0	0	0	0	0	0	0	0	25	0	0	1	0	0	0	0	0	0	0	0	0	0	0	0	0	0	0	0	k__Bacteria
OTU_1634	2	2	1	3	0	0	1	17	0	14	6	0	3	0	1	8	0	5	21	2	1	0	1	11	0	1	5	0	0	0	0	1	k__Bacteria;p__Firmicutes;c__Clostridia;o__Clostridiales;f__Ruminococcaceae;g__Ruminococcaceae_UCG-014;s__
OTU_1635	0	0	0	26	0	0	0	2	0	0	0	0	0	0	0	0	0	0	0	0	0	0	0	0	0	0	0	0	1	0	0	0	k__Bacteria;p__Chloroflexi;c__TK10;o__;f__;g__;s__
OTU_1636	0	0	0	2	1	0	0	0	2	0	1	0	0	0	0	0	3	1	0	0	2	3	16	0	4	0	5	0	5	1	0	1	k__Bacteria;p__Tenericutes;c__Mollicutes;o__Mollicutes_RF9;f__;g__;s__
OTU_1637	0	0	0	0	0	0	0	0	2	1	1	0	23	1	0	3	0	0	0	0	1	0	0	0	0	0	0	0	1	0	0	0	k__Bacteria;p__Tenericutes;c__Mollicutes;o__Mollicutes_RF9;f__;g__;s__
OTU_1638	0	0	0	5	0	0	0	0	0	0	0	0	5	0	0	0	0	0	0	0	5	0	0	0	2	0	2	2	5	0	0	1	k__Bacteria;p__Bacteroidetes;c__Bacteroidia;o__Bacteroidales;f__Bacteroidaceae;g__Bacteroides
OTU_1639	1	4	1	2	1	0	1	15	0	0	12	0	0	0	0	1	1	3	31	1	5	5	1	8	0	0	3	0	0	0	0	1	k__Bacteria;p__Firmicutes;c__Clostridia;o__Clostridiales
OTU_1640	0	0	0	0	0	0	0	0	0	0	0	0	1	6	16	3	0	0	0	0	0	0	0	0	0	0	0	0	0	0	0	0	k__Bacteria
OTU_1641	5	8	5	5	0	0	1	23	0	0	8	1	0	0	0	6	2	2	21	0	6	4	4	13	1	1	7	19	0	1	0	8	k__Bacteria;p__Firmicutes;c__Clostridia;o__Clostridiales;f__Family_XIII;g__Eubacterium_brachy_group;s__
OTU_1642	0	0	3	0	0	0	0	0	17	6	1	0	1	2	2	6	5	6	0	0	0	0	0	0	3	0	0	1	0	0	0	0	k__Bacteria;p__Firmicutes;c__Clostridia;o__Clostridiales;f__Clostridiales_vadinBB60_group;g__;s__
OTU_1643	0	0	0	0	0	0	0	0	0	0	1	0	0	0	0	0	0	1	0	0	0	0	0	0	0	23	0	0	0	0	0	2	k__Bacteria;p__Actinobacteria;c__Thermoleophilia;o__Solirubrobacterales;f__Solirubrobacteraceae;g__Solirubrobacter;s__
OTU_1644	0	0	0	0	1	0	0	0	2	2	2	0	1	15	1	2	0	0	0	0	0	5	0	0	0	0	0	0	0	0	0	0	k__Bacteria;p__Firmicutes;c__Clostridia;o__Clostridiales;f__Ruminococcaceae;g__Candidatus_Soleaferrea;s__Candidatus_Soleaferrea_massiliensis
OTU_1645	1	2	1	1	0	0	0	19	0	0	1	0	0	0	0	2	0	0	7	0	1	0	1	3	0	0	2	0	0	0	0	2	k__Bacteria;p__Proteobacteria;c__Alphaproteobacteria;o__Rhodospirillales;f__Rhodospirillaceae;g__Thalassospira;s__
OTU_1646	0	0	0	1	0	3	0	0	0	0	0	1	18	1	3	2	1	0	4	7	1	0	1	0	0	1	0	7	0	21	1	1	k__Bacteria;p__Proteobacteria;c__Deltaproteobacteria;o__Desulfovibrionales;f__Desulfovibrionaceae;g__Desulfovibrio
OTU_1647	0	2	0	1	0	2	0	3	3	2	2	0	1	2	3	0	2	0	16	0	4	0	2	1	1	0	2	1	1	15	0	1	k__Bacteria;p__Firmicutes;c__Clostridia;o__Clostridiales;f__Ruminococcaceae;g__Ruminococcaceae_UCG-010;s__
OTU_1648	0	0	0	0	0	0	0	0	0	5	0	0	1	0	0	0	0	0	0	0	0	0	0	0	0	16	1	1	1	0	0	0	k__Bacteria;p__Proteobacteria;c__Betaproteobacteria;o__Nitrosomonadales;f__Nitrosomonadaceae;g__;s__
OTU_1649	1	2	0	0	0	0	0	7	0	6	0	0	0	0	0	3	0	1	3	0	0	0	0	1	0	1	2	0	0	0	0	1	k__Bacteria;p__Bacteroidetes;c__Bacteroidia;o__Bacteroidales;f__Prevotellaceae;g__Prevotellaceae_UCG-003;s__
OTU_1650	0	0	0	0	0	1	0	0	1	0	1	0	0	0	20	1	0	0	0	0	0	0	0	0	0	0	0	0	0	1	0	0	k__Bacteria;p__Firmicutes;c__Clostridia;o__Clostridiales;f__Lachnospiraceae
OTU_1651	0	0	0	3	1	1	1	1	6	0	2	0	0	1	0	2	3	1	7	2	2	4	4	5	0	0	3	0	4	6	1	1	k__Bacteria;p__Firmicutes;c__Clostridia;o__Clostridiales;f__Clostridiales_vadinBB60_group;g__;s__
OTU_1652	1	0	1	0	0	0	0	0	1	5	4	2	1	0	1	0	1	1	9	1	4	0	1	3	0	0	4	0	0	0	0	0	k__Bacteria;p__Firmicutes;c__Clostridia;o__Clostridiales
OTU_1653	0	0	0	0	0	0	0	0	0	16	2	0	1	2	1	0	0	2	0	0	0	0	0	0	0	2	0	0	0	0	0	0	k__Bacteria;p__Bacteroidetes;c__Sphingobacteriia;o__Sphingobacteriales;f__Chitinophagaceae;g__Taibaiella
OTU_1654	0	0	0	0	0	1	0	1	0	0	7	0	10	6	4	5	0	0	0	0	0	0	0	0	0	0	0	0	0	0	0	0	k__Bacteria
OTU_1655	2	4	4	0	0	2	1	2	0	4	3	1	0	0	22	8	1	3	4	0	3	1	3	44	0	5	45	25	5	14	1	0	k__Bacteria;p__Firmicutes;c__Bacilli;o__Lactobacillales;f__Lactobacillaceae;g__Lactobacillus;s__Lactobacillus_coleohominis
OTU_1656	0	0	0	0	0	0	0	0	0	0	3	0	0	0	0	0	0	2	18	0	1	0	1	1	0	0	1	0	0	0	0	0	k__Bacteria;p__Bacteroidetes;c__Bacteroidia;o__Bacteroidales;f__Rikenellaceae;g__Rikenellaceae_RC9_gut_group;s__
OTU_1657	0	0	0	0	0	0	0	0	0	1	0	0	3	5	15	9	0	0	0	0	0	0	0	0	0	0	0	0	0	0	0	0	k__Bacteria
OTU_1658	1	3	1	4	0	0	2	12	0	0	3	0	0	0	0	6	0	0	5	0	0	0	0	4	0	0	0	0	0	0	0	2	k__Bacteria;p__Firmicutes;c__Clostridia;o__Clostridiales;f__Clostridiales_vadinBB60_group;g__;s__
OTU_1659	0	0	0	0	0	0	0	0	0	1	0	0	0	0	1	0	1	17	1	5	0	0	3	0	0	0	0	0	0	0	0	0	k__Bacteria
OTU_1660	0	2	2	1	0	2	0	1	0	0	3	0	0	0	0	0	0	2	7	0	1	0	0	7	0	0	2	0	0	0	0	0	k__Bacteria;p__Tenericutes;c__Mollicutes;o__NB1-n;f__;g__;s__
OTU_1661	5	2	2	3	0	4	0	1	0	0	0	0	0	0	6	0	0	0	2	0	0	0	0	3	0	0	0	0	0	3	0	0	k__Bacteria;p__Tenericutes;c__Mollicutes;o__Mycoplasmatales;f__Mycoplasmataceae;g__Ureaplasma;s__
OTU_1662	0	1	0	0	0	0	0	0	0	0	21	1	0	0	3	0	0	0	0	0	0	0	0	0	0	0	0	0	0	0	0	0	k__Bacteria
OTU_1663	0	0	0	0	0	0	0	25	0	0	0	0	0	0	0	1	0	0	6	0	0	0	0	1	0	0	0	0	0	0	0	1	k__Bacteria;p__Spirochaetes;c__unidentified_Spirochaetes;o__Spirochaetales;f__Spirochaetaceae;g__Treponema_2;s__
OTU_1664	2	3	3	3	2	4	0	38	0	1	1	0	0	0	0	3	4	0	23	1	5	2	3	3	0	0	3	1	0	0	0	0	k__Bacteria;p__Firmicutes;c__Clostridia;o__Clostridiales;f__Christensenellaceae;g__Christensenellaceae_R-7_group;s__
OTU_1665	4	10	1	19	3	4	1	28	7	19	16	3	18	6	5	27	5	12	20	4	26	4	6	30	0	4	9	1	9	1	0	8	k__Bacteria;p__Firmicutes;c__Clostridia;o__Clostridiales;f__Ruminococcaceae;g__Ruminococcaceae_UCG-014;s__
OTU_1666	0	0	0	0	0	0	0	0	0	0	0	0	0	0	0	2	0	0	0	0	0	0	0	2	2	0	1	0	1	1	0	23	k__Bacteria;p__Deferribacteres;c__unidentified_Deferribacteres;o__Deferribacterales;f__Deferribacteraceae;g__Geovibrio;s__
OTU_1667	0	0	0	0	0	0	0	2	0	0	0	0	0	0	0	6	0	0	2	0	2	1	0	19	0	0	0	0	0	0	0	4	k__Bacteria;p__Firmicutes;c__Clostridia;o__Clostridiales;f__Ruminococcaceae;g__Ruminiclostridium_5
OTU_1668	0	0	0	0	0	0	0	0	4	1	0	0	0	0	0	1	2	0	0	0	0	1	0	0	5	1	5	0	1	2	0	3	k__Bacteria;p__Firmicutes;c__Clostridia;o__Clostridiales;f__Ruminococcaceae;g__Ruminococcaceae_UCG-013;s__
OTU_1669	0	0	0	0	0	0	0	0	4	0	1	1	0	0	1	0	1	1	1	4	0	3	0	0	0	0	10	4	2	6	0	1	k__Bacteria;p__Tenericutes;c__Mollicutes;o__Mollicutes_RF9;f__;g__;s__
OTU_1670	0	0	0	6	0	13	0	0	0	0	0	0	22	5	3	1	0	0	0	0	0	0	0	0	0	0	0	0	0	0	0	0	Unknown
OTU_1671	0	6	0	0	0	0	0	0	0	0	7	0	0	0	0	0	3	5	15	2	1	1	0	5	0	0	4	0	1	0	0	0	k__Bacteria;p__Firmicutes;c__Clostridia;o__Clostridiales;f__Ruminococcaceae;g__Ruminococcaceae_UCG-009;s__
OTU_1672	3	4	1	0	0	1	0	13	0	0	2	0	0	0	0	2	0	1	3	0	0	1	0	4	0	2	1	0	0	0	0	2	k__Bacteria;p__Firmicutes;c__Clostridia;o__Clostridiales;f__Ruminococcaceae;g__Ruminococcus_1
OTU_1673	0	2	0	0	0	0	0	6	0	0	3	0	0	0	0	1	1	2	10	1	1	1	0	2	0	0	1	0	0	0	0	2	k__Bacteria
OTU_1674	1	3	0	0	0	0	0	0	0	3	4	0	0	0	0	0	1	1	11	1	4	1	0	0	0	0	1	0	0	0	0	0	k__Bacteria;p__Firmicutes;c__Clostridia;o__Clostridiales;f__Ruminococcaceae
OTU_1675	2	1	0	2	0	0	0	9	0	1	1	1	3	0	0	2	0	0	0	0	0	0	0	5	0	0	0	0	0	0	0	1	k__Bacteria;p__Firmicutes;c__Erysipelotrichia;o__Erysipelotrichales;f__Erysipelotrichaceae;g__Erysipelotrichaceae_UCG-004;s__
OTU_1676	0	0	0	1	0	3	2	0	0	0	0	0	3	4	15	5	0	1	0	0	1	1	6	0	0	0	0	0	0	1	0	0	k__Bacteria
OTU_1677	7	1	0	2	0	1	2	0	0	2	3	0	0	2	8	0	0	0	0	0	0	0	0	0	0	0	0	0	0	0	0	0	k__Bacteria
OTU_1678	1	1	0	1	0	0	0	15	1	6	2	0	1	0	0	1	0	1	3	0	0	0	0	1	0	0	0	0	0	0	0	1	k__Bacteria;p__Deferribacteres;c__unidentified_Deferribacteres;o__Deferribacterales;f__Deferribacteraceae;g__Mucispirillum
OTU_1679	1	4	0	1	0	1	0	13	0	0	1	0	1	0	0	1	0	1	1	0	5	1	0	5	0	0	0	0	0	0	0	0	k__Bacteria;p__Actinobacteria;c__Coriobacteriia;o__Coriobacteriales;f__Coriobacteriaceae
OTU_1680	0	0	0	0	0	2	0	0	0	0	0	0	0	0	2	0	3	0	0	0	0	7	0	0	2	0	1	1	1	18	1	1	k__Bacteria;p__Firmicutes;c__Clostridia;o__Clostridiales;f__Lachnospiraceae
OTU_1681	0	0	0	0	0	0	0	0	0	0	0	0	0	0	34	0	0	0	0	0	0	0	0	0	0	0	0	0	0	0	0	0	k__Bacteria
OTU_1682	0	0	0	0	0	0	0	0	0	0	0	0	0	0	12	0	0	0	0	0	0	0	0	0	0	0	0	0	0	0	27	0	k__Bacteria
OTU_1683	24	0	0	0	0	0	0	0	0	0	0	0	0	0	5	0	0	0	0	0	0	0	0	0	0	0	0	0	0	0	0	0	Unknown
OTU_1684	0	1	0	1	0	0	0	2	0	0	4	0	0	0	0	0	1	1	29	0	32	1	2	4	0	0	3	0	1	0	0	0	k__Bacteria;p__Lentisphaerae;c__Lentisphaerae_RFP12_gut_group;o__;f__;g__;s__
OTU_1685	0	0	0	4	0	0	0	0	0	0	0	0	3	0	0	0	2	3	2	1	23	0	2	2	0	0	0	0	1	0	0	0	k__Bacteria;p__Firmicutes;c__Clostridia;o__Clostridiales;f__Lachnospiraceae
OTU_1686	0	0	0	0	2	0	0	0	0	0	0	0	2	1	0	4	1	0	0	0	1	7	0	2	0	0	0	3	3	0	1	1	k__Bacteria;p__Bacteroidetes;c__Bacteroidia;o__Bacteroidales;f__Rikenellaceae;g__Alistipes;s__
OTU_1687	0	0	0	23	0	0	0	0	0	0	0	0	0	0	0	0	0	0	0	0	1	0	0	0	0	0	0	0	0	0	0	0	k__Bacteria;p__Proteobacteria;c__Betaproteobacteria;o__Burkholderiales;f__Alcaligenaceae;g__;s__
OTU_1688	32	25	17	21	2	5	4	101	16	196	37	16	31	18	15	89	3	31	34	11	8	2	5	51	1	23	15	0	1	0	0	28	k__Bacteria;p__Firmicutes;c__Clostridia;o__Clostridiales;f__Lachnospiraceae
OTU_1689	0	0	0	1	0	0	0	0	0	0	0	0	18	3	0	3	0	0	0	0	3	0	0	1	0	0	0	0	0	0	0	0	k__Bacteria
OTU_1690	2	0	0	0	3	0	0	0	0	1	0	0	0	0	0	0	1	15	1	1	0	1	0	1	0	1	0	0	1	0	0	0	k__Bacteria;p__Bacteroidetes;c__Sphingobacteriia;o__Sphingobacteriales;f__Sphingobacteriaceae
OTU_1691	0	0	0	0	1	0	0	0	0	0	0	0	0	2	0	0	16	2	1	1	2	17	1	1	4	0	0	0	0	0	0	0	k__Bacteria;p__Firmicutes;c__Clostridia;o__Clostridiales;f__Ruminococcaceae;g__Ruminiclostridium_5;s__
OTU_1692	4	0	0	0	0	0	1	0	0	0	0	0	8	3	5	0	0	0	0	0	0	0	0	0	0	0	0	0	0	4	0	0	k__Bacteria
OTU_1693	2	2	1	1	0	1	1	13	0	0	1	0	0	0	0	6	0	0	4	1	1	1	0	7	0	0	0	0	0	0	0	2	k__Bacteria;p__Firmicutes;c__Clostridia;o__Clostridiales;f__Ruminococcaceae;g__Ruminococcaceae_UCG-010;s__
OTU_1694	0	0	1	6	0	0	0	0	0	0	1	0	1	0	0	0	1	1	2	0	20	0	2	1	0	0	0	0	2	0	0	0	k__Bacteria;p__Firmicutes;c__Clostridia;o__Clostridiales;f__Family_XIII;g__Anaerovorax;s__
OTU_1695	0	0	0	1	0	0	0	3	0	0	1	0	0	0	0	1	2	2	14	0	0	0	1	1	0	0	0	0	0	0	0	1	k__Bacteria;p__Bacteroidetes;c__Bacteroidia;o__Bacteroidales;f__Prevotellaceae;g__Prevotellaceae_UCG-003;s__
OTU_1696	0	0	29	0	0	0	0	1	0	1	0	0	0	0	0	0	0	0	0	0	0	0	0	0	0	0	0	5	0	0	0	0	k__Bacteria;p__Proteobacteria;c__Betaproteobacteria;o__Burkholderiales;f__Burkholderiaceae;g__Limnobacter;s__
OTU_1697	0	2	0	1	0	0	4	0	3	2	2	1	1	0	0	0	1	1	1	1	4	2	1	2	1	0	6	0	2	0	0	0	k__Bacteria;p__Firmicutes;c__Clostridia;o__Clostridiales;f__Ruminococcaceae;g__Ruminiclostridium_5;s__
OTU_1698	1	29	0	0	0	0	0	0	9	2	1	1	0	1	0	0	1	0	1	0	0	0	0	0	3	0	1	0	0	7	0	0	k__Bacteria;p__Proteobacteria;c__Deltaproteobacteria;o__Desulfovibrionales;f__Desulfovibrionaceae;g__Desulfovibrio;s__
OTU_1699	0	7	0	0	0	0	0	0	0	0	0	0	0	0	0	0	0	0	0	0	0	0	0	0	0	0	0	0	0	0	0	36	k__Bacteria;p__Cloacimonetes
OTU_1700	0	0	0	0	0	0	0	0	0	0	0	0	0	31	1	0	0	0	0	0	0	0	0	0	0	0	0	0	0	0	0	0	k__Bacteria
OTU_1701	3	0	0	0	0	0	0	0	0	2	0	0	0	0	0	0	1	18	1	3	1	0	0	0	0	3	0	0	0	0	0	0	k__Bacteria;p__Actinobacteria;c__unidentified_Actinobacteria;o__Pseudonocardiales;f__Pseudonocardiaceae;g__Saccharopolyspora
OTU_1702	0	0	0	0	0	0	0	0	0	1	11	46	1	0	0	1	1	0	0	1	0	0	0	0	0	0	0	0	0	0	2	0	k__Bacteria
OTU_1703	2	0	0	0	0	3	0	0	0	0	1	0	0	1	4	0	13	0	0	0	0	0	0	0	0	0	0	0	0	1	0	0	Unknown
OTU_1704	4	2	1	2	0	1	2	12	0	0	1	0	0	0	0	2	0	0	0	0	1	0	0	5	0	1	1	0	0	0	0	0	k__Bacteria;p__Firmicutes;c__Clostridia;o__Clostridiales;f__Ruminococcaceae;g__Ruminiclostridium_5;s__
OTU_1705	0	4	0	1	0	0	0	5	0	10	1	0	2	0	0	4	1	4	5	0	0	0	0	2	0	0	1	0	0	0	0	2	k__Bacteria
OTU_1706	26	0	0	0	0	0	0	0	0	0	0	0	0	0	0	0	0	0	0	0	0	0	0	0	0	0	0	0	0	0	0	0	k__Bacteria
OTU_1707	12	0	0	0	0	0	1	1	0	0	0	0	0	0	1	0	3	0	0	0	0	0	0	1	5	0	2	4	0	20	1	1	k__Bacteria;p__Bacteroidetes;c__Bacteroidia;o__Bacteroidales
OTU_1708	0	0	2	0	0	0	0	0	1	2	0	1	5	2	8	3	0	0	0	1	0	0	0	1	0	0	0	2	0	0	0	0	k__Bacteria;p__Proteobacteria;c__Deltaproteobacteria;o__Desulfovibrionales;f__Desulfovibrionaceae;g__;s__
OTU_1709	0	0	0	0	0	0	0	0	0	0	0	0	0	0	0	0	9	13	0	0	0	0	15	1	0	0	0	0	0	0	0	0	k__Bacteria
OTU_1710	2	0	1	1	0	0	0	11	0	3	0	0	1	0	0	5	0	0	0	0	0	0	0	4	0	0	0	0	0	0	0	2	k__Bacteria;p__Firmicutes;c__Erysipelotrichia;o__Erysipelotrichales;f__Erysipelotrichaceae;g__Anaerorhabdus_furcosa_group;s__
OTU_1711	1	5	1	1	1	1	1	5	0	0	1	0	0	0	0	6	0	0	2	1	0	0	1	1	0	0	0	0	0	0	0	0	k__Bacteria;p__Proteobacteria;c__Alphaproteobacteria;o__Rhodospirillales;f__Rhodospirillaceae
OTU_1712	0	22	0	0	0	0	0	1	0	0	0	0	0	0	0	0	0	0	2	0	0	0	0	0	0	0	1	0	0	0	0	0	k__Bacteria;p__Actinobacteria;c__Thermoleophilia;o__Solirubrobacterales;f__Solirubrobacteraceae;g__Solirubrobacter;s__
OTU_1713	1	2	0	19	1	1	0	4	0	1	0	0	14	0	0	2	11	8	9	7	81	7	10	15	0	0	3	0	9	0	0	2	k__Bacteria;p__Firmicutes;c__Clostridia;o__Clostridiales;f__Lachnospiraceae;g__Marvinbryantia;s__
OTU_1714	0	0	0	0	17	1	1	0	0	0	0	0	0	1	0	0	0	0	0	0	0	3	0	0	0	0	0	0	0	0	0	0	k__Bacteria;p__Proteobacteria;c__Betaproteobacteria;o__Burkholderiales;f__Alcaligenaceae
OTU_1715	1	3	1	15	0	0	7	0	0	6	1	2	1	0	2	3	1	1	2	0	1	0	14	1	0	0	0	4	1	3	1	1	k__Bacteria;p__Tenericutes;c__Mollicutes;o__Mollicutes_RF9;f__;g__;s__
OTU_1716	25	2	6	3	0	2	1	0	24	15	9	6	6	1	8	7	10	6	2	18	5	3	1	13	14	6	13	29	18	17	1	3	k__Bacteria;p__Firmicutes;c__Clostridia;o__Clostridiales;f__Lachnospiraceae;g__Lachnospiraceae_UCG-010;s__
OTU_1717	0	0	0	4	0	0	0	2	0	0	0	0	10	0	0	0	1	6	1	2	27	1	1	7	0	0	0	0	6	0	0	0	k__Bacteria;p__Firmicutes;c__Clostridia;o__Clostridiales;f__Lachnospiraceae;g__Eubacterium_hallii_group;s__
OTU_1718	0	1	0	1	0	0	0	0	0	0	1	0	3	0	0	0	0	1	1	1	23	0	1	1	0	0	0	0	2	0	0	0	k__Bacteria;p__Firmicutes;c__Clostridia;o__Clostridiales;f__Lachnospiraceae;g__Acetitomaculum;s__
OTU_1719	0	0	0	0	0	0	0	4	0	2	0	0	0	2	0	15	0	0	0	0	0	0	0	2	0	1	0	0	0	0	0	0	k__Bacteria;p__Firmicutes;c__OPB54;o__;f__;g__;s__
OTU_1720	2	2	0	0	0	0	0	21	0	0	0	0	0	0	0	3	0	0	0	0	0	0	0	4	0	0	0	0	0	0	0	0	k__Bacteria;p__Bacteroidetes;c__Bacteroidia;o__Bacteroidales;f__Rikenellaceae;g__Rikenellaceae_RC9_gut_group;s__
OTU_1721	2	0	0	0	0	0	0	2	2	6	3	1	2	15	1	5	1	6	1	2	1	6	1	1	0	2	0	0	0	0	0	1	k__Bacteria;p__Bacteroidetes;c__Bacteroidia;o__Bacteroidales;f__Bacteroidaceae;g__Bacteroides;s__Bacteroides_fragilis
OTU_1722	1	2	0	6	4	1	0	12	0	0	0	0	0	0	0	5	0	0	0	0	0	0	0	2	0	0	0	0	0	0	0	2	k__Bacteria;p__Firmicutes;c__Clostridia;o__Clostridiales;f__Ruminococcaceae;g__Ruminococcaceae_UCG-013;s__
OTU_1723	0	1	0	2	0	2	1	16	0	0	1	0	0	0	0	1	1	0	4	0	0	0	0	0	0	0	2	0	0	0	0	1	k__Bacteria;p__Tenericutes;c__Mollicutes;o__NB1-n;f__;g__;s__
OTU_1724	0	0	0	0	0	0	0	0	0	0	0	1	0	0	19	0	0	0	0	0	0	0	0	0	0	0	0	0	0	0	0	0	k__Bacteria
OTU_1725	1	1	1	3	1	1	1	6	0	0	0	1	0	0	0	6	0	0	0	0	0	0	0	5	0	0	1	0	0	0	0	1	k__Bacteria;p__Firmicutes;c__Clostridia;o__Clostridiales;f__Ruminococcaceae;g__Ruminiclostridium_5;s__
OTU_1726	0	2	0	4	0	0	0	3	5	1	0	0	3	0	0	0	2	2	1	1	18	0	2	5	2	0	0	0	2	0	0	0	k__Bacteria;p__Firmicutes;c__Clostridia;o__Clostridiales;f__Ruminococcaceae;g__Ruminococcaceae_UCG-013;s__
OTU_1727	0	1	21	0	0	1	0	0	0	0	0	0	0	0	0	0	0	0	0	0	0	0	0	0	0	0	0	0	0	0	0	0	k__Bacteria;p__Proteobacteria;c__Gammaproteobacteria;o__Cellvibrionales;f__Cellvibrionaceae;g__Cellvibrio;s__
OTU_1728	3	2	1	4	2	0	0	16	0	0	0	0	0	0	0	7	0	0	0	0	0	0	0	0	0	0	0	0	0	0	0	4	k__Bacteria;p__Firmicutes;c__Clostridia;o__Clostridiales;f__Clostridiales_vadinBB60_group;g__;s__
OTU_1729	0	5	0	0	1	0	0	1	0	0	1	0	0	0	0	1	2	0	14	1	1	0	0	3	1	0	2	0	0	0	0	0	k__Bacteria;p__Firmicutes;c__Clostridia;o__Clostridiales
OTU_1730	7	4	2	3	0	0	2	11	2	11	8	0	2	1	2	2	1	3	15	1	2	0	1	6	0	3	1	0	0	1	0	2	k__Bacteria;p__Firmicutes;c__Clostridia;o__Clostridiales
OTU_1731	3	15	1	3	0	0	0	17	0	0	2	0	0	0	0	4	0	1	4	0	0	0	0	4	0	0	2	0	0	0	0	2	k__Bacteria;p__Bacteroidetes;c__Bacteroidia;o__Bacteroidales;f__Rikenellaceae;g__dgA-11_gut_group;s__
OTU_1732	0	0	0	0	0	0	0	2	0	0	0	0	0	0	0	0	0	0	0	0	1	0	0	21	0	0	0	0	0	0	0	0	k__Bacteria;p__Proteobacteria;c__Deltaproteobacteria;o__GR-WP33-30;f__unidentified_GR-WP33-30;g__unidentified_GR-WP33-30;s__bacterium_enrichment_culture_clone_B30.2011.
OTU_1733	0	0	0	0	0	0	0	0	0	0	1	0	0	0	0	0	0	0	0	0	0	0	27	0	0	0	0	0	0	0	0	0	k__Bacteria
OTU_1734	1	1	0	0	0	2	0	0	0	2	12	2	0	1	5	1	0	1	1	0	0	0	0	0	0	0	1	0	0	5	2	0	k__Bacteria
OTU_1735	0	1	0	2	0	0	1	12	0	0	0	0	0	0	0	1	0	0	0	0	0	0	0	7	0	0	0	0	0	0	0	1	k__Bacteria;p__Firmicutes;c__Clostridia;o__Clostridiales
OTU_1736	0	0	0	0	0	0	0	0	0	0	24	0	0	0	2	0	0	0	0	0	0	0	0	0	0	0	0	0	0	0	0	0	k__Bacteria
OTU_1737	1	1	1	0	0	18	0	1	0	1	0	0	0	4	14	0	5	2	0	0	1	5	0	0	0	0	0	0	0	0	0	0	k__Bacteria
OTU_1738	0	0	0	0	0	0	1	0	14	1	2	2	4	0	0	2	1	0	0	0	1	1	0	8	1	0	0	0	0	0	0	0	k__Bacteria;p__Firmicutes;c__Bacilli;o__Lactobacillales;f__Lactobacillaceae;g__Lactobacillus;s__Lactobacillus_curvatus
OTU_1739	2	3	1	1	0	0	1	29	1	2	0	0	0	0	0	1	0	0	0	0	0	0	0	11	0	0	0	0	0	0	0	3	k__Bacteria;p__Firmicutes;c__Clostridia;o__Clostridiales;f__Christensenellaceae;g__Christensenellaceae_R-7_group
OTU_1740	0	0	0	0	0	0	0	1	3	1	0	1	0	0	0	1	12	1	0	0	2	1	1	4	3	0	0	0	0	0	0	4	k__Bacteria;p__Firmicutes;c__Clostridia;o__Clostridiales;f__Clostridiaceae_1;g__Clostridium_sensu_stricto_1;s__Clostridium_baratii
OTU_1741	0	0	0	0	0	22	0	0	0	0	0	0	0	0	0	0	0	0	0	0	0	0	0	0	0	0	0	0	0	0	0	0	k__Bacteria
OTU_1742	0	0	0	0	0	0	0	0	0	0	0	1	34	0	0	0	0	0	0	0	0	0	0	0	0	0	0	0	0	0	0	0	k__Bacteria
OTU_1743	0	0	0	0	0	0	2	0	0	1	0	1	0	2	3	19	0	0	0	0	0	0	0	0	0	0	0	0	0	1	0	0	Unknown
OTU_1744	54	80	44	47	14	15	20	345	7	66	52	5	11	6	8	113	19	22	158	7	12	12	9	152	0	7	27	0	0	1	1	66	k__Bacteria;p__Firmicutes;c__Clostridia;o__Clostridiales;f__Ruminococcaceae;g__Eubacterium_coprostanoligenes_group;s__
OTU_1745	0	7	2	4	0	1	1	33	0	1	1	0	0	0	0	6	0	0	7	0	0	0	0	8	0	0	1	1	0	0	0	1	k__Bacteria;p__Firmicutes;c__Clostridia;o__Clostridiales;f__Ruminococcaceae;g__Ruminococcaceae_UCG-013;s__
OTU_1746	0	1	3	1	1	0	1	13	0	0	0	0	0	0	0	3	0	0	0	0	0	0	0	4	1	0	0	0	0	0	0	2	k__Bacteria;p__Firmicutes;c__Clostridia;o__Clostridiales;f__Ruminococcaceae;g__Ruminiclostridium_5;s__
OTU_1747	3	0	0	0	0	2	0	14	0	0	0	0	0	0	0	2	1	0	0	0	0	0	0	5	0	0	1	0	0	0	0	1	k__Bacteria;p__Firmicutes;c__Clostridia;o__Clostridiales;f__Christensenellaceae;g__;s__
OTU_1748	0	0	0	0	0	0	0	0	0	0	0	0	0	0	38	0	0	0	0	0	0	0	0	0	0	0	0	0	0	0	0	0	k__Bacteria
OTU_1749	1	8	3	2	1	2	0	31	11	12	21	2	17	9	7	116	3	2	24	3	2	1	4	29	0	0	7	0	1	1	1	30	k__Bacteria;p__Firmicutes;c__Clostridia;o__Clostridiales;f__Ruminococcaceae;g__Ruminococcus_1;s__
OTU_1750	0	1	0	0	8	0	0	1	0	0	0	0	0	2	0	0	0	0	1	0	0	1	0	1	0	0	20	0	0	0	0	0	k__Bacteria;p__Bacteroidetes;c__Bacteroidia;o__Bacteroidales;f__Prevotellaceae;g__Prevotellaceae_UCG-003;s__
OTU_1751	0	0	1	22	0	1	0	0	0	1	0	0	2	0	0	0	0	0	0	0	0	0	0	0	0	0	0	0	1	0	0	0	k__Bacteria;p__Gemmatimonadetes;c__unidentified_Gemmatimonadetes;o__Gemmatimonadales;f__Gemmatimonadaceae;g__;s__
OTU_1752	0	3	0	0	1	0	1	3	0	0	2	0	0	0	0	2	0	1	8	2	1	3	1	6	0	0	1	0	0	0	0	0	k__Bacteria;p__Firmicutes;c__Clostridia;o__Clostridiales
OTU_1753	0	0	0	2	0	0	0	0	0	0	0	0	3	0	0	1	1	3	2	0	18	0	0	2	0	0	0	0	1	0	0	0	k__Bacteria;p__Firmicutes;c__Erysipelotrichia;o__Erysipelotrichales;f__Erysipelotrichaceae
OTU_1754	0	1	2	6	3	1	1	12	0	0	2	0	0	0	0	13	0	0	4	0	1	1	0	6	0	0	2	0	0	1	0	6	k__Bacteria;p__Firmicutes;c__Clostridia;o__Clostridiales;f__Ruminococcaceae;g__Ruminococcaceae_UCG-014;s__
OTU_1755	0	0	0	11	0	0	0	0	0	0	0	0	7	0	0	0	2	6	4	2	76	1	3	5	0	0	0	1	7	0	0	0	k__Bacteria;p__Actinobacteria;c__Coriobacteriia;o__Coriobacteriales;f__Coriobacteriaceae
OTU_1756	0	3	1	2	0	1	0	24	0	0	3	0	0	0	0	3	0	0	16	0	2	2	1	7	0	1	1	0	0	0	0	4	k__Bacteria;p__Firmicutes;c__Clostridia;o__Clostridiales;f__Lachnospiraceae;g__Moryella;s__
OTU_1757	0	0	2	0	0	0	0	0	0	0	0	0	0	0	0	0	0	0	0	0	0	0	0	0	1	0	3	33	1	1	0	0	k__Bacteria;p__Bacteroidetes;c__Bacteroidia;o__Bacteroidales;f__Bacteroidales_S24-7_group;g__;s__
OTU_1758	0	0	0	0	0	0	0	0	7	1	3	0	2	0	0	2	0	0	0	0	0	1	0	0	2	0	0	0	4	0	0	1	k__Bacteria;p__Bacteroidetes;c__Bacteroidia;o__Bacteroidales;f__Porphyromonadaceae;g__Coprobacter
OTU_1759	0	0	0	3	0	0	0	0	0	0	0	0	1	0	0	0	0	1	0	9	3	0	0	1	1	1	1	0	6	0	0	0	k__Bacteria;p__Firmicutes;c__Clostridia;o__Clostridiales;f__Clostridiales_vadinBB60_group;g__;s__
OTU_1760	4	47	0	4	3	1	0	0	2	27	10	1	23	18	7	22	0	3	0	0	2	1	0	10	0	1	0	1	1	18	0	4	k__Bacteria;p__Actinobacteria;c__unidentified_Actinobacteria;o__Corynebacteriales;f__Corynebacteriaceae;g__Corynebacterium_1
OTU_1761	0	1	1	15	0	0	0	0	0	0	0	0	1	0	0	0	0	0	0	0	1	0	0	0	0	0	0	0	1	0	0	0	k__Bacteria;p__Saccharibacteria;c__;o__;f__;g__;s__
OTU_1762	0	0	0	0	0	0	1	0	5	0	4	1	2	1	0	2	5	0	1	2	4	0	7	0	2	1	0	0	0	0	0	0	k__Bacteria;p__Firmicutes;c__Erysipelotrichia;o__Erysipelotrichales;f__Erysipelotrichaceae;g__Faecalitalea;s__Eubacterium_tortuosum
OTU_1763	0	0	24	0	6	0	0	1	0	0	0	0	0	0	1	0	0	0	0	0	3	1	0	0	0	0	0	0	1	0	0	0	k__Bacteria;p__Proteobacteria;c__Alphaproteobacteria;o__Rhizobiales;f__Methylobacteriaceae;g__Microvirga;s__
OTU_1764	0	0	0	0	0	0	0	0	0	0	0	0	23	0	0	1	0	0	0	0	0	0	0	0	0	0	0	0	0	0	0	0	k__Bacteria;p__Bacteroidetes;c__Bacteroidia;o__Bacteroidales;f__Prevotellaceae;g__Alloprevotella;s__
OTU_1765	0	0	0	0	0	0	0	0	0	0	0	0	0	24	10	0	0	0	0	0	0	0	0	0	0	0	0	0	0	0	0	0	k__Bacteria
OTU_1766	0	0	0	0	0	0	0	1	0	3	5	0	0	0	7	15	0	0	0	0	0	0	0	0	0	0	2	0	0	0	2	2	k__Bacteria
OTU_1767	0	0	0	0	0	20	0	0	0	0	0	0	0	0	0	0	0	0	0	0	0	0	0	0	0	0	0	0	0	0	0	0	k__Bacteria
OTU_1768	0	0	0	0	0	0	0	0	6	1	0	2	0	1	1	2	3	0	1	7	2	0	0	0	0	0	0	0	0	0	0	0	k__Bacteria;p__Proteobacteria;c__Alphaproteobacteria
OTU_1769	0	0	0	0	0	0	0	0	0	0	0	0	0	0	0	0	0	0	0	0	0	0	1	0	1	0	0	0	0	0	18	0	k__Bacteria;p__Proteobacteria;c__Betaproteobacteria;o__Burkholderiales;f__Burkholderiaceae
OTU_1770	1	0	2	1	0	0	1	10	0	0	0	0	0	0	0	5	0	1	0	0	0	0	0	3	0	0	0	0	0	0	0	0	k__Bacteria;p__Firmicutes;c__Clostridia;o__Clostridiales;f__Christensenellaceae;g__Christensenellaceae_R-7_group
OTU_1771	18	0	0	0	0	0	0	0	0	0	0	0	0	0	0	0	0	0	0	0	0	0	0	0	0	0	0	0	0	0	0	0	k__Bacteria
OTU_1772	4	6	1	3	0	1	2	35	1	2	2	0	1	0	0	4	3	1	20	0	1	1	1	7	0	0	3	0	0	0	0	3	k__Bacteria;p__Bacteroidetes;c__Bacteroidia;o__Bacteroidales;f__Rikenellaceae;g__Rikenellaceae_RC9_gut_group;s__
OTU_1773	0	0	0	1	0	0	0	0	0	0	0	0	4	0	0	0	2	1	2	0	25	0	2	4	0	0	0	0	3	0	0	0	k__Bacteria;p__Firmicutes;c__Erysipelotrichia;o__Erysipelotrichales;f__Erysipelotrichaceae;g__Solobacterium;s__
OTU_1774	0	1	0	0	0	22	0	1	0	0	0	0	0	0	0	0	0	0	0	0	0	0	0	0	0	0	0	0	0	0	0	0	k__Bacteria;p__Bacteroidetes;c__Sphingobacteriia;o__Sphingobacteriales;f__Sphingobacteriaceae;g__Parapedobacter;s__
OTU_1775	1	0	0	0	0	0	0	4	0	15	2	0	0	1	0	3	0	2	0	0	0	0	0	0	0	2	0	0	0	0	0	0	k__Bacteria;p__Bacteroidetes;c__Bacteroidia;o__Bacteroidales;f__Prevotellaceae;g__Prevotellaceae_UCG-003;s__
OTU_1776	1	1	0	2	0	0	0	7	0	0	0	0	0	0	0	0	0	1	8	0	0	0	0	2	0	0	1	0	0	0	0	1	k__Bacteria;p__Bacteroidetes;c__Bacteroidia;o__Bacteroidales;f__Rikenellaceae;g__U29-B03;s__
OTU_1777	0	0	0	0	0	0	0	0	0	0	0	0	1	0	0	0	3	0	0	33	5	1	1	1	0	1	0	0	16	2	2	2	k__Bacteria;p__Firmicutes
OTU_1778	0	2	0	0	0	0	0	0	0	0	2	0	0	0	0	0	0	0	12	0	3	1	0	4	0	0	4	0	0	0	0	0	k__Bacteria;p__Firmicutes;c__Clostridia;o__Clostridiales;f__Clostridiales_vadinBB60_group;g__;s__
OTU_1779	3	2	0	1	0	1	0	10	0	0	0	0	0	0	0	3	0	1	5	1	0	0	0	2	0	0	1	0	0	0	0	1	k__Bacteria;p__Firmicutes;c__Clostridia;o__Clostridiales;f__Ruminococcaceae;g__Ruminococcaceae_UCG-010;s__
OTU_1780	0	0	0	5	0	0	1	0	0	0	0	0	2	0	0	0	2	3	2	0	16	1	3	1	0	0	0	0	1	0	0	0	k__Bacteria;p__Firmicutes;c__Clostridia;o__Clostridiales;f__Lachnospiraceae;g__Lachnospiraceae_NK3A20_group;s__
OTU_1781	1	1	2	1	2	0	0	8	0	0	0	0	0	0	0	5	0	0	0	1	0	0	0	3	0	0	0	0	0	0	0	1	k__Bacteria;p__Firmicutes;c__Clostridia;o__Clostridiales;f__Christensenellaceae;g__;s__
OTU_1782	0	0	0	0	0	0	0	0	0	0	0	0	0	0	17	1	0	0	0	0	0	0	1	0	0	0	0	0	0	0	0	0	k__Bacteria
OTU_1783	1	1	1	0	1	0	1	16	0	0	1	0	0	0	0	6	0	0	1	0	0	1	0	6	0	0	0	0	0	0	0	2	k__Bacteria;p__Firmicutes;c__Clostridia;o__Clostridiales;f__Lachnospiraceae;g__Eubacterium_ruminantium_group;s__
OTU_1784	1	0	0	0	0	0	0	0	5	3	2	0	0	0	2	4	0	0	2	0	1	1	0	0	2	2	0	0	0	1	0	1	k__Bacteria;p__Bacteroidetes;c__Bacteroidia;o__Bacteroidales;f__Porphyromonadaceae;g__Parabacteroides;s__Parabacteroides_merdae
OTU_1785	1	1	1	1	16	0	0	0	0	0	0	0	0	0	0	1	0	0	0	0	0	1	0	2	0	0	0	0	0	0	0	0	k__Bacteria;p__Firmicutes;c__Clostridia
OTU_1786	0	0	0	0	0	1	0	0	1	2	0	0	1	1	17	1	0	0	0	0	0	0	0	0	0	0	0	0	0	2	0	0	k__Bacteria;p__Proteobacteria;c__Gammaproteobacteria;o__Pasteurellales;f__Pasteurellaceae;g__Mannheimia
OTU_1787	0	1	0	0	0	0	0	0	0	0	0	0	0	0	0	1	1	0	0	1	1	2	0	12	1	0	0	0	0	0	0	2	k__Bacteria;p__Firmicutes;c__Clostridia;o__Clostridiales;f__Ruminococcaceae;g__Ruminiclostridium_5;s__
OTU_1788	0	2	1	0	0	0	0	13	0	1	0	0	0	0	0	2	0	0	6	0	0	0	0	0	0	0	0	0	0	0	0	0	k__Bacteria;p__Bacteroidetes;c__Bacteroidia;o__Bacteroidales;f__Bacteroidales_BS11_gut_group;g__;s__
OTU_1789	2	0	1	1	0	1	0	11	0	0	0	0	0	0	0	3	0	0	0	0	0	0	0	2	0	0	0	0	0	0	0	4	k__Bacteria;p__Firmicutes;c__Clostridia;o__Clostridiales;f__Ruminococcaceae
OTU_1790	0	0	0	0	0	0	0	2	0	0	0	0	0	0	0	0	0	1	2	0	1	0	1	16	0	0	0	0	0	0	0	1	k__Bacteria;p__Proteobacteria;c__Gammaproteobacteria;o__Aeromonadales;f__Succinivibrionaceae;g__Anaerobiospirillum
OTU_1791	0	0	0	0	0	0	0	0	0	0	0	0	0	0	0	0	0	0	0	0	0	0	0	0	0	0	0	0	0	0	19	0	k__Bacteria
OTU_1792	0	0	0	0	0	0	0	0	0	0	12	2	0	20	5	8	0	0	0	0	0	0	0	0	0	0	0	0	0	1	0	0	k__Bacteria
OTU_1793	1	1	0	25	0	0	0	0	0	0	0	1	14	1	0	0	3	6	5	3	85	3	5	7	0	0	0	1	13	0	0	0	k__Bacteria;p__Firmicutes;c__Clostridia;o__Clostridiales;f__Ruminococcaceae;g__Ruminococcus_2;s__
OTU_1794	0	0	0	0	0	0	0	0	0	0	0	0	0	0	0	1	1	0	0	0	0	0	0	3	1	0	1	3	0	1	0	13	k__Bacteria;p__Proteobacteria;c__Alphaproteobacteria;o__Rhizobiales;f__Rhodobiaceae;g__;s__
OTU_1795	0	0	0	0	0	0	0	0	0	0	0	0	22	0	0	0	0	0	0	0	0	0	0	0	0	0	0	0	0	0	0	0	k__Bacteria
OTU_1796	0	0	0	0	0	0	0	0	0	0	0	0	0	0	0	0	0	0	30	0	0	0	0	0	0	0	0	0	0	0	0	0	k__Bacteria
OTU_1797	0	0	0	0	0	0	0	0	0	3	1	0	0	3	5	8	0	0	0	0	0	0	0	0	0	0	0	0	0	0	0	0	k__Bacteria
OTU_1798	3	2	1	3	1	0	2	3	0	0	1	0	0	0	0	2	0	1	5	0	1	0	0	6	0	0	1	0	0	0	0	2	k__Bacteria;p__Firmicutes;c__Clostridia;o__Clostridiales;f__Lachnospiraceae;g__Coprococcus_2
OTU_1799	0	0	0	0	0	0	1	0	0	0	0	0	0	0	0	0	0	0	0	0	0	0	2	0	1	0	1	0	0	0	16	1	k__Bacteria;p__Proteobacteria;c__Betaproteobacteria;o__Rhodocyclales;f__Rhodocyclaceae
OTU_1800	2	4	0	0	1	1	0	3	0	0	0	0	0	0	0	0	0	2	8	0	1	0	1	6	0	0	0	0	0	0	0	0	k__Bacteria;p__Firmicutes;c__Clostridia;o__Clostridiales;f__Ruminococcaceae;g__Ruminococcaceae_UCG-002;s__
OTU_1801	0	9	3	4	0	2	0	20	0	0	6	0	0	0	0	8	2	0	19	1	0	2	3	4	0	0	4	1	0	0	0	5	k__Bacteria;p__Firmicutes;c__Clostridia;o__Clostridiales;f__Ruminococcaceae;g__Ruminococcaceae_UCG-010;s__
OTU_1802	1	0	0	2	0	3	0	2	0	7	3	0	3	7	29	0	0	1	0	0	0	0	0	0	0	0	0	0	0	0	0	0	k__Bacteria
OTU_1803	1	0	1	0	0	1	17	2	0	0	0	0	0	0	0	1	0	0	0	0	0	0	1	8	0	0	0	0	0	0	0	0	k__Bacteria;p__Proteobacteria;c__Alphaproteobacteria;o__Rhizobiales
OTU_1804	0	3	1	1	2	0	0	22	0	0	0	0	0	0	0	7	0	0	2	1	0	0	1	4	0	0	0	0	0	0	0	6	k__Bacteria;p__Firmicutes;c__Clostridia;o__Clostridiales;f__Christensenellaceae;g__Christensenellaceae_R-7_group;s__
OTU_1805	2	0	0	0	0	0	1	0	0	9	10	0	1	3	1	4	0	0	0	0	0	0	0	0	0	1	1	0	0	0	0	0	k__Bacteria
OTU_1806	1	1	0	0	0	1	0	8	0	0	2	0	0	0	0	2	0	1	7	0	0	0	0	2	0	0	2	1	0	0	0	0	k__Bacteria;p__Cyanobacteria;c__Melainabacteria;o__Gastranaerophilales;f__;g__;s__
OTU_1807	0	1	1	0	0	0	0	0	0	0	0	0	0	0	0	0	15	2	0	1	0	1	1	1	3	0	0	0	0	0	0	0	k__Bacteria;p__Gemmatimonadetes;c__unidentified_Gemmatimonadetes;o__Gemmatimonadales;f__Gemmatimonadaceae;g__;s__
OTU_1808	0	0	0	0	0	0	0	0	0	0	0	0	0	0	0	1	0	0	0	0	3	0	2	20	0	0	0	0	0	0	0	1	k__Bacteria;p__Proteobacteria;c__Alphaproteobacteria;o__Rhodospirillales
OTU_1809	0	0	0	8	0	0	0	0	0	0	0	0	5	0	0	0	2	3	1	0	12	0	1	2	0	0	0	0	0	0	0	0	k__Bacteria;p__Firmicutes;c__Clostridia;o__Clostridiales;f__Ruminococcaceae
OTU_1810	0	17	1	0	0	0	0	0	0	0	2	0	0	0	0	0	0	0	2	0	0	0	0	0	0	0	1	0	0	0	0	0	k__Bacteria;p__Proteobacteria;c__Betaproteobacteria;o__Rhodocyclales;f__Rhodocyclaceae;g__;s__
OTU_1811	0	0	0	0	0	0	0	0	0	0	0	0	0	0	0	0	1	1	1	7	3	0	7	7	0	0	1	0	0	0	0	0	k__Bacteria;p__Bacteroidetes;c__Cytophagia;o__Order_III;f__;g__;s__
OTU_1812	0	0	0	3	0	0	0	0	0	0	0	0	3	0	0	0	2	2	0	1	11	1	0	1	0	0	0	0	0	0	0	0	k__Bacteria;p__Tenericutes;c__Mollicutes;o__Mollicutes_RF9;f__;g__;s__
OTU_1813	0	0	0	0	0	0	0	0	0	0	0	0	0	25	0	0	0	0	0	0	0	0	0	0	0	0	0	0	0	0	0	0	k__Bacteria
OTU_1814	0	0	0	5	3	0	0	0	0	0	5	0	0	0	7	0	0	0	0	0	0	0	4	0	0	1	0	0	0	0	0	0	Unknown
OTU_1815	0	0	0	0	0	0	0	0	0	0	0	0	0	0	0	0	9	4	9	9	1	2	6	3	0	0	0	0	0	0	0	0	k__Bacteria;p__Cyanobacteria;c__unidentified_Cyanobacteria;o__SubsectionI;f__FamilyI;g__Synechococcus;s__
OTU_1816	1	0	0	1	1	0	9	0	2	0	0	0	0	0	0	0	0	1	1	0	0	3	3	1	0	0	0	0	1	0	0	0	k__Bacteria;p__Proteobacteria;c__Alphaproteobacteria
OTU_1817	0	0	0	0	0	0	0	0	2	0	0	0	13	0	0	0	0	0	0	0	2	0	0	0	0	0	0	0	1	0	0	0	k__Bacteria
OTU_1818	0	0	0	0	0	0	0	0	0	0	0	0	0	17	1	0	0	0	0	0	0	0	0	0	0	0	0	0	0	0	0	0	k__Bacteria
OTU_1819	0	0	0	5	0	0	0	0	0	0	0	0	4	0	0	0	3	0	0	0	11	0	0	0	0	0	0	0	2	0	0	0	k__Bacteria
OTU_1820	0	0	0	0	0	0	1	0	1	2	0	0	0	0	0	0	0	8	0	0	0	0	10	2	1	0	0	4	0	0	0	0	k__Bacteria;p__Bacteroidetes
OTU_1821	0	0	3	0	0	0	0	0	0	0	0	0	0	0	0	0	3	0	1	4	0	0	0	0	0	0	1	24	1	0	0	0	k__Bacteria;p__Tenericutes;c__Mollicutes;o__Mollicutes_RF9;f__;g__;s__
OTU_1822	1	0	0	1	0	0	0	0	1	0	0	0	0	0	0	0	15	3	1	1	0	0	2	0	2	0	0	0	0	0	1	1	k__Bacteria;p__Firmicutes;c__Clostridia;o__Clostridiales
OTU_1823	0	1	0	0	0	0	0	0	0	0	0	22	0	0	0	0	0	0	1	0	0	0	0	0	0	0	0	0	0	0	0	0	k__Bacteria
OTU_1824	0	0	0	0	0	0	0	0	0	0	0	0	23	0	1	0	0	0	0	0	0	0	0	0	0	0	0	0	0	0	0	0	k__Bacteria
OTU_1825	0	0	0	0	0	0	0	0	0	0	0	0	23	0	1	0	0	0	0	0	0	0	0	0	0	0	0	0	0	0	0	0	k__Bacteria
OTU_1826	0	0	0	0	0	0	0	0	0	0	0	0	0	0	0	0	0	0	0	27	0	0	0	1	0	0	0	0	0	0	0	0	k__Bacteria;p__Bacteroidetes;c__Bacteroidia;o__Bacteroidales;f__Bacteroidales_S24-7_group;g__;s__
OTU_1827	1	1	0	0	0	0	0	9	0	0	0	0	0	0	0	2	0	0	0	0	1	0	1	3	0	0	0	0	0	0	0	4	k__Bacteria;p__Firmicutes;c__Clostridia;o__Clostridiales;f__Lachnospiraceae;g__Eubacterium_hallii_group
OTU_1828	1	4	2	2	0	1	3	9	0	0	0	0	0	0	0	4	2	1	9	0	3	0	0	2	1	0	2	0	0	0	0	0	k__Bacteria;p__Firmicutes;c__Clostridia;o__Clostridiales;f__Lachnospiraceae;g__Cellulosilyticum;s__
OTU_1829	5	6	3	10	5	2	3	61	0	1	2	0	0	0	0	12	2	3	23	2	3	0	2	42	0	0	1	0	0	0	0	12	k__Bacteria;p__Firmicutes;c__Clostridia;o__Clostridiales;f__Christensenellaceae;g__Christensenellaceae_R-7_group;s__
OTU_1830	0	0	0	0	4	0	7	0	0	0	0	12	10	1	0	1	0	0	0	0	0	0	1	0	0	0	0	0	2	0	0	1	k__Bacteria
OTU_1831	0	0	0	0	0	0	0	0	0	0	0	0	0	0	0	4	1	0	0	0	2	0	0	24	0	0	0	0	0	0	0	1	k__Bacteria;p__Actinobacteria;c__Thermoleophilia;o__Gaiellales;f__;g__;s__
OTU_1832	1	3	0	3	1	0	0	6	0	0	0	0	0	0	0	0	0	0	0	0	0	0	0	2	0	0	0	0	0	0	0	1	k__Bacteria;p__Firmicutes;c__Clostridia;o__Clostridiales;f__Lachnospiraceae;g__;s__
OTU_1833	1	8	1	3	8	3	1	0	0	1	0	0	0	5	0	1	0	0	3	0	0	1	0	0	0	0	0	0	0	0	0	0	k__Bacteria;p__Firmicutes;c__Clostridia;o__Clostridiales;f__Clostridiaceae_2;g__Alkaliphilus;s__
OTU_1834	0	0	0	1	1	0	0	0	0	0	0	0	1	0	0	0	0	0	0	0	4	0	0	0	2	3	0	1	6	1	0	0	k__Bacteria;p__Firmicutes;c__Clostridia;o__Clostridiales;f__Ruminococcaceae;g__Ruminococcaceae_UCG-010;s__
OTU_1835	0	0	0	0	0	0	0	3	0	0	0	0	0	0	0	5	0	0	1	2	0	0	0	18	0	0	0	0	0	0	0	0	k__Bacteria;p__Firmicutes;c__Clostridia;o__Clostridiales;f__Lachnospiraceae;g__Lachnospiraceae_NK4A136_group;s__
OTU_1836	0	0	0	2	1	2	0	1	0	0	8	0	0	0	2	0	0	1	1	0	0	0	5	0	0	2	0	0	0	1	1	1	k__Bacteria
OTU_1837	0	0	0	0	0	0	0	7	1	2	0	0	0	0	0	18	0	0	0	0	0	0	0	1	0	0	0	0	0	0	0	0	k__Bacteria;p__Bacteroidetes;c__Bacteroidia;o__Bacteroidales;f__Rikenellaceae;g__Rikenellaceae_RC9_gut_group;s__
OTU_1838	0	0	0	0	0	0	0	0	0	0	13	0	6	0	0	0	0	0	0	0	0	0	0	0	0	0	0	0	0	0	0	0	k__Bacteria
OTU_1839	0	0	3	0	0	0	0	0	0	0	0	0	0	0	0	0	0	0	0	0	0	0	0	0	0	0	0	13	0	0	0	1	k__Bacteria;p__Deinococcus-Thermus;c__Deinococci;o__Deinococcales;f__Deinococcaceae;g__Deinococcus
OTU_1840	0	0	0	0	0	0	0	0	0	0	0	0	0	0	0	0	0	0	0	0	0	0	1	0	0	1	0	0	0	1	14	0	k__Bacteria;p__Bacteroidetes;c__Sphingobacteriia;o__Sphingobacteriales;f__Chitinophagaceae;g__Ferruginibacter;s__
OTU_1841	3	5	1	1	0	3	0	10	0	0	0	0	0	0	0	6	0	0	6	0	0	0	0	6	0	0	0	0	0	0	0	0	k__Bacteria;p__Firmicutes;c__Clostridia;o__Clostridiales;f__Ruminococcaceae;g__Ruminococcaceae_UCG-013;s__
OTU_1842	0	0	0	0	0	0	1	0	0	0	0	0	1	0	0	0	2	0	0	0	0	1	0	0	0	1	1	0	6	6	0	0	k__Bacteria;p__Bacteroidetes;c__Bacteroidia;o__Bacteroidales;f__Rikenellaceae;g__Rikenella;s__
OTU_1843	0	0	2	2	3	2	1	21	0	0	0	0	0	0	0	0	0	0	0	0	0	0	0	4	0	0	0	0	0	0	0	2	k__Bacteria;p__Firmicutes;c__Clostridia;o__Clostridiales;f__Ruminococcaceae;g__Ruminococcaceae_UCG-010;s__
OTU_1844	1	3	1	1	1	0	0	6	0	1	2	0	0	0	0	2	1	0	12	0	1	0	0	0	0	0	1	0	0	0	0	1	k__Bacteria;p__Bacteroidetes;c__Bacteroidia;o__Bacteroidales;f__Prevotellaceae;g__Prevotellaceae_UCG-003;s__
OTU_1845	0	3	0	1	0	1	1	6	0	0	1	0	0	0	0	1	1	0	11	0	0	0	1	3	0	0	2	0	0	0	0	2	k__Bacteria;p__Lentisphaerae;c__Lentisphaeria;o__Victivallales;f__Victivallaceae;g__Victivallis;s__
OTU_1846	0	1	1	0	1	0	17	0	0	0	0	0	0	0	0	0	0	0	0	0	0	0	0	0	0	0	0	0	0	0	1	0	k__Bacteria;p__Verrucomicrobia;c__Spartobacteria;o__Chthoniobacterales
OTU_1847	0	1	0	0	0	0	13	1	0	0	0	0	0	0	0	0	0	0	0	0	0	1	5	1	0	0	1	1	0	2	7	0	k__Bacteria;p__Firmicutes;c__Clostridia;o__Clostridiales;f__Family_XIII;g__Family_XIII_AD3011_group;s__
OTU_1848	0	0	0	0	0	6	0	0	7	1	0	1	1	1	0	1	1	0	1	0	0	0	0	0	1	0	0	0	0	0	0	0	k__Bacteria;p__Actinobacteria;c__unidentified_Actinobacteria;o__Micrococcales;f__Demequinaceae;g__Demequina;s__
OTU_1849	0	2	0	0	0	0	0	1	0	0	0	0	0	0	0	1	2	1	13	0	0	0	0	2	0	0	2	0	0	0	0	0	k__Bacteria;p__Bacteroidetes;c__Bacteroidia;o__Bacteroidales;f__Rikenellaceae;g__Alistipes;s__
OTU_1850	1	0	1	0	0	0	1	20	0	0	1	0	0	0	0	3	0	0	1	0	0	0	0	6	0	1	0	0	0	0	0	2	k__Bacteria;p__Bacteroidetes;c__Bacteroidia;o__Bacteroidales;f__Porphyromonadaceae
OTU_1851	0	0	0	0	0	0	0	0	0	0	0	0	0	0	19	0	0	0	0	0	0	0	0	0	0	0	0	0	0	0	0	0	k__Bacteria
OTU_1852	0	0	0	0	0	1	0	0	0	1	15	0	1	0	0	0	0	0	0	0	0	0	0	0	0	0	0	0	0	0	0	0	k__Bacteria
OTU_1853	0	0	0	0	1	0	0	0	1	0	0	1	0	1	0	0	1	0	1	0	0	10	0	1	0	0	0	0	1	0	0	0	k__Bacteria;p__Firmicutes;c__Clostridia;o__Clostridiales
OTU_1854	0	0	0	0	2	0	0	0	0	0	0	0	0	0	0	0	4	0	0	0	0	0	0	9	0	1	0	0	18	0	0	0	k__Bacteria;p__Proteobacteria;c__Alphaproteobacteria;o__Rickettsiales;f__Mitochondria;g__unidentified_Mitochondria;s__Betula_platyphylla
OTU_1855	0	0	0	3	0	0	0	0	0	0	0	0	2	0	0	0	1	1	2	0	21	0	0	4	0	1	0	0	2	0	0	0	k__Bacteria;p__Firmicutes;c__Erysipelotrichia;o__Erysipelotrichales;f__Erysipelotrichaceae;g__;s__
OTU_1856	0	0	0	0	0	0	0	0	0	0	0	0	0	0	0	0	0	0	0	0	0	0	22	0	0	0	0	0	0	0	0	0	k__Bacteria
OTU_1857	4	14	4	11	0	4	1	87	1	0	5	0	0	0	0	13	11	6	82	1	8	3	2	38	1	0	6	0	0	0	0	11	k__Bacteria;p__Cyanobacteria;c__Melainabacteria;o__Gastranaerophilales;f__;g__;s__
OTU_1858	0	0	0	0	0	0	0	0	12	3	0	0	1	1	0	2	1	0	1	0	0	0	0	0	2	0	0	0	1	0	0	0	k__Bacteria;p__Actinobacteria;c__unidentified_Actinobacteria;o__Micrococcales;f__Micrococcaceae;g__Arthrobacter
OTU_1859	0	1	0	0	0	0	0	0	0	0	2	0	2	0	0	0	1	2	3	1	15	1	0	1	0	0	1	0	1	0	0	0	k__Bacteria;p__Proteobacteria;c__Deltaproteobacteria;o__Desulfovibrionales;f__Desulfovibrionaceae;g__Lawsonia;s__
OTU_1860	0	0	0	4	1	2	0	10	0	0	0	0	8	1	0	3	3	6	6	3	50	5	0	7	0	0	0	0	3	0	0	1	k__Bacteria;p__Firmicutes;c__Clostridia;o__Clostridiales;f__Christensenellaceae;g__Christensenellaceae_R-7_group;s__
OTU_1861	6	1	5	0	0	0	0	0	0	0	0	0	0	26	3	0	0	0	0	0	0	0	0	0	0	0	0	0	0	0	0	0	k__Bacteria
OTU_1862	1	0	0	11	0	1	0	0	0	0	0	0	1	0	0	0	0	0	0	0	3	0	0	0	0	0	0	0	0	0	0	0	k__Bacteria;p__Proteobacteria;c__Deltaproteobacteria;o__Bdellovibrionales;f__Bdellovibrionaceae;g__Bdellovibrio;s__
OTU_1863	0	0	1	0	0	0	0	0	0	0	0	0	0	0	0	0	0	0	0	0	0	0	0	0	1	0	0	14	0	0	0	1	k__Bacteria;p__Firmicutes;c__Clostridia;o__Clostridiales;f__Ruminococcaceae
OTU_1864	0	2	0	1	0	0	1	14	0	0	2	0	0	0	0	3	1	2	11	0	0	0	0	3	0	0	0	0	0	0	0	0	k__Bacteria;p__Bacteroidetes;c__Bacteroidia;o__Bacteroidales;f__Rikenellaceae;g__Rikenellaceae_RC9_gut_group;s__
OTU_1865	0	0	0	0	0	0	0	0	0	0	0	0	0	0	0	0	0	0	0	0	0	0	19	0	0	0	0	0	0	0	0	0	k__Bacteria
OTU_1866	2	0	0	0	0	1	0	0	0	11	3	0	4	2	0	3	0	1	0	0	0	0	0	0	0	2	0	0	0	0	0	0	k__Bacteria;p__Proteobacteria;c__Betaproteobacteria;o__Burkholderiales;f__Burkholderiaceae;g__Burkholderia
OTU_1867	0	0	0	0	0	0	0	0	0	0	0	1	0	0	0	0	0	0	0	23	0	0	0	0	0	0	0	0	0	0	0	0	k__Bacteria;p__Firmicutes;c__Bacilli;o__Lactobacillales;f__Streptococcaceae;g__Streptococcus;s__Streptococcus_parauberis
OTU_1868	0	0	0	0	0	0	0	3	1	1	0	0	0	0	0	0	7	8	2	0	1	0	0	1	0	1	0	0	0	0	0	0	k__Bacteria;p__Bacteroidetes;c__Bacteroidia;o__Bacteroidales;f__Porphyromonadaceae;g__Parabacteroides
OTU_1869	1	4	3	1	0	0	1	9	0	0	4	0	0	0	0	3	0	0	9	0	1	1	1	2	0	0	3	0	0	0	0	1	k__Bacteria;p__Firmicutes;c__Clostridia;o__Clostridiales;f__Clostridiales_vadinBB60_group;g__;s__
OTU_1870	0	0	1	0	0	0	0	0	2	0	0	1	1	0	0	1	1	4	0	0	0	0	0	0	0	1	2	0	0	2	1	0	k__Bacteria;p__Elusimicrobia;c__unidentified_Elusimicrobia;o__Elusimicrobiales;f__Elusimicrobiaceae;g__Elusimicrobium;s__
OTU_1871	0	0	0	0	0	0	1	0	0	0	12	0	2	2	0	9	0	0	0	0	0	0	2	0	0	0	0	0	0	0	0	0	k__Bacteria
OTU_1872	0	3	1	2	0	0	0	0	0	0	3	0	0	0	0	0	2	0	5	1	0	2	1	5	0	0	1	0	0	0	0	1	k__Bacteria;p__Firmicutes;c__Clostridia;o__Clostridiales;f__Clostridiales_vadinBB60_group;g__;s__
OTU_1873	1	1	0	0	1	3	0	8	5	1	1	0	0	2	6	2	0	0	3	0	0	1	0	4	0	0	0	0	0	3	0	2	k__Bacteria;p__Bacteroidetes;c__Bacteroidia;o__Bacteroidales;f__Bacteroidaceae;g__Bacteroides;s__
OTU_1874	0	1	0	0	0	14	1	0	0	0	1	0	0	0	2	0	0	0	0	0	0	0	2	0	2	0	25	1	0	0	13	2	k__Bacteria;p__Bacteroidetes;c__Cytophagia;o__Cytophagales;f__Cytophagaceae;g__;s__
OTU_1875	2	3	2	0	0	0	0	6	0	0	1	0	0	0	0	2	0	0	7	1	5	0	2	4	0	0	0	0	0	0	0	0	k__Bacteria;p__Firmicutes;c__Clostridia;o__Clostridiales;f__Ruminococcaceae;g__Ruminococcaceae_UCG-014;s__
OTU_1876	8	0	6	1	0	19	0	1	0	0	2	22	2	3	4	4	0	0	0	2	0	0	0	0	0	0	0	0	0	0	2	0	Unknown
OTU_1877	0	1	0	2	0	0	0	10	0	0	0	0	0	0	0	3	0	0	0	0	0	0	0	4	0	0	0	0	0	0	0	0	k__Bacteria;p__Firmicutes;c__Clostridia;o__Clostridiales;f__Peptococcaceae;g__;s__
OTU_1878	0	0	0	0	0	0	0	0	0	0	4	0	1	3	1	0	0	0	0	0	0	0	8	0	0	0	0	0	0	0	0	0	k__Bacteria
OTU_1879	0	0	0	0	0	0	0	2	0	2	0	2	1	1	0	10	1	0	0	0	0	0	0	2	0	0	0	0	0	0	0	4	k__Bacteria;p__Proteobacteria;c__Alphaproteobacteria;o__Rhodobacterales;f__Rhodobacteraceae;g__Ruegeria
OTU_1880	1	2	3	0	2	0	6	8	0	0	1	1	0	0	0	3	0	1	1	10	2	0	2	2	0	0	0	0	0	0	0	2	k__Bacteria;p__Firmicutes;c__Clostridia;o__Clostridiales;f__Ruminococcaceae;g__Ruminococcaceae_UCG-010;s__
OTU_1881	0	0	0	5	0	0	0	0	0	0	0	0	2	0	0	0	3	1	5	0	12	0	1	4	0	0	0	0	3	0	0	0	k__Bacteria;p__Actinobacteria;c__Coriobacteriia;o__Coriobacteriales;f__Coriobacteriaceae;g__Senegalimassilia;s__
OTU_1882	0	1	0	0	0	0	0	0	0	0	0	10	1	1	0	0	0	1	1	12	0	0	0	0	0	0	0	0	0	0	0	0	k__Bacteria;p__Actinobacteria;c__Coriobacteriia;o__Coriobacteriales;f__Coriobacteriaceae
OTU_1883	0	0	1	3	0	0	0	0	0	0	0	0	1	0	0	0	0	0	0	0	0	1	0	0	0	0	1	13	3	0	0	0	k__Bacteria;p__Cyanobacteria;c__Melainabacteria;o__Gastranaerophilales;f__;g__;s__
OTU_1884	0	0	0	0	0	0	1	1	0	0	0	0	0	0	0	0	0	0	1	2	1	0	16	0	0	0	0	0	0	0	1	0	k__Bacteria;p__Firmicutes;c__Erysipelotrichia;o__Erysipelotrichales;f__Erysipelotrichaceae;g__Erysipelatoclostridium
OTU_1885	0	0	0	0	1	0	16	0	0	0	0	0	0	0	0	0	0	0	0	0	0	0	0	0	0	0	0	0	0	0	0	0	k__Bacteria;p__Proteobacteria;c__Betaproteobacteria;o__Burkholderiales;f__Comamonadaceae;g__Ramlibacter;s__
OTU_1886	0	0	0	0	0	0	0	1	0	0	1	0	0	0	0	0	1	0	12	0	0	0	0	0	0	0	2	0	0	0	0	0	k__Bacteria;p__Bacteroidetes;c__Bacteroidia;o__Bacteroidales;f__Bacteroidales_BS11_gut_group;g__;s__
OTU_1887	0	0	0	0	0	0	0	0	0	0	0	0	0	0	18	0	0	0	0	0	0	0	0	0	0	0	0	0	0	0	0	0	k__Bacteria
OTU_1888	0	0	0	0	0	0	0	0	1	0	14	0	0	0	1	0	0	0	0	0	0	0	0	0	0	0	0	0	0	1	0	0	k__Bacteria
OTU_1889	0	0	0	0	0	0	0	0	0	0	0	0	0	1	22	0	0	0	0	0	0	0	0	0	0	0	0	0	0	0	0	0	k__Bacteria
OTU_1890	0	5	1	3	1	1	0	7	0	1	2	0	0	0	0	1	2	1	20	1	4	0	0	2	0	0	3	0	0	0	0	1	k__Bacteria;p__Firmicutes;c__Clostridia;o__Clostridiales;f__Ruminococcaceae;g__Ruminococcaceae_UCG-013;s__
OTU_1891	0	0	0	2	0	0	0	0	0	0	0	0	0	0	0	0	0	0	0	1	2	0	1	0	1	0	3	0	6	1	0	1	k__Bacteria;p__Firmicutes;c__Clostridia;o__Clostridiales;f__Ruminococcaceae;g__Ruminiclostridium_5;s__
OTU_1892	0	1	0	1	0	0	0	8	0	0	0	0	0	0	0	1	0	0	0	0	0	0	0	3	0	0	0	0	1	0	0	2	k__Bacteria;p__Actinobacteria;c__Coriobacteriia;o__Coriobacteriales;f__Coriobacteriaceae
OTU_1893	0	0	0	0	0	3	0	0	0	0	0	0	0	0	7	0	0	0	0	0	0	0	0	0	0	0	0	0	0	7	1	0	k__Bacteria;p__Proteobacteria;c__Gammaproteobacteria;o__Enterobacteriales;f__Enterobacteriaceae;g__Buchnera
OTU_1894	0	0	0	1	0	0	0	0	0	0	0	0	3	0	0	0	1	1	0	0	7	1	0	1	0	0	0	0	1	0	0	0	k__Bacteria;p__Firmicutes;c__Clostridia;o__Clostridiales;f__Lachnospiraceae;g__Eubacterium_hallii_group;s__
OTU_1895	2	3	0	5	0	0	2	22	0	0	1	0	0	1	0	4	1	0	2	0	0	1	0	6	0	0	0	0	0	0	0	1	k__Bacteria;p__Firmicutes;c__Clostridia;o__Clostridiales;f__Ruminococcaceae;g__Ruminococcaceae_UCG-010;s__
OTU_1896	0	1	0	2	0	0	0	2	0	0	4	0	0	0	0	0	0	1	13	0	0	2	1	1	0	0	1	0	0	0	0	0	k__Bacteria;p__Cyanobacteria;c__Melainabacteria;o__Gastranaerophilales;f__;g__;s__
OTU_1897	3	0	4	0	2	0	9	1	1	0	0	0	0	0	0	0	1	0	0	0	0	1	3	1	1	0	4	18	0	0	0	1	k__Bacteria;p__Tenericutes;c__Mollicutes;o__Mollicutes_RF9;f__;g__;s__
OTU_1898	0	0	0	0	0	1	0	0	0	0	1	8	0	0	3	0	1	3	0	13	2	0	0	0	0	1	0	0	2	10	1	0	k__Bacteria;p__Firmicutes;c__Clostridia;o__Clostridiales;f__Ruminococcaceae;g__Ruminococcaceae_UCG-014;s__
OTU_1899	0	3	0	0	0	0	0	0	1	0	1	0	0	0	0	0	6	0	9	16	0	6	0	3	1	0	0	0	0	0	0	0	k__Bacteria;p__Proteobacteria;c__Alphaproteobacteria;o__Rhodospirillales;f__Rhodospirillaceae;g__Thalassospira;s__
OTU_1900	0	0	0	0	0	0	0	0	0	0	0	0	0	0	0	0	0	0	0	0	0	0	0	0	0	0	0	0	0	14	0	0	k__Bacteria
OTU_1901	1	0	0	0	0	0	0	1	9	4	1	0	3	2	0	2	1	1	1	0	0	0	0	0	0	0	0	0	0	0	0	0	k__Bacteria;p__Firmicutes;c__Clostridia;o__Clostridiales;f__Clostridiales_vadinBB60_group;g__;s__
OTU_1902	0	4	0	0	0	0	0	0	0	0	4	0	0	0	0	0	1	1	7	0	0	0	1	3	0	0	3	0	0	0	0	0	k__Bacteria;p__Firmicutes;c__Clostridia;o__Clostridiales;f__Ruminococcaceae;g__Ruminiclostridium_5
OTU_1903	0	0	2	2	1	1	0	14	0	0	0	0	0	0	0	5	0	0	0	0	0	0	0	2	0	0	0	0	0	0	0	1	k__Bacteria;p__Firmicutes;c__Clostridia;o__Clostridiales;f__Ruminococcaceae;g__Ruminiclostridium_6;s__
OTU_1904	1	4	0	0	0	0	0	0	0	0	2	0	1	0	0	2	1	0	11	0	1	2	0	1	0	0	0	1	0	0	0	0	k__Bacteria;p__Firmicutes;c__Clostridia;o__Clostridiales;f__Family_XIII
OTU_1905	0	0	0	0	0	0	0	0	0	0	0	0	0	0	0	0	1	1	2	1	2	0	0	9	0	0	0	0	0	0	0	0	k__Bacteria;p__Acidobacteria;c__unidentified_Acidobacteria;o__Subgroup_3;f__unidentified_Acidobacteria;g__Bryobacter;s__
OTU_1906	0	4	0	5	0	0	1	6	0	0	3	0	0	0	0	5	1	0	3	0	0	0	0	6	0	0	1	0	0	0	0	1	k__Bacteria;p__Firmicutes;c__Clostridia;o__Clostridiales;f__Clostridiales_vadinBB60_group;g__;s__
OTU_1907	0	0	15	0	1	0	0	2	0	1	0	0	0	0	0	0	0	0	0	0	0	0	0	1	0	0	0	0	0	0	0	0	k__Bacteria;p__Proteobacteria;c__Gammaproteobacteria;o__Xanthomonadales;f__Xanthomonadaceae;g__Lysobacter
OTU_1908	2	2	1	1	0	0	0	16	0	2	3	0	0	0	0	4	0	1	7	1	1	0	0	3	1	0	1	0	0	0	0	2	k__Bacteria;p__Firmicutes;c__Clostridia;o__Clostridiales;f__Christensenellaceae;g__Christensenellaceae_R-7_group
OTU_1909	0	0	0	0	0	1	1	0	2	2	1	1	0	1	0	1	0	0	1	0	1	0	10	0	4	0	0	0	3	0	0	0	k__Bacteria;p__Firmicutes;c__Clostridia;o__Clostridiales;f__Ruminococcaceae
OTU_1910	0	0	0	0	0	0	0	0	0	0	0	0	0	0	0	0	1	0	0	0	1	4	0	10	0	0	0	0	0	0	0	1	k__Bacteria;p__Thermomicrobia;c__unidentified_Thermomicrobia;o__JG30-KF-CM45;f__;g__;s__
OTU_1911	0	0	0	0	0	0	0	0	4	0	0	0	0	0	0	0	4	0	1	4	1	0	0	0	1	0	0	0	2	0	0	0	k__Bacteria;p__Bacteroidetes;c__Bacteroidia;o__Bacteroidales;f__Rikenellaceae;g__Alistipes;s__
OTU_1912	0	0	0	0	0	0	0	0	2	0	0	0	0	0	0	0	15	1	1	0	0	2	1	2	1	0	0	0	0	0	0	0	k__Bacteria;p__Firmicutes;c__Clostridia;o__Clostridiales;f__Christensenellaceae;g__;s__
OTU_1913	0	0	0	0	0	0	0	0	0	0	0	0	0	0	16	1	0	0	0	0	0	0	0	0	0	0	0	0	0	0	0	0	k__Bacteria
OTU_1914	0	0	0	0	0	0	0	0	0	0	1	0	0	0	0	0	0	0	0	0	0	0	1	0	1	0	0	0	0	0	13	0	k__Bacteria;p__Actinobacteria;c__unidentified_Actinobacteria;o__Propionibacteriales;f__Nocardioidaceae;g__Nocardioides
OTU_1915	0	0	0	1	0	0	0	0	0	0	2	0	0	1	0	1	0	0	0	0	2	0	0	0	0	0	0	0	14	0	0	0	k__Bacteria;p__Proteobacteria;c__Alphaproteobacteria;o__Rhizobiales;f__Methylobacteriaceae;g__Methylobacterium;s__Methylobacterium_adhaesivum
OTU_1916	1	0	14	0	1	0	0	0	0	0	0	0	0	0	0	0	0	0	0	0	0	0	0	0	0	0	0	0	0	0	0	0	k__Bacteria;p__Bacteroidetes;c__Flavobacteriia;o__Flavobacteriales;f__Flavobacteriaceae;g__Flavobacterium
OTU_1917	3	2	2	1	0	0	0	8	0	0	0	0	0	0	0	0	0	0	1	0	0	0	0	3	0	0	0	0	0	0	0	2	k__Bacteria;p__Firmicutes;c__Clostridia;o__Clostridiales;f__Ruminococcaceae
OTU_1918	0	32	0	1	0	0	0	0	0	0	0	0	0	0	0	0	0	0	1	0	3	1	0	1	0	0	16	0	1	0	0	1	k__Bacteria;p__Actinobacteria;c__unidentified_Actinobacteria;o__Corynebacteriales;f__Mycobacteriaceae;g__Mycobacterium
OTU_1919	0	0	0	0	1	1	13	0	0	0	0	0	0	0	0	0	0	0	0	0	0	0	1	0	0	0	0	0	0	0	0	0	k__Bacteria
OTU_1920	0	0	0	3	0	0	0	0	1	4	2	0	15	1	0	1	0	0	0	0	0	0	0	0	0	0	0	0	1	0	0	0	k__Bacteria;p__Proteobacteria;c__Gammaproteobacteria;o__Chromatiales;f__Chromatiaceae;g__Rheinheimera
OTU_1921	2	0	0	0	0	0	0	0	0	1	0	0	0	0	0	0	4	7	0	0	0	0	0	3	0	0	0	0	0	0	0	0	k__Bacteria;p__Firmicutes;c__Clostridia;o__Clostridiales;f__Ruminococcaceae
OTU_1922	0	0	0	0	0	1	0	0	0	0	16	1	0	0	0	0	0	0	0	0	0	0	0	0	0	0	0	0	0	0	0	0	Unknown
OTU_1923	0	0	1	1	0	0	2	10	0	0	0	0	0	0	0	0	0	0	0	0	1	0	0	1	0	0	0	0	0	0	0	4	k__Bacteria;p__Firmicutes;c__Clostridia;o__Clostridiales;f__Christensenellaceae;g__Christensenellaceae_R-7_group
OTU_1924	4	0	0	0	0	0	1	3	16	28	5	0	3	1	5	5	1	5	0	1	0	2	0	1	1	3	0	0	2	0	0	0	k__Bacteria;p__Firmicutes;c__Clostridia;o__Clostridiales;f__Lachnospiraceae;g__Coprococcus_1;s__
OTU_1925	0	0	0	0	0	0	0	1	0	0	0	0	0	0	0	6	1	2	0	0	1	1	0	15	0	0	0	0	0	0	0	1	k__Bacteria;p__Firmicutes;c__Clostridia;o__Clostridiales;f__Ruminococcaceae;g__Ruminococcus_1;s__
OTU_1926	0	1	0	3	2	0	1	8	6	3	3	2	6	3	2	23	2	0	1	0	1	1	7	8	1	0	2	0	4	0	1	5	k__Bacteria;p__Firmicutes;c__Clostridia;o__Clostridiales;f__Ruminococcaceae;g__Ruminococcaceae_UCG-010;s__
OTU_1927	0	0	0	0	0	0	0	0	0	0	0	0	0	1	21	0	0	0	0	0	0	0	0	0	0	0	0	0	0	0	0	0	k__Bacteria
OTU_1928	0	0	0	0	0	0	0	0	9	1	0	0	0	1	1	3	0	0	1	0	0	0	0	0	4	1	0	0	3	1	0	0	k__Bacteria;p__Firmicutes;c__Clostridia;o__Clostridiales;f__Ruminococcaceae;g__unidentified_Ruminococcaceae;s__Clostridiales_bacterium_canine_oral_taxon_085
OTU_1929	0	0	0	0	0	0	0	0	0	1	30	0	1	15	1	3	0	0	0	0	0	0	0	0	0	0	0	0	0	0	0	0	k__Bacteria
OTU_1930	2	1	1	1	0	0	0	11	0	0	0	0	0	0	0	0	0	0	0	0	0	0	0	1	0	0	0	0	0	0	0	1	k__Bacteria;p__Bacteroidetes;c__Bacteroidia;o__Bacteroidales;f__Rikenellaceae;g__Rikenellaceae_RC9_gut_group
OTU_1931	0	0	1	0	0	0	0	17	0	0	4	0	0	0	0	1	1	4	11	0	0	1	0	4	0	0	2	0	0	0	0	1	k__Bacteria;p__Firmicutes;c__Clostridia;o__Clostridiales;f__Ruminococcaceae;g__Ruminococcaceae_UCG-010;s__
OTU_1932	26	75	15	28	5	14	4	198	5	75	63	3	7	3	4	66	17	27	247	11	18	11	9	95	3	13	39	2	2	1	4	39	k__Bacteria;p__Firmicutes;c__Clostridia;o__Clostridiales;f__Ruminococcaceae;g__Ruminococcaceae_UCG-010;s__
OTU_1933	8	15	2	5	3	5	4	80	0	1	13	0	1	0	0	16	4	2	45	0	2	2	5	19	0	0	6	0	0	0	0	12	k__Bacteria;p__Proteobacteria;c__Deltaproteobacteria;o__Desulfovibrionales;f__Desulfovibrionaceae;g__Desulfovibrio
OTU_1934	0	0	0	1	1	2	0	10	0	0	0	0	0	0	0	1	0	0	0	0	0	0	0	2	0	0	0	0	0	0	0	3	k__Bacteria;p__Firmicutes;c__Clostridia;o__Clostridiales;f__Ruminococcaceae;g__Ruminococcaceae_UCG-013;s__
OTU_1935	0	0	0	0	0	0	0	0	15	14	0	0	0	0	0	0	0	0	0	0	0	0	0	0	0	0	0	0	0	0	0	0	Unknown
OTU_1936	1	0	0	0	1	6	0	0	2	0	0	8	0	4	4	0	1	0	0	0	0	0	0	0	0	0	0	0	0	0	2	0	k__Bacteria
OTU_1937	0	1	0	0	0	0	0	10	0	0	0	0	0	0	0	1	0	0	0	0	0	0	0	3	0	0	0	0	0	0	0	1	k__Bacteria;p__Firmicutes;c__Clostridia;o__Clostridiales;f__Ruminococcaceae;g__Eubacterium_coprostanoligenes_group;s__
OTU_1938	0	1	0	0	0	0	0	0	0	0	0	0	0	0	0	0	0	0	0	0	0	0	0	0	2	0	8	0	1	1	0	0	k__Bacteria;p__Bacteroidetes;c__Sphingobacteriia;o__Sphingobacteriales;f__Chitinophagaceae
OTU_1939	0	0	0	0	0	0	0	0	6	2	1	0	0	0	0	1	3	0	0	0	0	0	10	2	0	0	0	0	0	0	0	0	k__Bacteria;p__Proteobacteria;c__Gammaproteobacteria
OTU_1940	4	0	1	2	3	1	0	6	0	0	1	0	0	0	1	2	0	0	0	0	0	0	0	6	0	0	0	0	0	0	0	4	k__Bacteria;p__Firmicutes;c__Clostridia;o__Clostridiales;f__Family_XIII;g__Eubacterium_nodatum_group;s__
OTU_1941	1	3	0	2	1	0	0	12	2	0	0	2	1	1	2	11	4	0	0	0	2	0	0	2	0	0	0	0	0	0	0	2	k__Bacteria;p__Firmicutes;c__Clostridia;o__Clostridiales;f__Clostridiales_vadinBB60_group;g__;s__
OTU_1942	1	0	0	0	0	0	0	1	0	6	0	1	2	2	0	2	0	1	1	1	0	0	0	0	0	1	1	0	0	0	0	0	k__Bacteria;p__Firmicutes;c__Clostridia;o__Clostridiales;f__Clostridiales_vadinBB60_group;g__;s__
OTU_1943	0	0	0	1	0	0	0	0	0	0	0	0	2	0	0	0	1	2	0	1	12	2	0	2	0	0	1	0	3	0	0	0	k__Bacteria;p__Actinobacteria;c__Coriobacteriia;o__Coriobacteriales;f__Coriobacteriaceae
OTU_1944	0	2	0	0	0	0	0	8	0	0	0	0	0	0	0	1	0	0	0	0	0	0	0	4	0	0	0	0	0	0	0	1	k__Bacteria;p__Actinobacteria;c__Coriobacteriia;o__Coriobacteriales;f__Coriobacteriaceae;g__Enterorhabdus;s__
OTU_1945	3	1	0	0	0	0	0	20	0	0	0	0	0	0	0	5	1	0	0	0	0	0	0	3	0	0	0	0	0	0	0	0	k__Bacteria;p__Bacteroidetes;c__Bacteroidia;o__Bacteroidales;f__Rikenellaceae;g__Rikenellaceae_RC9_gut_group;s__
OTU_1946	0	2	1	3	0	0	0	11	0	0	2	0	0	0	0	0	0	2	11	1	2	1	0	5	0	0	0	0	0	0	0	0	k__Bacteria;p__Bacteroidetes;c__Bacteroidia;o__Bacteroidales;f__Porphyromonadaceae
OTU_1947	0	0	0	0	6	0	0	0	0	0	0	15	0	3	0	0	0	0	0	0	0	0	0	0	0	0	0	0	0	0	0	0	k__Bacteria
OTU_1948	0	4	0	0	0	0	1	4	0	0	3	0	0	0	0	2	0	0	5	0	2	1	0	4	0	0	1	0	0	0	0	0	k__Bacteria;p__Firmicutes;c__Clostridia;o__Clostridiales;f__Clostridiales_vadinBB60_group;g__;s__
OTU_1949	0	0	0	0	0	0	0	0	0	0	2	0	17	0	0	0	0	0	0	0	0	0	0	0	0	0	0	0	0	0	0	0	k__Bacteria
OTU_1950	0	0	0	0	0	0	0	3	0	0	0	0	0	0	0	2	2	0	0	0	0	0	0	14	0	0	0	0	0	0	0	3	k__Bacteria;p__Firmicutes;c__Clostridia;o__Clostridiales;f__Ruminococcaceae;g__Anaerotruncus;s__
OTU_1951	1	0	0	0	0	1	0	7	0	0	0	0	0	0	0	2	0	0	0	0	0	0	0	1	0	0	0	0	0	0	0	4	k__Bacteria;p__Firmicutes;c__Clostridia;o__Clostridiales;f__Christensenellaceae;g__Christensenellaceae_R-7_group;s__
OTU_1952	0	0	0	0	0	0	0	1	0	0	0	0	0	0	0	2	0	0	0	0	0	0	0	17	0	0	0	0	0	0	0	1	k__Bacteria;p__Firmicutes;c__Bacilli;o__Lactobacillales
OTU_1953	1	1	1	3	0	0	0	4	0	5	1	0	1	0	0	0	0	1	0	0	0	0	0	1	0	1	0	0	0	0	0	0	k__Bacteria;p__Tenericutes;c__Mollicutes;o__NB1-n;f__;g__;s__
OTU_1954	0	0	0	3	1	0	0	0	0	0	0	0	2	0	0	0	0	0	0	0	0	0	0	0	2	0	3	0	4	1	0	1	k__Bacteria;p__Firmicutes;c__Clostridia;o__Clostridiales;f__Ruminococcaceae
OTU_1955	0	0	0	0	0	0	0	1	0	0	0	0	0	0	0	1	1	0	0	0	0	0	0	14	0	0	0	0	0	0	0	2	k__Bacteria;p__Proteobacteria;c__Deltaproteobacteria;o__Desulfovibrionales;f__Desulfovibrionaceae;g__Desulfovibrio;s__Desulfovibrio_sp._ABHU1SB
OTU_1956	0	9	2	0	0	0	2	10	6	1	6	0	3	1	0	3	2	4	20	3	2	4	2	7	0	0	5	0	0	0	0	3	k__Bacteria;p__Firmicutes;c__Clostridia;o__Clostridiales;f__Ruminococcaceae;g__Oscillibacter;s__
OTU_1957	0	0	0	0	0	0	0	0	0	0	0	0	1	0	0	0	0	0	0	0	0	0	0	0	2	0	3	0	7	1	0	1	k__Bacteria;p__Firmicutes;c__Clostridia;o__Clostridiales;f__Ruminococcaceae;g__Ruminiclostridium_5;s__Clostridium_leptum
OTU_1958	0	0	0	2	0	0	0	0	0	0	0	0	4	0	0	0	2	0	2	1	4	0	1	0	0	0	0	0	0	0	0	0	k__Bacteria;p__Firmicutes;c__Clostridia;o__Clostridiales;f__Ruminococcaceae;g__Ruminococcaceae_NK4A214_group;s__
OTU_1959	0	0	0	1	0	0	0	0	0	0	0	1	0	0	0	0	0	0	0	0	0	0	0	0	0	0	1	0	12	0	1	1	k__Bacteria;p__Actinobacteria;c__Thermoleophilia;o__Gaiellales;f__unidentified_Gaiellales;g__unidentified_Gaiellales;s__Gaiella_sp._EBR4-R2
OTU_1960	0	0	0	0	0	0	13	1	0	0	0	0	0	0	0	0	0	0	0	0	0	0	0	0	0	0	0	7	0	0	0	0	k__Bacteria;p__Tenericutes;c__Mollicutes;o__Mollicutes_RF9
OTU_1961	0	0	0	0	0	0	0	0	1	0	0	0	0	0	0	0	11	1	0	1	0	1	2	1	0	0	0	0	0	0	0	0	k__Bacteria;p__Bacteroidetes;c__Bacteroidia;o__Bacteroidales;f__Rikenellaceae;g__Alistipes;s__
OTU_1962	0	0	0	0	0	0	1	0	0	0	0	0	0	0	0	0	0	0	0	0	0	0	2	0	0	0	0	0	0	0	13	0	k__Bacteria;p__Proteobacteria;c__Gammaproteobacteria;o__Xanthomonadales;f__Xanthomonadaceae;g__Thermomonas;s__Xanthomonas_axonopodis
OTU_1963	0	0	0	0	14	0	0	0	0	0	0	0	0	0	0	0	0	0	0	0	0	0	0	0	0	0	0	0	0	0	0	0	k__Bacteria
OTU_1964	2	0	0	0	1	1	0	19	0	0	0	0	0	0	0	2	2	0	0	0	0	0	0	3	0	0	0	0	0	0	0	0	k__Bacteria;p__Cyanobacteria;c__Melainabacteria;o__Gastranaerophilales;f__;g__;s__
OTU_1965	0	0	0	1	0	0	0	0	0	0	0	0	3	0	0	0	0	1	1	1	13	0	3	0	0	0	0	0	0	0	0	0	k__Bacteria;p__Cyanobacteria;c__Melainabacteria;o__Gastranaerophilales;f__;g__;s__
OTU_1966	0	0	0	2	0	0	0	11	0	0	0	0	0	0	0	1	0	1	3	0	2	0	0	2	0	0	0	0	0	0	0	0	k__Bacteria;p__Firmicutes;c__Clostridia;o__Clostridiales;f__Ruminococcaceae;g__Ruminococcaceae_UCG-013;s__
OTU_1967	5	6	0	0	0	0	0	0	0	0	1	0	1	2	0	0	0	0	0	0	0	0	0	0	0	0	0	0	0	0	0	0	k__Bacteria
OTU_1968	0	1	0	0	0	0	0	3	0	0	0	0	0	0	0	1	0	0	1	0	1	0	1	11	0	0	0	0	0	0	0	0	k__Bacteria;p__Firmicutes;c__Bacilli;o__Lactobacillales
OTU_1969	0	0	0	0	0	3	0	0	0	0	0	0	0	0	2	0	0	0	0	0	0	0	0	0	0	1	0	0	0	13	0	0	k__Bacteria;p__Firmicutes;c__Clostridia;o__Clostridiales;f__Ruminococcaceae
OTU_1970	0	0	0	0	1	0	7	1	0	1	0	0	0	0	0	0	0	0	0	0	0	0	5	0	0	0	0	0	0	0	0	0	k__Bacteria
OTU_1971	0	0	0	0	0	0	0	0	67	9	9	3	7	4	2	4	2	0	0	0	0	0	0	1	12	0	0	0	0	1	0	0	k__Bacteria;p__Proteobacteria;c__Betaproteobacteria;o__Burkholderiales;f__Alcaligenaceae;g__Sutterella
OTU_1972	0	1	0	0	0	0	0	0	0	0	4	0	1	0	0	0	0	0	10	0	5	0	0	1	0	0	0	0	1	0	0	0	k__Bacteria;p__Actinobacteria;c__Coriobacteriia;o__Coriobacteriales;f__Coriobacteriaceae;g__Senegalimassilia;s__
OTU_1973	14	0	2	0	4	0	0	0	0	0	0	0	0	0	0	0	0	0	0	0	0	0	1	0	0	0	0	0	0	0	0	0	k__Bacteria
OTU_1974	0	0	0	0	0	0	0	8	0	0	0	0	0	0	0	2	0	0	2	0	0	0	0	1	0	0	0	0	0	0	0	2	k__Bacteria;p__Bacteroidetes;c__Bacteroidia;o__Bacteroidales;f__Porphyromonadaceae;g__Odoribacter;s__
OTU_1975	8	160	15	23	5	8	3	92	3	7	33	2	8	5	6	57	3	3	65	3	3	5	1	49	4	0	25	0	6	1	0	14	k__Bacteria;p__Firmicutes;c__Clostridia;o__Clostridiales;f__Ruminococcaceae;g__Ruminococcaceae_UCG-004;s__
OTU_1976	0	0	0	0	0	0	0	0	0	0	0	0	0	0	0	0	0	0	0	1	0	0	0	15	0	0	0	0	0	0	0	0	k__Bacteria;p__Bacteroidetes;c__Sphingobacteriia;o__Sphingobacteriales;f__Saprospiraceae
OTU_1977	0	0	0	0	0	0	0	0	0	0	0	0	14	0	0	0	0	0	0	0	0	0	0	0	0	0	0	0	0	0	0	0	k__Bacteria;p__Gracilibacteria;c__;o__;f__;g__;s__
OTU_1978	0	0	1	0	0	0	0	0	0	0	0	0	0	0	0	0	0	0	0	0	0	0	0	0	1	2	0	11	0	0	0	0	k__Bacteria;p__Bacteroidetes;c__Sphingobacteriia;o__Sphingobacteriales;f__Sphingobacteriaceae;g__Pedobacter;s__
OTU_1979	0	0	0	0	0	0	0	0	1	2	0	0	0	1	16	0	0	0	0	0	0	0	0	0	0	0	0	0	1	1	0	0	k__Bacteria;p__Acidobacteria;c__Holophagae;o__Holophagales;f__Holophagaceae;g__Geothrix;s__
OTU_1980	15	10	4	9	3	3	4	63	4	55	9	2	6	5	3	32	1	9	6	0	2	1	1	25	1	5	5	0	0	0	1	19	k__Bacteria;p__Firmicutes;c__Clostridia;o__Clostridiales;f__Lachnospiraceae
OTU_1981	0	0	0	0	0	0	0	0	0	0	15	0	0	0	0	0	0	0	0	0	0	0	0	0	0	0	0	0	0	0	0	0	k__Bacteria
OTU_1982	10	14	7	8	9	4	2	87	0	0	2	0	0	0	0	18	0	3	22	0	2	2	2	34	0	0	2	0	0	0	0	14	k__Bacteria;p__Firmicutes;c__Clostridia;o__Clostridiales;f__Ruminococcaceae;g__Ruminococcaceae_UCG-010;s__
OTU_1983	0	0	12	0	0	0	0	1	0	0	0	0	0	0	0	0	0	0	0	0	0	0	0	0	0	0	0	2	0	0	0	0	k__Bacteria;p__Proteobacteria;c__Alphaproteobacteria;o__Sphingomonadales;f__SD04E11;g__;s__
OTU_1984	0	1	1	2	1	1	1	7	0	0	0	0	0	0	0	3	0	0	0	0	0	0	0	0	0	0	0	0	0	0	0	1	k__Bacteria;p__Firmicutes;c__Clostridia;o__Clostridiales;f__Clostridiales_vadinBB60_group;g__;s__
OTU_1985	0	0	0	0	0	0	0	0	7	1	4	0	1	0	0	1	0	0	0	0	0	0	0	0	2	0	0	0	0	0	0	0	k__Bacteria;p__Firmicutes;c__Clostridia;o__Clostridiales;f__Ruminococcaceae
OTU_1986	1	0	0	1	1	0	0	10	0	0	3	0	0	0	0	5	1	0	9	1	1	0	0	1	0	0	2	0	0	0	0	0	k__Bacteria;p__Firmicutes;c__Clostridia;o__Clostridiales;f__Ruminococcaceae;g__Ruminococcaceae_UCG-010;s__
OTU_1987	1	1	1	0	0	0	1	7	0	0	0	0	0	0	0	0	0	0	5	0	0	0	1	1	0	0	1	0	0	0	0	0	k__Bacteria;p__Bacteroidetes;c__Bacteroidia;o__Bacteroidales;f__Prevotellaceae;g__Prevotellaceae_UCG-004;s__
OTU_1988	0	0	0	0	1	0	0	0	0	0	0	0	0	0	0	0	0	2	0	0	0	11	0	3	0	0	0	0	0	0	0	0	k__Bacteria;p__Firmicutes;c__Clostridia;o__Clostridiales
OTU_1989	0	0	0	2	0	0	0	0	0	9	1	0	0	1	9	0	0	0	0	0	0	0	3	0	0	0	0	0	0	0	0	0	k__Bacteria
OTU_1990	1	0	17	0	0	0	0	0	0	0	0	0	0	0	0	0	0	0	0	0	0	0	0	0	0	0	0	0	0	0	0	0	k__Bacteria;p__Gemmatimonadetes;c__unidentified_Gemmatimonadetes;o__AT425-EubC11_terrestrial_group;f__;g__;s__
OTU_1991	1	0	1	2	0	1	0	8	0	0	0	0	0	0	0	2	0	0	0	0	0	0	0	1	0	0	0	0	0	0	0	4	k__Bacteria;p__Firmicutes;c__Clostridia;o__Clostridiales;f__Ruminococcaceae;g__Ruminococcaceae_UCG-010;s__
OTU_1992	0	0	0	0	0	0	0	0	0	1	0	0	15	0	0	0	0	0	0	0	0	0	0	0	0	0	0	0	0	0	0	0	k__Bacteria
OTU_1993	0	0	1	0	0	0	0	0	0	0	1	0	0	0	0	0	1	0	7	1	1	0	0	2	0	0	3	0	0	0	0	0	k__Bacteria;p__Firmicutes;c__Clostridia;o__Clostridiales;f__Ruminococcaceae;g__Ruminiclostridium_5;s__
OTU_1994	0	0	0	4	0	0	0	0	0	1	0	0	7	0	0	0	3	4	0	1	20	2	3	5	0	0	0	0	0	0	0	0	k__Bacteria;p__Firmicutes;c__Clostridia;o__Clostridiales;f__Christensenellaceae;g__Christensenellaceae_R-7_group;s__
[truncated: 1,337 more rows]
