# Supplementary material for: Effects of fermented feeds and ginseng polysaccharides on the intestinal morphology and microbiota composition of Xuefeng black-bone chicken
Source: PLoS One. 2020 Aug 11;15(8):e0237357. doi: 10.1371/journal.pone.0237357 (PMC7418966; doi:10.1371/journal.pone.0237357)
Supplement: S4 Table — (XLSX) [file pone.0237357.s006.xlsx]

## Sheet: A
The aligned counts that annotated at Phylum level
Taxonomy	Cn1	Cn2	Cn3	Cn4	Cn5	Cn6	Cn7	Cn8	Fe1	Fe2	Fe3	Fe4	Fe5	Fe6	Fe7	Fe8	FP1	FP2	FP3	FP4	FP5	FP6	FP7	FP8	Po1	Po2	Po3	Po4	Po5	Po6	Po7	Po8	Tax_detail
Proteobacteria	27432	15088	15763	22123	57569	36784	7168	8413	11833	14731	15556	25994	18042	13838	19240	12099	6888	8907	3663	10995	3649	11707	22444	7633	6842	50567	9753	7887	10321	46467	20349	39802	k__Bacteria;p__Proteobacteria;
Firmicutes	28054	37972	39675	40617	14333	17949	35620	45936	28615	34065	26705	18134	41901	20383	11389	30813	28411	40334	37385	34227	44042	30169	25649	44452	21129	12976	49980	46352	35190	19113	23579	18411	k__Bacteria;p__Firmicutes;
Bacteroidetes	6188	8590	7154	3882	4172	4349	899	11685	16697	8967	3962	4111	3100	2862	2245	8629	17758	9301	8369	13659	2216	30719	2998	7901	20364	2376	5114	6837	8934	8895	7872	3500	k__Bacteria;p__Bacteroidetes;
Euryarchaeota	1	19	25	70	43	0	1	58	51	28	1	59	41	2	0	52	40	58	165	235	8017	154	218	30	283	0	29	380	211	66	136	4	k__Archaea;p__Euryarchaeota;
Actinobacteria	5706	3795	5645	2926	851	4465	3345	751	473	1519	1004	4268	2559	553	606	627	1233	7506	1009	1970	7076	908	829	2021	536	1417	3974	7029	1963	1198	1671	1599	k__Bacteria;p__Actinobacteria;
Fusobacteria	80	20	485	287	174	116	20	34	235	79	40	125	289	38	1186	100	218	116	73	1158	334	162	127	113	2015	338	292	555	3064	212	128	118	k__Bacteria;p__Fusobacteria;
Cyanobacteria	590	1696	565	297	193	424	2653	587	2045	400	357	1614	692	330	171	411	1420	420	513	1557	304	1924	484	607	292	377	357	513	491	591	766	163	k__Bacteria;p__Cyanobacteria;
Saccharibacteria	11	73	182	139	14	4	143	23	17	20	27	815	80	12	12	25	70	45	82	124	1816	66	90	87	19	25	63	758	58	24	46	27	k__Bacteria;p__Saccharibacteria;
Verrucomicrobia	27	152	75	101	36	6	422	47	77	78	21	9	223	26	4	44	229	88	59	110	78	103	37	59	61	18	94	524	1194	44	58	35	k__Bacteria;p__Verrucomicrobia;
Synergistetes	36	234	84	316	62	21	233	51	208	29	25	14	68	27	36	41	303	117	70	510	91	480	107	203	158	41	180	632	511	353	423	60	k__Bacteria;p__Synergistetes;
Spirochaetes	39	375	49	19	1	9	11	465	37	592	139	3	17	11	11	139	349	153	524	15	21	40	106	95	19	14	63	3	3	3	75	19	k__Bacteria;p__Spirochaetes;
Tenericutes	96	145	153	101	28	27	467	233	88	178	134	42	86	27	28	261	66	117	256	242	86	80	160	136	59	54	325	330	84	75	44	81	k__Bacteria;p__Tenericutes;
Lentisphaerae	15	412	46	16	2	7	8	219	461	58	59	16	65	16	16	132	143	52	125	254	43	89	29	60	35	3	30	2	7	14	4	31	k__Bacteria;p__Lentisphaerae;
Acidobacteria	6	7	2	18	3	433	2	9	8	5	5	2	10	2	116	9	97	10	14	5	19	18	8	164	10	1	3	7	99	20	2	9	k__Bacteria;p__Acidobacteria;
Elusimicrobia	21	9	40	11	18	82	8	20	399	130	60	25	67	41	69	72	161	61	30	209	31	237	40	62	91	27	27	69	20	220	140	22	k__Bacteria;p__Elusimicrobia;
Deferribacteres	137	114	10	13	48	31	2	27	28	24	14	10	65	28	15	22	37	58	13	313	11	269	13	53	168	22	62	62	156	173	62	46	k__Bacteria;p__Deferribacteres;
Latescibacteria	1	1	0	2	0	268	0	3	0	0	0	0	0	0	5	0	0	0	0	0	0	0	0	0	0	0	0	0	0	1	0	0	k__Bacteria;p__Latescibacteria;
Deinococcus-Thermus	213	73	61	6	3	189	81	11	0	26	6	1	3	0	6	3	3	41	7	40	1	10	13	14	3	13	3	76	36	7	136	3	k__Bacteria;p__Deinococcus-Thermus;
Chloroflexi	0	6	1	34	7	9	13	8	3	24	24	2	13	6	170	21	2	6	30	0	11	2	6	202	1	0	5	0	3	13	0	4	k__Bacteria;p__Chloroflexi;
Thaumarchaeota	0	0	0	0	0	2	0	0	0	2	0	0	46	2	135	0	0	0	0	0	0	0	0	9	1	1	0	0	63	2	0	0	k__Archaea;p__Thaumarchaeota;
SHA-109	106	5	7	7	2	0	2	5	6	20	0	0	26	1	0	2	26	10	0	0	6	7	10	2	4	8	1	0	3	16	38	1	k__Bacteria;p__SHA-109;
Gemmatimonadetes	1	33	24	23	2	79	7	0	0	1	0	0	22	1	5	2	15	2	0	1	0	1	1	4	3	0	3	0	2	1	0	14	k__Bacteria;p__Gemmatimonadetes;
JL-ETNP-Z39	76	1	0	1	2	0	0	1	0	3	0	0	0	0	0	0	0	3	0	0	1	0	0	0	0	3	0	0	0	0	0	0	k__Bacteria;p__JL-ETNP-Z39;
Fibrobacteres	0	11	4	5	0	1	4	34	3	54	6	2	7	3	3	74	1	1	18	0	0	0	0	7	0	1	4	0	0	0	0	6	k__Bacteria;p__Fibrobacteres;
Planctomycetes	7	0	0	0	0	0	0	0	1	67	4	3	6	2	2	2	0	1	0	0	1	0	0	0	0	2	0	0	0	0	0	0	k__Bacteria;p__Planctomycetes;
Thermomicrobia	11	50	1	4	0	1	1	1	1	0	3	0	7	0	0	0	1	0	0	2	7	4	0	14	0	0	0	0	15	9	13	1	k__Bacteria;p__Thermomicrobia;
aquifer1	0	4	0	0	0	0	0	0	1	3	47	0	1	0	2	2	0	0	1	0	0	0	0	0	0	0	1	0	0	0	0	0	k__Bacteria;p__aquifer1;
Cloacimonetes	0	10	0	0	0	0	0	0	0	0	0	0	0	0	0	0	0	0	0	0	0	0	0	0	0	0	0	0	0	0	0	36	k__Bacteria;p__Cloacimonetes;
Nitrospirae	0	0	1	0	0	0	0	0	0	2	4	1	24	0	4	1	0	0	0	0	2	0	1	0	0	0	0	0	0	1	28	0	k__Bacteria;p__Nitrospirae;
Gracilibacteria	0	0	0	0	0	0	0	0	0	0	0	0	14	0	0	0	0	0	0	0	0	0	0	0	0	0	0	0	0	0	0	0	k__Bacteria;p__Gracilibacteria;
Others	5405	711	604	3055	1616	4913	13486	249	452	5567	4989	3915	4015	15694	12744	1906	2297	3933	268	275	604	286	13274	173	115	1276	404	41	541	756	18655	308	Others
