# Supplementary material for: Effects of fermented feeds and ginseng polysaccharides on the intestinal morphology and microbiota composition of Xuefeng black-bone chicken
Source: PLoS One. 2020 Aug 11;15(8):e0237357. doi: 10.1371/journal.pone.0237357 (PMC7418966; doi:10.1371/journal.pone.0237357)
Supplement: S5 Table — (XLSX) [file pone.0237357.s007.xlsx]

## Sheet: B
The aligned percentages that annotated at Phylum level
Taxonomy	Cn1	Cn2	Cn3	Cn4	Cn5	Cn6	Cn7	Cn8	Fe1	Fe2	Fe3	Fe4	Fe5	Fe6	Fe7	Fe8	FP1	FP2	FP3	FP4	FP5	FP6	FP7	FP8	Po1	Po2	Po3	Po4	Po5	Po6	Po7	Po8	Tax_detail
Proteobacteria	0.36939	0.216653	0.222791	0.298465	0.726939	0.524056	0.110908	0.122356	0.191622	0.221049	0.292555	0.439071	0.252343	0.256906	0.39915	0.217856	0.115284	0.124596	0.069494	0.166902	0.0534426	0.150892	0.33679	0.119328	0.130962	0.726732	0.137806	0.109415	0.163957	0.593613	0.273932	0.619245	k__Bacteria;p__Proteobacteria;
Firmicutes	0.378038	0.545479	0.562256	0.548362	0.181273	0.255848	0.551659	0.667213	0.462941	0.511551	0.501742	0.306823	0.585753	0.37781	0.236126	0.555786	0.475404	0.566072	0.709726	0.518934	0.643094	0.389963	0.384778	0.693239	0.405185	0.186582	0.706056	0.643488	0.559353	0.244173	0.31798	0.286043	k__Bacteria;p__Firmicutes;
Bacteroidetes	0.083202	0.123351	0.100747	0.0528204	0.0525301	0.0617793	0.0138946	0.169535	0.270676	0.134156	0.0744712	0.0695977	0.0433015	0.0532352	0.0465367	0.155454	0.297034	0.129863	0.158938	0.207466	0.0321236	0.396661	0.0450021	0.123393	0.389963	0.0342389	0.0723766	0.094774	0.14156	0.113791	0.106014	0.0545002	k__Bacteria;p__Bacteroidetes;
Euryarchaeota	6.22148e-05	0.000269598	0.000331813	0.000912484	0.000559934	0	4.14766e-05	0.000829531	0.00085027	0.000414766	2.07383e-05	0.000974699	0.000580672	4.14766e-05	0	0.000912484	0.000663625	0.000808793	0.0031937	0.00356698	0.117151	0.00199088	0.00327665	0.000476981	0.00541269	0	0.000394027	0.00526752	0.00329739	0.000808793	0.00182497	2.07383e-05	k__Archaea;p__Euryarchaeota;
Actinobacteria	0.0768353	0.054438	0.0801327	0.0393198	0.0108046	0.0637287	0.0517005	0.0107839	0.00804645	0.022584	0.0189548	0.0721692	0.0359809	0.0103069	0.0126504	0.0111779	0.0207798	0.105268	0.0191414	0.0299668	0.103712	0.0117793	0.0122978	0.031377	0.010224	0.0203857	0.0563459	0.0975114	0.0311904	0.0152012	0.0224181	0.0248445	k__Bacteria;p__Actinobacteria;
Fusobacteria	0.00107839	0.000269598	0.00686437	0.00387806	0.00217752	0.00163832	0.000311074	0.000497719	0.00379511	0.00120282	0.00072584	0.00209457	0.00400249	0.000705102	0.0245749	0.00182497	0.0036292	0.00157611	0.00134799	0.0175861	0.00489423	0.00213604	0.00190792	0.00174202	0.0386562	0.0048735	0.00410618	0.00773538	0.0486727	0.00269598	0.00174202	0.00188718	k__Bacteria;p__Fusobacteria;
Cyanobacteria	0.0079635	0.0244297	0.0079635	0.00391954	0.00242638	0.00613853	0.041124	0.00848196	0.033202	0.00595189	0.00665699	0.0272916	0.00982995	0.00603484	0.00350477	0.0072584	0.0237039	0.0060141	0.00980921	0.0238075	0.00439652	0.0248445	0.00732061	0.00949813	0.00539195	0.00545417	0.00508088	0.0069888	0.00775612	0.007528	0.0103484	0.00250933	k__Bacteria;p__Cyanobacteria;
Saccharibacteria	0.000145168	0.00105765	0.00253007	0.00186645	0.000165906	4.14766e-05	0.00223973	0.000352551	0.000331813	0.000290336	0.000497719	0.0137702	0.00116134	0.000228121	0.000248859	0.000456242	0.00114061	0.000642887	0.00153463	0.00184571	0.0265035	0.00085027	0.00132725	0.00130651	0.000311074	0.000352551	0.000933223	0.0104936	0.000871008	0.000290336	0.000642887	0.000352551	k__Bacteria;p__Saccharibacteria;
Verrucomicrobia	0.000414766	0.00217752	0.00103691	0.00130651	0.000476981	8.29531e-05	0.00657404	0.000705102	0.00122356	0.00114061	0.000414766	0.000145168	0.00315222	0.000476981	4.14766e-05	0.000767316	0.00379511	0.00118208	0.00111987	0.00165906	0.00118208	0.00136873	0.000559934	0.000933223	0.00114061	0.000228121	0.00132725	0.00727914	0.0189755	0.000518457	0.000808793	0.000539195	k__Bacteria;p__Verrucomicrobia;
Spirochaetes	0.000663625	0.00543343	0.000705102	0.000269598	2.07383e-05	0.000145168	0.000165906	0.00667773	0.000580672	0.00885525	0.00255081	2.07383e-05	0.000207383	0.00012443	0.000207383	0.00246786	0.0058482	0.00213604	0.00995438	0.000228121	0.000311074	0.000476981	0.00165906	0.00145168	0.000373289	0.000207383	0.00085027	4.14766e-05	2.07383e-05	2.07383e-05	0.000953961	0.000207383	k__Bacteria;p__Spirochaetes;
Synergistetes	0.000456242	0.0033596	0.00122356	0.00425135	0.000788055	0.000290336	0.0036292	0.000746578	0.0033596	0.000456242	0.000456242	0.000248859	0.00101618	0.000497719	0.000746578	0.00072584	0.00506014	0.00165906	0.00132725	0.00773538	0.00132725	0.00618001	0.00161759	0.00315222	0.00302779	0.000580672	0.00253007	0.00875156	0.00810867	0.00452095	0.0057445	0.000953961	k__Bacteria;p__Synergistetes;
Lentisphaerae	0.000165906	0.00593115	0.00072584	0.000248859	4.14766e-05	0.000165906	8.29531e-05	0.00321443	0.00744504	0.000871008	0.00116134	0.000269598	0.000933223	0.000373289	0.000311074	0.00242638	0.00240564	0.000684363	0.00236416	0.00383658	0.00060141	0.00114061	0.000394027	0.000912484	0.000663625	4.14766e-05	0.000414766	4.14766e-05	8.29531e-05	0.000207383	2.07383e-05	0.000518457	k__Bacteria;p__Lentisphaerae;
Tenericutes	0.00130651	0.00205309	0.0021153	0.00153463	0.000290336	0.000414766	0.00719618	0.00331813	0.00136873	0.00263376	0.00257155	0.000580672	0.00120282	0.00060141	0.000580672	0.00468685	0.000995438	0.00170054	0.00468685	0.00364994	0.00116134	0.000974699	0.00240564	0.002219	0.00116134	0.000767316	0.00447947	0.00470759	0.00128577	0.000871008	0.000497719	0.00126504	k__Bacteria;p__Tenericutes;
Elusimicrobia	0.000311074	0.000103691	0.000559934	0.000145168	0.000228121	0.00116134	0.000103691	0.000269598	0.00647034	0.00192866	0.00111987	0.000394027	0.000933223	0.000788055	0.00143094	0.00126504	0.00267524	0.000871008	0.00060141	0.0031937	0.000435504	0.00306927	0.000622148	0.000953961	0.00174202	0.000394027	0.000373289	0.000974699	0.000311074	0.00282041	0.0019494	0.000414766	k__Bacteria;p__Elusimicrobia;
Acidobacteria	4.14766e-05	0.00012443	4.14766e-05	0.000269598	4.14766e-05	0.00615927	2.07383e-05	0.000103691	0.00012443	8.29531e-05	0.00012443	2.07383e-05	0.00012443	4.14766e-05	0.00240564	0.000207383	0.00157611	0.00012443	0.000269598	0.000103691	0.000331813	0.000228121	8.29531e-05	0.00255081	0.000207383	2.07383e-05	4.14766e-05	8.29531e-05	0.00153463	0.000269598	2.07383e-05	0.000145168	k__Bacteria;p__Acidobacteria;
Deferribacteres	0.00182497	0.00163832	0.000186645	0.000145168	0.000622148	0.000435504	4.14766e-05	0.000414766	0.000476981	0.000373289	0.000248859	0.000165906	0.000953961	0.000518457	0.000352551	0.000373289	0.00060141	0.000808793	0.000248859	0.00474907	0.000145168	0.00350477	0.000186645	0.00085027	0.00321443	0.000331813	0.000912484	0.00085027	0.00248859	0.00219826	0.000829531	0.00072584	k__Bacteria;p__Deferribacteres;
Latescibacteria	0	0	0	4.14766e-05	0	0.00381584	0	4.14766e-05	0	0	0	0	0	0	0.000103691	0	0	0	0	0	0	0	0	0	0	0	0	0	0	0	0	0	k__Bacteria;p__Latescibacteria;
Chloroflexi	0	8.29531e-05	2.07383e-05	0.000456242	8.29531e-05	0.000145168	0.000207383	6.22148e-05	4.14766e-05	0.000373289	0.000414766	2.07383e-05	0.000165906	0.00012443	0.00352551	0.000414766	6.22148e-05	8.29531e-05	0.000559934	0	0.000165906	4.14766e-05	8.29531e-05	0.00317296	4.14766e-05	0	6.22148e-05	0	4.14766e-05	0.000165906	0	8.29531e-05	k__Bacteria;p__Chloroflexi;
Deinococcus-Thermus	0.00286188	0.00105765	0.000829531	8.29531e-05	6.22148e-05	0.00271672	0.00126504	0.000165906	0	0.000373289	0.00012443	4.14766e-05	4.14766e-05	0	0.000145168	6.22148e-05	6.22148e-05	0.000622148	0.000145168	0.00060141	2.07383e-05	0.00012443	0.000207383	0.000228121	4.14766e-05	0.000165906	4.14766e-05	0.00103691	0.000559934	0.000103691	0.00182497	8.29531e-05	k__Bacteria;p__Deinococcus-Thermus;
Thaumarchaeota	0	0	0	0	0	2.07383e-05	0	0	0	2.07383e-05	0	0	0.000642887	2.07383e-05	0.00277893	0	0	0	0	0	0	0	0	0.00012443	0	0	0	0	0.000995438	4.14766e-05	0	0	k__Archaea;p__Thaumarchaeota;
SHA-109	0.00143094	8.29531e-05	8.29531e-05	8.29531e-05	2.07383e-05	0	2.07383e-05	6.22148e-05	0.000103691	0.000290336	0	0	0.000373289	0	0	4.14766e-05	0.000414766	0.00012443	0	0	8.29531e-05	8.29531e-05	0.000145168	4.14766e-05	8.29531e-05	0.000103691	2.07383e-05	0	6.22148e-05	0.000186645	0.000497719	0	k__Bacteria;p__SHA-109;
Fibrobacteres	0	0.000145168	4.14766e-05	8.29531e-05	0	4.14766e-05	4.14766e-05	0.000518457	4.14766e-05	0.000808793	0.00012443	2.07383e-05	0.000103691	6.22148e-05	6.22148e-05	0.00132725	4.14766e-05	0	0.000331813	0	0	0	0	0.000103691	0	2.07383e-05	8.29531e-05	0	0	0	0	8.29531e-05	k__Bacteria;p__Fibrobacteres;
Gemmatimonadetes	2.07383e-05	0.000456242	0.000290336	0.000290336	2.07383e-05	0.00109913	0.00012443	0	0	2.07383e-05	0	0	0.000311074	0	0.000103691	2.07383e-05	0.000248859	4.14766e-05	0	2.07383e-05	0	0	0	6.22148e-05	6.22148e-05	0	4.14766e-05	0	2.07383e-05	4.14766e-05	0	0.000248859	k__Bacteria;p__Gemmatimonadetes;
JL-ETNP-Z39	0.00101618	4.14766e-05	0	2.07383e-05	2.07383e-05	0	0	4.14766e-05	0	4.14766e-05	0	0	0	0	0	0	0	4.14766e-05	0	0	0	0	0	0	0	6.22148e-05	0	0	0	0	0	0	k__Bacteria;p__JL-ETNP-Z39;
Planctomycetes	8.29531e-05	0	0	0	0	0	0	0	0	0.000995438	6.22148e-05	4.14766e-05	8.29531e-05	2.07383e-05	4.14766e-05	6.22148e-05	0	0	0	0	2.07383e-05	0	0	0	0	4.14766e-05	0	0	0	0	0	0	k__Bacteria;p__Planctomycetes;
aquifer1	0	8.29531e-05	0	0	0	0	0	0	0	6.22148e-05	0.000871008	0	0	0	4.14766e-05	2.07383e-05	0	0	0	0	0	0	0	0	0	0	0	0	0	0	0	0	k__Bacteria;p__aquifer1;
Thermomicrobia	0.000145168	0.000684363	0	2.07383e-05	0	2.07383e-05	0	6.22148e-05	2.07383e-05	0	4.14766e-05	0	8.29531e-05	0	0	0	2.07383e-05	0	0	2.07383e-05	8.29531e-05	4.14766e-05	0	0.000207383	0	0	0	0	0.000248859	0.00012443	0.000165906	2.07383e-05	k__Bacteria;p__Thermomicrobia;
Cloacimonetes	0	0.00012443	0	0	0	0	0	0	0	0	0	0	0	0	0	0	0	0	0	0	0	0	0	0	0	0	0	0	0	0	0	0.000559934	k__Bacteria;p__Cloacimonetes;
Nitrospirae	0	0	0	0	0	0	0	0	0	2.07383e-05	6.22148e-05	2.07383e-05	0.000352551	0	8.29531e-05	2.07383e-05	0	0	0	0	2.07383e-05	0	4.14766e-05	0	0	0	0	0	0	2.07383e-05	0.000373289	0	k__Bacteria;p__Nitrospirae;
Gracilibacteria	0	0	0	0	0	0	0	0	0	0	0	0	0.000207383	0	0	0	0	0	0	0	0	0	0	0	0	0	0	0	0	0	0	0	k__Bacteria;p__Gracilibacteria;
Others	0.0725425	0.0104728	0.00852343	0.041207	0.0204065	0.0700539	0.208648	0.00354625	0.00727914	0.0834509	0.0940274	0.0662173	0.0561593	0.291083	0.264247	0.0343841	0.0385525	0.0550809	0.00520531	0.00412692	0.00879303	0.00364994	0.199295	0.00267524	0.00213604	0.0184156	0.00572377	0.000559934	0.00860639	0.00978847	0.25141	0.00474907	Others
