# Supplementary material for: Effects of fermented feeds and ginseng polysaccharides on the intestinal morphology and microbiota composition of Xuefeng black-bone chicken
Source: PLoS One. 2020 Aug 11;15(8):e0237357. doi: 10.1371/journal.pone.0237357 (PMC7418966; doi:10.1371/journal.pone.0237357)
Supplement: S6 Table — (XLSX) [file pone.0237357.s008.xlsx]

## Sheet: C
The aligned counts that annotated at Class level
Taxonomy	Cn1	Cn2	Cn3	Cn4	Cn5	Cn6	Cn7	Cn8	Fe1	Fe2	Fe3	Fe4	Fe5	Fe6	Fe7	Fe8	FP1	FP2	FP3	FP4	FP5	FP6	FP7	FP8	Po1	Po2	Po3	Po4	Po5	Po6	Po7	Po8	Tax_detail
Epsilonproteobacteria	1706	1863	1198	2076	52361	6366	1747	2274	1683	397	326	721	634	6445	4239	579	1693	570	652	712	638	6083	17414	1268	2080	756	1180	721	1552	39920	1949	1754	k__Bacteria;p__Proteobacteria;c__Epsilonproteobacteria;
Gammaproteobacteria	17712	4247	7119	14671	3058	15533	3991	3170	3249	10822	12909	21509	14276	5957	12328	8803	1828	4421	825	3942	1495	1789	3394	3747	2321	47507	4747	4431	4162	3075	14364	36849	k__Bacteria;p__Proteobacteria;c__Gammaproteobacteria;
Clostridia	22483	34879	30237	34254	11661	10777	30798	44286	26301	30020	23112	11828	34909	18098	9370	28849	25973	28824	34612	30565	36938	27816	22723	36871	19205	10101	38267	37424	32131	13831	19454	16376	k__Bacteria;p__Firmicutes;c__Clostridia;
Bacteroidia	4751	7293	6509	3641	3997	2376	748	11564	16492	8674	3570	4016	2967	2775	1975	8387	17615	8563	8257	13102	2162	30513	2872	7686	20301	2285	4908	6786	8809	8716	7675	3425	k__Bacteria;p__Bacteroidetes;c__Bacteroidia;
Alphaproteobacteria	5980	7250	4658	3776	1444	13014	1087	1275	1489	2053	1455	1624	1707	700	1670	1141	1262	3010	1043	4321	956	1246	810	1327	629	1748	2914	1295	2212	1343	2188	691	k__Bacteria;p__Proteobacteria;c__Alphaproteobacteria;
Bacilli	3447	2177	7076	3959	1715	6058	3323	834	1037	3358	3248	5831	6197	1996	1637	1401	1245	10744	2244	2264	6147	994	2077	6854	786	2621	10721	6492	1699	4158	1453	1578	k__Bacteria;p__Firmicutes;c__Bacilli;
Methanobacteria	0	1	23	69	43	0	1	8	26	0	0	58	36	2	0	11	21	50	26	13	8012	104	211	14	208	0	2	281	123	2	46	2	k__Archaea;p__Euryarchaeota;c__Methanobacteria;
unidentified_Actinobacteria	4861	3247	4394	2313	708	3420	1787	497	337	1343	837	3713	2027	468	515	494	641	7045	710	1530	5591	333	504	1327	300	1247	2795	3596	1262	764	1388	1353	k__Bacteria;p__Actinobacteria;c__unidentified_Actinobacteria;
Coriobacteriia	624	342	836	487	140	300	1545	223	121	127	143	188	391	73	53	98	522	424	284	420	1454	560	306	433	228	138	1163	3369	632	417	237	226	k__Bacteria;p__Actinobacteria;c__Coriobacteriia;
Fusobacteriia	80	20	485	287	174	116	20	34	235	79	40	125	289	38	1186	100	218	116	73	1158	334	162	127	113	2015	338	292	555	3064	212	128	118	k__Bacteria;p__Fusobacteria;c__Fusobacteriia;
Deltaproteobacteria	1042	1134	1810	1185	468	533	127	1521	2895	843	511	1957	1012	435	460	1158	1501	416	952	1621	396	1786	370	1052	1370	188	619	1100	1973	1490	705	385	k__Bacteria;p__Proteobacteria;c__Deltaproteobacteria;
Melainabacteria	490	1678	384	255	182	98	2637	562	2014	349	345	1501	438	296	123	397	1341	358	493	1393	292	1917	424	526	273	70	299	481	475	549	171	143	k__Bacteria;p__Cyanobacteria;c__Melainabacteria;
Negativicutes	989	376	1459	1826	678	590	595	382	689	199	114	81	210	117	228	123	380	265	123	216	140	792	214	253	933	117	441	1150	780	808	1682	252	k__Bacteria;p__Firmicutes;c__Negativicutes;
unidentified_Saccharibacteria	5	12	46	66	11	2	135	17	17	19	23	815	79	10	12	24	69	43	81	124	1812	42	86	76	17	9	60	732	49	23	9	13	k__Bacteria;p__Saccharibacteria;c__unidentified_Saccharibacteria;
Betaproteobacteria	955	588	938	409	234	1329	211	163	805	464	258	151	314	205	355	229	519	462	184	283	152	775	419	222	360	364	291	336	394	507	1137	116	k__Bacteria;p__Proteobacteria;c__Betaproteobacteria;
Verrucomicrobiae	20	141	67	94	33	5	392	12	54	13	17	3	210	24	4	12	208	71	43	98	76	93	33	52	50	17	82	511	1186	20	27	30	k__Bacteria;p__Verrucomicrobia;c__Verrucomicrobiae;
Erysipelotrichia	1117	458	893	548	271	516	898	385	561	478	219	387	559	165	148	403	785	441	366	949	757	498	616	406	190	125	530	1180	517	238	946	180	k__Bacteria;p__Firmicutes;c__Erysipelotrichia;
Sphingobacteriia	1028	939	191	144	57	1122	111	59	8	162	81	71	74	45	68	24	53	498	59	301	25	37	36	80	11	68	128	26	58	43	46	51	k__Bacteria;p__Bacteroidetes;c__Sphingobacteriia;
Flavobacteriia	400	308	156	81	20	761	33	28	19	70	289	12	48	13	134	160	25	197	24	72	13	23	60	23	2	20	16	2	4	97	16	6	k__Bacteria;p__Bacteroidetes;c__Flavobacteriia;
Synergistia	36	234	84	316	62	21	233	51	208	29	25	14	68	27	36	41	303	117	70	510	91	480	107	203	158	41	180	632	511	353	423	60	k__Bacteria;p__Synergistetes;c__Synergistia;
Chloroplast	96	15	178	39	11	234	16	23	31	51	12	113	254	34	41	14	70	58	11	155	11	5	54	78	19	307	58	31	16	40	595	20	k__Bacteria;p__Cyanobacteria;c__Chloroplast;
unidentified_Spirochaetes	39	375	49	19	1	9	11	465	37	592	139	3	17	11	11	139	349	153	524	15	21	40	106	95	19	14	63	3	3	3	75	19	k__Bacteria;p__Spirochaetes;c__unidentified_Spirochaetes;
Rubrobacteria	29	16	406	100	1	493	4	14	12	12	5	366	38	5	19	11	66	2	3	15	3	0	14	50	4	2	2	51	1	9	0	3	k__Bacteria;p__Actinobacteria;c__Rubrobacteria;
Mollicutes	96	145	153	101	28	27	467	233	88	178	134	42	86	27	28	261	66	117	256	242	86	80	160	136	59	54	325	330	84	75	44	81	k__Bacteria;p__Tenericutes;c__Mollicutes;
unidentified_Acidobacteria	6	7	2	18	3	433	2	9	7	3	5	2	10	1	100	9	97	9	14	5	19	18	8	154	10	1	3	7	98	19	2	9	k__Bacteria;p__Acidobacteria;c__unidentified_Acidobacteria;
unidentified_Elusimicrobia	21	9	40	11	18	82	8	20	399	130	60	25	67	41	69	72	161	61	30	209	31	237	40	62	91	27	27	69	20	220	140	22	k__Bacteria;p__Elusimicrobia;c__unidentified_Elusimicrobia;
unidentified_Deferribacteres	137	114	10	13	48	31	2	27	28	24	14	10	65	28	15	22	37	58	13	313	11	269	13	53	168	22	62	62	156	173	62	46	k__Bacteria;p__Deferribacteres;c__unidentified_Deferribacteres;
Acidimicrobiia	184	167	9	18	2	252	6	11	2	28	12	0	38	6	18	9	2	32	8	3	16	13	4	82	4	7	12	13	52	8	44	9	k__Bacteria;p__Actinobacteria;c__Acidimicrobiia;
Deinococci	213	73	61	6	3	189	81	11	0	26	6	1	3	0	6	3	3	41	7	40	1	10	13	14	3	13	3	76	36	7	136	3	k__Bacteria;p__Deinococcus-Thermus;c__Deinococci;
SAR202_clade	0	0	0	0	0	9	0	0	3	21	11	2	13	6	170	9	0	0	0	0	0	0	0	0	1	0	0	0	0	13	0	0	k__Bacteria;p__Chloroflexi;c__SAR202_clade;
Thermoplasmata	1	13	0	1	0	0	0	41	20	23	0	1	2	0	0	20	14	1	46	145	2	15	2	2	75	0	14	53	72	60	72	1	k__Archaea;p__Euryarchaeota;c__Thermoplasmata;
Anaerolineae	0	3	1	1	0	0	10	3	0	2	2	0	0	0	0	8	1	3	29	0	5	2	3	123	0	0	5	0	1	0	0	2	k__Bacteria;p__Chloroflexi;c__Anaerolineae;
Thermoleophilia	8	23	0	3	0	0	3	6	0	1	1	1	1	0	0	12	2	3	3	2	5	1	1	116	0	23	2	0	12	0	2	7	k__Bacteria;p__Actinobacteria;c__Thermoleophilia;
Lentisphaeria	3	7	4	3	1	3	2	53	3	20	24	1	5	5	3	95	6	4	52	4	2	3	3	26	0	0	10	1	1	1	1	17	k__Bacteria;p__Lentisphaerae;c__Lentisphaeria;
Methanomicrobia	0	5	2	0	0	0	0	9	5	5	1	0	3	0	0	21	5	7	93	77	3	35	5	14	0	0	13	46	16	4	18	1	k__Archaea;p__Euryarchaeota;c__Methanomicrobia;
ML635J-21	4	3	3	3	0	92	0	2	0	0	0	0	0	0	7	0	0	0	0	0	0	0	0	0	0	0	0	1	0	2	0	0	k__Bacteria;p__Cyanobacteria;c__ML635J-21;
unidentified_Firmicutes	5	1	5	13	5	3	0	0	5	0	0	0	13	3	4	1	10	17	6	16	36	54	7	12	1	5	2	85	6	65	39	5	k__Bacteria;p__Firmicutes;c__unidentified_Firmicutes;
unidentified_Gemmatimonadetes	1	33	24	23	2	79	7	0	0	1	0	0	22	1	5	2	15	2	0	1	0	1	1	4	3	0	3	0	2	1	0	14	k__Bacteria;p__Gemmatimonadetes;c__unidentified_Gemmatimonadetes;
Fibrobacteria	0	11	4	5	0	1	4	34	3	54	6	2	7	3	3	74	1	1	18	0	0	0	0	7	0	1	4	0	0	0	0	6	k__Bacteria;p__Fibrobacteres;c__Fibrobacteria;
Phycisphaerae	7	0	0	0	0	0	0	0	1	67	4	3	6	2	2	2	0	1	0	0	1	0	0	0	0	2	0	0	0	0	0	0	k__Bacteria;p__Planctomycetes;c__Phycisphaerae;
Cytophagia	2	3	1	3	58	65	3	2	3	42	5	1	1	8	58	6	2	12	1	10	3	3	10	39	3	1	48	1	1	3	13	3	k__Bacteria;p__Bacteroidetes;c__Cytophagia;
Opitutae	7	0	0	7	2	1	1	35	23	64	3	6	13	2	0	32	21	7	15	10	2	10	1	6	10	1	1	9	8	24	0	5	k__Bacteria;p__Verrucomicrobia;c__Opitutae;
MB-A2-108	0	0	0	5	0	0	0	0	1	8	6	0	64	1	1	3	0	0	1	0	7	1	0	13	0	0	0	0	4	0	0	1	k__Bacteria;p__Actinobacteria;c__MB-A2-108;
unidentified_Thermomicrobia	11	50	1	4	0	1	1	1	1	0	3	0	7	0	0	0	1	0	0	2	7	4	0	14	0	0	0	0	15	9	13	1	k__Bacteria;p__Thermomicrobia;c__unidentified_Thermomicrobia;
Lentisphaerae_RFP12_gut_group	0	3	1	2	0	0	0	10	0	0	5	0	1	0	0	0	1	3	39	0	38	1	2	6	0	0	3	0	1	0	0	0	k__Bacteria;p__Lentisphaerae;c__Lentisphaerae_RFP12_gut_group;
Spartobacteria	0	11	8	0	1	0	29	0	0	1	1	0	0	0	0	0	0	10	1	2	0	0	3	1	1	0	11	4	0	0	31	0	k__Bacteria;p__Verrucomicrobia;c__Spartobacteria;
Ktedonobacteria	0	0	0	0	0	0	0	1	0	0	0	0	0	0	0	2	1	1	0	0	4	0	0	31	0	0	0	0	1	0	0	1	k__Bacteria;p__Chloroflexi;c__Ktedonobacteria;
Nitrospira	0	0	1	0	0	0	0	0	0	2	4	1	24	0	4	1	0	0	0	0	2	0	1	0	0	0	0	0	0	1	28	0	k__Bacteria;p__Nitrospirae;c__Nitrospira;
TK10	0	0	0	26	0	0	0	2	0	0	0	0	0	0	0	0	0	0	0	0	0	0	0	0	0	0	0	0	1	0	0	0	k__Bacteria;p__Chloroflexi;c__TK10;
Bacteroidetes_VC2.1_Bac22	0	10	0	1	7	22	0	1	11	1	1	2	1	0	1	1	1	0	0	0	0	0	0	3	1	0	1	0	0	0	0	0	k__Bacteria;p__Bacteroidetes;c__Bacteroidetes_VC2.1_Bac22;
Holophagae	0	0	0	0	0	0	0	0	1	2	0	0	0	1	16	0	0	1	0	0	0	0	0	10	0	0	0	0	1	1	0	0	k__Bacteria;p__Acidobacteria;c__Holophagae;
OPB54	0	0	0	0	0	0	0	4	0	2	0	0	0	2	0	15	0	0	0	0	0	0	0	2	0	1	0	0	0	0	0	0	k__Bacteria;p__Firmicutes;c__OPB54;
Gitt-GS-136	0	2	0	0	7	0	0	0	0	1	11	0	0	0	0	1	0	0	0	0	0	0	0	0	0	0	0	0	0	0	0	0	k__Bacteria;p__Chloroflexi;c__Gitt-GS-136;
unidentified_Cyanobacteria	0	0	0	0	0	0	0	0	0	0	0	0	0	0	0	0	9	4	9	9	1	2	6	3	0	0	0	0	0	0	0	0	k__Bacteria;p__Cyanobacteria;c__unidentified_Cyanobacteria;
Caldilineae	0	1	0	7	0	0	0	0	0	0	0	0	0	0	0	0	0	0	0	0	1	0	0	0	0	0	0	0	0	0	0	0	k__Bacteria;p__Chloroflexi;c__Caldilineae;
Bacteroidetes_BD2-2	0	0	0	0	0	0	0	0	0	0	0	1	0	0	4	1	0	0	0	0	0	0	0	0	0	0	0	0	0	0	0	0	k__Bacteria;p__Bacteroidetes;c__Bacteroidetes_BD2-2;
KD4-96	0	0	0	0	0	0	3	0	0	0	0	0	0	0	0	0	0	0	0	0	0	0	0	0	0	0	0	0	0	0	0	0	k__Bacteria;p__Chloroflexi;c__KD4-96;
Oligosphaeria	0	0	0	0	0	0	0	3	0	0	0	0	0	0	0	0	0	0	0	0	0	0	0	0	0	0	0	0	0	0	0	0	k__Bacteria;p__Lentisphaerae;c__Oligosphaeria;
Others	5663	1319	1130	3184	1664	5206	13517	505	2815	5812	5195	3977	4283	15829	13094	2209	2625	4097	374	1032	668	588	13384	412	299	1319	460	115	768	970	18866	416	Others
