# Supplementary material for: Effects of fermented feeds and ginseng polysaccharides on the intestinal morphology and microbiota composition of Xuefeng black-bone chicken
Source: PLoS One. 2020 Aug 11;15(8):e0237357. doi: 10.1371/journal.pone.0237357 (PMC7418966; doi:10.1371/journal.pone.0237357)
Supplement: S7 Table — (XLSX) [file pone.0237357.s009.xlsx]

## Sheet: D
The aligned percentages that annotated at Class level
Taxonomy	Cn1	Cn2	Cn3	Cn4	Cn5	Cn6	Cn7	Cn8	Fe1	Fe2	Fe3	Fe4	Fe5	Fe6	Fe7	Fe8	FP1	FP2	FP3	FP4	FP5	FP6	FP7	FP8	Po1	Po2	Po3	Po4	Po5	Po6	Po7	Po8	Tax_detail
Gammaproteobacteria	0.238449	0.0609706	0.100705	0.198092	0.0386769	0.221381	0.0618208	0.0461219	0.0525923	0.16236	0.242659	0.363293	0.19973	0.110369	0.255724	0.158503	0.0305475	0.0618623	0.0156781	0.0598922	0.0217752	0.0229988	0.0509332	0.058399	0.0444007	0.68287	0.0671091	0.0615927	0.0660307	0.0393405	0.19353	0.573206	k__Bacteria;p__Proteobacteria;c__Gammaproteobacteria;
Epsilonproteobacteria	0.0230195	0.0267316	0.0169847	0.0279967	0.661282	0.0907092	0.027022	0.0329946	0.0272916	0.00595189	0.00611779	0.0121941	0.00883451	0.119577	0.0878888	0.0104936	0.0283078	0.0079635	0.0123393	0.0107839	0.00929075	0.0785566	0.261302	0.0198465	0.0398797	0.0108461	0.0166528	0.00999585	0.0246578	0.509975	0.0262339	0.0272294	k__Bacteria;p__Proteobacteria;c__Epsilonproteobacteria;
Clostridia	0.302841	0.50083	0.428619	0.462464	0.147387	0.153588	0.477146	0.643384	0.425529	0.450809	0.434197	0.20027	0.488158	0.335255	0.194338	0.520489	0.434695	0.404666	0.657051	0.463397	0.539382	0.359581	0.340958	0.57499	0.368291	0.145292	0.540709	0.519515	0.510929	0.176628	0.262215	0.254479	k__Bacteria;p__Firmicutes;c__Clostridia;
Bacteroidia	0.0638739	0.104666	0.0917047	0.049606	0.0503526	0.0337204	0.0116342	0.167648	0.267213	0.129842	0.0670676	0.0680216	0.0415388	0.0516383	0.0408959	0.151016	0.294691	0.119618	0.15674	0.19888	0.0313355	0.394069	0.0431356	0.119909	0.388739	0.0329117	0.0694732	0.0940689	0.139631	0.111551	0.103318	0.0532352	k__Bacteria;p__Bacteroidetes;c__Bacteroidia;
Alphaproteobacteria	0.0804645	0.104189	0.0657611	0.0507673	0.0182912	0.185359	0.0168395	0.0184571	0.0240771	0.0308171	0.0273953	0.027416	0.0238698	0.0130236	0.0347781	0.0204687	0.0212567	0.0420572	0.0199502	0.065533	0.0139776	0.0160722	0.0121319	0.0207798	0.0120282	0.0249689	0.041124	0.0179801	0.0352551	0.0171298	0.0294276	0.0107839	k__Bacteria;p__Proteobacteria;c__Alphaproteobacteria;
Bacilli	0.0464745	0.0314807	0.100249	0.0533803	0.0216093	0.0863957	0.0514102	0.0120282	0.0167358	0.0504148	0.0610742	0.0986313	0.0866445	0.0371008	0.03399	0.0251763	0.020759	0.150622	0.0426379	0.0343011	0.089776	0.012837	0.0311282	0.106864	0.0151182	0.0377437	0.151514	0.0902323	0.026939	0.0531107	0.0196806	0.0243675	k__Bacteria;p__Firmicutes;c__Bacilli;
Methanobacteria	0	4.14766e-05	0.000311074	0.000912484	0.000559934	0	4.14766e-05	0.00012443	0.000414766	0	0	0.000974699	0.000518457	4.14766e-05	0	0.000186645	0.000352551	0.000684363	0.000539195	0.000207383	0.117088	0.00136873	0.00315222	0.000228121	0.00398175	0	4.14766e-05	0.0038988	0.00190792	2.07383e-05	0.000622148	2.07383e-05	k__Archaea;p__Euryarchaeota;c__Methanobacteria;
unidentified_Actinobacteria	0.06545	0.0466611	0.0624015	0.0312319	0.00897968	0.0487972	0.0276649	0.00715471	0.00576524	0.0199917	0.015844	0.0628163	0.0284322	0.00877229	0.0106802	0.00889672	0.0107839	0.0987972	0.0135006	0.0231647	0.0817296	0.00414766	0.00754873	0.0205309	0.00570303	0.0179179	0.0396516	0.0497511	0.0201161	0.00970552	0.0187059	0.0211323	k__Bacteria;p__Actinobacteria;c__unidentified_Actinobacteria;
Fusobacteriia	0.00107839	0.000269598	0.00686437	0.00387806	0.00217752	0.00163832	0.000311074	0.000497719	0.00379511	0.00120282	0.00072584	0.00209457	0.00400249	0.000705102	0.0245749	0.00182497	0.0036292	0.00157611	0.00134799	0.0175861	0.00489423	0.00213604	0.00190792	0.00174202	0.0386562	0.0048735	0.00410618	0.00773538	0.0486727	0.00269598	0.00174202	0.00188718	k__Bacteria;p__Fusobacteria;c__Fusobacteriia;
Deltaproteobacteria	0.0139569	0.0162173	0.025591	0.01601	0.00578598	0.00763169	0.00186645	0.0220863	0.04691	0.0126711	0.00960182	0.0329946	0.0140191	0.00827457	0.00951887	0.0208212	0.0250726	0.00578598	0.0180216	0.0246578	0.00576524	0.022978	0.0055786	0.0165491	0.0262132	0.00271672	0.00864786	0.0152426	0.031377	0.0190377	0.00939444	0.00611779	k__Bacteria;p__Proteobacteria;c__Deltaproteobacteria;
Coriobacteriia	0.00837827	0.00483202	0.0118416	0.00634591	0.00180423	0.0043343	0.023849	0.00325591	0.00201161	0.00186645	0.0026545	0.00317296	0.00547491	0.00134799	0.00120282	0.00165906	0.00885525	0.00588967	0.00539195	0.00649108	0.0213812	0.00742431	0.00447947	0.00680216	0.00435504	0.00199088	0.0164455	0.0468685	0.00999585	0.00528826	0.00313148	0.00340108	k__Bacteria;p__Actinobacteria;c__Coriobacteriia;
Melainabacteria	0.00659477	0.0241601	0.00539195	0.00338034	0.00228121	0.00149316	0.0408959	0.00815015	0.032725	0.00518457	0.00640813	0.0253629	0.00624222	0.00541269	0.00255081	0.00703028	0.0223973	0.00514309	0.00945666	0.0212982	0.00418913	0.0247615	0.00644961	0.00827457	0.0050394	0.00101618	0.00425135	0.00657404	0.007528	0.0069888	0.00234343	0.002219	k__Bacteria;p__Cyanobacteria;c__Melainabacteria;
unidentified_Saccharibacteria	6.22148e-05	0.000207383	0.000622148	0.000891746	0.00012443	2.07383e-05	0.00207383	0.000248859	0.000331813	0.000290336	0.000414766	0.0137702	0.00111987	0.000186645	0.000248859	0.000435504	0.00111987	0.000622148	0.00149316	0.00184571	0.026462	0.000518457	0.00128577	0.00114061	0.000290336	0.00012443	0.000891746	0.010141	0.000746578	0.000290336	0.000103691	0.000186645	k__Bacteria;p__Saccharibacteria;c__unidentified_Saccharibacteria;
Negativicutes	0.0132932	0.00543343	0.0206553	0.0246371	0.00860639	0.00835753	0.00914558	0.0055786	0.0111987	0.00298631	0.00207383	0.00132725	0.00294484	0.002219	0.00464538	0.00219826	0.00634591	0.00375363	0.00228121	0.00327665	0.00197014	0.010224	0.0031937	0.00396101	0.0178349	0.00172128	0.00620075	0.0159477	0.012443	0.0103899	0.0227084	0.00391954	k__Bacteria;p__Firmicutes;c__Negativicutes;
Betaproteobacteria	0.0130236	0.0085027	0.0131895	0.00551638	0.00286188	0.0188718	0.00329739	0.00253007	0.0130029	0.00694732	0.00485276	0.00263376	0.00450021	0.00387806	0.00734135	0.00416839	0.00868934	0.00653256	0.00338034	0.00427209	0.00246786	0.00995438	0.00630444	0.00346329	0.00688511	0.00524679	0.00423061	0.00454168	0.00615927	0.00647034	0.0152426	0.00178349	k__Bacteria;p__Proteobacteria;c__Betaproteobacteria;
Verrucomicrobiae	0.000331813	0.00201161	0.000953961	0.0012443	0.000435504	8.29531e-05	0.00605558	0.000207383	0.000871008	0.000186645	0.000311074	4.14766e-05	0.00296557	0.000456242	4.14766e-05	0.000207383	0.00346329	0.000974699	0.000788055	0.00147242	0.00116134	0.00122356	0.000476981	0.000808793	0.000953961	0.000228121	0.00116134	0.00709249	0.0188304	0.000248859	0.000331813	0.000456242	k__Bacteria;p__Verrucomicrobia;c__Verrucomicrobiae;
Erysipelotrichia	0.0151597	0.00649108	0.0125881	0.00746578	0.00358772	0.00742431	0.0138739	0.00555786	0.00906263	0.00721692	0.00410618	0.00647034	0.00767316	0.00306927	0.00304853	0.00727914	0.0131273	0.00622148	0.00700954	0.0144338	0.0111157	0.00638739	0.00922854	0.00630444	0.00369141	0.00170054	0.00738283	0.0163418	0.00804645	0.00300705	0.0127748	0.00288262	k__Bacteria;p__Firmicutes;c__Erysipelotrichia;
Sphingobacteriia	0.0138532	0.0134591	0.00263376	0.00190792	0.000705102	0.015927	0.0016798	0.000912484	0.000207383	0.00236416	0.00149316	0.00120282	0.000995438	0.000788055	0.0014102	0.000456242	0.000891746	0.00688511	0.00109913	0.00462464	0.000352551	0.000476981	0.000518457	0.00130651	0.000207383	0.000953961	0.00182497	0.000373289	0.000912484	0.000518457	0.000622148	0.000788055	k__Bacteria;p__Bacteroidetes;c__Sphingobacteriia;
Flavobacteriia	0.00541269	0.00450021	0.00215678	0.00114061	0.000248859	0.0108046	0.000476981	0.000456242	0.000290336	0.00101618	0.00553712	0.000165906	0.000622148	0.000290336	0.00275819	0.0029241	0.000435504	0.00277893	0.000476981	0.00114061	0.000207383	0.000248859	0.000912484	0.000373289	2.07383e-05	0.000311074	0.000248859	0	2.07383e-05	0.0012443	0.000269598	0.000165906	k__Bacteria;p__Bacteroidetes;c__Flavobacteriia;
unidentified_Spirochaetes	0.000663625	0.00543343	0.000705102	0.000269598	2.07383e-05	0.000145168	0.000165906	0.00667773	0.000580672	0.00885525	0.00255081	2.07383e-05	0.000207383	0.00012443	0.000207383	0.00246786	0.0058482	0.00213604	0.00995438	0.000228121	0.000311074	0.000476981	0.00165906	0.00145168	0.000373289	0.000207383	0.00085027	4.14766e-05	2.07383e-05	2.07383e-05	0.000953961	0.000207383	k__Bacteria;p__Spirochaetes;c__unidentified_Spirochaetes;
Synergistia	0.000456242	0.0033596	0.00122356	0.00425135	0.000788055	0.000290336	0.0036292	0.000746578	0.0033596	0.000456242	0.000456242	0.000248859	0.00101618	0.000497719	0.000746578	0.00072584	0.00506014	0.00165906	0.00132725	0.00773538	0.00132725	0.00618001	0.00161759	0.00315222	0.00302779	0.000580672	0.00253007	0.00875156	0.00810867	0.00452095	0.0057445	0.000953961	k__Bacteria;p__Synergistetes;c__Synergistia;
Chloroplast	0.00128577	0.000228121	0.00253007	0.000497719	0.000145168	0.00333886	0.000228121	0.000311074	0.000476981	0.000767316	0.000248859	0.00192866	0.00358772	0.000622148	0.000829531	0.000228121	0.00114061	0.000808793	0.000186645	0.0023849	0.000186645	4.14766e-05	0.000788055	0.00118208	0.000352551	0.00443799	0.000829531	0.000414766	0.000228121	0.000518457	0.00800498	0.000290336	k__Bacteria;p__Cyanobacteria;c__Chloroplast;
Mollicutes	0.00130651	0.00205309	0.0021153	0.00153463	0.000290336	0.000414766	0.00719618	0.00331813	0.00136873	0.00263376	0.00257155	0.000580672	0.00120282	0.00060141	0.000580672	0.00468685	0.000995438	0.00170054	0.00468685	0.00364994	0.00116134	0.000974699	0.00240564	0.002219	0.00116134	0.000767316	0.00447947	0.00470759	0.00128577	0.000871008	0.000497719	0.00126504	k__Bacteria;p__Tenericutes;c__Mollicutes;
Rubrobacteria	0.000394027	0.000228121	0.0057445	0.00134799	0	0.00703028	4.14766e-05	0.000186645	0.000207383	0.000165906	8.29531e-05	0.00618001	0.000539195	0.000103691	0.000394027	0.000186645	0.00109913	2.07383e-05	4.14766e-05	0.000269598	4.14766e-05	0	0.000207383	0.000767316	6.22148e-05	2.07383e-05	2.07383e-05	0.000705102	0	0.00012443	0	4.14766e-05	k__Bacteria;p__Actinobacteria;c__Rubrobacteria;
unidentified_Elusimicrobia	0.000311074	0.000103691	0.000559934	0.000145168	0.000228121	0.00116134	0.000103691	0.000269598	0.00647034	0.00192866	0.00111987	0.000394027	0.000933223	0.000788055	0.00143094	0.00126504	0.00267524	0.000871008	0.00060141	0.0031937	0.000435504	0.00306927	0.000622148	0.000953961	0.00174202	0.000394027	0.000373289	0.000974699	0.000311074	0.00282041	0.0019494	0.000414766	k__Bacteria;p__Elusimicrobia;c__unidentified_Elusimicrobia;
unidentified_Acidobacteria	4.14766e-05	0.00012443	4.14766e-05	0.000269598	4.14766e-05	0.00615927	2.07383e-05	0.000103691	8.29531e-05	4.14766e-05	0.00012443	2.07383e-05	0.00012443	0	0.00207383	0.000207383	0.00157611	0.00012443	0.000269598	0.000103691	0.000331813	0.000228121	8.29531e-05	0.00240564	0.000207383	2.07383e-05	4.14766e-05	8.29531e-05	0.00153463	0.000248859	2.07383e-05	0.000145168	k__Bacteria;p__Acidobacteria;c__unidentified_Acidobacteria;
unidentified_Deferribacteres	0.00182497	0.00163832	0.000186645	0.000145168	0.000622148	0.000435504	4.14766e-05	0.000414766	0.000476981	0.000373289	0.000248859	0.000165906	0.000953961	0.000518457	0.000352551	0.000373289	0.00060141	0.000808793	0.000248859	0.00474907	0.000145168	0.00350477	0.000186645	0.00085027	0.00321443	0.000331813	0.000912484	0.00085027	0.00248859	0.00219826	0.000829531	0.00072584	k__Bacteria;p__Deferribacteres;c__unidentified_Deferribacteres;
Acidimicrobiia	0.00248859	0.00236416	0.000145168	0.000228121	2.07383e-05	0.00356698	0.000103691	0.00012443	2.07383e-05	0.000435504	0.000228121	0	0.000622148	8.29531e-05	0.000352551	0.000145168	2.07383e-05	0.000497719	0.000145168	2.07383e-05	0.000331813	0.000165906	4.14766e-05	0.00126504	0.000103691	8.29531e-05	0.000186645	0.000186645	0.000829531	8.29531e-05	0.000580672	0.00012443	k__Bacteria;p__Actinobacteria;c__Acidimicrobiia;
SAR202_clade	0	0	0	0	0	0.000145168	0	0	4.14766e-05	0.000331813	0.000186645	2.07383e-05	0.000165906	0.00012443	0.00352551	0.000165906	0	0	0	0	0	0	0	0	4.14766e-05	0	0	0	0	0.000165906	0	0	k__Bacteria;p__Chloroflexi;c__SAR202_clade;
Deinococci	0.00286188	0.00105765	0.000829531	8.29531e-05	6.22148e-05	0.00271672	0.00126504	0.000165906	0	0.000373289	0.00012443	4.14766e-05	4.14766e-05	0	0.000145168	6.22148e-05	6.22148e-05	0.000622148	0.000145168	0.00060141	2.07383e-05	0.00012443	0.000207383	0.000228121	4.14766e-05	0.000165906	4.14766e-05	0.00103691	0.000559934	0.000103691	0.00182497	8.29531e-05	k__Bacteria;p__Deinococcus-Thermus;c__Deinococci;
Thermoplasmata	6.22148e-05	0.000165906	0	0	0	0	0	0.000580672	0.000352551	0.000352551	0	0	2.07383e-05	0	0	0.000352551	0.000228121	4.14766e-05	0.000891746	0.00219826	4.14766e-05	0.000186645	2.07383e-05	2.07383e-05	0.00143094	0	0.000186645	0.00072584	0.00114061	0.000746578	0.000953961	0	k__Archaea;p__Euryarchaeota;c__Thermoplasmata;
Anaerolineae	0	4.14766e-05	2.07383e-05	2.07383e-05	0	0	0.000165906	4.14766e-05	0	4.14766e-05	2.07383e-05	0	0	0	0	0.00012443	2.07383e-05	4.14766e-05	0.000559934	0	0.000103691	4.14766e-05	4.14766e-05	0.00190792	0	0	6.22148e-05	0	0	0	0	2.07383e-05	k__Bacteria;p__Chloroflexi;c__Anaerolineae;
Thermoleophilia	0.00012443	0.000352551	0	0.000103691	0	0	4.14766e-05	6.22148e-05	0	0	4.14766e-05	0	2.07383e-05	0	0	0.000228121	2.07383e-05	6.22148e-05	4.14766e-05	2.07383e-05	8.29531e-05	4.14766e-05	2.07383e-05	0.00182497	0	0.000373289	4.14766e-05	0	0.000186645	0	0	0.00012443	k__Bacteria;p__Actinobacteria;c__Thermoleophilia;
Methanomicrobia	0	6.22148e-05	2.07383e-05	0	0	0	0	0.00012443	8.29531e-05	6.22148e-05	2.07383e-05	0	4.14766e-05	0	0	0.000373289	8.29531e-05	8.29531e-05	0.00176275	0.00116134	2.07383e-05	0.000435504	0.000103691	0.000228121	0	0	0.000165906	0.000642887	0.000248859	4.14766e-05	0.000248859	0	k__Archaea;p__Euryarchaeota;c__Methanomicrobia;
Lentisphaeria	2.07383e-05	8.29531e-05	0.00012443	8.29531e-05	0	0.000103691	2.07383e-05	0.000808793	4.14766e-05	0.000269598	0.000476981	2.07383e-05	8.29531e-05	0.000103691	4.14766e-05	0.00176275	0.000145168	4.14766e-05	0.00101618	2.07383e-05	2.07383e-05	4.14766e-05	2.07383e-05	0.000373289	0	0	0.000145168	2.07383e-05	0	4.14766e-05	0	0.000331813	k__Bacteria;p__Lentisphaerae;c__Lentisphaeria;
Fibrobacteria	0	0.000145168	4.14766e-05	8.29531e-05	0	4.14766e-05	4.14766e-05	0.000518457	4.14766e-05	0.000808793	0.00012443	2.07383e-05	0.000103691	6.22148e-05	6.22148e-05	0.00132725	4.14766e-05	0	0.000331813	0	0	0	0	0.000103691	0	2.07383e-05	8.29531e-05	0	0	0	0	8.29531e-05	k__Bacteria;p__Fibrobacteres;c__Fibrobacteria;
ML635J-21	8.29531e-05	4.14766e-05	4.14766e-05	4.14766e-05	0	0.00130651	0	2.07383e-05	0	0	0	0	0	0	0.00012443	0	0	0	0	0	0	0	0	0	0	0	0	0	0	2.07383e-05	0	0	k__Bacteria;p__Cyanobacteria;c__ML635J-21;
Cytophagia	0	6.22148e-05	0	2.07383e-05	0.00072584	0.000912484	6.22148e-05	2.07383e-05	8.29531e-05	0.000622148	8.29531e-05	2.07383e-05	0	0.000145168	0.0012443	0.00012443	0	0.000165906	4.14766e-05	0.000145168	4.14766e-05	2.07383e-05	0.000145168	0.00060141	8.29531e-05	2.07383e-05	0.000663625	2.07383e-05	2.07383e-05	2.07383e-05	0.000165906	4.14766e-05	k__Bacteria;p__Bacteroidetes;c__Cytophagia;
unidentified_Firmicutes	6.22148e-05	2.07383e-05	8.29531e-05	0.000207383	6.22148e-05	4.14766e-05	0	0	6.22148e-05	0	0	0	0.000165906	8.29531e-05	8.29531e-05	4.14766e-05	0.000145168	0.000207383	8.29531e-05	0.000248859	0.000518457	0.000705102	0.000103691	0.000186645	0	6.22148e-05	2.07383e-05	0.00116134	0.000103691	0.000829531	0.000518457	8.29531e-05	k__Bacteria;p__Firmicutes;c__unidentified_Firmicutes;
unidentified_Gemmatimonadetes	2.07383e-05	0.000456242	0.000290336	0.000290336	2.07383e-05	0.00109913	0.00012443	0	0	2.07383e-05	0	0	0.000311074	0	0.000103691	2.07383e-05	0.000248859	4.14766e-05	0	2.07383e-05	0	0	0	6.22148e-05	6.22148e-05	0	4.14766e-05	0	2.07383e-05	4.14766e-05	0	0.000248859	k__Bacteria;p__Gemmatimonadetes;c__unidentified_Gemmatimonadetes;
Phycisphaerae	8.29531e-05	0	0	0	0	0	0	0	0	0.000995438	6.22148e-05	4.14766e-05	8.29531e-05	2.07383e-05	4.14766e-05	6.22148e-05	0	0	0	0	2.07383e-05	0	0	0	0	4.14766e-05	0	0	0	0	0	0	k__Bacteria;p__Planctomycetes;c__Phycisphaerae;
Opitutae	8.29531e-05	0	0	6.22148e-05	4.14766e-05	0	4.14766e-05	0.000497719	0.000352551	0.000953961	6.22148e-05	0.000103691	0.000186645	2.07383e-05	0	0.000559934	0.000331813	8.29531e-05	0.000269598	0.000145168	2.07383e-05	0.000145168	2.07383e-05	8.29531e-05	0.000186645	0	0	0.00012443	0.000145168	0.000269598	0	8.29531e-05	k__Bacteria;p__Verrucomicrobia;c__Opitutae;
MB-A2-108	0	0	0	6.22148e-05	0	0	0	0	4.14766e-05	0.00012443	0.000103691	0	0.000891746	0	2.07383e-05	6.22148e-05	0	0	2.07383e-05	0	0.000145168	0	0	0.000186645	0	0	0	0	6.22148e-05	0	0	2.07383e-05	k__Bacteria;p__Actinobacteria;c__MB-A2-108;
Lentisphaerae_RFP12_gut_group	0	4.14766e-05	0	0	0	0	0	0.000145168	0	0	0.000145168	0	2.07383e-05	0	0	0	0	2.07383e-05	0.00072584	0	0.000539195	0	2.07383e-05	0.000103691	0	0	4.14766e-05	0	0	0	0	0	k__Bacteria;p__Lentisphaerae;c__Lentisphaerae_RFP12_gut_group;
unidentified_Thermomicrobia	0.000145168	0.000684363	0	2.07383e-05	0	2.07383e-05	0	6.22148e-05	2.07383e-05	0	4.14766e-05	0	8.29531e-05	0	0	0	2.07383e-05	0	0	2.07383e-05	8.29531e-05	4.14766e-05	0	0.000207383	0	0	0	0	0.000248859	0.00012443	0.000165906	2.07383e-05	k__Bacteria;p__Thermomicrobia;c__unidentified_Thermomicrobia;
Ktedonobacteria	0	0	0	0	0	0	0	0	0	0	0	0	0	0	0	2.07383e-05	4.14766e-05	2.07383e-05	0	0	4.14766e-05	0	0	0.000497719	0	0	0	0	2.07383e-05	0	0	4.14766e-05	k__Bacteria;p__Chloroflexi;c__Ktedonobacteria;
Spartobacteria	0	0.000165906	8.29531e-05	0	0	0	0.000476981	0	0	0	4.14766e-05	0	0	0	0	0	0	0.00012443	6.22148e-05	4.14766e-05	0	0	6.22148e-05	4.14766e-05	0	0	0.000165906	6.22148e-05	0	0	0.000476981	0	k__Bacteria;p__Verrucomicrobia;c__Spartobacteria;
Nitrospira	0	0	0	0	0	0	0	0	0	2.07383e-05	6.22148e-05	2.07383e-05	0.000352551	0	8.29531e-05	2.07383e-05	0	0	0	0	2.07383e-05	0	4.14766e-05	0	0	0	0	0	0	2.07383e-05	0.000373289	0	k__Bacteria;p__Nitrospirae;c__Nitrospira;
TK10	0	0	0	0.000352551	0	0	0	2.07383e-05	0	0	0	0	0	0	0	0	0	0	0	0	0	0	0	0	0	0	0	0	2.07383e-05	0	0	0	k__Bacteria;p__Chloroflexi;c__TK10;
Holophagae	0	0	0	0	0	0	0	0	4.14766e-05	4.14766e-05	0	0	0	4.14766e-05	0.000331813	0	0	0	0	0	0	0	0	0.000145168	0	0	0	0	0	2.07383e-05	0	0	k__Bacteria;p__Acidobacteria;c__Holophagae;
Bacteroidetes_VC2.1_Bac22	0	0.00012443	0	0	8.29531e-05	0.000311074	0	4.14766e-05	0.000165906	0	2.07383e-05	2.07383e-05	2.07383e-05	0	4.14766e-05	0	2.07383e-05	0	0	0	0	0	0	4.14766e-05	2.07383e-05	0	0	0	0	0	0	0	k__Bacteria;p__Bacteroidetes;c__Bacteroidetes_VC2.1_Bac22;
OPB54	0	0	0	0	0	0	0	4.14766e-05	0	2.07383e-05	0	0	0	4.14766e-05	0	0.000269598	0	0	0	0	0	0	0	6.22148e-05	0	0	0	0	0	0	0	0	k__Bacteria;p__Firmicutes;c__OPB54;
Gitt-GS-136	0	2.07383e-05	0	0	8.29531e-05	0	0	0	0	0	0.000207383	0	0	0	0	2.07383e-05	0	0	0	0	0	0	0	0	0	0	0	0	0	0	0	0	k__Bacteria;p__Chloroflexi;c__Gitt-GS-136;
unidentified_Cyanobacteria	0	0	0	0	0	0	0	0	0	0	0	0	0	0	0	0	0.000165906	6.22148e-05	0.000165906	0.00012443	2.07383e-05	4.14766e-05	8.29531e-05	4.14766e-05	0	0	0	0	0	0	0	0	k__Bacteria;p__Cyanobacteria;c__unidentified_Cyanobacteria;
Bacteroidetes_BD2-2	0	0	0	0	0	0	0	0	0	0	0	2.07383e-05	0	0	8.29531e-05	0	0	0	0	0	0	0	0	0	0	0	0	0	0	0	0	0	k__Bacteria;p__Bacteroidetes;c__Bacteroidetes_BD2-2;
Caldilineae	0	2.07383e-05	0	8.29531e-05	0	0	0	0	0	0	0	0	0	0	0	0	0	0	0	0	2.07383e-05	0	0	0	0	0	0	0	0	0	0	0	k__Bacteria;p__Chloroflexi;c__Caldilineae;
Oligosphaeria	0	0	0	0	0	0	0	4.14766e-05	0	0	0	0	0	0	0	0	0	0	0	0	0	0	0	0	0	0	0	0	0	0	0	0	k__Bacteria;p__Lentisphaerae;c__Oligosphaeria;
KD4-96	0	0	0	0	0	0	4.14766e-05	0	0	0	0	0	0	0	0	0	0	0	0	0	0	0	0	0	0	0	0	0	0	0	0	0	k__Bacteria;p__Chloroflexi;c__KD4-96;
Others	0.0759643	0.0192659	0.0159892	0.0429282	0.0210079	0.0742223	0.209083	0.0072584	0.0456035	0.0871837	0.0980091	0.067275	0.0599336	0.293613	0.271464	0.0398797	0.0439859	0.0573206	0.00723766	0.0156574	0.0096433	0.00756947	0.200871	0.00653256	0.00559934	0.0190377	0.00644961	0.00159685	0.0122148	0.0125052	0.254293	0.00638739	Others
