# Supplementary material for: Effects of fermented feeds and ginseng polysaccharides on the intestinal morphology and microbiota composition of Xuefeng black-bone chicken
Source: PLoS One. 2020 Aug 11;15(8):e0237357. doi: 10.1371/journal.pone.0237357 (PMC7418966; doi:10.1371/journal.pone.0237357)
Supplement: S8 Table — (XLSX) [file pone.0237357.s010.xlsx]

## Sheet: E
The aligned counts that annotated at Order level
Taxonomy	Cn1	Cn2	Cn3	Cn4	Cn5	Cn6	Cn7	Cn8	Fe1	Fe2	Fe3	Fe4	Fe5	Fe6	Fe7	Fe8	FP1	FP2	FP3	FP4	FP5	FP6	FP7	FP8	Po1	Po2	Po3	Po4	Po5	Po6	Po7	Po8	Tax_detail
Campylobacterales	1706	1863	1198	2076	52361	6366	1747	2274	1683	397	326	721	634	6445	4239	579	1693	570	652	712	638	6083	17414	1268	2080	756	1180	721	1552	39920	1949	1754	k__Bacteria;p__Proteobacteria;c__Epsilonproteobacteria;o__Campylobacterales;
Clostridiales	22482	34801	30236	34251	11644	10776	30797	44285	26296	30014	23105	11826	34903	18097	9370	28846	25965	28796	34608	30527	36935	27759	22704	36857	19201	10098	38265	37423	32125	13827	19439	16375	k__Bacteria;p__Firmicutes;c__Clostridia;o__Clostridiales;
Enterobacteriales	4167	532	1196	4026	207	1461	585	1539	205	4536	379	914	2440	411	6011	2233	67	2247	87	766	444	152	668	2168	1498	39365	1575	1331	2428	1440	10642	35407	k__Bacteria;p__Proteobacteria;c__Gammaproteobacteria;o__Enterobacteriales;
Bacteroidales	4751	7293	6509	3641	3997	2376	748	11564	16492	8674	3570	4016	2967	2775	1975	8387	17615	8563	8257	13102	2162	30513	2872	7686	20301	2285	4908	6786	8809	8716	7675	3425	k__Bacteria;p__Bacteroidetes;c__Bacteroidia;o__Bacteroidales;
Oceanospirillales	3484	2348	2820	7228	1421	7502	1675	729	877	3304	8779	14070	7389	3790	4140	4400	1066	1005	441	1402	598	768	1492	845	358	4698	1974	1720	796	823	1090	860	k__Bacteria;p__Proteobacteria;c__Gammaproteobacteria;o__Oceanospirillales;
Lactobacillales	2135	1537	4526	1937	1473	4927	2838	669	950	3038	1794	4976	5391	1888	1460	1000	1010	10490	2120	1860	5996	947	1946	6708	745	2519	10485	6230	1579	3896	1165	1491	k__Bacteria;p__Firmicutes;c__Bacilli;o__Lactobacillales;
Methanobacteriales	0	1	23	69	43	0	1	8	26	0	0	58	36	2	0	11	21	50	26	13	8012	104	211	14	208	0	2	281	123	2	46	2	k__Archaea;p__Euryarchaeota;c__Methanobacteria;o__Methanobacteriales;
Rhizobiales	2680	3768	3128	1220	723	6794	618	578	169	1007	670	719	721	273	806	495	650	1814	536	1724	432	344	359	610	282	966	1657	738	944	520	1215	391	k__Bacteria;p__Proteobacteria;c__Alphaproteobacteria;o__Rhizobiales;
Pasteurellales	6236	158	886	724	704	1664	514	332	1607	768	188	409	1484	190	283	250	69	200	4	28	85	41	26	42	145	205	40	388	241	79	170	41	k__Bacteria;p__Proteobacteria;c__Gammaproteobacteria;o__Pasteurellales;
Bifidobacteriales	389	109	1134	795	246	498	476	101	142	476	232	1447	1118	220	212	127	276	6148	447	216	5198	130	227	539	135	363	1824	2947	335	391	63	1034	k__Bacteria;p__Actinobacteria;c__unidentified_Actinobacteria;o__Bifidobacteriales;
Caulobacterales	2342	2967	705	1792	547	4757	256	366	78	470	434	71	372	123	436	163	121	859	234	1115	246	174	213	347	101	578	802	250	659	422	864	160	k__Bacteria;p__Proteobacteria;c__Alphaproteobacteria;o__Caulobacterales;
Alteromonadales	1958	574	1385	2300	569	3493	922	294	349	1572	3020	4705	2600	1372	1246	1654	445	541	170	780	225	375	960	280	145	2797	981	824	390	352	848	404	k__Bacteria;p__Proteobacteria;c__Gammaproteobacteria;o__Alteromonadales;
Micrococcales	3813	2278	2184	1027	321	1658	727	243	59	496	210	320	263	119	152	96	243	760	182	1151	198	153	133	364	103	566	723	286	523	255	670	174	k__Bacteria;p__Actinobacteria;c__unidentified_Actinobacteria;o__Micrococcales;
Coriobacteriales	624	342	836	487	140	300	1545	223	121	127	143	188	391	73	53	98	522	424	284	420	1454	560	306	433	228	138	1163	3369	632	417	237	226	k__Bacteria;p__Actinobacteria;c__Coriobacteriia;o__Coriobacteriales;
Fusobacteriales	80	20	485	287	174	116	20	34	235	79	40	125	289	38	1186	100	218	116	73	1158	334	162	127	113	2015	338	292	555	3064	212	128	118	k__Bacteria;p__Fusobacteria;c__Fusobacteriia;o__Fusobacteriales;
Desulfovibrionales	672	1096	1796	1161	461	425	94	1495	2890	801	504	1953	967	433	389	1142	1496	387	942	1619	388	1777	299	960	1365	177	616	1044	1967	1482	656	375	k__Bacteria;p__Proteobacteria;c__Deltaproteobacteria;o__Desulfovibrionales;
Gastranaerophilales	490	1678	383	253	181	98	2637	562	1984	288	296	78	383	263	101	344	1341	358	492	1310	291	1916	422	526	272	70	298	481	475	549	170	143	k__Bacteria;p__Cyanobacteria;c__Melainabacteria;o__Gastranaerophilales;
Bacillales	1312	640	2550	2022	242	1131	485	165	87	320	1454	855	806	108	177	401	235	254	124	404	151	47	131	146	41	102	236	262	120	262	288	87	k__Bacteria;p__Firmicutes;c__Bacilli;o__Bacillales;
Selenomonadales	989	376	1459	1826	678	590	595	382	689	199	114	81	210	117	228	123	380	265	123	216	140	792	214	253	933	117	441	1150	780	808	1682	252	k__Bacteria;p__Firmicutes;c__Negativicutes;o__Selenomonadales;
unidentified_Saccharibacteria	5	12	46	66	11	2	135	17	17	19	23	815	79	10	12	24	69	43	81	124	1812	42	86	76	17	9	60	732	49	23	9	13	k__Bacteria;p__Saccharibacteria;c__unidentified_Saccharibacteria;o__unidentified_Saccharibacteria;
Obscuribacterales	0	0	1	2	1	0	0	0	30	61	49	1423	55	33	22	53	0	0	1	83	1	1	2	0	1	0	1	0	0	0	1	0	k__Bacteria;p__Cyanobacteria;c__Melainabacteria;o__Obscuribacterales;
Burkholderiales	940	388	753	206	204	1235	165	140	778	418	238	104	276	195	345	192	513	423	170	282	140	755	390	195	346	230	240	300	382	500	853	102	k__Bacteria;p__Proteobacteria;c__Betaproteobacteria;o__Burkholderiales;
Verrucomicrobiales	20	141	67	94	33	5	392	12	54	13	17	3	210	24	4	12	208	71	43	98	76	93	33	52	50	17	82	511	1186	20	27	30	k__Bacteria;p__Verrucomicrobia;c__Verrucomicrobiae;o__Verrucomicrobiales;
Erysipelotrichales	1117	458	893	548	271	516	898	385	561	478	219	387	559	165	148	403	785	441	366	949	757	498	616	406	190	125	530	1180	517	238	946	180	k__Bacteria;p__Firmicutes;c__Erysipelotrichia;o__Erysipelotrichales;
Rhodospirillales	403	222	607	112	90	694	76	156	1160	384	197	101	335	176	293	256	443	239	155	1041	158	565	164	238	212	63	118	181	412	310	59	75	k__Bacteria;p__Proteobacteria;c__Alphaproteobacteria;o__Rhodospirillales;
Sphingobacteriales	1028	939	191	144	57	1122	111	59	8	162	81	71	74	45	68	24	53	498	59	301	25	37	36	80	11	68	128	26	58	43	46	51	k__Bacteria;p__Bacteroidetes;c__Sphingobacteriia;o__Sphingobacteriales;
Actinomycetales	21	21	345	220	105	13	206	55	49	57	35	1115	55	29	14	53	5	38	12	35	60	26	11	11	13	12	28	284	17	10	12	81	k__Bacteria;p__Actinobacteria;c__unidentified_Actinobacteria;o__Actinomycetales;
Pseudomonadales	1024	152	370	243	61	762	155	157	51	302	58	802	139	82	158	108	89	174	38	620	51	74	59	254	31	212	65	53	29	71	394	62	k__Bacteria;p__Proteobacteria;c__Gammaproteobacteria;o__Pseudomonadales;
Flavobacteriales	400	308	156	81	20	761	33	28	19	70	289	12	48	13	134	160	25	197	24	72	13	23	60	23	2	20	16	2	4	97	16	6	k__Bacteria;p__Bacteroidetes;c__Flavobacteriia;o__Flavobacteriales;
Xanthomonadales	692	325	346	109	53	551	103	89	49	209	444	290	146	58	159	120	10	148	42	66	38	16	121	93	37	182	76	31	103	47	723	38	k__Bacteria;p__Proteobacteria;c__Gammaproteobacteria;o__Xanthomonadales;
Corynebacteriales	435	573	125	58	13	703	56	27	32	166	95	462	229	45	84	72	10	30	24	57	30	4	10	54	7	21	71	23	50	58	154	5	k__Bacteria;p__Actinobacteria;c__unidentified_Actinobacteria;o__Corynebacteriales;
Synergistales	36	234	84	316	62	21	233	51	208	29	25	14	68	27	36	41	303	117	70	510	91	480	107	203	158	41	180	632	511	353	423	60	k__Bacteria;p__Synergistetes;c__Synergistia;o__Synergistales;
Sphingomonadales	291	209	161	577	64	609	23	76	21	94	80	574	113	52	96	55	3	52	30	96	67	33	7	30	10	95	151	60	105	47	6	21	k__Bacteria;p__Proteobacteria;c__Alphaproteobacteria;o__Sphingomonadales;
unidentified_Chloroplast	96	15	178	39	11	234	16	23	31	51	12	113	254	34	41	14	70	58	11	155	11	5	54	78	19	307	58	31	16	40	595	20	k__Bacteria;p__Cyanobacteria;c__Chloroplast;o__unidentified_Chloroplast;
Spirochaetales	39	375	49	19	1	9	11	465	37	592	139	3	17	11	11	139	349	153	524	15	21	40	106	95	19	14	63	3	3	3	75	19	k__Bacteria;p__Spirochaetes;c__unidentified_Spirochaetes;o__Spirochaetales;
Propionibacteriales	149	48	498	167	9	306	225	43	45	117	239	366	298	21	32	123	46	33	18	18	41	8	110	142	21	231	29	41	54	30	459	28	k__Bacteria;p__Actinobacteria;c__unidentified_Actinobacteria;o__Propionibacteriales;
Aeromonadales	146	156	95	37	42	73	37	28	86	49	19	16	40	33	49	11	76	99	31	270	52	363	58	50	107	45	36	84	173	249	497	35	k__Bacteria;p__Proteobacteria;c__Gammaproteobacteria;o__Aeromonadales;
Rubrobacterales	29	16	406	100	1	493	4	14	12	12	5	366	38	5	19	11	66	2	3	15	3	0	14	50	4	2	2	51	1	9	0	3	k__Bacteria;p__Actinobacteria;c__Rubrobacteria;o__Rubrobacterales;
Mollicutes_RF9	63	48	131	67	18	6	455	40	67	32	25	28	53	11	7	42	50	71	46	228	63	73	141	38	23	17	95	308	58	55	20	23	k__Bacteria;p__Tenericutes;c__Mollicutes;o__Mollicutes_RF9;
Acidobacteriales	4	7	1	8	3	429	1	5	1	0	1	1	1	0	23	2	2	0	1	0	0	0	2	22	0	1	0	0	0	16	0	0	k__Bacteria;p__Acidobacteria;c__unidentified_Acidobacteria;o__Acidobacteriales;
Elusimicrobiales	21	9	40	11	18	82	8	20	399	130	60	25	67	41	69	72	161	61	30	209	31	237	40	62	91	27	27	69	20	220	140	22	k__Bacteria;p__Elusimicrobia;c__unidentified_Elusimicrobia;o__Elusimicrobiales;
Desulfuromonadales	366	9	9	7	5	5	2	14	0	34	0	0	0	0	0	2	1	28	1	0	1	1	0	6	0	11	0	0	0	1	0	0	k__Bacteria;p__Proteobacteria;c__Deltaproteobacteria;o__Desulfuromonadales;
Deferribacterales	137	114	10	13	48	31	2	27	28	24	14	10	65	28	15	22	37	58	13	313	11	269	13	53	168	22	62	62	156	173	62	46	k__Bacteria;p__Deferribacteres;c__unidentified_Deferribacteres;o__Deferribacterales;
Legionellales	0	0	0	0	1	0	0	1	5	11	10	302	12	6	5	6	0	0	1	9	0	0	0	1	0	0	0	0	0	0	0	2	k__Bacteria;p__Proteobacteria;c__Gammaproteobacteria;o__Legionellales;
Rhodocyclales	5	185	20	146	16	92	8	9	1	1	9	0	14	2	4	3	0	1	8	0	8	1	27	14	5	5	12	4	3	5	281	6	k__Bacteria;p__Proteobacteria;c__Betaproteobacteria;o__Rhodocyclales;
Salinisphaerales	0	0	0	0	0	26	0	0	9	8	3	1	8	12	276	14	0	0	0	0	0	0	0	0	0	0	0	0	0	14	0	0	k__Bacteria;p__Proteobacteria;c__Gammaproteobacteria;o__Salinisphaerales;
Rhodobacterales	256	56	41	33	5	151	100	17	8	53	30	124	91	57	14	25	4	20	11	6	16	59	17	17	5	40	97	56	11	7	36	11	k__Bacteria;p__Proteobacteria;c__Alphaproteobacteria;o__Rhodobacterales;
Acidimicrobiales	184	167	9	18	2	252	6	11	2	28	12	0	38	6	18	9	2	32	8	3	16	13	4	82	4	7	12	13	52	8	44	9	k__Bacteria;p__Actinobacteria;c__Acidimicrobiia;o__Acidimicrobiales;
Mycoplasmatales	13	51	7	7	1	6	0	5	6	24	59	2	6	2	11	15	10	23	96	7	13	6	14	19	36	27	218	22	26	20	24	23	k__Bacteria;p__Tenericutes;c__Mollicutes;o__Mycoplasmatales;
Deinococcales	213	73	61	6	3	189	81	11	0	26	6	1	3	0	6	3	3	41	7	40	1	10	13	14	3	13	3	76	36	7	136	3	k__Bacteria;p__Deinococcus-Thermus;c__Deinococci;o__Deinococcales;
NB1-n	20	46	14	26	9	15	12	169	10	113	38	6	16	7	6	70	6	23	114	3	9	1	5	62	0	10	12	0	0	0	0	26	k__Bacteria;p__Tenericutes;c__Mollicutes;o__NB1-n;
Frankiales	1	1	5	6	10	167	82	7	4	6	0	1	4	30	6	13	9	4	6	1	2	6	4	95	0	0	0	0	1	2	3	5	k__Bacteria;p__Actinobacteria;c__unidentified_Actinobacteria;o__Frankiales;
Micromonosporales	7	66	5	18	3	3	2	2	0	8	7	2	21	3	4	1	4	0	3	0	33	1	1	16	7	2	12	5	158	0	2	6	k__Bacteria;p__Actinobacteria;c__unidentified_Actinobacteria;o__Micromonosporales;
Thermoplasmatales	1	13	0	1	0	0	0	41	20	23	0	1	2	0	0	20	14	1	46	145	2	15	2	2	75	0	14	53	72	60	72	1	k__Archaea;p__Euryarchaeota;c__Thermoplasmata;o__Thermoplasmatales;
Anaerolineales	0	3	1	1	0	0	10	3	0	2	2	0	0	0	0	8	1	3	29	0	5	2	3	123	0	0	5	0	1	0	0	2	k__Bacteria;p__Chloroflexi;c__Anaerolineae;o__Anaerolineales;
Nitrosomonadales	1	7	105	52	2	1	5	7	7	16	1	45	5	4	3	4	2	22	2	1	2	9	1	2	3	21	2	7	5	0	0	1	k__Bacteria;p__Proteobacteria;c__Betaproteobacteria;o__Nitrosomonadales;
Hydrogenophilales	9	0	0	1	0	1	0	0	0	15	0	0	0	1	0	1	1	8	0	0	0	0	0	5	4	104	1	2	2	1	1	0	k__Bacteria;p__Proteobacteria;c__Betaproteobacteria;o__Hydrogenophilales;
Streptomycetales	29	53	2	7	1	1	2	11	5	12	9	0	8	1	4	7	46	14	15	1	19	5	7	101	8	47	58	6	50	4	3	10	k__Bacteria;p__Actinobacteria;c__unidentified_Actinobacteria;o__Streptomycetales;
Pseudonocardiales	17	98	96	15	0	71	11	8	1	5	10	0	31	0	7	2	2	18	3	51	10	0	1	5	6	5	50	4	74	14	22	10	k__Bacteria;p__Actinobacteria;c__unidentified_Actinobacteria;o__Pseudonocardiales;
Subgroup_4	0	0	0	10	0	0	0	0	0	0	0	0	7	1	0	0	0	0	0	0	11	12	0	0	3	0	2	2	97	3	1	2	k__Bacteria;p__Acidobacteria;c__unidentified_Acidobacteria;o__Subgroup_4;
Bdellovibrionales	2	28	0	14	1	95	2	1	0	1	2	0	1	0	12	0	0	0	9	2	5	8	60	8	0	0	2	1	3	5	46	0	k__Bacteria;p__Proteobacteria;c__Deltaproteobacteria;o__Bdellovibrionales;
Victivallales	3	7	4	3	1	3	2	53	3	20	24	1	5	5	3	95	6	4	52	4	2	3	3	26	0	0	10	1	1	1	1	17	k__Bacteria;p__Lentisphaerae;c__Lentisphaeria;o__Victivallales;
Methanomicrobiales	0	5	2	0	0	0	0	9	5	5	1	0	3	0	0	21	5	7	93	77	3	35	5	14	0	0	13	46	16	4	18	1	k__Archaea;p__Euryarchaeota;c__Methanomicrobia;o__Methanomicrobiales;
Subgroup_3	0	0	1	0	0	0	1	3	6	1	0	0	1	0	1	0	92	7	11	5	6	5	5	68	6	0	0	0	1	0	1	2	k__Bacteria;p__Acidobacteria;c__unidentified_Acidobacteria;o__Subgroup_3;
Erysipelotrichales	5	1	5	0	0	3	0	0	5	0	0	0	0	0	4	1	0	14	1	14	4	3	1	8	1	5	2	85	2	65	39	5	k__Bacteria;p__Firmicutes;c__unidentified_Firmicutes;o__Erysipelotrichales;
Gemmatimonadales	0	33	4	23	2	79	6	0	0	1	0	0	22	1	5	2	15	2	0	1	0	1	1	4	3	0	3	0	2	1	0	14	k__Bacteria;p__Gemmatimonadetes;c__unidentified_Gemmatimonadetes;o__Gemmatimonadales;
Thermoanaerobacterales	0	77	0	2	1	1	1	1	5	6	7	2	6	1	0	2	8	28	4	38	3	56	19	12	4	3	2	1	6	4	15	1	k__Bacteria;p__Firmicutes;c__Clostridia;o__Thermoanaerobacterales;
Subgroup_6	1	0	0	0	0	4	0	0	0	2	4	1	1	0	76	6	1	0	1	0	0	1	1	12	1	0	0	0	0	0	0	0	k__Bacteria;p__Acidobacteria;c__unidentified_Acidobacteria;o__Subgroup_6;
Fibrobacterales	0	11	4	5	0	1	4	34	3	54	6	2	7	3	3	74	1	1	18	0	0	0	0	7	0	1	4	0	0	0	0	6	k__Bacteria;p__Fibrobacteres;c__Fibrobacteria;o__Fibrobacterales;
GR-WP33-30	0	0	0	2	0	1	0	5	4	4	5	2	31	0	2	6	4	0	0	0	2	0	0	70	1	0	0	0	2	0	0	7	k__Bacteria;p__Proteobacteria;c__Deltaproteobacteria;o__GR-WP33-30;
Phycisphaerales	7	0	0	0	0	0	0	0	1	67	4	3	3	2	2	2	0	1	0	0	0	0	0	0	0	2	0	0	0	0	0	0	k__Bacteria;p__Planctomycetes;c__Phycisphaerae;o__Phycisphaerales;
Cytophagales	2	3	1	3	58	65	3	2	3	42	5	1	1	8	58	6	1	11	0	3	0	3	3	32	3	1	47	1	1	3	13	3	k__Bacteria;p__Bacteroidetes;c__Cytophagia;o__Cytophagales;
Opitutae_vadinHA64	7	0	0	7	2	1	1	35	21	64	3	6	13	2	0	32	21	7	15	10	2	10	1	6	10	1	1	9	8	23	0	5	k__Bacteria;p__Verrucomicrobia;c__Opitutae;o__Opitutae_vadinHA64;
Neisseriales	0	7	60	4	12	0	0	3	18	9	6	2	17	2	2	0	3	8	4	0	2	10	0	3	2	4	36	23	2	1	1	2	k__Bacteria;p__Proteobacteria;c__Betaproteobacteria;o__Neisseriales;
Gaiellales	0	0	0	1	0	0	0	0	0	0	0	1	0	0	0	9	1	0	1	0	2	0	0	59	0	0	1	0	12	0	1	4	k__Bacteria;p__Actinobacteria;c__Thermoleophilia;o__Gaiellales;
KM16	5	1	0	0	0	0	0	0	4	57	5	0	3	2	1	5	0	7	1	0	0	0	0	0	0	2	0	0	0	0	0	0	k__Bacteria;p__Proteobacteria;c__Gammaproteobacteria;o__KM16;
Myxococcales	0	0	5	0	0	7	0	0	1	3	0	2	5	2	57	6	0	0	0	0	0	0	0	0	4	0	1	55	0	2	3	2	k__Bacteria;p__Proteobacteria;c__Deltaproteobacteria;o__Myxococcales;
Solirubrobacterales	8	23	0	2	0	0	3	6	0	1	1	0	1	0	0	3	1	3	2	2	3	1	1	57	0	23	1	0	0	0	1	3	k__Bacteria;p__Actinobacteria;c__Thermoleophilia;o__Solirubrobacterales;
Subgroup_2	1	0	0	0	0	0	0	1	0	0	0	0	0	0	0	1	2	2	1	0	2	0	0	52	0	0	1	5	0	0	0	5	k__Bacteria;p__Acidobacteria;c__unidentified_Acidobacteria;o__Subgroup_2;
Clostridiales	0	0	0	13	5	0	0	0	0	0	0	0	13	3	0	0	10	3	5	2	32	51	6	4	0	0	0	0	4	0	0	0	k__Bacteria;p__Firmicutes;c__unidentified_Firmicutes;o__Clostridiales;
Parvularculales	0	0	0	3	0	0	0	0	1	4	6	1	35	1	10	4	0	0	0	1	4	0	0	0	0	0	0	0	3	0	1	0	k__Bacteria;p__Proteobacteria;c__Alphaproteobacteria;o__Parvularculales;
SC-I-84	0	1	0	0	0	0	33	0	0	0	0	0	0	0	0	0	0	0	0	0	0	0	1	0	0	0	0	0	0	0	1	0	k__Bacteria;p__Proteobacteria;c__Betaproteobacteria;o__SC-I-84;
AKYG1722	0	33	1	0	0	0	0	1	0	0	2	0	0	0	0	0	0	0	0	0	0	0	0	0	0	0	0	0	0	0	0	0	k__Bacteria;p__Thermomicrobia;c__unidentified_Thermomicrobia;o__AKYG1722;
Chthoniobacterales	0	11	8	0	1	0	29	0	0	1	1	0	0	0	0	0	0	10	1	2	0	0	3	1	1	0	11	4	0	0	31	0	k__Bacteria;p__Verrucomicrobia;c__Spartobacteria;o__Chthoniobacterales;
Ktedonobacterales	0	0	0	0	0	0	0	1	0	0	0	0	0	0	0	2	1	1	0	0	4	0	0	30	0	0	0	0	1	0	0	0	k__Bacteria;p__Chloroflexi;c__Ktedonobacteria;o__Ktedonobacterales;
TRA3-20	0	0	0	0	0	0	0	4	1	5	4	0	2	1	1	29	0	0	0	0	0	0	0	3	0	0	0	0	0	0	0	5	k__Bacteria;p__Proteobacteria;c__Betaproteobacteria;o__TRA3-20;
Desulfurellales	1	0	0	0	0	0	29	0	0	0	0	0	0	0	0	0	0	0	0	0	0	0	1	0	0	0	0	0	0	0	0	0	k__Bacteria;p__Proteobacteria;c__Deltaproteobacteria;o__Desulfurellales;
Nitrospirales	0	0	1	0	0	0	0	0	0	2	4	1	24	0	4	1	0	0	0	0	2	0	1	0	0	0	0	0	0	1	28	0	k__Bacteria;p__Nitrospirae;c__Nitrospira;o__Nitrospirales;
Cellvibrionales	0	1	21	0	0	1	0	0	0	0	0	0	0	0	0	0	0	0	0	0	0	0	0	0	0	0	0	0	0	0	0	0	k__Bacteria;p__Proteobacteria;c__Gammaproteobacteria;o__Cellvibrionales;
AT425-EubC11_terrestrial_group	1	0	20	0	0	0	1	0	0	0	0	0	0	0	0	0	0	0	0	0	0	0	0	0	0	0	0	0	0	0	0	0	k__Bacteria;p__Gemmatimonadetes;c__unidentified_Gemmatimonadetes;o__AT425-EubC11_terrestrial_group;
Rickettsiales	0	0	1	0	2	0	0	2	0	1	0	0	0	0	0	0	4	0	0	0	0	0	0	11	0	1	0	0	18	0	0	2	k__Bacteria;p__Proteobacteria;c__Alphaproteobacteria;o__Rickettsiales;
JG30-KF-CM45	11	17	0	4	0	1	1	0	1	0	1	0	7	0	0	0	1	0	0	2	7	4	0	14	0	0	0	0	15	9	13	1	k__Bacteria;p__Thermomicrobia;c__unidentified_Thermomicrobia;o__JG30-KF-CM45;
Holophagales	0	0	0	0	0	0	0	0	1	2	0	0	0	1	16	0	0	0	0	0	0	0	0	0	0	0	0	0	1	1	0	0	k__Bacteria;p__Acidobacteria;c__Holophagae;o__Holophagales;
Chromatiales	0	0	0	3	0	0	0	0	1	4	2	0	15	1	0	1	0	0	0	0	0	0	0	0	0	0	0	0	1	0	0	0	k__Bacteria;p__Proteobacteria;c__Gammaproteobacteria;o__Chromatiales;
Methylococcales	0	0	0	0	0	0	0	1	0	0	0	0	0	0	0	0	1	0	0	1	1	0	0	12	0	0	0	0	0	0	0	0	k__Bacteria;p__Proteobacteria;c__Gammaproteobacteria;o__Methylococcales;
Subgroup_7	0	0	0	0	0	0	0	0	0	0	0	0	0	0	0	0	0	1	0	0	0	0	0	10	0	0	0	0	0	0	0	0	k__Bacteria;p__Acidobacteria;c__Holophagae;o__Subgroup_7;
Oligoflexales	0	0	0	0	0	0	0	1	0	0	0	0	8	0	0	0	0	1	0	0	0	0	10	6	0	0	0	0	0	0	0	1	k__Bacteria;p__Proteobacteria;c__Deltaproteobacteria;o__Oligoflexales;
Vibrionales	0	0	0	0	0	0	0	0	0	0	1	0	0	0	0	0	1	0	10	0	1	0	0	0	0	1	0	0	0	0	0	0	k__Bacteria;p__Proteobacteria;c__Gammaproteobacteria;o__Vibrionales;
SubsectionI	0	0	0	0	0	0	0	0	0	0	0	0	0	0	0	0	9	4	9	9	1	2	6	3	0	0	0	0	0	0	0	0	k__Bacteria;p__Cyanobacteria;c__unidentified_Cyanobacteria;o__SubsectionI;
Caldilineales	0	1	0	7	0	0	0	0	0	0	0	0	0	0	0	0	0	0	0	0	1	0	0	0	0	0	0	0	0	0	0	0	k__Bacteria;p__Chloroflexi;c__Caldilineae;o__Caldilineales;
Order_III	0	0	0	0	0	0	0	0	0	0	0	0	0	0	0	0	1	1	1	7	3	0	7	7	0	0	1	0	0	0	0	0	k__Bacteria;p__Bacteroidetes;c__Cytophagia;o__Order_III;
Desulfobacterales	0	1	0	1	1	0	0	5	0	0	0	0	0	0	0	2	0	0	0	0	0	0	0	2	0	0	0	0	0	0	0	0	k__Bacteria;p__Proteobacteria;c__Deltaproteobacteria;o__Desulfobacterales;
Anaeroplasmatales	0	0	0	0	0	0	0	2	0	0	0	4	0	0	0	0	0	0	0	4	0	0	0	3	0	0	0	0	0	0	0	0	k__Bacteria;p__Tenericutes;c__Mollicutes;o__Anaeroplasmatales;
WD2101_soil_group	0	0	0	0	0	0	0	0	0	0	0	0	3	0	0	0	0	0	0	0	1	0	0	0	0	0	0	0	0	0	0	0	k__Bacteria;p__Planctomycetes;c__Phycisphaerae;o__WD2101_soil_group;
DB1-14	1	0	0	1	3	0	0	0	0	0	0	0	0	0	0	0	0	0	0	0	0	0	0	0	0	0	0	0	0	0	0	0	k__Bacteria;p__Proteobacteria;c__Alphaproteobacteria;o__DB1-14;
JG30-KF-AS9	0	0	0	0	0	0	0	0	0	0	0	0	0	0	0	0	0	0	0	0	0	0	0	1	0	0	0	0	0	0	0	1	k__Bacteria;p__Chloroflexi;c__Ktedonobacteria;o__JG30-KF-AS9;
SAR324_clade.Marine_group_B.	1	0	0	0	0	0	0	0	0	0	0	0	0	0	0	0	0	0	0	0	0	0	0	0	0	0	0	0	1	0	0	0	k__Bacteria;p__Proteobacteria;c__Deltaproteobacteria;o__SAR324_clade.Marine_group_B.;
Others	5675	1366	1151	3262	1704	5338	13534	624	2895	5896	5280	4018	4413	15863	13296	2518	2668	4126	491	1370	747	662	13446	528	320	1325	553	126	835	1023	18873	457	Others
