# Supplementary material for: Effects of fermented feeds and ginseng polysaccharides on the intestinal morphology and microbiota composition of Xuefeng black-bone chicken
Source: PLoS One. 2020 Aug 11;15(8):e0237357. doi: 10.1371/journal.pone.0237357 (PMC7418966; doi:10.1371/journal.pone.0237357)
Supplement: S9 Table — (XLSX) [file pone.0237357.s011.xlsx]

## Sheet: F
The aligned percentages that annotated at Order level
Taxonomy	Cn1	Cn2	Cn3	Cn4	Cn5	Cn6	Cn7	Cn8	Fe1	Fe2	Fe3	Fe4	Fe5	Fe6	Fe7	Fe8	FP1	FP2	FP3	FP4	FP5	FP6	FP7	FP8	Po1	Po2	Po3	Po4	Po5	Po6	Po7	Po8	Tax_detail
Campylobacterales	0.0230195	0.0267316	0.0169847	0.0279967	0.661282	0.0907092	0.027022	0.0329946	0.0272916	0.00595189	0.00611779	0.0121941	0.00883451	0.119577	0.0878888	0.0104936	0.0283078	0.0079635	0.0123393	0.0107839	0.00929075	0.0785566	0.261302	0.0198465	0.0398797	0.0108461	0.0166528	0.00999585	0.0246578	0.509975	0.0262339	0.0272294	k__Bacteria;p__Proteobacteria;c__Epsilonproteobacteria;o__Campylobacterales;
Clostridiales	0.302841	0.49971	0.428598	0.462422	0.147159	0.153588	0.477126	0.643384	0.425467	0.450726	0.434073	0.200249	0.488075	0.335255	0.194338	0.520427	0.434571	0.404293	0.656989	0.462837	0.539341	0.358835	0.340689	0.574782	0.368208	0.145251	0.540689	0.519473	0.510846	0.176586	0.262007	0.254459	k__Bacteria;p__Firmicutes;c__Clostridia;o__Clostridiales;
Enterobacteriales	0.0561178	0.00759021	0.0169224	0.0543758	0.00261302	0.0208005	0.00908337	0.0223973	0.00331813	0.0679801	0.00715471	0.0153878	0.034073	0.00763169	0.124596	0.0401908	0.00111987	0.0315015	0.00165906	0.0116757	0.00644961	0.00192866	0.0100581	0.0337619	0.0286188	0.565906	0.0222937	0.01854	0.0384903	0.0184571	0.143343	0.550788	k__Bacteria;p__Proteobacteria;c__Gammaproteobacteria;o__Enterobacteriales;
Bacteroidales	0.0638739	0.104666	0.0917047	0.049606	0.0503526	0.0337204	0.0116342	0.167648	0.267213	0.129842	0.0670676	0.0680216	0.0415388	0.0516383	0.0408959	0.151016	0.294691	0.119618	0.15674	0.19888	0.0313355	0.394069	0.0431356	0.119909	0.388739	0.0329117	0.0694732	0.0940689	0.139631	0.111551	0.103318	0.0532352	k__Bacteria;p__Bacteroidetes;c__Bacteroidia;o__Bacteroidales;
Oceanospirillales	0.04691	0.0337204	0.0399005	0.0975736	0.0179801	0.106885	0.0259229	0.010618	0.0141642	0.0495645	0.165035	0.237764	0.103339	0.070282	0.085898	0.0793032	0.0178142	0.0140813	0.00835753	0.021319	0.00875156	0.0099129	0.0223766	0.0132725	0.00686437	0.0675238	0.0279137	0.0238905	0.0126296	0.0104936	0.0146412	0.0133762	k__Bacteria;p__Proteobacteria;c__Gammaproteobacteria;o__Oceanospirillales;
Lactobacillales	0.0287847	0.02219	0.0641642	0.026151	0.01854	0.0701783	0.0439652	0.00974699	0.0153463	0.0455827	0.0338034	0.0841352	0.0753629	0.0350892	0.0303401	0.0179386	0.0168395	0.147076	0.0402115	0.0281833	0.087557	0.0122148	0.029158	0.104583	0.0143094	0.0362298	0.148154	0.0865823	0.0250311	0.0497304	0.0157404	0.023061	k__Bacteria;p__Firmicutes;c__Bacilli;o__Lactobacillales;
Methanobacteriales	0	4.14766e-05	0.000311074	0.000912484	0.000559934	0	4.14766e-05	0.00012443	0.000414766	0	0	0.000974699	0.000518457	4.14766e-05	0	0.000186645	0.000352551	0.000684363	0.000539195	0.000207383	0.117088	0.00136873	0.00315222	0.000228121	0.00398175	0	4.14766e-05	0.0038988	0.00190792	2.07383e-05	0.000622148	2.07383e-05	k__Archaea;p__Euryarchaeota;c__Methanobacteria;o__Methanobacteriales;
Rhizobiales	0.0360017	0.0541891	0.044214	0.0164869	0.00910411	0.0967441	0.00951887	0.008399	0.00277893	0.0151182	0.0125881	0.0120904	0.0100166	0.00506014	0.0168187	0.00883451	0.011012	0.0253837	0.010141	0.0262547	0.00638739	0.00441725	0.00543343	0.00958109	0.00535048	0.0139154	0.0233928	0.010224	0.0150767	0.00667773	0.016404	0.00607632	k__Bacteria;p__Proteobacteria;c__Alphaproteobacteria;o__Rhizobiales;
Bifidobacteriales	0.00526752	0.00165906	0.0161344	0.0107632	0.00311074	0.00705102	0.00744504	0.0014102	0.00236416	0.00715471	0.00452095	0.0244297	0.0156367	0.00410618	0.00441725	0.00230195	0.00464538	0.0861676	0.00848196	0.00327665	0.0758814	0.00163832	0.0033596	0.00835753	0.0026545	0.00526752	0.0257777	0.0408959	0.00535048	0.00497719	0.000829531	0.0160929	k__Bacteria;p__Actinobacteria;c__unidentified_Actinobacteria;o__Bifidobacteriales;
Pasteurellales	0.0839486	0.00228121	0.0125467	0.00980921	0.00889672	0.0237453	0.0079635	0.00483202	0.0260058	0.011489	0.00354625	0.00688511	0.0207798	0.00352551	0.0058482	0.00443799	0.00114061	0.00277893	6.22148e-05	0.000414766	0.0012443	0.000518457	0.000373289	0.000684363	0.00277893	0.00298631	0.000559934	0.00539195	0.00385732	0.00103691	0.00228121	0.000622148	k__Bacteria;p__Proteobacteria;c__Gammaproteobacteria;o__Pasteurellales;
Alteromonadales	0.0263791	0.00829531	0.0195769	0.0310452	0.00717545	0.0498341	0.0142472	0.00429282	0.00566155	0.0235587	0.0567607	0.0795106	0.0363749	0.0254459	0.0258399	0.0298217	0.00744504	0.00754873	0.00323517	0.0118416	0.00327665	0.0048735	0.0144338	0.00437578	0.00275819	0.0402115	0.0138324	0.0114475	0.00622148	0.00447947	0.0114475	0.0062837	k__Bacteria;p__Proteobacteria;c__Gammaproteobacteria;o__Alteromonadales;
Caulobacterales	0.0315637	0.0426172	0.00999585	0.0241808	0.00688511	0.0677727	0.00398175	0.005309	0.0012443	0.00707175	0.00817088	0.00118208	0.00520531	0.00228121	0.00906263	0.00286188	0.00203235	0.0120075	0.00445873	0.0169224	0.00358772	0.002219	0.00315222	0.00547491	0.00190792	0.00827457	0.0113024	0.00352551	0.0104728	0.00537122	0.0116549	0.00246786	k__Bacteria;p__Proteobacteria;c__Alphaproteobacteria;o__Caulobacterales;
Micrococcales	0.0514102	0.0327457	0.0308586	0.0139154	0.00404397	0.0236209	0.0112194	0.00350477	0.00109913	0.00736209	0.00385732	0.00549564	0.00367068	0.00223973	0.00313148	0.0016798	0.00418913	0.0107632	0.00340108	0.0173787	0.00286188	0.00186645	0.00201161	0.00566155	0.00188718	0.00825384	0.0102655	0.00394027	0.008399	0.00325591	0.00900041	0.00275819	k__Bacteria;p__Actinobacteria;c__unidentified_Actinobacteria;o__Micrococcales;
Fusobacteriales	0.00107839	0.000269598	0.00686437	0.00387806	0.00217752	0.00163832	0.000311074	0.000497719	0.00379511	0.00120282	0.00072584	0.00209457	0.00400249	0.000705102	0.0245749	0.00182497	0.0036292	0.00157611	0.00134799	0.0175861	0.00489423	0.00213604	0.00190792	0.00174202	0.0386562	0.0048735	0.00410618	0.00773538	0.0486727	0.00269598	0.00174202	0.00188718	k__Bacteria;p__Fusobacteria;c__Fusobacteriia;o__Fusobacteriales;
Coriobacteriales	0.00837827	0.00483202	0.0118416	0.00634591	0.00180423	0.0043343	0.023849	0.00325591	0.00201161	0.00186645	0.0026545	0.00317296	0.00547491	0.00134799	0.00120282	0.00165906	0.00885525	0.00588967	0.00539195	0.00649108	0.0213812	0.00742431	0.00447947	0.00680216	0.00435504	0.00199088	0.0164455	0.0468685	0.00999585	0.00528826	0.00313148	0.00340108	k__Bacteria;p__Actinobacteria;c__Coriobacteriia;o__Coriobacteriales;
Desulfovibrionales	0.00897968	0.0157196	0.0254251	0.0156781	0.00572377	0.00611779	0.00138946	0.0216922	0.0467648	0.0120282	0.00949813	0.0329324	0.0134384	0.00817088	0.00802572	0.0205102	0.0250104	0.00539195	0.0178142	0.0246371	0.00566155	0.0228951	0.00447947	0.0150975	0.0261095	0.00257155	0.00862713	0.0144753	0.0312733	0.0189341	0.00879303	0.00593115	k__Bacteria;p__Proteobacteria;c__Deltaproteobacteria;o__Desulfovibrionales;
Gastranaerophilales	0.00659477	0.0241601	0.00539195	0.0033596	0.00226047	0.00149316	0.0408959	0.00815015	0.032248	0.00427209	0.00547491	0.00132725	0.00547491	0.00481128	0.00209457	0.00607632	0.0223973	0.00514309	0.00945666	0.0200332	0.00416839	0.0247408	0.00642887	0.00827457	0.00501866	0.00101618	0.00420987	0.00657404	0.007528	0.0069888	0.00232269	0.002219	k__Bacteria;p__Cyanobacteria;c__Melainabacteria;o__Gastranaerophilales;
Bacillales	0.0176898	0.00929075	0.0360846	0.0272294	0.00306927	0.0162173	0.00744504	0.00228121	0.00138946	0.00483202	0.0272708	0.0144961	0.0112816	0.00201161	0.00364994	0.00723766	0.00391954	0.00354625	0.00242638	0.00611779	0.002219	0.000622148	0.00197014	0.00228121	0.000808793	0.00151389	0.0033596	0.00364994	0.00190792	0.00338034	0.00394027	0.00130651	k__Bacteria;p__Firmicutes;c__Bacilli;o__Bacillales;
unidentified_Saccharibacteria	6.22148e-05	0.000207383	0.000622148	0.000891746	0.00012443	2.07383e-05	0.00207383	0.000248859	0.000331813	0.000290336	0.000414766	0.0137702	0.00111987	0.000186645	0.000248859	0.000435504	0.00111987	0.000622148	0.00149316	0.00184571	0.026462	0.000518457	0.00128577	0.00114061	0.000290336	0.00012443	0.000891746	0.010141	0.000746578	0.000290336	0.000103691	0.000186645	k__Bacteria;p__Saccharibacteria;c__unidentified_Saccharibacteria;o__unidentified_Saccharibacteria;
Selenomonadales	0.0132932	0.00543343	0.0206553	0.0246371	0.00860639	0.00835753	0.00914558	0.0055786	0.0111987	0.00298631	0.00207383	0.00132725	0.00294484	0.002219	0.00464538	0.00219826	0.00634591	0.00375363	0.00228121	0.00327665	0.00197014	0.010224	0.0031937	0.00396101	0.0178349	0.00172128	0.00620075	0.0159477	0.012443	0.0103899	0.0227084	0.00391954	k__Bacteria;p__Firmicutes;c__Negativicutes;o__Selenomonadales;
Obscuribacterales	0	0	0	2.07383e-05	2.07383e-05	0	0	0	0.000476981	0.000912484	0.000933223	0.0240357	0.000767316	0.00060141	0.000456242	0.000953961	0	0	0	0.00126504	2.07383e-05	2.07383e-05	2.07383e-05	0	2.07383e-05	0	4.14766e-05	0	0	0	2.07383e-05	0	k__Bacteria;p__Cyanobacteria;c__Melainabacteria;o__Obscuribacterales;
Actinomycetales	0.000269598	0.000248859	0.00495645	0.00304853	0.00132725	0.000186645	0.0031937	0.000808793	0.000808793	0.00085027	0.000663625	0.0188718	0.000767316	0.000518457	0.000290336	0.000912484	6.22148e-05	0.000518457	0.000228121	0.000580672	0.000891746	0.000331813	0.000186645	0.00012443	0.000248859	0.000165906	0.000414766	0.00394027	0.000248859	0.000103691	0.000186645	0.00126504	k__Bacteria;p__Actinobacteria;c__unidentified_Actinobacteria;o__Actinomycetales;
Verrucomicrobiales	0.000331813	0.00201161	0.000953961	0.0012443	0.000435504	8.29531e-05	0.00605558	0.000207383	0.000871008	0.000186645	0.000311074	4.14766e-05	0.00296557	0.000456242	4.14766e-05	0.000207383	0.00346329	0.000974699	0.000788055	0.00147242	0.00116134	0.00122356	0.000476981	0.000808793	0.000953961	0.000228121	0.00116134	0.00709249	0.0188304	0.000248859	0.000331813	0.000456242	k__Bacteria;p__Verrucomicrobia;c__Verrucomicrobiae;o__Verrucomicrobiales;
Rhodospirillales	0.00539195	0.00317296	0.00856491	0.00134799	0.00122356	0.00987142	0.00130651	0.00217752	0.0187889	0.00582746	0.00369141	0.00182497	0.00466611	0.0033596	0.00611779	0.00468685	0.00740357	0.00333886	0.00296557	0.0156574	0.00226047	0.00729988	0.00248859	0.0036292	0.00412692	0.000808793	0.00170054	0.00255081	0.0065533	0.00391954	0.00072584	0.00116134	k__Bacteria;p__Proteobacteria;c__Alphaproteobacteria;o__Rhodospirillales;
Burkholderiales	0.0128163	0.00562007	0.010618	0.00284114	0.00250933	0.0175446	0.00261302	0.00217752	0.0125881	0.00626296	0.00445873	0.00178349	0.00394027	0.00369141	0.00713397	0.00348403	0.00860639	0.00599336	0.00313148	0.00427209	0.00215678	0.00968478	0.00586893	0.00309	0.00659477	0.0033596	0.00340108	0.0040647	0.0060141	0.00634591	0.0114683	0.00155537	k__Bacteria;p__Proteobacteria;c__Betaproteobacteria;o__Burkholderiales;
Erysipelotrichales	0.0151597	0.00649108	0.0125881	0.00746578	0.00358772	0.00742431	0.0138739	0.00555786	0.00906263	0.00721692	0.00410618	0.00647034	0.00767316	0.00306927	0.00304853	0.00727914	0.0131273	0.00622148	0.00700954	0.0144338	0.0111157	0.00638739	0.00922854	0.00630444	0.00369141	0.00170054	0.00738283	0.0163418	0.00804645	0.00300705	0.0127748	0.00288262	k__Bacteria;p__Firmicutes;c__Erysipelotrichia;o__Erysipelotrichales;
Sphingobacteriales	0.0138532	0.0134591	0.00263376	0.00190792	0.000705102	0.015927	0.0016798	0.000912484	0.000207383	0.00236416	0.00149316	0.00120282	0.000995438	0.000788055	0.0014102	0.000456242	0.000891746	0.00688511	0.00109913	0.00462464	0.000352551	0.000476981	0.000518457	0.00130651	0.000207383	0.000953961	0.00182497	0.000373289	0.000912484	0.000518457	0.000622148	0.000788055	k__Bacteria;p__Bacteroidetes;c__Sphingobacteriia;o__Sphingobacteriales;
Pseudomonadales	0.0137495	0.00213604	0.00526752	0.00327665	0.000767316	0.0108046	0.00246786	0.00228121	0.000808793	0.00454168	0.00103691	0.0135214	0.00192866	0.00147242	0.00333886	0.00190792	0.00149316	0.00240564	0.000663625	0.00939444	0.000767316	0.000912484	0.000871008	0.00391954	0.00060141	0.00302779	0.000891746	0.00072584	0.000414766	0.000871008	0.005309	0.000933223	k__Bacteria;p__Proteobacteria;c__Gammaproteobacteria;o__Pseudomonadales;
Flavobacteriales	0.00541269	0.00450021	0.00215678	0.00114061	0.000248859	0.0108046	0.000476981	0.000456242	0.000290336	0.00101618	0.00553712	0.000165906	0.000622148	0.000290336	0.00275819	0.0029241	0.000435504	0.00277893	0.000476981	0.00114061	0.000207383	0.000248859	0.000912484	0.000373289	2.07383e-05	0.000311074	0.000248859	0	2.07383e-05	0.0012443	0.000269598	0.000165906	k__Bacteria;p__Bacteroidetes;c__Flavobacteriia;o__Flavobacteriales;
Corynebacteriales	0.00582746	0.00817088	0.00180423	0.000808793	0.000207383	0.0100166	0.000788055	0.000352551	0.000539195	0.00242638	0.00178349	0.00779759	0.00329739	0.000808793	0.00180423	0.00126504	0.000145168	0.000394027	0.000497719	0.000891746	0.000435504	8.29531e-05	0.000145168	0.000871008	0.000145168	0.000207383	0.00105765	0.000248859	0.000788055	0.000746578	0.00205309	0.00012443	k__Bacteria;p__Actinobacteria;c__unidentified_Actinobacteria;o__Corynebacteriales;
Spirochaetales	0.000663625	0.00543343	0.000705102	0.000269598	2.07383e-05	0.000145168	0.000165906	0.00667773	0.000580672	0.00885525	0.00255081	2.07383e-05	0.000207383	0.00012443	0.000207383	0.00246786	0.0058482	0.00213604	0.00995438	0.000228121	0.000311074	0.000476981	0.00165906	0.00145168	0.000373289	0.000207383	0.00085027	4.14766e-05	2.07383e-05	2.07383e-05	0.000953961	0.000207383	k__Bacteria;p__Spirochaetes;c__unidentified_Spirochaetes;o__Spirochaetales;
Xanthomonadales	0.00933223	0.00464538	0.00485276	0.00149316	0.000684363	0.00785981	0.00157611	0.00126504	0.000829531	0.00329739	0.00835753	0.00485276	0.00215678	0.00105765	0.0033596	0.00215678	0.000207383	0.00209457	0.000788055	0.00103691	0.000518457	0.000165906	0.00180423	0.0014102	0.00072584	0.00255081	0.00105765	0.000435504	0.00161759	0.000622148	0.00980921	0.000622148	k__Bacteria;p__Proteobacteria;c__Gammaproteobacteria;o__Xanthomonadales;
Sphingomonadales	0.00396101	0.00302779	0.00223973	0.0076939	0.000788055	0.00871008	0.000331813	0.00114061	0.000311074	0.00143094	0.00151389	0.00968478	0.00163832	0.000953961	0.00201161	0.00101618	2.07383e-05	0.00072584	0.00060141	0.00145168	0.000974699	0.000435504	0.000103691	0.000497719	0.000186645	0.00134799	0.00213604	0.000788055	0.00170054	0.000622148	6.22148e-05	0.000331813	k__Bacteria;p__Proteobacteria;c__Alphaproteobacteria;o__Sphingomonadales;
Synergistales	0.000456242	0.0033596	0.00122356	0.00425135	0.000788055	0.000290336	0.0036292	0.000746578	0.0033596	0.000456242	0.000456242	0.000248859	0.00101618	0.000497719	0.000746578	0.00072584	0.00506014	0.00165906	0.00132725	0.00773538	0.00132725	0.00618001	0.00161759	0.00315222	0.00302779	0.000580672	0.00253007	0.00875156	0.00810867	0.00452095	0.0057445	0.000953961	k__Bacteria;p__Synergistetes;c__Synergistia;o__Synergistales;
unidentified_Chloroplast	0.00128577	0.000228121	0.00253007	0.000497719	0.000145168	0.00333886	0.000228121	0.000311074	0.000476981	0.000767316	0.000248859	0.00192866	0.00358772	0.000622148	0.000829531	0.000228121	0.00114061	0.000808793	0.000186645	0.0023849	0.000186645	4.14766e-05	0.000788055	0.00118208	0.000352551	0.00443799	0.000829531	0.000414766	0.000228121	0.000518457	0.00800498	0.000290336	k__Bacteria;p__Cyanobacteria;c__Chloroplast;o__unidentified_Chloroplast;
Propionibacteriales	0.0019494	0.000684363	0.00709249	0.00217752	0.000103691	0.00443799	0.00354625	0.000642887	0.00072584	0.00172128	0.00452095	0.00620075	0.00416839	0.000394027	0.000642887	0.00223973	0.000746578	0.000456242	0.000394027	0.000248859	0.00060141	8.29531e-05	0.00163832	0.00215678	0.000394027	0.00327665	0.000435504	0.000539195	0.00085027	0.000352551	0.00624222	0.000435504	k__Bacteria;p__Actinobacteria;c__unidentified_Actinobacteria;o__Propionibacteriales;
Rubrobacterales	0.000394027	0.000228121	0.0057445	0.00134799	0	0.00703028	4.14766e-05	0.000186645	0.000207383	0.000165906	8.29531e-05	0.00618001	0.000539195	0.000103691	0.000394027	0.000186645	0.00109913	2.07383e-05	4.14766e-05	0.000269598	4.14766e-05	0	0.000207383	0.000767316	6.22148e-05	2.07383e-05	2.07383e-05	0.000705102	0	0.00012443	0	4.14766e-05	k__Bacteria;p__Actinobacteria;c__Rubrobacteria;o__Rubrobacterales;
Mollicutes_RF9	0.000912484	0.000684363	0.00178349	0.000974699	0.000165906	0.00012443	0.00700954	0.000559934	0.00101618	0.000435504	0.000435504	0.000352551	0.00072584	0.000311074	0.000165906	0.000767316	0.00072584	0.00101618	0.000663625	0.00346329	0.00085027	0.000891746	0.00213604	0.000684363	0.000476981	0.000207383	0.00120282	0.00441725	0.000891746	0.000642887	0.000186645	0.000311074	k__Bacteria;p__Tenericutes;c__Mollicutes;o__Mollicutes_RF9;
Aeromonadales	0.0019494	0.00223973	0.00132725	0.000497719	0.000559934	0.00105765	0.000559934	0.000435504	0.00136873	0.00072584	0.000394027	0.000269598	0.000539195	0.000622148	0.000995438	0.000207383	0.0012443	0.00136873	0.000684363	0.00408544	0.000767316	0.00468685	0.000871008	0.000746578	0.00205309	0.000642887	0.000559934	0.00116134	0.00279967	0.00321443	0.00669847	0.000559934	k__Bacteria;p__Proteobacteria;c__Gammaproteobacteria;o__Aeromonadales;
Elusimicrobiales	0.000311074	0.000103691	0.000559934	0.000145168	0.000228121	0.00116134	0.000103691	0.000269598	0.00647034	0.00192866	0.00111987	0.000394027	0.000933223	0.000788055	0.00143094	0.00126504	0.00267524	0.000871008	0.00060141	0.0031937	0.000435504	0.00306927	0.000622148	0.000953961	0.00174202	0.000394027	0.000373289	0.000974699	0.000311074	0.00282041	0.0019494	0.000414766	k__Bacteria;p__Elusimicrobia;c__unidentified_Elusimicrobia;o__Elusimicrobiales;
Acidobacteriales	4.14766e-05	0.00012443	2.07383e-05	0.00012443	4.14766e-05	0.00609706	2.07383e-05	4.14766e-05	0	0	4.14766e-05	0	0	0	0.000476981	4.14766e-05	2.07383e-05	0	0	0	0	0	2.07383e-05	0.000352551	0	2.07383e-05	0	0	0	0.000228121	0	0	k__Bacteria;p__Acidobacteria;c__unidentified_Acidobacteria;o__Acidobacteriales;
Salinisphaerales	0	0	0	0	0	0.000373289	0	0	0.000145168	0.000103691	6.22148e-05	0	0.000103691	0.000207383	0.00572377	0.000269598	0	0	0	0	0	0	0	0	0	0	0	0	0	0.000165906	0	0	k__Bacteria;p__Proteobacteria;c__Gammaproteobacteria;o__Salinisphaerales;
Legionellales	0	0	0	0	0	0	0	0	8.29531e-05	0.000145168	0.000186645	0.00510162	0.000165906	0.000103691	0.000103691	0.000103691	0	0	4.14766e-05	0.00012443	0	0	0	2.07383e-05	0	0	0	0	0	0	0	2.07383e-05	k__Bacteria;p__Proteobacteria;c__Gammaproteobacteria;o__Legionellales;
Desulfuromonadales	0.00491497	0.00012443	0.000103691	0.000103691	6.22148e-05	6.22148e-05	2.07383e-05	0.000207383	0	0.000559934	0	0	0	0	0	2.07383e-05	2.07383e-05	0.000394027	2.07383e-05	0	0	0	0	6.22148e-05	0	0.000145168	0	0	0	2.07383e-05	0	0	k__Bacteria;p__Proteobacteria;c__Deltaproteobacteria;o__Desulfuromonadales;
Deferribacterales	0.00182497	0.00163832	0.000186645	0.000145168	0.000622148	0.000435504	4.14766e-05	0.000414766	0.000476981	0.000373289	0.000248859	0.000165906	0.000953961	0.000518457	0.000352551	0.000373289	0.00060141	0.000808793	0.000248859	0.00474907	0.000145168	0.00350477	0.000186645	0.00085027	0.00321443	0.000331813	0.000912484	0.00085027	0.00248859	0.00219826	0.000829531	0.00072584	k__Bacteria;p__Deferribacteres;c__unidentified_Deferribacteres;o__Deferribacterales;
Rhodocyclales	6.22148e-05	0.00267524	0.000248859	0.0019494	0.000186645	0.00132725	6.22148e-05	0.000186645	0	0	0.000165906	0	0.000186645	2.07383e-05	8.29531e-05	0.000103691	0	0	0.00012443	0	0.000186645	0	0.000394027	0.000207383	8.29531e-05	6.22148e-05	0.000207383	6.22148e-05	4.14766e-05	8.29531e-05	0.00377437	8.29531e-05	k__Bacteria;p__Proteobacteria;c__Betaproteobacteria;o__Rhodocyclales;
Acidimicrobiales	0.00248859	0.00236416	0.000145168	0.000228121	2.07383e-05	0.00356698	0.000103691	0.00012443	2.07383e-05	0.000435504	0.000228121	0	0.000622148	8.29531e-05	0.000352551	0.000145168	2.07383e-05	0.000497719	0.000145168	2.07383e-05	0.000331813	0.000165906	4.14766e-05	0.00126504	0.000103691	8.29531e-05	0.000186645	0.000186645	0.000829531	8.29531e-05	0.000580672	0.00012443	k__Bacteria;p__Actinobacteria;c__Acidimicrobiia;o__Acidimicrobiales;
Rhodobacterales	0.00344255	0.000767316	0.000559934	0.000414766	6.22148e-05	0.00215678	0.00153463	0.000248859	0.000145168	0.000746578	0.000559934	0.00209457	0.00128577	0.00105765	0.000290336	0.000456242	0.000103691	0.000269598	0.000207383	8.29531e-05	0.000269598	0.000746578	0.000248859	0.000228121	0.000103691	0.000539195	0.00132725	0.000767316	0.000145168	6.22148e-05	0.000497719	0.000165906	k__Bacteria;p__Proteobacteria;c__Alphaproteobacteria;o__Rhodobacterales;
Mycoplasmatales	0.000165906	0.000746578	8.29531e-05	0.000145168	4.14766e-05	6.22148e-05	0	0.000103691	6.22148e-05	0.000373289	0.00111987	2.07383e-05	8.29531e-05	2.07383e-05	0.000207383	0.000248859	0.000165906	0.000373289	0.00186645	0.000103691	0.000165906	8.29531e-05	0.000186645	0.000290336	0.000684363	0.000414766	0.00309	0.000290336	0.000394027	0.000228121	0.000311074	0.000331813	k__Bacteria;p__Tenericutes;c__Mollicutes;o__Mycoplasmatales;
Deinococcales	0.00286188	0.00105765	0.000829531	8.29531e-05	6.22148e-05	0.00271672	0.00126504	0.000165906	0	0.000373289	0.00012443	4.14766e-05	4.14766e-05	0	0.000145168	6.22148e-05	6.22148e-05	0.000622148	0.000145168	0.00060141	2.07383e-05	0.00012443	0.000207383	0.000228121	4.14766e-05	0.000165906	4.14766e-05	0.00103691	0.000559934	0.000103691	0.00182497	8.29531e-05	k__Bacteria;p__Deinococcus-Thermus;c__Deinococci;o__Deinococcales;
Micromonosporales	0.00012443	0.000953961	6.22148e-05	0.000228121	6.22148e-05	4.14766e-05	2.07383e-05	4.14766e-05	0	0.000165906	0.00012443	2.07383e-05	0.000290336	0.000103691	8.29531e-05	2.07383e-05	6.22148e-05	0	4.14766e-05	0	0.000539195	0	0	0.000228121	0.000145168	2.07383e-05	0.000145168	6.22148e-05	0.00250933	0	2.07383e-05	8.29531e-05	k__Bacteria;p__Actinobacteria;c__unidentified_Actinobacteria;o__Micromonosporales;
NB1-n	0.000228121	0.000622148	0.000207383	0.000373289	8.29531e-05	0.000228121	0.000186645	0.00240564	0.000186645	0.00170054	0.000746578	0.000103691	0.000228121	0.00012443	0.00012443	0.00126504	0.000103691	0.000311074	0.00215678	4.14766e-05	0.000145168	0	8.29531e-05	0.000953961	0	0.000145168	0.000186645	0	0	0	0	0.000456242	k__Bacteria;p__Tenericutes;c__Mollicutes;o__NB1-n;
Frankiales	0	2.07383e-05	6.22148e-05	6.22148e-05	0.00012443	0.0023849	0.00126504	0.000145168	8.29531e-05	6.22148e-05	0	0	6.22148e-05	0.000580672	0.000103691	0.000269598	0.00012443	6.22148e-05	0.000103691	2.07383e-05	6.22148e-05	8.29531e-05	8.29531e-05	0.00149316	0	0	0	0	4.14766e-05	2.07383e-05	2.07383e-05	8.29531e-05	k__Bacteria;p__Actinobacteria;c__unidentified_Actinobacteria;o__Frankiales;
Thermoplasmatales	6.22148e-05	0.000165906	0	0	0	0	0	0.000580672	0.000352551	0.000352551	0	0	2.07383e-05	0	0	0.000352551	0.000228121	4.14766e-05	0.000891746	0.00219826	4.14766e-05	0.000186645	2.07383e-05	2.07383e-05	0.00143094	0	0.000186645	0.00072584	0.00114061	0.000746578	0.000953961	0	k__Archaea;p__Euryarchaeota;c__Thermoplasmata;o__Thermoplasmatales;
Anaerolineales	0	4.14766e-05	2.07383e-05	2.07383e-05	0	0	0.000165906	4.14766e-05	0	4.14766e-05	2.07383e-05	0	0	0	0	0.00012443	2.07383e-05	4.14766e-05	0.000559934	0	0.000103691	4.14766e-05	4.14766e-05	0.00190792	0	0	6.22148e-05	0	0	0	0	2.07383e-05	k__Bacteria;p__Chloroflexi;c__Anaerolineae;o__Anaerolineales;
Methanomicrobiales	0	6.22148e-05	2.07383e-05	0	0	0	0	0.00012443	8.29531e-05	6.22148e-05	2.07383e-05	0	4.14766e-05	0	0	0.000373289	8.29531e-05	8.29531e-05	0.00176275	0.00116134	2.07383e-05	0.000435504	0.000103691	0.000228121	0	0	0.000165906	0.000642887	0.000248859	4.14766e-05	0.000248859	0	k__Archaea;p__Euryarchaeota;c__Methanomicrobia;o__Methanomicrobiales;
Victivallales	2.07383e-05	8.29531e-05	0.00012443	8.29531e-05	0	0.000103691	2.07383e-05	0.000808793	4.14766e-05	0.000269598	0.000476981	2.07383e-05	8.29531e-05	0.000103691	4.14766e-05	0.00176275	0.000145168	4.14766e-05	0.00101618	2.07383e-05	2.07383e-05	4.14766e-05	2.07383e-05	0.000373289	0	0	0.000145168	2.07383e-05	0	4.14766e-05	0	0.000331813	k__Bacteria;p__Lentisphaerae;c__Lentisphaeria;o__Victivallales;
Subgroup_6	0	0	0	0	0	6.22148e-05	0	0	0	4.14766e-05	8.29531e-05	2.07383e-05	0	0	0.00157611	0.000145168	2.07383e-05	0	0	0	0	4.14766e-05	0	0.000186645	2.07383e-05	0	0	0	0	0	0	0	k__Bacteria;p__Acidobacteria;c__unidentified_Acidobacteria;o__Subgroup_6;
Streptomycetales	0.000373289	0.000767316	8.29531e-05	8.29531e-05	0	4.14766e-05	2.07383e-05	0.000145168	8.29531e-05	0.000165906	0.000165906	0	0.00012443	2.07383e-05	8.29531e-05	0.000145168	0.000767316	0.000186645	0.000311074	0	0.000269598	6.22148e-05	0.000103691	0.00155537	0.00012443	0.000684363	0.000829531	8.29531e-05	0.000788055	4.14766e-05	6.22148e-05	0.000165906	k__Bacteria;p__Actinobacteria;c__unidentified_Actinobacteria;o__Streptomycetales;
Subgroup_4	0	0	0	0.000145168	0	0	0	0	0	0	0	0	8.29531e-05	0	0	0	0	0	0	0	0.000207383	0.00012443	0	0	6.22148e-05	0	2.07383e-05	2.07383e-05	0.00153463	2.07383e-05	0	2.07383e-05	k__Bacteria;p__Acidobacteria;c__unidentified_Acidobacteria;o__Subgroup_4;
Nitrosomonadales	2.07383e-05	0.000103691	0.00149316	0.000684363	0	0	0.000103691	6.22148e-05	8.29531e-05	0.000269598	4.14766e-05	0.000788055	0.000103691	6.22148e-05	6.22148e-05	6.22148e-05	4.14766e-05	0.000331813	6.22148e-05	0	6.22148e-05	0.00012443	2.07383e-05	4.14766e-05	8.29531e-05	0.000269598	8.29531e-05	0.000103691	8.29531e-05	0	0	2.07383e-05	k__Bacteria;p__Proteobacteria;c__Betaproteobacteria;o__Nitrosomonadales;
Hydrogenophilales	0.00012443	0	0	0	0	0	0	0	0	0.000228121	0	0	0	2.07383e-05	0	0	2.07383e-05	0.000103691	0	0	0	0	0	6.22148e-05	8.29531e-05	0.00149316	2.07383e-05	2.07383e-05	2.07383e-05	4.14766e-05	0	0	k__Bacteria;p__Proteobacteria;c__Betaproteobacteria;o__Hydrogenophilales;
Subgroup_3	0	0	2.07383e-05	0	0	0	0	6.22148e-05	8.29531e-05	0	0	0	4.14766e-05	0	2.07383e-05	0	0.00149316	8.29531e-05	0.000228121	0.000103691	0.000103691	6.22148e-05	6.22148e-05	0.00105765	0.00012443	0	0	0	0	0	2.07383e-05	2.07383e-05	k__Bacteria;p__Acidobacteria;c__unidentified_Acidobacteria;o__Subgroup_3;
Pseudonocardiales	0.000228121	0.0014102	0.00134799	0.000145168	0	0.00101618	0.000165906	0.000103691	6.22148e-05	8.29531e-05	0.000207383	0	0.000414766	0	0.00012443	6.22148e-05	4.14766e-05	0.000248859	4.14766e-05	0.000767316	0.000186645	0	2.07383e-05	8.29531e-05	0.000103691	4.14766e-05	0.00072584	4.14766e-05	0.00114061	0.000207383	0.000290336	0.00012443	k__Bacteria;p__Actinobacteria;c__unidentified_Actinobacteria;o__Pseudonocardiales;
Bdellovibrionales	2.07383e-05	0.000373289	0	0.000165906	0	0.00134799	2.07383e-05	2.07383e-05	0	0	2.07383e-05	0	0	0	0.000269598	0	0	0	0.000186645	2.07383e-05	6.22148e-05	8.29531e-05	0.000912484	0.000145168	0	0	2.07383e-05	2.07383e-05	6.22148e-05	6.22148e-05	0.000580672	0	k__Bacteria;p__Proteobacteria;c__Deltaproteobacteria;o__Bdellovibrionales;
Fibrobacterales	0	0.000145168	4.14766e-05	8.29531e-05	0	4.14766e-05	4.14766e-05	0.000518457	4.14766e-05	0.000808793	0.00012443	2.07383e-05	0.000103691	6.22148e-05	6.22148e-05	0.00132725	4.14766e-05	0	0.000331813	0	0	0	0	0.000103691	0	2.07383e-05	8.29531e-05	0	0	0	0	8.29531e-05	k__Bacteria;p__Fibrobacteres;c__Fibrobacteria;o__Fibrobacterales;
Cytophagales	0	6.22148e-05	0	2.07383e-05	0.00072584	0.000912484	6.22148e-05	2.07383e-05	8.29531e-05	0.000622148	8.29531e-05	2.07383e-05	0	0.000145168	0.0012443	0.00012443	0	0.000145168	0	4.14766e-05	0	2.07383e-05	4.14766e-05	0.000497719	8.29531e-05	2.07383e-05	0.000642887	2.07383e-05	2.07383e-05	2.07383e-05	0.000165906	4.14766e-05	k__Bacteria;p__Bacteroidetes;c__Cytophagia;o__Cytophagales;
Myxococcales	0	0	6.22148e-05	0	0	0.000103691	0	0	0	4.14766e-05	0	2.07383e-05	6.22148e-05	0.000103691	0.00118208	0.000103691	0	0	0	0	0	0	0	0	0.000103691	0	0	0.000746578	0	2.07383e-05	2.07383e-05	6.22148e-05	k__Bacteria;p__Proteobacteria;c__Deltaproteobacteria;o__Myxococcales;
Erysipelotrichales	6.22148e-05	2.07383e-05	8.29531e-05	0	0	4.14766e-05	0	0	6.22148e-05	0	0	0	0	0	8.29531e-05	4.14766e-05	0	0.000186645	0	0.000207383	6.22148e-05	4.14766e-05	0	0.000103691	0	6.22148e-05	2.07383e-05	0.00116134	4.14766e-05	0.000829531	0.000518457	8.29531e-05	k__Bacteria;p__Firmicutes;c__unidentified_Firmicutes;o__Erysipelotrichales;
Thermoanaerobacterales	0	0.00111987	0	4.14766e-05	4.14766e-05	0	2.07383e-05	0	6.22148e-05	8.29531e-05	0.00012443	2.07383e-05	8.29531e-05	0	0	2.07383e-05	0.00012443	0.000373289	6.22148e-05	0.000559934	4.14766e-05	0.000746578	0.000269598	0.000186645	8.29531e-05	4.14766e-05	2.07383e-05	4.14766e-05	8.29531e-05	4.14766e-05	0.000207383	2.07383e-05	k__Bacteria;p__Firmicutes;c__Clostridia;o__Thermoanaerobacterales;
GR-WP33-30	0	0	0	4.14766e-05	0	0	0	6.22148e-05	0.000145168	4.14766e-05	8.29531e-05	4.14766e-05	0.000414766	0	4.14766e-05	0.000145168	4.14766e-05	0	0	0	4.14766e-05	0	0	0.00109913	0	0	0	0	4.14766e-05	0	0	0.000103691	k__Bacteria;p__Proteobacteria;c__Deltaproteobacteria;o__GR-WP33-30;
Gemmatimonadales	0	0.000456242	2.07383e-05	0.000290336	2.07383e-05	0.00109913	8.29531e-05	0	0	2.07383e-05	0	0	0.000311074	0	0.000103691	2.07383e-05	0.000248859	4.14766e-05	0	2.07383e-05	0	0	0	6.22148e-05	6.22148e-05	0	4.14766e-05	0	2.07383e-05	4.14766e-05	0	0.000248859	k__Bacteria;p__Gemmatimonadetes;c__unidentified_Gemmatimonadetes;o__Gemmatimonadales;
Phycisphaerales	8.29531e-05	0	0	0	0	0	0	0	0	0.000995438	6.22148e-05	4.14766e-05	4.14766e-05	2.07383e-05	4.14766e-05	6.22148e-05	0	0	0	0	0	0	0	0	0	4.14766e-05	0	0	0	0	0	0	k__Bacteria;p__Planctomycetes;c__Phycisphaerae;o__Phycisphaerales;
Opitutae_vadinHA64	8.29531e-05	0	0	6.22148e-05	4.14766e-05	0	4.14766e-05	0.000497719	0.000331813	0.000953961	6.22148e-05	0.000103691	0.000186645	2.07383e-05	0	0.000559934	0.000331813	8.29531e-05	0.000269598	0.000145168	2.07383e-05	0.000145168	2.07383e-05	8.29531e-05	0.000186645	0	0	0.00012443	0.000145168	0.000269598	0	8.29531e-05	k__Bacteria;p__Verrucomicrobia;c__Opitutae;o__Opitutae_vadinHA64;
Gaiellales	0	0	0	4.14766e-05	0	0	0	0	0	0	0	0	0	0	0	0.000145168	0	0	2.07383e-05	0	4.14766e-05	0	0	0.000933223	0	0	2.07383e-05	0	0.000186645	0	0	8.29531e-05	k__Bacteria;p__Actinobacteria;c__Thermoleophilia;o__Gaiellales;
Solirubrobacterales	0.00012443	0.000352551	0	6.22148e-05	0	0	4.14766e-05	6.22148e-05	0	0	4.14766e-05	0	2.07383e-05	0	0	8.29531e-05	2.07383e-05	6.22148e-05	2.07383e-05	2.07383e-05	4.14766e-05	4.14766e-05	2.07383e-05	0.000891746	0	0.000373289	2.07383e-05	0	0	0	0	4.14766e-05	k__Bacteria;p__Actinobacteria;c__Thermoleophilia;o__Solirubrobacterales;
KM16	6.22148e-05	2.07383e-05	0	0	0	0	0	0	6.22148e-05	0.00085027	8.29531e-05	0	6.22148e-05	2.07383e-05	2.07383e-05	8.29531e-05	0	8.29531e-05	0	0	0	0	0	0	0	2.07383e-05	0	0	0	0	0	0	k__Bacteria;p__Proteobacteria;c__Gammaproteobacteria;o__KM16;
Neisseriales	0	0.000103691	0.000829531	4.14766e-05	0.000165906	0	0	4.14766e-05	0.000290336	0.00012443	0.000103691	6.22148e-05	0.000228121	4.14766e-05	4.14766e-05	0	2.07383e-05	0.000103691	6.22148e-05	0	6.22148e-05	0.000145168	0	4.14766e-05	4.14766e-05	6.22148e-05	0.000518457	0.000290336	0	0	0	2.07383e-05	k__Bacteria;p__Proteobacteria;c__Betaproteobacteria;o__Neisseriales;
Subgroup_2	0	0	0	0	0	0	0	0	0	0	0	0	0	0	0	2.07383e-05	4.14766e-05	4.14766e-05	4.14766e-05	0	2.07383e-05	0	0	0.000808793	0	0	2.07383e-05	6.22148e-05	0	0	0	0.000103691	k__Bacteria;p__Acidobacteria;c__unidentified_Acidobacteria;o__Subgroup_2;
Clostridiales	0	0	0	0.000207383	6.22148e-05	0	0	0	0	0	0	0	0.000165906	8.29531e-05	0	0	0.000145168	2.07383e-05	8.29531e-05	4.14766e-05	0.000456242	0.000663625	0.000103691	8.29531e-05	0	0	0	0	6.22148e-05	0	0	0	k__Bacteria;p__Firmicutes;c__unidentified_Firmicutes;o__Clostridiales;
SC-I-84	0	0	0	0	0	0	0.000518457	0	0	0	0	0	0	0	0	0	0	0	0	0	0	0	2.07383e-05	0	0	0	0	0	0	0	0	0	k__Bacteria;p__Proteobacteria;c__Betaproteobacteria;o__SC-I-84;
TRA3-20	0	0	0	0	0	0	0	6.22148e-05	4.14766e-05	6.22148e-05	8.29531e-05	0	4.14766e-05	4.14766e-05	2.07383e-05	0.000518457	0	0	0	0	0	0	0	2.07383e-05	0	0	0	0	0	0	0	0.000103691	k__Bacteria;p__Proteobacteria;c__Betaproteobacteria;o__TRA3-20;
Chthoniobacterales	0	0.000165906	8.29531e-05	0	0	0	0.000476981	0	0	0	4.14766e-05	0	0	0	0	0	0	0.00012443	6.22148e-05	4.14766e-05	0	0	6.22148e-05	4.14766e-05	0	0	0.000165906	6.22148e-05	0	0	0.000476981	0	k__Bacteria;p__Verrucomicrobia;c__Spartobacteria;o__Chthoniobacterales;
Parvularculales	0	0	0	8.29531e-05	0	0	0	0	0	4.14766e-05	0.00012443	0	0.000476981	2.07383e-05	0.000207383	8.29531e-05	0	0	0	4.14766e-05	4.14766e-05	0	0	0	0	0	0	0	4.14766e-05	0	0	0	k__Bacteria;p__Proteobacteria;c__Alphaproteobacteria;o__Parvularculales;
Ktedonobacterales	0	0	0	0	0	0	0	0	0	0	0	0	0	0	0	2.07383e-05	4.14766e-05	2.07383e-05	0	0	4.14766e-05	0	0	0.000456242	0	0	0	0	2.07383e-05	0	0	0	k__Bacteria;p__Chloroflexi;c__Ktedonobacteria;o__Ktedonobacterales;
AKYG1722	0	0.000456242	0	0	0	0	0	6.22148e-05	0	0	4.14766e-05	0	0	0	0	0	0	0	0	0	0	0	0	0	0	0	0	0	0	0	0	0	k__Bacteria;p__Thermomicrobia;c__unidentified_Thermomicrobia;o__AKYG1722;
Desulfurellales	0	0	0	0	0	0	0.000435504	0	0	0	0	0	0	0	0	0	0	0	0	0	0	0	2.07383e-05	0	0	0	0	0	0	0	0	0	k__Bacteria;p__Proteobacteria;c__Deltaproteobacteria;o__Desulfurellales;
Nitrospirales	0	0	0	0	0	0	0	0	0	2.07383e-05	6.22148e-05	2.07383e-05	0.000352551	0	8.29531e-05	2.07383e-05	0	0	0	0	2.07383e-05	0	4.14766e-05	0	0	0	0	0	0	2.07383e-05	0.000373289	0	k__Bacteria;p__Nitrospirae;c__Nitrospira;o__Nitrospirales;
Holophagales	0	0	0	0	0	0	0	0	4.14766e-05	4.14766e-05	0	0	0	4.14766e-05	0.000331813	0	0	0	0	0	0	0	0	0	0	0	0	0	0	2.07383e-05	0	0	k__Bacteria;p__Acidobacteria;c__Holophagae;o__Holophagales;
Cellvibrionales	0	4.14766e-05	0.000311074	0	0	2.07383e-05	0	0	0	0	0	0	0	0	0	0	0	0	0	0	0	0	0	0	0	0	0	0	0	0	0	0	k__Bacteria;p__Proteobacteria;c__Gammaproteobacteria;o__Cellvibrionales;
Rickettsiales	0	0	0	0	2.07383e-05	0	0	2.07383e-05	0	2.07383e-05	0	0	0	0	0	0	8.29531e-05	0	0	0	0	0	0	0.000207383	0	2.07383e-05	0	0	0.000290336	0	0	8.29531e-05	k__Bacteria;p__Proteobacteria;c__Alphaproteobacteria;o__Rickettsiales;
AT425-EubC11_terrestrial_group	2.07383e-05	0	0.000269598	0	0	0	4.14766e-05	0	0	0	0	0	0	0	0	0	0	0	0	0	0	0	0	0	0	0	0	0	0	0	0	0	k__Bacteria;p__Gemmatimonadetes;c__unidentified_Gemmatimonadetes;o__AT425-EubC11_terrestrial_group;
JG30-KF-CM45	0.000145168	0.000228121	0	2.07383e-05	0	2.07383e-05	0	0	2.07383e-05	0	0	0	8.29531e-05	0	0	0	2.07383e-05	0	0	2.07383e-05	8.29531e-05	4.14766e-05	0	0.000207383	0	0	0	0	0.000248859	0.00012443	0.000165906	2.07383e-05	k__Bacteria;p__Thermomicrobia;c__unidentified_Thermomicrobia;o__JG30-KF-CM45;
Chromatiales	0	0	0	2.07383e-05	0	0	0	0	2.07383e-05	8.29531e-05	2.07383e-05	0	0.000207383	0	0	2.07383e-05	0	0	0	0	0	0	0	0	0	0	0	0	0	0	0	0	k__Bacteria;p__Proteobacteria;c__Gammaproteobacteria;o__Chromatiales;
Vibrionales	0	0	0	0	0	0	0	0	0	0	2.07383e-05	0	0	0	0	0	0	0	0.000186645	0	0	0	0	0	0	0	0	0	0	0	0	0	k__Bacteria;p__Proteobacteria;c__Gammaproteobacteria;o__Vibrionales;
Methylococcales	0	0	0	0	0	0	0	0	0	0	0	0	0	0	0	0	2.07383e-05	0	0	0	0	0	0	0.000186645	0	0	0	0	0	0	0	0	k__Bacteria;p__Proteobacteria;c__Gammaproteobacteria;o__Methylococcales;
SubsectionI	0	0	0	0	0	0	0	0	0	0	0	0	0	0	0	0	0.000165906	6.22148e-05	0.000165906	0.00012443	2.07383e-05	4.14766e-05	8.29531e-05	4.14766e-05	0	0	0	0	0	0	0	0	k__Bacteria;p__Cyanobacteria;c__unidentified_Cyanobacteria;o__SubsectionI;
Oligoflexales	0	0	0	0	0	0	0	4.14766e-05	0	0	0	0	0.000103691	0	0	0	0	0	0	0	0	0	0.000165906	0.000103691	0	0	0	0	0	0	0	2.07383e-05	k__Bacteria;p__Proteobacteria;c__Deltaproteobacteria;o__Oligoflexales;
Subgroup_7	0	0	0	0	0	0	0	0	0	0	0	0	0	0	0	0	0	0	0	0	0	0	0	0.000145168	0	0	0	0	0	0	0	0	k__Bacteria;p__Acidobacteria;c__Holophagae;o__Subgroup_7;
Order_III	0	0	0	0	0	0	0	0	0	0	0	0	0	0	0	0	0	2.07383e-05	4.14766e-05	0.000103691	4.14766e-05	0	0.000103691	0.000103691	0	0	2.07383e-05	0	0	0	0	0	k__Bacteria;p__Bacteroidetes;c__Cytophagia;o__Order_III;
Caldilineales	0	2.07383e-05	0	8.29531e-05	0	0	0	0	0	0	0	0	0	0	0	0	0	0	0	0	2.07383e-05	0	0	0	0	0	0	0	0	0	0	0	k__Bacteria;p__Chloroflexi;c__Caldilineae;o__Caldilineales;
DB1-14	0	0	0	0	8.29531e-05	0	0	0	0	0	0	0	0	0	0	0	0	0	0	0	0	0	0	0	0	0	0	0	0	0	0	0	k__Bacteria;p__Proteobacteria;c__Alphaproteobacteria;o__DB1-14;
Desulfobacterales	0	0	0	2.07383e-05	0	0	0	6.22148e-05	0	0	0	0	0	0	0	4.14766e-05	0	0	0	0	0	0	0	4.14766e-05	0	0	0	0	0	0	0	0	k__Bacteria;p__Proteobacteria;c__Deltaproteobacteria;o__Desulfobacterales;
Anaeroplasmatales	0	0	0	0	0	0	0	2.07383e-05	0	0	0	6.22148e-05	0	0	0	0	0	0	0	4.14766e-05	0	0	0	6.22148e-05	0	0	0	0	0	0	0	0	k__Bacteria;p__Tenericutes;c__Mollicutes;o__Anaeroplasmatales;
JG30-KF-AS9	0	0	0	0	0	0	0	0	0	0	0	0	0	0	0	0	0	0	0	0	0	0	0	4.14766e-05	0	0	0	0	0	0	0	4.14766e-05	k__Bacteria;p__Chloroflexi;c__Ktedonobacteria;o__JG30-KF-AS9;
WD2101_soil_group	0	0	0	0	0	0	0	0	0	0	0	0	4.14766e-05	0	0	0	0	0	0	0	2.07383e-05	0	0	0	0	0	0	0	0	0	0	0	k__Bacteria;p__Planctomycetes;c__Phycisphaerae;o__WD2101_soil_group;
SAR324_clade.Marine_group_B.	4.14766e-05	0	0	0	0	0	0	0	0	0	0	0	0	0	0	0	0	0	0	0	0	0	0	0	0	0	0	0	0	0	0	0	k__Bacteria;p__Proteobacteria;c__Deltaproteobacteria;o__SAR324_clade.Marine_group_B.;
Others	0.076151	0.0199088	0.0162796	0.0439859	0.0214849	0.0760888	0.209291	0.00895894	0.04691	0.0883658	0.0996889	0.0679179	0.0617793	0.294214	0.275612	0.0453754	0.0446703	0.0576732	0.00956035	0.0207798	0.0107839	0.00852343	0.201742	0.00835753	0.0060141	0.0191	0.00775612	0.00172128	0.0132725	0.0131688	0.254376	0.00707175	Others
