# Supplementary material for: Effects of fermented feeds and ginseng polysaccharides on the intestinal morphology and microbiota composition of Xuefeng black-bone chicken
Source: PLoS One. 2020 Aug 11;15(8):e0237357. doi: 10.1371/journal.pone.0237357 (PMC7418966; doi:10.1371/journal.pone.0237357)
Supplement: S10 Table — (XLSX) [file pone.0237357.s012.xlsx]

## Sheet: G
The aligned counts that annotated at Family level
Taxonomy	Cn1	Cn2	Cn3	Cn4	Cn5	Cn6	Cn7	Cn8	Fe1	Fe2	Fe3	Fe4	Fe5	Fe6	Fe7	Fe8	FP1	FP2	FP3	FP4	FP5	FP6	FP7	FP8	Po1	Po2	Po3	Po4	Po5	Po6	Po7	Po8	Tax_detail
Helicobacteraceae	1690	1857	1196	2007	52312	6358	1746	2254	1632	272	264	697	261	5734	4139	420	1612	449	629	706	583	5916	17408	1225	2038	731	1039	670	1078	39668	1926	1645	k__Bacteria;p__Proteobacteria;c__Epsilonproteobacteria;o__Campylobacterales;f__Helicobacteraceae;
Enterobacteriaceae	4167	532	1196	4026	207	1461	585	1539	205	4536	379	914	2440	411	6011	2233	67	2247	87	766	444	152	668	2168	1498	39365	1575	1331	2428	1440	10642	35407	k__Bacteria;p__Proteobacteria;c__Gammaproteobacteria;o__Enterobacteriales;f__Enterobacteriaceae;
Ruminococcaceae	11265	18566	16060	17608	5923	5925	11320	28422	15621	15230	11919	5406	12247	5259	4275	16892	13164	9000	19322	13769	12549	13001	10072	20483	10831	4484	12182	19342	16906	7274	7324	9410	k__Bacteria;p__Firmicutes;c__Clostridia;o__Clostridiales;f__Ruminococcaceae;
Peptostreptococcaceae	4644	4541	4910	3301	2077	685	3600	2338	1084	6254	5233	865	12819	6153	1870	2701	1520	12634	4405	833	2633	1690	2815	2778	1093	2619	18745	1860	1683	479	1125	1642	k__Bacteria;p__Firmicutes;c__Clostridia;o__Clostridiales;f__Peptostreptococcaceae;
Halomonadaceae	3484	2347	2820	7228	1421	7501	1675	686	852	3217	8710	14051	7331	3763	4078	3864	1066	1005	441	1402	597	767	1492	784	357	4698	1973	1720	796	820	1090	806	k__Bacteria;p__Proteobacteria;c__Gammaproteobacteria;o__Oceanospirillales;f__Halomonadaceae;
Lachnospiraceae	3391	5031	7253	8729	2381	2634	13263	4065	5502	3680	2733	4234	5549	2190	1737	3077	5830	4091	3800	9228	9131	8061	7273	5826	5274	2162	5000	13318	9283	4457	9064	2965	k__Bacteria;p__Firmicutes;c__Clostridia;o__Clostridiales;f__Lachnospiraceae;
Bacteroidaceae	1491	1446	2109	888	1890	531	211	1718	7516	2819	1474	1076	1176	1322	861	2089	4753	4205	1435	3873	762	9302	1084	1560	12781	1170	1659	2596	2888	3582	3544	1399	k__Bacteria;p__Bacteroidetes;c__Bacteroidia;o__Bacteroidales;f__Bacteroidaceae;
Lactobacillaceae	1353	961	1664	1220	1234	4292	2039	439	584	2163	1225	1496	4299	1574	995	705	878	8735	1745	911	5615	776	1250	6225	537	2084	7536	4146	1109	3673	770	1150	k__Bacteria;p__Firmicutes;c__Bacilli;o__Lactobacillales;f__Lactobacillaceae;
Methanobacteriaceae	0	1	23	69	43	0	1	8	26	0	0	58	36	2	0	11	21	50	26	13	8012	104	211	14	208	0	2	281	123	2	46	2	k__Archaea;p__Euryarchaeota;c__Methanobacteria;o__Methanobacteriales;f__Methanobacteriaceae;
Christensenellaceae	779	3911	975	1990	440	803	729	5524	935	1674	1148	192	1687	438	359	2516	1359	1018	3915	1629	7330	1571	930	3893	472	266	1258	1538	2222	517	310	1069	k__Bacteria;p__Firmicutes;c__Clostridia;o__Clostridiales;f__Christensenellaceae;
Rikenellaceae	1054	3321	1229	1292	1084	504	221	3950	4894	2176	955	2221	516	485	358	2405	6033	1595	3070	3924	608	7153	759	3354	4822	436	1490	2137	2259	1170	1422	924	k__Bacteria;p__Bacteroidetes;c__Bacteroidia;o__Bacteroidales;f__Rikenellaceae;
Pasteurellaceae	6236	158	886	724	704	1664	514	332	1607	768	188	409	1484	190	283	250	69	200	4	28	85	41	26	42	145	205	40	388	241	79	170	41	k__Bacteria;p__Proteobacteria;c__Gammaproteobacteria;o__Pasteurellales;f__Pasteurellaceae;
Bifidobacteriaceae	389	109	1134	795	246	498	476	101	142	476	232	1447	1118	220	212	127	276	6148	447	216	5198	130	227	539	135	363	1824	2947	335	391	63	1034	k__Bacteria;p__Actinobacteria;c__unidentified_Actinobacteria;o__Bifidobacteriales;f__Bifidobacteriaceae;
Caulobacteraceae	2342	2967	705	1792	547	4757	256	366	78	470	434	71	372	123	436	163	121	859	234	1115	246	174	213	347	101	578	802	250	659	422	864	160	k__Bacteria;p__Proteobacteria;c__Alphaproteobacteria;o__Caulobacterales;f__Caulobacteraceae;
Shewanellaceae	1958	574	1385	2300	569	3493	922	294	349	1572	3020	4705	2600	1372	1246	1654	445	541	170	780	225	375	960	279	145	2797	981	824	390	352	847	403	k__Bacteria;p__Proteobacteria;c__Gammaproteobacteria;o__Alteromonadales;f__Shewanellaceae;
Prevotellaceae	1224	912	1078	663	458	675	128	3609	939	1611	415	72	293	285	257	2467	1854	689	2026	1433	185	4264	376	1121	541	217	358	302	217	688	417	476	k__Bacteria;p__Bacteroidetes;c__Bacteroidia;o__Bacteroidales;f__Prevotellaceae;
Clostridiales_vadinBB60_group	361	1112	237	397	260	284	182	1095	1969	972	683	377	621	397	348	1346	1552	821	925	3820	614	2027	642	1312	849	258	471	380	964	834	1334	514	k__Bacteria;p__Firmicutes;c__Clostridia;o__Clostridiales;f__Clostridiales_vadinBB60_group;
Family_XIII	192	525	268	1122	58	153	411	682	158	351	211	48	695	67	73	345	390	511	733	313	3665	398	465	1032	96	67	195	255	588	54	100	172	k__Bacteria;p__Firmicutes;c__Clostridia;o__Clostridiales;f__Family_XIII;
Clostridiaceae_1	1153	135	160	216	306	104	657	282	678	822	489	594	870	3427	517	647	1791	326	228	245	305	649	214	461	428	111	74	221	104	64	75	113	k__Bacteria;p__Firmicutes;c__Clostridia;o__Clostridiales;f__Clostridiaceae_1;
Coriobacteriaceae	624	342	836	487	140	300	1545	223	121	127	143	188	391	73	53	98	522	424	284	420	1454	560	306	433	228	138	1163	3369	632	417	237	226	k__Bacteria;p__Actinobacteria;c__Coriobacteriia;o__Coriobacteriales;f__Coriobacteriaceae;
Enterococcaceae	376	232	1964	526	181	498	678	104	338	651	414	3255	893	273	433	235	110	1488	304	729	290	151	594	291	191	357	2844	1949	405	201	148	294	k__Bacteria;p__Firmicutes;c__Bacilli;o__Lactobacillales;f__Enterococcaceae;
Desulfovibrionaceae	672	1096	1796	1161	461	425	94	1495	2890	801	504	1953	967	433	389	1142	1496	387	942	1619	388	1777	299	960	1365	177	616	1044	1967	1482	656	375	k__Bacteria;p__Proteobacteria;c__Deltaproteobacteria;o__Desulfovibrionales;f__Desulfovibrionaceae;
Hyphomicrobiaceae	359	903	706	148	222	2203	54	109	19	92	107	33	31	55	283	63	32	243	86	444	54	59	72	50	32	49	194	104	83	135	162	41	k__Bacteria;p__Proteobacteria;c__Alphaproteobacteria;o__Rhizobiales;f__Hyphomicrobiaceae;
Phyllobacteriaceae	650	1160	915	423	187	2088	210	184	53	195	157	200	184	76	224	39	45	326	128	254	106	65	89	129	54	128	399	231	269	165	229	94	k__Bacteria;p__Proteobacteria;c__Alphaproteobacteria;o__Rhizobiales;f__Phyllobacteriaceae;
Micrococcaceae	1894	712	410	369	59	60	621	91	27	214	58	119	33	21	47	31	124	364	76	236	67	20	72	155	35	231	235	162	57	61	94	61	k__Bacteria;p__Actinobacteria;c__unidentified_Actinobacteria;o__Micrococcales;f__Micrococcaceae;
unidentified_Saccharibacteria	5	12	46	66	11	2	135	17	17	19	23	815	79	10	12	24	69	43	81	124	1812	42	86	76	17	9	60	732	49	23	9	13	k__Bacteria;p__Saccharibacteria;c__unidentified_Saccharibacteria;o__unidentified_Saccharibacteria;f__unidentified_Saccharibacteria;
Porphyromonadaceae	429	568	614	314	305	424	62	258	1241	331	195	96	317	220	201	299	865	385	187	856	157	1748	327	435	931	131	414	752	1077	877	600	179	k__Bacteria;p__Bacteroidetes;c__Bacteroidia;o__Bacteroidales;f__Porphyromonadaceae;
Microbacteriaceae	766	1383	1590	626	149	1347	59	109	16	140	130	44	210	82	84	54	111	319	91	850	113	113	44	152	57	291	451	63	455	100	237	93	k__Bacteria;p__Actinobacteria;c__unidentified_Actinobacteria;o__Micrococcales;f__Microbacteriaceae;
Brucellaceae	1146	1071	877	327	217	1359	162	169	36	463	243	458	161	98	181	187	162	897	199	708	140	143	111	191	92	471	710	253	344	145	269	111	k__Bacteria;p__Proteobacteria;c__Alphaproteobacteria;o__Rhizobiales;f__Brucellaceae;
Sporolactobacillaceae	793	436	1127	1270	35	627	298	85	63	150	1347	807	178	52	84	303	172	67	79	173	55	17	17	88	26	61	115	130	67	241	87	41	k__Bacteria;p__Firmicutes;c__Bacilli;o__Bacillales;f__Sporolactobacillaceae;
Veillonellaceae	512	141	846	1306	569	521	470	121	422	77	61	70	116	62	176	59	122	38	34	25	70	138	94	49	716	63	249	601	393	292	1328	159	k__Bacteria;p__Firmicutes;c__Negativicutes;o__Selenomonadales;f__Veillonellaceae;
Bacteroidales_BS11_gut_group	91	387	44	77	24	25	20	1230	67	622	152	13	33	29	19	436	51	71	705	18	37	29	21	283	3	33	60	2	1	0	0	88	k__Bacteria;p__Bacteroidetes;c__Bacteroidia;o__Bacteroidales;f__Bacteroidales_BS11_gut_group;
Verrucomicrobiaceae	20	141	67	94	33	5	392	12	54	13	17	3	210	24	4	12	208	71	43	98	76	93	33	52	50	17	82	511	1186	20	27	30	k__Bacteria;p__Verrucomicrobia;c__Verrucomicrobiae;o__Verrucomicrobiales;f__Verrucomicrobiaceae;
Erysipelotrichaceae	1117	458	893	548	271	516	898	385	561	478	219	387	559	165	148	403	785	441	366	949	757	498	616	406	190	125	530	1180	517	238	946	180	k__Bacteria;p__Firmicutes;c__Erysipelotrichia;o__Erysipelotrichales;f__Erysipelotrichaceae;
Rhodospirillaceae	122	207	603	93	87	70	70	143	1153	329	183	95	225	165	263	244	443	226	154	1041	146	565	161	213	210	49	117	178	409	292	58	73	k__Bacteria;p__Proteobacteria;c__Alphaproteobacteria;o__Rhodospirillales;f__Rhodospirillaceae;
Actinomycetaceae	21	21	345	220	105	13	206	55	49	57	35	1115	55	29	14	53	5	38	12	35	60	26	11	11	13	12	28	284	17	10	12	81	k__Bacteria;p__Actinobacteria;c__unidentified_Actinobacteria;o__Actinomycetales;f__Actinomycetaceae;
Sphingobacteriaceae	1026	935	191	140	57	1106	110	57	8	145	79	71	73	43	67	24	53	488	59	300	24	37	35	62	8	62	116	25	52	41	21	9	k__Bacteria;p__Bacteroidetes;c__Sphingobacteriia;o__Sphingobacteriales;f__Sphingobacteriaceae;
Planococcaceae	18	79	1064	31	11	236	9	20	1	9	3	1	2	2	13	2	0	9	3	2	2	0	2	0	0	1	0	44	1	9	2	4	k__Bacteria;p__Firmicutes;c__Bacilli;o__Bacillales;f__Planococcaceae;
Fusobacteriaceae	5	2	14	3	0	6	0	1	4	10	5	100	4	2	54	10	61	52	49	944	89	25	37	83	0	4	1	3	0	9	0	0	k__Bacteria;p__Fusobacteria;c__Fusobacteriia;o__Fusobacteriales;f__Fusobacteriaceae;
Peptococcaceae	186	264	202	218	73	51	263	934	198	547	239	53	167	75	63	779	133	164	727	469	302	222	89	478	76	52	129	364	211	82	35	144	k__Bacteria;p__Firmicutes;c__Clostridia;o__Clostridiales;f__Peptococcaceae;
Streptococcaceae	89	42	857	36	32	58	18	96	16	108	121	14	50	15	13	27	5	19	14	93	23	6	26	98	7	7	56	42	9	11	211	8	k__Bacteria;p__Firmicutes;c__Bacilli;o__Lactobacillales;f__Streptococcaceae;
Moraxellaceae	397	124	250	200	39	338	138	100	44	236	48	799	130	46	112	74	27	116	29	611	31	22	48	46	25	136	59	47	24	55	325	44	k__Bacteria;p__Proteobacteria;c__Gammaproteobacteria;o__Pseudomonadales;f__Moraxellaceae;
Flavobacteriaceae	400	308	156	81	20	761	33	28	19	70	289	12	48	13	134	160	25	197	24	72	13	23	60	23	2	20	16	2	4	97	5	6	k__Bacteria;p__Bacteroidetes;c__Flavobacteriia;o__Flavobacteriales;f__Flavobacteriaceae;
Intrasporangiaceae	758	81	38	20	6	229	40	29	3	49	7	1	2	2	14	5	3	42	4	60	13	1	11	45	4	24	1	3	1	7	184	7	k__Bacteria;p__Actinobacteria;c__unidentified_Actinobacteria;o__Micrococcales;f__Intrasporangiaceae;
Comamonadaceae	452	122	290	38	21	755	39	32	20	57	26	4	72	30	113	17	4	48	12	3	16	5	43	7	10	27	46	49	12	43	328	27	k__Bacteria;p__Proteobacteria;c__Betaproteobacteria;o__Burkholderiales;f__Comamonadaceae;
Alcaligenaceae	300	217	217	149	181	470	119	72	748	284	189	96	174	154	165	158	506	339	123	267	114	729	344	166	333	187	160	227	355	449	506	73	k__Bacteria;p__Proteobacteria;c__Betaproteobacteria;o__Burkholderiales;f__Alcaligenaceae;
Xanthomonadaceae	691	322	260	106	53	551	103	88	49	209	444	290	146	58	159	120	10	148	42	66	38	16	121	90	37	182	76	28	103	47	723	38	k__Bacteria;p__Proteobacteria;c__Gammaproteobacteria;o__Xanthomonadales;f__Xanthomonadaceae;
Campylobacteraceae	16	6	2	69	49	8	1	20	51	125	62	24	373	711	100	159	81	121	23	6	55	167	6	43	42	25	141	51	474	252	23	109	k__Bacteria;p__Proteobacteria;c__Epsilonproteobacteria;o__Campylobacterales;f__Campylobacteraceae;
Acidaminococcaceae	477	235	613	520	109	69	125	261	267	122	53	11	94	55	52	64	258	227	89	191	70	654	120	204	217	54	192	549	387	516	354	93	k__Bacteria;p__Firmicutes;c__Negativicutes;o__Selenomonadales;f__Acidaminococcaceae;
Bacteroidales_S24-7_group	229	80	38	4	8	126	27	16	464	55	27	36	21	32	36	50	146	64	24	33	10	652	13	74	117	14	118	191	99	401	325	20	k__Bacteria;p__Bacteroidetes;c__Bacteroidia;o__Bacteroidales;f__Bacteroidales_S24-7_group;
Synergistaceae	36	234	84	316	62	21	233	51	208	29	25	14	68	27	36	41	303	117	70	510	91	480	107	203	158	41	180	632	511	353	423	60	k__Bacteria;p__Synergistetes;c__Synergistia;o__Synergistales;f__Synergistaceae;
Acetobacteraceae	9	5	0	7	3	621	4	7	2	33	4	1	5	3	26	5	0	4	0	0	0	0	0	0	2	5	1	3	1	18	1	1	k__Bacteria;p__Proteobacteria;c__Alphaproteobacteria;o__Rhodospirillales;f__Acetobacteraceae;
Pseudomonadaceae	621	28	120	43	22	424	14	55	1	64	10	3	9	34	46	34	10	46	8	5	14	11	8	203	3	62	6	6	5	15	69	17	k__Bacteria;p__Proteobacteria;c__Gammaproteobacteria;o__Pseudomonadales;f__Pseudomonadaceae;
Sphingomonadaceae	247	207	145	575	61	608	23	70	21	92	80	574	111	51	95	51	1	49	28	93	65	33	7	20	10	89	150	58	105	47	6	19	k__Bacteria;p__Proteobacteria;c__Alphaproteobacteria;o__Sphingomonadales;f__Sphingomonadaceae;
unidentified_Chloroplast	96	15	178	39	11	234	16	23	31	51	12	113	254	34	41	14	70	58	11	155	11	5	54	78	19	307	58	31	16	40	595	20	k__Bacteria;p__Cyanobacteria;c__Chloroplast;o__unidentified_Chloroplast;f__unidentified_Chloroplast;
Spirochaetaceae	39	375	49	19	1	9	11	465	37	592	139	3	17	11	11	139	349	152	524	15	20	40	106	95	19	14	63	3	2	3	75	19	k__Bacteria;p__Spirochaetes;c__unidentified_Spirochaetes;o__Spirochaetales;f__Spirochaetaceae;
Corynebacteriaceae	397	490	48	45	12	573	42	21	25	144	77	6	207	36	70	66	9	24	13	3	16	3	9	36	2	19	32	18	16	49	139	4	k__Bacteria;p__Actinobacteria;c__unidentified_Actinobacteria;o__Corynebacteriales;f__Corynebacteriaceae;
Oceanospirillaceae	0	1	0	0	0	1	0	43	25	87	69	19	58	27	62	536	0	0	0	0	1	1	0	61	1	0	1	0	0	3	0	54	k__Bacteria;p__Proteobacteria;c__Gammaproteobacteria;o__Oceanospirillales;f__Oceanospirillaceae;
Succinivibrionaceae	83	155	92	37	39	39	36	27	85	39	18	16	40	33	46	10	75	97	30	269	48	363	57	48	106	37	32	84	172	246	495	35	k__Bacteria;p__Proteobacteria;c__Gammaproteobacteria;o__Aeromonadales;f__Succinivibrionaceae;
Rubrobacteriaceae	29	16	406	100	1	493	4	14	12	12	5	366	38	5	19	11	66	2	3	15	3	0	14	50	4	2	2	51	1	9	0	3	k__Bacteria;p__Actinobacteria;c__Rubrobacteria;o__Rubrobacterales;f__Rubrobacteriaceae;
Bacillaceae	413	102	179	483	191	180	165	38	6	79	28	32	187	31	14	31	34	133	26	165	43	22	79	39	10	27	108	80	26	9	100	36	k__Bacteria;p__Firmicutes;c__Bacilli;o__Bacillales;f__Bacillaceae;
Mycobacteriaceae	0	33	0	1	0	0	0	0	6	19	11	455	18	8	6	5	0	0	1	13	3	1	0	1	1	0	16	1	1	0	0	1	k__Bacteria;p__Actinobacteria;c__unidentified_Actinobacteria;o__Corynebacteriales;f__Mycobacteriaceae;
Family_XI	352	74	42	442	11	72	12	72	15	105	33	7	84	12	84	89	6	75	4	1	39	6	41	45	3	25	15	2	29	12	5	32	k__Bacteria;p__Firmicutes;c__Clostridia;o__Clostridiales;f__Family_XI;
Propionibacteriaceae	141	39	335	126	6	87	137	31	42	113	238	366	295	21	25	117	14	15	11	11	31	3	105	35	17	230	29	37	44	27	439	23	k__Bacteria;p__Actinobacteria;c__unidentified_Actinobacteria;o__Propionibacteriales;f__Propionibacteriaceae;
Acidobacteriaceae_.Subgroup_1.	4	7	1	8	3	429	1	5	1	0	1	1	1	0	23	2	2	0	1	0	0	0	2	22	0	1	0	0	0	16	0	0	k__Bacteria;p__Acidobacteria;c__unidentified_Acidobacteria;o__Acidobacteriales;f__Acidobacteriaceae_.Subgroup_1.;
Elusimicrobiaceae	21	9	40	11	18	82	8	20	399	130	60	25	67	41	69	72	161	61	30	209	31	237	40	62	91	27	27	69	20	220	140	22	k__Bacteria;p__Elusimicrobia;c__unidentified_Elusimicrobia;o__Elusimicrobiales;f__Elusimicrobiaceae;
Sva1033	365	9	8	7	5	5	2	14	0	30	0	0	0	0	0	1	1	17	0	0	0	0	0	0	0	10	0	0	0	0	0	0	k__Bacteria;p__Proteobacteria;c__Deltaproteobacteria;o__Desulfuromonadales;f__Sva1033;
Deferribacteraceae	137	114	10	13	48	31	2	27	28	24	14	10	65	28	15	22	37	58	13	313	11	269	13	53	168	22	62	62	156	173	62	46	k__Bacteria;p__Deferribacteres;c__unidentified_Deferribacteres;o__Deferribacterales;f__Deferribacteraceae;
Coxiellaceae	0	0	0	0	1	0	0	1	5	11	10	302	12	6	5	6	0	0	1	9	0	0	0	1	0	0	0	0	0	0	0	2	k__Bacteria;p__Proteobacteria;c__Gammaproteobacteria;o__Legionellales;f__Coxiellaceae;
M2PB4-65_termite_group	22	115	3	7	3	3	3	259	16	302	35	4	9	8	6	84	11	25	181	1	5	2	4	50	0	10	9	0	0	0	0	10	k__Bacteria;p__Bacteroidetes;c__Bacteroidia;o__Bacteroidales;f__M2PB4-65_termite_group;
Rhodocyclaceae	5	185	20	146	16	92	8	9	1	1	9	0	14	2	4	3	0	1	8	0	8	1	27	14	5	5	12	4	3	5	281	6	k__Bacteria;p__Proteobacteria;c__Betaproteobacteria;o__Rhodocyclales;f__Rhodocyclaceae;
Rhizobiaceae	66	85	230	52	7	279	42	42	21	74	50	8	175	16	38	180	139	83	32	7	38	17	24	65	30	25	83	62	26	9	160	39	k__Bacteria;p__Proteobacteria;c__Alphaproteobacteria;o__Rhizobiales;f__Rhizobiaceae;
Bradyrhizobiaceae	276	12	7	54	20	153	9	14	0	76	0	7	5	4	19	1	4	100	5	123	8	16	18	11	8	167	9	9	23	21	97	14	k__Bacteria;p__Proteobacteria;c__Alphaproteobacteria;o__Rhizobiales;f__Bradyrhizobiaceae;
Salinisphaeraceae	0	0	0	0	0	26	0	0	9	8	3	1	8	12	276	14	0	0	0	0	0	0	0	0	0	0	0	0	0	14	0	0	k__Bacteria;p__Proteobacteria;c__Gammaproteobacteria;o__Salinisphaerales;f__Salinisphaeraceae;
JG37-AG-20	271	10	4	2	0	3	2	6	0	18	0	1	2	2	2	1	0	9	1	0	1	0	1	5	0	9	0	0	0	0	0	0	k__Bacteria;p__Proteobacteria;c__Alphaproteobacteria;o__Rhodospirillales;f__JG37-AG-20;
Leptotrichiaceae	9	3	259	1	1	1	0	12	1	24	6	0	1	0	0	0	0	23	4	0	1	0	0	0	9	254	136	9	8	5	1	5	k__Bacteria;p__Fusobacteria;c__Fusobacteriia;o__Fusobacteriales;f__Leptotrichiaceae;
Staphylococcaceae	83	12	16	216	4	85	12	7	14	53	59	7	258	18	53	47	23	18	13	63	38	8	33	13	4	7	7	2	17	3	99	2	k__Bacteria;p__Firmicutes;c__Bacilli;o__Bacillales;f__Staphylococcaceae;
Rhodobacteraceae	256	56	41	33	5	151	100	17	8	53	30	124	91	57	14	25	4	20	11	6	16	59	17	17	5	40	97	56	11	7	36	11	k__Bacteria;p__Proteobacteria;c__Alphaproteobacteria;o__Rhodobacterales;f__Rhodobacteraceae;
unidentified_Acidimicrobiales	184	73	8	18	2	251	5	5	0	28	9	0	38	4	17	2	1	30	3	2	13	2	2	19	4	7	10	13	50	8	43	4	k__Bacteria;p__Actinobacteria;c__Acidimicrobiia;o__Acidimicrobiales;f__unidentified_Acidimicrobiales;
Dermacoccaceae	248	3	23	4	1	4	2	7	1	10	0	0	0	0	0	1	2	11	1	0	2	0	2	9	2	9	4	12	1	2	90	1	k__Bacteria;p__Actinobacteria;c__unidentified_Actinobacteria;o__Micrococcales;f__Dermacoccaceae;
Methylobacteriaceae	43	3	27	66	19	1	102	8	30	57	12	1	18	6	4	8	244	27	16	7	43	13	9	17	39	96	38	4	79	0	49	32	k__Bacteria;p__Proteobacteria;c__Alphaproteobacteria;o__Rhizobiales;f__Methylobacteriaceae;
Carnobacteriaceae	134	229	21	131	17	56	52	12	5	31	17	2	56	4	6	7	2	60	22	87	15	6	9	7	5	10	26	66	23	3	9	27	k__Bacteria;p__Firmicutes;c__Bacilli;o__Lactobacillales;f__Carnobacteriaceae;
unidentified_Mollicutes_RF9	20	18	45	22	7	3	229	8	38	12	9	1	10	3	1	16	16	26	5	41	4	51	23	7	5	8	9	90	13	16	5	6	k__Bacteria;p__Tenericutes;c__Mollicutes;o__Mollicutes_RF9;f__unidentified_Mollicutes_RF9;
Bacteroidales_RF16_group	31	114	18	17	3	5	5	194	33	221	52	6	14	21	13	203	22	27	115	4	6	8	3	65	0	10	23	0	0	0	0	36	k__Bacteria;p__Bacteroidetes;c__Bacteroidia;o__Bacteroidales;f__Bacteroidales_RF16_group;
Nocardioidaceae	8	9	163	41	3	219	88	12	3	4	1	0	3	0	7	6	32	18	7	7	10	5	5	107	4	1	0	4	10	3	20	5	k__Bacteria;p__Actinobacteria;c__unidentified_Actinobacteria;o__Propionibacteriales;f__Nocardioidaceae;
Mycoplasmataceae	13	51	7	7	1	6	0	5	6	24	59	2	6	2	11	15	10	23	96	7	13	6	14	19	36	27	218	22	26	20	24	23	k__Bacteria;p__Tenericutes;c__Mollicutes;o__Mycoplasmatales;f__Mycoplasmataceae;
Oxalobacteraceae	5	35	210	8	1	4	0	9	5	10	8	3	25	8	64	9	2	18	6	2	9	21	0	10	2	2	25	19	14	8	0	1	k__Bacteria;p__Proteobacteria;c__Betaproteobacteria;o__Burkholderiales;f__Oxalobacteraceae;
Aerococcaceae	148	66	13	11	6	1	23	7	7	39	17	209	86	22	8	21	3	44	8	32	12	0	19	16	4	35	23	14	27	5	18	9	k__Bacteria;p__Firmicutes;c__Bacilli;o__Lactobacillales;f__Aerococcaceae;
Trueperaceae	204	73	58	6	3	189	81	10	0	24	6	1	3	0	6	3	3	40	7	40	1	10	13	14	3	11	3	63	36	7	136	2	k__Bacteria;p__Deinococcus-Thermus;c__Deinococci;o__Deinococcales;f__Trueperaceae;
Xanthobacteraceae	2	4	2	2	1	201	0	2	0	2	0	0	46	0	8	1	8	3	2	5	1	0	0	45	0	0	1	0	1	6	0	2	k__Bacteria;p__Proteobacteria;c__Alphaproteobacteria;o__Rhizobiales;f__Xanthobacteraceae;
Eubacteriaceae	8	8	7	28	4	7	183	51	12	3	10	1	18	5	5	16	38	13	22	27	79	16	33	43	5	3	6	2	28	25	13	18	k__Bacteria;p__Firmicutes;c__Clostridia;o__Clostridiales;f__Eubacteriaceae;
Family_XI	1	2	1	18	0	2	0	13	3	26	16	8	176	5	13	18	0	0	0	0	10	0	0	0	0	0	0	0	9	0	0	3	k__Bacteria;p__Firmicutes;c__Bacilli;o__Bacillales;f__Family_XI;
Defluviitaleaceae	21	106	25	53	3	3	13	77	11	46	40	10	35	5	4	20	36	45	116	95	173	24	37	60	14	12	61	36	52	5	4	14	k__Bacteria;p__Firmicutes;c__Clostridia;o__Clostridiales;f__Defluviitaleaceae;
Burkholderiaceae	173	5	33	10	1	6	5	7	5	57	3	1	4	3	3	6	0	14	0	9	0	0	1	2	1	13	0	5	1	0	19	0	k__Bacteria;p__Proteobacteria;c__Betaproteobacteria;o__Burkholderiales;f__Burkholderiaceae;
Acidothermaceae	1	0	4	4	1	167	0	1	0	0	0	0	0	0	5	0	0	0	0	0	0	0	0	0	0	0	0	0	0	2	1	0	k__Bacteria;p__Actinobacteria;c__unidentified_Actinobacteria;o__Frankiales;f__Acidothermaceae;
Family_XII	1	3	163	4	1	1	1	2	0	0	0	0	5	0	0	0	5	0	0	0	1	0	0	0	1	0	0	6	0	0	0	1	k__Bacteria;p__Firmicutes;c__Bacilli;o__Bacillales;f__Family_XII;
Syntrophomonadaceae	0	4	0	0	0	1	0	0	2	2	163	0	6	0	1	3	1	0	3	0	0	0	0	1	1	0	2	0	0	1	0	0	k__Bacteria;p__Firmicutes;c__Clostridia;o__Clostridiales;f__Syntrophomonadaceae;
Micromonosporaceae	7	66	5	18	3	3	2	2	0	8	7	2	21	3	4	1	4	0	3	0	33	1	1	16	7	2	12	5	158	0	2	6	k__Bacteria;p__Actinobacteria;c__unidentified_Actinobacteria;o__Micromonosporales;f__Micromonosporaceae;
Brevibacteriaceae	7	0	17	0	1	2	1	0	2	39	6	155	9	3	5	3	0	14	1	4	2	8	3	2	0	2	1	0	2	30	47	1	k__Bacteria;p__Actinobacteria;c__unidentified_Actinobacteria;o__Micrococcales;f__Brevibacteriaceae;
unidentified_Bacteroidales	17	62	2	13	2	6	2	123	26	151	22	2	7	13	8	92	3	16	56	1	3	3	6	43	0	11	13	0	0	0	0	17	k__Bacteria;p__Bacteroidetes;c__Bacteroidia;o__Bacteroidales;f__unidentified_Bacteroidales;
unidentified_Thermoplasmatales	0	11	0	1	0	0	0	24	20	7	0	1	2	0	0	20	14	0	32	145	2	15	2	2	75	0	14	53	72	60	72	1	k__Archaea;p__Euryarchaeota;c__Thermoplasmata;o__Thermoplasmatales;f__unidentified_Thermoplasmatales;
Beijerinckiaceae	4	43	98	7	1	145	1	6	1	1	1	0	1	1	3	0	2	10	1	1	1	5	0	0	0	2	0	6	2	5	0	1	k__Bacteria;p__Proteobacteria;c__Alphaproteobacteria;o__Rhizobiales;f__Beijerinckiaceae;
Leuconostocaceae	35	6	7	13	3	22	28	7	0	46	0	0	7	0	5	2	12	144	26	8	40	8	47	43	1	26	0	13	6	3	9	2	k__Bacteria;p__Firmicutes;c__Bacilli;o__Lactobacillales;f__Leuconostocaceae;
Nocardiaceae	1	5	2	4	0	124	1	3	0	0	5	0	1	0	8	0	1	2	6	0	7	0	1	16	3	1	21	1	5	1	15	0	k__Bacteria;p__Actinobacteria;c__unidentified_Actinobacteria;o__Corynebacteriales;f__Nocardiaceae;
Anaerolineaceae	0	3	1	1	0	0	10	3	0	2	2	0	0	0	0	8	1	3	29	0	5	2	3	123	0	0	5	0	1	0	0	2	k__Bacteria;p__Chloroflexi;c__Anaerolineae;o__Anaerolineales;f__Anaerolineaceae;
Gracilibacteraceae	1	0	0	1	0	0	0	16	0	0	0	0	0	0	0	16	1	0	1	0	0	0	0	22	7	4	3	6	3	1	4	116	k__Bacteria;p__Firmicutes;c__Clostridia;o__Clostridiales;f__Gracilibacteraceae;
Hydrogenophilaceae	9	0	0	1	0	1	0	0	0	15	0	0	0	1	0	1	1	8	0	0	0	0	0	5	4	104	1	2	2	1	1	0	k__Bacteria;p__Proteobacteria;c__Betaproteobacteria;o__Hydrogenophilales;f__Hydrogenophilaceae;
unidentified_Rhodospirillales	1	0	0	10	0	0	0	0	5	4	10	4	103	6	2	5	0	0	0	0	8	0	0	0	0	0	0	0	2	0	0	0	k__Bacteria;p__Proteobacteria;c__Alphaproteobacteria;o__Rhodospirillales;f__unidentified_Rhodospirillales;
Streptomycetaceae	29	53	2	7	1	1	2	11	5	12	9	0	8	1	4	7	46	14	15	1	19	5	7	101	8	47	58	6	50	4	3	10	k__Bacteria;p__Actinobacteria;c__unidentified_Actinobacteria;o__Streptomycetales;f__Streptomycetaceae;
Pseudonocardiaceae	17	98	96	15	0	71	11	8	1	5	10	0	31	0	7	2	2	18	3	51	10	0	1	5	6	5	50	4	74	14	22	10	k__Bacteria;p__Actinobacteria;c__unidentified_Actinobacteria;o__Pseudonocardiales;f__Pseudonocardiaceae;
unidentified_Acidobacteria	0	0	0	10	0	0	0	0	0	0	0	0	7	0	0	0	0	0	0	0	11	1	0	0	3	0	2	2	97	3	1	2	k__Bacteria;p__Acidobacteria;c__unidentified_Acidobacteria;o__Subgroup_4;f__unidentified_Acidobacteria;
Victivallaceae	3	7	4	3	1	3	2	53	3	20	24	1	5	5	3	95	6	4	52	4	2	3	3	26	0	0	10	1	1	1	1	17	k__Bacteria;p__Lentisphaerae;c__Lentisphaeria;o__Victivallales;f__Victivallaceae;
Geodermatophilaceae	0	1	0	1	4	0	0	6	2	5	0	0	1	10	0	10	8	4	6	1	2	4	1	95	0	0	0	0	0	0	0	5	k__Bacteria;p__Actinobacteria;c__unidentified_Actinobacteria;o__Frankiales;f__Geodermatophilaceae;
Bdellovibrionaceae	2	4	0	14	1	95	0	1	0	1	0	0	1	0	12	0	0	0	3	2	5	3	60	2	0	0	0	0	0	5	6	0	k__Bacteria;p__Proteobacteria;c__Deltaproteobacteria;o__Bdellovibrionales;f__Bdellovibrionaceae;
Methanocorpusculaceae	0	5	2	0	0	0	0	9	5	5	1	0	3	0	0	21	5	7	93	77	3	35	5	14	0	0	13	46	16	4	18	1	k__Archaea;p__Euryarchaeota;c__Methanomicrobia;o__Methanomicrobiales;f__Methanocorpusculaceae;
unidentified_Acidobacteria	0	0	1	0	0	0	1	3	6	1	0	0	1	0	1	0	92	7	11	5	6	5	5	68	6	0	0	0	1	0	1	2	k__Bacteria;p__Acidobacteria;c__unidentified_Acidobacteria;o__Subgroup_3;f__unidentified_Acidobacteria;
unidentified_Xanthomonadales	1	3	86	3	0	0	0	1	0	0	0	0	0	0	0	0	0	0	0	0	0	0	0	0	0	0	0	3	0	0	0	0	k__Bacteria;p__Proteobacteria;c__Gammaproteobacteria;o__Xanthomonadales;f__unidentified_Xanthomonadales;
Erysipelotrichaceae	5	1	5	0	0	3	0	0	5	0	0	0	0	0	4	1	0	14	1	14	4	3	1	8	1	5	2	85	2	65	39	5	k__Bacteria;p__Firmicutes;c__unidentified_Firmicutes;o__Erysipelotrichales;f__Erysipelotrichaceae;
Sporichthyaceae	0	0	1	1	0	0	82	0	0	0	0	0	0	0	0	1	0	0	0	0	0	0	3	0	0	0	0	0	0	0	2	0	k__Bacteria;p__Actinobacteria;c__unidentified_Actinobacteria;o__Frankiales;f__Sporichthyaceae;
Gemmatimonadaceae	0	33	4	23	2	79	6	0	0	1	0	0	22	1	5	2	15	2	0	1	0	1	1	4	3	0	3	0	2	1	0	14	k__Bacteria;p__Gemmatimonadetes;c__unidentified_Gemmatimonadetes;o__Gemmatimonadales;f__Gemmatimonadaceae;
Thermoanaerobacteraceae	0	77	0	2	1	1	1	1	5	6	7	2	6	1	0	2	8	28	4	38	3	56	19	12	4	3	2	1	6	4	15	1	k__Bacteria;p__Firmicutes;c__Clostridia;o__Thermoanaerobacterales;f__Thermoanaerobacteraceae;
Dietziaceae	37	45	75	8	1	6	13	3	1	3	2	1	3	1	0	1	0	4	4	41	4	0	0	1	1	1	2	3	28	8	0	0	k__Bacteria;p__Actinobacteria;c__unidentified_Actinobacteria;o__Corynebacteriales;f__Dietziaceae;
Fibrobacteraceae	0	11	4	5	0	1	4	34	3	54	6	2	7	3	3	74	1	1	18	0	0	0	0	7	0	1	4	0	0	0	0	6	k__Bacteria;p__Fibrobacteres;c__Fibrobacteria;o__Fibrobacterales;f__Fibrobacteraceae;
Bogoriellaceae	3	2	9	0	73	4	1	0	0	1	0	0	0	5	0	0	0	1	0	0	0	8	0	0	1	1	0	44	0	0	2	1	k__Bacteria;p__Actinobacteria;c__unidentified_Actinobacteria;o__Micrococcales;f__Bogoriellaceae;
Demequinaceae	2	3	71	1	1	7	1	0	7	2	0	1	1	1	0	1	1	0	1	0	0	0	0	0	1	0	1	1	0	0	0	0	k__Bacteria;p__Actinobacteria;c__unidentified_Actinobacteria;o__Micrococcales;f__Demequinaceae;
Sanguibacteraceae	13	68	1	3	0	0	1	2	0	2	7	0	0	0	0	0	1	3	6	1	0	0	0	0	0	2	30	0	5	3	0	9	k__Bacteria;p__Actinobacteria;c__unidentified_Actinobacteria;o__Micrococcales;f__Sanguibacteraceae;
Phycisphaeraceae	7	0	0	0	0	0	0	0	1	67	4	3	3	2	2	2	0	1	0	0	0	0	0	0	0	2	0	0	0	0	0	0	k__Bacteria;p__Planctomycetes;c__Phycisphaerae;o__Phycisphaerales;f__Phycisphaeraceae;
PeH15	3	49	1	0	0	2	0	40	2	43	15	1	4	0	2	43	1	2	67	0	0	0	0	10	0	2	10	0	0	0	0	4	k__Bacteria;p__Bacteroidetes;c__Bacteroidia;o__Bacteroidales;f__PeH15;
Aeromonadaceae	63	1	3	0	3	34	1	1	1	10	1	0	0	0	3	1	1	2	1	1	4	0	1	2	1	8	4	0	1	3	2	0	k__Bacteria;p__Proteobacteria;c__Gammaproteobacteria;o__Aeromonadales;f__Aeromonadaceae;
Neisseriaceae	0	7	60	4	12	0	0	3	18	9	6	2	17	2	2	0	3	8	4	0	2	10	0	3	2	4	36	23	2	1	1	2	k__Bacteria;p__Proteobacteria;c__Betaproteobacteria;o__Neisseriales;f__Neisseriaceae;
Cytophagaceae	2	1	0	1	56	16	2	1	3	41	5	1	1	8	57	6	1	6	0	0	0	3	2	32	3	1	25	1	0	2	13	3	k__Bacteria;p__Bacteroidetes;c__Cytophagia;o__Cytophagales;f__Cytophagaceae;
BIrii41	0	0	0	0	0	7	0	0	1	3	0	2	5	2	57	6	0	0	0	0	0	0	0	0	1	0	0	0	0	2	0	0	k__Bacteria;p__Proteobacteria;c__Deltaproteobacteria;o__Myxococcales;f__BIrii41;
Nitrosomonadaceae	1	5	53	52	1	1	5	7	7	16	1	45	5	4	3	4	2	22	2	1	2	9	1	2	3	21	1	5	5	0	0	1	k__Bacteria;p__Proteobacteria;c__Betaproteobacteria;o__Nitrosomonadales;f__Nitrosomonadaceae;
Dermabacteraceae	5	0	0	1	0	1	0	0	3	31	2	0	8	2	2	1	0	2	0	0	0	0	0	0	3	2	0	0	1	52	8	0	k__Bacteria;p__Actinobacteria;c__unidentified_Actinobacteria;o__Micrococcales;f__Dermabacteraceae;
Gallionellaceae	0	2	52	0	1	0	0	0	0	0	0	0	0	0	0	0	0	0	0	0	0	0	0	0	0	0	1	2	0	0	0	0	k__Bacteria;p__Proteobacteria;c__Betaproteobacteria;o__Nitrosomonadales;f__Gallionellaceae;
Lachnospiraceae	0	0	0	0	5	0	0	0	0	0	0	0	0	3	0	0	2	1	1	1	2	51	1	2	0	0	0	0	0	0	0	0	k__Bacteria;p__Firmicutes;c__unidentified_Firmicutes;o__Clostridiales;f__Lachnospiraceae;
Cyclobacteriaceae	0	2	1	2	2	49	1	1	0	1	0	0	0	0	1	0	0	5	0	3	0	0	1	0	0	0	22	0	1	1	0	0	k__Bacteria;p__Bacteroidetes;c__Cytophagia;o__Cytophagales;f__Cyclobacteriaceae;
Erythrobacteraceae	44	2	4	2	3	1	0	5	0	2	0	0	2	1	1	4	2	3	2	3	2	0	0	10	0	6	1	0	0	0	0	2	k__Bacteria;p__Proteobacteria;c__Alphaproteobacteria;o__Sphingomonadales;f__Erythrobacteraceae;
FCPU744	0	0	0	0	0	0	0	3	0	0	0	0	0	0	0	3	0	0	0	1	1	1	1	43	0	0	0	0	0	0	0	0	k__Bacteria;p__Actinobacteria;c__Thermoleophilia;o__Solirubrobacterales;f__FCPU744;
JG34-KF-361	0	0	0	3	0	0	0	1	4	6	3	1	43	5	3	4	1	0	0	0	7	0	0	9	0	0	0	0	6	0	0	3	k__Bacteria;p__Proteobacteria;c__Alphaproteobacteria;o__Rhizobiales;f__JG34-KF-361;
Saprospiraceae	0	0	0	4	0	0	0	2	0	0	0	0	0	0	0	0	0	0	0	1	0	0	0	18	1	0	3	0	0	0	3	41	k__Bacteria;p__Bacteroidetes;c__Sphingobacteriia;o__Sphingobacteriales;f__Saprospiraceae;
Bacteriovoracaceae	0	24	0	0	0	0	2	0	0	0	2	0	0	0	0	0	0	0	6	0	0	5	0	6	0	0	2	1	3	0	40	0	k__Bacteria;p__Proteobacteria;c__Deltaproteobacteria;o__Bdellovibrionales;f__Bacteriovoracaceae;
P._palm_C-A_51	8	7	3	7	1	2	0	35	0	19	1	0	4	0	0	7	1	2	19	1	9	1	0	11	0	0	2	0	6	0	0	5	k__Bacteria;p__Firmicutes;c__Clostridia;o__Clostridiales;f__P._palm_C-A_51;
Parvularculaceae	0	0	0	3	0	0	0	0	1	4	6	1	35	1	10	4	0	0	0	1	4	0	0	0	0	0	0	0	3	0	1	0	k__Bacteria;p__Proteobacteria;c__Alphaproteobacteria;o__Parvularculales;f__Parvularculaceae;
LD29	0	10	6	0	0	0	1	0	0	0	1	0	0	0	0	0	0	5	1	0	0	0	3	1	1	0	11	4	0	0	30	0	k__Bacteria;p__Verrucomicrobia;c__Spartobacteria;o__Chthoniobacterales;f__LD29;
HSB_OF53-F07	0	0	0	0	0	0	0	1	0	0	0	0	0	0	0	2	1	1	0	0	4	0	0	30	0	0	0	0	1	0	0	0	k__Bacteria;p__Chloroflexi;c__Ktedonobacteria;o__Ktedonobacterales;f__HSB_OF53-F07;
Family_XIII	0	0	0	13	0	0	0	0	0	0	0	0	13	0	0	0	8	2	4	1	30	0	5	2	0	0	0	0	4	0	0	0	k__Bacteria;p__Firmicutes;c__unidentified_Firmicutes;o__Clostridiales;f__Family_XIII;
Desulfurellaceae	1	0	0	0	0	0	29	0	0	0	0	0	0	0	0	0	0	0	0	0	0	0	1	0	0	0	0	0	0	0	0	0	k__Bacteria;p__Proteobacteria;c__Deltaproteobacteria;o__Desulfurellales;f__Desulfurellaceae;
0319-6A21	0	0	0	0	0	0	0	0	0	0	0	0	0	0	0	0	0	0	0	0	1	0	1	0	0	0	0	0	0	1	28	0	k__Bacteria;p__Nitrospirae;c__Nitrospira;o__Nitrospirales;f__0319-6A21;
Paenibacillaceae	3	4	0	0	0	0	0	0	0	3	0	0	0	0	0	0	1	27	2	1	2	0	0	6	0	5	0	0	0	0	0	0	k__Bacteria;p__Firmicutes;c__Bacilli;o__Bacillales;f__Paenibacillaceae;
Nitrospiraceae	0	0	1	0	0	0	0	0	0	2	4	1	24	0	4	1	0	0	0	0	1	0	0	0	0	0	0	0	0	0	0	0	k__Bacteria;p__Nitrospirae;c__Nitrospira;o__Nitrospirales;f__Nitrospiraceae;
Solirubrobacteraceae	0	22	0	0	0	0	0	1	0	0	1	0	0	0	0	0	0	1	2	0	0	0	0	0	0	23	1	0	0	0	0	2	k__Bacteria;p__Actinobacteria;c__Thermoleophilia;o__Solirubrobacterales;f__Solirubrobacteraceae;
Chitinophagaceae	2	4	0	0	0	16	1	0	0	17	2	0	1	2	1	0	0	10	0	0	1	0	1	0	2	6	9	1	6	2	22	1	k__Bacteria;p__Bacteroidetes;c__Sphingobacteriia;o__Sphingobacteriales;f__Chitinophagaceae;
Cellvibrionaceae	0	1	21	0	0	1	0	0	0	0	0	0	0	0	0	0	0	0	0	0	0	0	0	0	0	0	0	0	0	0	0	0	k__Bacteria;p__Proteobacteria;c__Gammaproteobacteria;o__Cellvibrionales;f__Cellvibrionaceae;
unidentified_GR-WP33-30	0	0	0	0	0	0	0	2	0	0	0	0	0	0	0	0	0	0	0	0	1	0	0	21	0	0	0	0	0	0	0	0	k__Bacteria;p__Proteobacteria;c__Deltaproteobacteria;o__GR-WP33-30;f__unidentified_GR-WP33-30;
Mitochondria	0	0	0	0	2	0	0	0	0	1	0	0	0	0	0	0	4	0	0	0	0	0	0	9	0	1	0	0	18	0	0	2	k__Bacteria;p__Proteobacteria;c__Alphaproteobacteria;o__Rickettsiales;f__Mitochondria;
Holophagaceae	0	0	0	0	0	0	0	0	1	2	0	0	0	1	16	0	0	0	0	0	0	0	0	0	0	0	0	0	1	1	0	0	k__Bacteria;p__Acidobacteria;c__Holophagae;o__Holophagales;f__Holophagaceae;
Chromatiaceae	0	0	0	3	0	0	0	0	1	4	2	0	15	1	0	1	0	0	0	0	0	0	0	0	0	0	0	0	1	0	0	0	k__Bacteria;p__Proteobacteria;c__Gammaproteobacteria;o__Chromatiales;f__Chromatiaceae;
Elev-16S-1332	0	0	0	0	0	0	0	2	0	0	0	0	0	0	0	0	0	1	0	0	0	0	0	14	0	0	0	0	0	0	0	1	k__Bacteria;p__Actinobacteria;c__Thermoleophilia;o__Solirubrobacterales;f__Elev-16S-1332;
Deinococcaceae	9	0	3	0	0	0	0	1	0	2	0	0	0	0	0	0	0	1	0	0	0	0	0	0	0	2	0	13	0	0	0	1	k__Bacteria;p__Deinococcus-Thermus;c__Deinococci;o__Deinococcales;f__Deinococcaceae;
Rhodobiaceae	0	0	0	0	0	0	0	0	0	0	0	0	0	0	0	1	1	0	0	0	0	0	0	3	1	0	1	3	0	1	0	13	k__Bacteria;p__Proteobacteria;c__Alphaproteobacteria;o__Rhizobiales;f__Rhodobiaceae;
SD04E11	0	0	12	0	0	0	0	1	0	0	0	0	0	0	0	0	0	0	0	0	0	0	0	0	0	0	0	2	0	0	0	0	k__Bacteria;p__Proteobacteria;c__Alphaproteobacteria;o__Sphingomonadales;f__SD04E11;
Methylococcaceae	0	0	0	0	0	0	0	1	0	0	0	0	0	0	0	0	1	0	0	1	1	0	0	12	0	0	0	0	0	0	0	0	k__Bacteria;p__Proteobacteria;c__Gammaproteobacteria;o__Methylococcales;f__Methylococcaceae;
unidentified_Gaiellales	0	0	0	1	0	0	0	0	0	0	0	1	0	0	0	0	0	0	0	0	0	0	0	0	0	0	1	0	12	0	1	1	k__Bacteria;p__Actinobacteria;c__Thermoleophilia;o__Gaiellales;f__unidentified_Gaiellales;
DA101_soil_group	0	0	1	0	0	0	11	0	0	1	0	0	0	0	0	0	0	5	0	2	0	0	0	0	0	0	0	0	0	0	0	0	k__Bacteria;p__Verrucomicrobia;c__Spartobacteria;o__Chthoniobacterales;f__DA101_soil_group;
NS9_marine_group	0	0	0	0	0	0	0	0	0	0	0	0	0	0	0	0	0	0	0	0	0	0	0	0	0	0	0	0	0	0	11	0	k__Bacteria;p__Bacteroidetes;c__Flavobacteriia;o__Flavobacteriales;f__NS9_marine_group;
GR-WP33-58	0	0	0	0	0	0	0	0	0	4	0	0	0	0	0	0	0	11	0	0	0	0	0	0	0	1	0	0	0	0	0	0	k__Bacteria;p__Proteobacteria;c__Deltaproteobacteria;o__Desulfuromonadales;f__GR-WP33-58;
Vibrionaceae	0	0	0	0	0	0	0	0	0	0	1	0	0	0	0	0	1	0	10	0	1	0	0	0	0	1	0	0	0	0	0	0	k__Bacteria;p__Proteobacteria;c__Gammaproteobacteria;o__Vibrionales;f__Vibrionaceae;
Acidimicrobiaceae	0	0	0	0	0	0	0	1	0	0	0	0	0	1	0	0	0	2	0	0	0	10	1	8	0	0	0	0	0	0	0	0	k__Bacteria;p__Actinobacteria;c__Acidimicrobiia;o__Acidimicrobiales;f__Acidimicrobiaceae;
FamilyI	0	0	0	0	0	0	0	0	0	0	0	0	0	0	0	0	9	4	9	9	1	2	6	3	0	0	0	0	0	0	0	0	k__Bacteria;p__Cyanobacteria;c__unidentified_Cyanobacteria;o__SubsectionI;f__FamilyI;
Bacteroidales_UCG-001	0	0	1	1	0	0	0	8	0	0	0	0	0	0	0	1	0	0	0	0	0	0	0	0	0	0	0	0	0	0	0	0	k__Bacteria;p__Bacteroidetes;c__Bacteroidia;o__Bacteroidales;f__Bacteroidales_UCG-001;
Clostridiaceae_2	1	8	1	3	8	3	1	0	0	1	0	0	0	5	0	1	0	0	3	0	0	1	0	0	0	0	0	0	0	0	0	0	k__Bacteria;p__Firmicutes;c__Clostridia;o__Clostridiales;f__Clostridiaceae_2;
Oligoflexaceae	0	0	0	0	0	0	0	1	0	0	0	0	8	0	0	0	0	0	0	0	0	0	0	6	0	0	0	0	0	0	0	1	k__Bacteria;p__Proteobacteria;c__Deltaproteobacteria;o__Oligoflexales;f__Oligoflexaceae;
FFCH13075	8	1	0	1	0	0	0	0	0	1	0	0	0	0	0	0	0	1	0	1	0	0	0	0	0	0	0	0	0	0	0	0	k__Bacteria;p__Actinobacteria;c__Thermoleophilia;o__Solirubrobacterales;f__FFCH13075;
Iamiaceae	0	8	0	0	0	0	0	2	0	0	0	0	0	0	0	1	0	0	3	0	0	1	0	8	0	0	0	0	0	0	0	0	k__Bacteria;p__Actinobacteria;c__Acidimicrobiia;o__Acidimicrobiales;f__Iamiaceae;
Caldilineaceae	0	1	0	7	0	0	0	0	0	0	0	0	0	0	0	0	0	0	0	0	1	0	0	0	0	0	0	0	0	0	0	0	k__Bacteria;p__Chloroflexi;c__Caldilineae;o__Caldilineales;f__Caldilineaceae;
1174-901-12	0	0	0	1	0	0	0	0	0	0	0	0	1	0	0	0	0	1	0	0	6	1	0	0	0	0	0	0	0	0	0	0	k__Bacteria;p__Proteobacteria;c__Alphaproteobacteria;o__Rhizobiales;f__1174-901-12;
Listeriaceae	0	2	0	0	0	0	0	0	0	0	1	0	0	0	0	0	0	0	1	0	0	0	0	0	0	1	6	0	0	0	0	0	k__Bacteria;p__Firmicutes;c__Bacilli;o__Bacillales;f__Listeriaceae;
Desulfobulbaceae	0	1	0	1	1	0	0	5	0	0	0	0	0	0	0	2	0	0	0	0	0	0	0	2	0	0	0	0	0	0	0	0	k__Bacteria;p__Proteobacteria;c__Deltaproteobacteria;o__Desulfobacterales;f__Desulfobulbaceae;
Geobacteraceae	1	0	1	0	0	0	0	0	0	0	0	0	0	0	0	0	0	0	1	0	1	1	0	4	0	0	0	0	0	1	0	0	k__Bacteria;p__Proteobacteria;c__Deltaproteobacteria;o__Desulfuromonadales;f__Geobacteraceae;
Anaeroplasmataceae	0	0	0	0	0	0	0	2	0	0	0	4	0	0	0	0	0	0	0	4	0	0	0	3	0	0	0	0	0	0	0	0	k__Bacteria;p__Tenericutes;c__Mollicutes;o__Anaeroplasmatales;f__Anaeroplasmataceae;
Patulibacteraceae	0	0	0	1	0	0	3	0	0	0	0	0	1	0	0	0	1	0	0	0	2	0	0	0	0	0	0	0	0	0	1	0	k__Bacteria;p__Actinobacteria;c__Thermoleophilia;o__Solirubrobacterales;f__Patulibacteraceae;
mle1-27	0	0	0	0	0	0	0	0	0	0	0	0	0	0	0	0	0	0	0	0	0	0	0	0	0	0	0	0	0	0	3	0	k__Bacteria;p__Proteobacteria;c__Deltaproteobacteria;o__Myxococcales;f__mle1-27;
unidentified_Rickettsiales	0	0	1	0	0	0	0	2	0	0	0	0	0	0	0	0	0	0	0	0	0	0	0	2	0	0	0	0	0	0	0	0	k__Bacteria;p__Proteobacteria;c__Alphaproteobacteria;o__Rickettsiales;f__unidentified_Rickettsiales;
JN18-A94-J	0	0	0	0	0	0	0	0	0	0	0	0	0	0	0	1	0	0	0	0	0	0	0	2	0	0	0	0	0	0	0	0	k__Bacteria;p__Proteobacteria;c__Deltaproteobacteria;o__Desulfuromonadales;f__JN18-A94-J;
Alteromonadaceae	0	0	0	0	0	0	0	0	0	0	0	0	0	0	0	0	0	0	0	0	0	0	0	1	0	0	0	0	0	0	1	1	k__Bacteria;p__Proteobacteria;c__Gammaproteobacteria;o__Alteromonadales;f__Alteromonadaceae;
Brevinemataceae	0	0	0	0	0	0	0	0	0	0	0	0	0	0	0	0	0	1	0	0	1	0	0	0	0	0	0	0	1	0	0	0	k__Bacteria;p__Spirochaetes;c__unidentified_Spirochaetes;o__Spirochaetales;f__Brevinemataceae;
unidentified_SAR324_clade.Marine_group_B.	1	0	0	0	0	0	0	0	0	0	0	0	0	0	0	0	0	0	0	0	0	0	0	0	0	0	0	0	1	0	0	0	k__Bacteria;p__Proteobacteria;c__Deltaproteobacteria;o__SAR324_clade.Marine_group_B.;f__unidentified_SAR324_clade.Marine_group_B.;
Others	6869	4547	3634	4527	2489	6064	16759	2397	6629	7284	6275	6126	5992	16678	14936	3823	8324	6337	2071	6423	1907	10280	14521	2697	3819	1830	2218	2409	6865	3895	20872	1269	Others
