# Supplementary material for: Effects of fermented feeds and ginseng polysaccharides on the intestinal morphology and microbiota composition of Xuefeng black-bone chicken
Source: PLoS One. 2020 Aug 11;15(8):e0237357. doi: 10.1371/journal.pone.0237357 (PMC7418966; doi:10.1371/journal.pone.0237357)
Supplement: S11 Table — (XLSX) [file pone.0237357.s013.xlsx]

## Sheet: H
The aligned percentages that annotated at Family level
Taxonomy	Cn1	Cn2	Cn3	Cn4	Cn5	Cn6	Cn7	Cn8	Fe1	Fe2	Fe3	Fe4	Fe5	Fe6	Fe7	Fe8	FP1	FP2	FP3	FP4	FP5	FP6	FP7	FP8	Po1	Po2	Po3	Po4	Po5	Po6	Po7	Po8	Tax_detail
Helicobacteraceae	0.0227914	0.0266694	0.0169639	0.0270842	0.66068	0.0905848	0.027022	0.032725	0.026462	0.00408544	0.00495645	0.0118001	0.0036292	0.106387	0.0858358	0.00761095	0.0269805	0.0062837	0.0119245	0.010701	0.0085027	0.0763998	0.261219	0.0191414	0.0390709	0.0104936	0.014662	0.00929075	0.0171091	0.506761	0.0259436	0.0255496	k__Bacteria;p__Proteobacteria;c__Epsilonproteobacteria;o__Campylobacterales;f__Helicobacteraceae;
Enterobacteriaceae	0.0561178	0.00759021	0.0169224	0.0543758	0.00261302	0.0208005	0.00908337	0.0223973	0.00331813	0.0679801	0.00715471	0.0153878	0.034073	0.00763169	0.124596	0.0401908	0.00111987	0.0315015	0.00165906	0.0116757	0.00644961	0.00192866	0.0100581	0.0337619	0.0286188	0.565906	0.0222937	0.01854	0.0384903	0.0184571	0.143343	0.550788	k__Bacteria;p__Proteobacteria;c__Gammaproteobacteria;o__Enterobacteriales;f__Enterobacteriaceae;
Ruminococcaceae	0.151659	0.266466	0.227478	0.237308	0.075197	0.0844255	0.175674	0.412796	0.252717	0.228805	0.223932	0.0917254	0.17136	0.0971589	0.0887391	0.304728	0.220241	0.126835	0.366943	0.208772	0.183015	0.167876	0.150975	0.319577	0.207528	0.0645583	0.172086	0.268499	0.268623	0.0928246	0.098652	0.14608	k__Bacteria;p__Firmicutes;c__Clostridia;o__Clostridiales;f__Ruminococcaceae;
Peptostreptococcaceae	0.0625052	0.0652012	0.069494	0.0445458	0.0262132	0.00972625	0.055703	0.03399	0.0175031	0.0938615	0.0983824	0.014579	0.179303	0.114144	0.0387599	0.048652	0.0254044	0.177126	0.0836168	0.0126296	0.0384903	0.0217752	0.0422024	0.0433223	0.0208835	0.0376607	0.264869	0.0257984	0.0267109	0.00615927	0.0151182	0.0254873	k__Bacteria;p__Firmicutes;c__Clostridia;o__Clostridiales;f__Peptostreptococcaceae;
Bacteroidaceae	0.0200332	0.0207175	0.029718	0.0120489	0.0237661	0.00746578	0.0033596	0.0249067	0.121692	0.0422854	0.0276856	0.018229	0.0164662	0.0245749	0.0178557	0.0375985	0.0793861	0.0589589	0.0271672	0.0588345	0.0111157	0.120054	0.0163003	0.0244712	0.244774	0.016798	0.0235172	0.0359809	0.0457487	0.0458523	0.0476566	0.0217752	k__Bacteria;p__Bacteroidetes;c__Bacteroidia;o__Bacteroidales;f__Bacteroidaceae;
Halomonadaceae	0.04691	0.0336997	0.0399005	0.0975736	0.0179801	0.106885	0.0259229	0.00995438	0.013791	0.0482995	0.163729	0.237495	0.102551	0.0698051	0.0845915	0.0696599	0.0178142	0.0140813	0.00835753	0.021319	0.00873082	0.00989216	0.0223766	0.0122563	0.00684363	0.0675238	0.0279137	0.0238905	0.0126296	0.0104728	0.0146412	0.0125467	k__Bacteria;p__Proteobacteria;c__Gammaproteobacteria;o__Oceanospirillales;f__Halomonadaceae;
Lachnospiraceae	0.0456242	0.0723766	0.102903	0.117939	0.0300083	0.0376815	0.205371	0.0589589	0.0891124	0.0549979	0.0512028	0.0713397	0.0776234	0.0405848	0.0359394	0.055392	0.0975736	0.0574658	0.0720241	0.139859	0.133306	0.104065	0.109187	0.0907922	0.101224	0.0310867	0.0705516	0.184965	0.147988	0.0568436	0.122211	0.0463501	k__Bacteria;p__Firmicutes;c__Clostridia;o__Clostridiales;f__Lachnospiraceae;
Lactobacillaceae	0.0182704	0.0138946	0.0235587	0.0164455	0.0155745	0.0611157	0.0316259	0.00636665	0.0093737	0.0324554	0.0231647	0.0253007	0.0600995	0.029241	0.0206553	0.0126504	0.0146827	0.122439	0.033119	0.0138117	0.0819577	0.0100581	0.0187267	0.0971174	0.0103691	0.0299461	0.106512	0.0576109	0.0175653	0.0468893	0.0103899	0.0178349	k__Bacteria;p__Firmicutes;c__Bacilli;o__Lactobacillales;f__Lactobacillaceae;
Methanobacteriaceae	0	4.14766e-05	0.000311074	0.000912484	0.000559934	0	4.14766e-05	0.00012443	0.000414766	0	0	0.000974699	0.000518457	4.14766e-05	0	0.000186645	0.000352551	0.000684363	0.000539195	0.000207383	0.117088	0.00136873	0.00315222	0.000228121	0.00398175	0	4.14766e-05	0.0038988	0.00190792	2.07383e-05	0.000622148	2.07383e-05	k__Archaea;p__Euryarchaeota;c__Methanobacteria;o__Methanobacteriales;f__Methanobacteriaceae;
Christensenellaceae	0.0105765	0.0562837	0.0139776	0.0268976	0.00562007	0.011489	0.0114061	0.0802157	0.0151804	0.0254459	0.021713	0.00321443	0.0236209	0.00812941	0.00748652	0.0454376	0.0228121	0.014185	0.0744297	0.0246993	0.107217	0.0205516	0.0140813	0.0607632	0.00914558	0.00391954	0.0178971	0.0212153	0.035338	0.00673994	0.00412692	0.0165699	k__Bacteria;p__Firmicutes;c__Clostridia;o__Clostridiales;f__Christensenellaceae;
Rikenellaceae	0.0140813	0.0475944	0.0173787	0.0176275	0.0136043	0.00692659	0.00329739	0.0571547	0.079241	0.0327043	0.0180216	0.0376192	0.00721692	0.00902115	0.00732061	0.0433015	0.101058	0.0222729	0.0582331	0.0595396	0.00871008	0.0924098	0.0113231	0.0523019	0.092555	0.00649108	0.0209249	0.029635	0.0358358	0.0150145	0.019017	0.0142472	k__Bacteria;p__Bacteroidetes;c__Bacteroidia;o__Bacteroidales;f__Rikenellaceae;
Bifidobacteriaceae	0.00526752	0.00165906	0.0161344	0.0107632	0.00311074	0.00705102	0.00744504	0.0014102	0.00236416	0.00715471	0.00452095	0.0244297	0.0156367	0.00410618	0.00441725	0.00230195	0.00464538	0.0861676	0.00848196	0.00327665	0.0758814	0.00163832	0.0033596	0.00835753	0.0026545	0.00526752	0.0257777	0.0408959	0.00535048	0.00497719	0.000829531	0.0160929	k__Bacteria;p__Actinobacteria;c__unidentified_Actinobacteria;o__Bifidobacteriales;f__Bifidobacteriaceae;
Pasteurellaceae	0.0839486	0.00228121	0.0125467	0.00980921	0.00889672	0.0237453	0.0079635	0.00483202	0.0260058	0.011489	0.00354625	0.00688511	0.0207798	0.00352551	0.0058482	0.00443799	0.00114061	0.00277893	6.22148e-05	0.000414766	0.0012443	0.000518457	0.000373289	0.000684363	0.00277893	0.00298631	0.000559934	0.00539195	0.00385732	0.00103691	0.00228121	0.000622148	k__Bacteria;p__Proteobacteria;c__Gammaproteobacteria;o__Pasteurellales;f__Pasteurellaceae;
Shewanellaceae	0.0263791	0.00829531	0.0195769	0.0310452	0.00717545	0.0498341	0.0142472	0.00429282	0.00566155	0.0235587	0.0567607	0.0795106	0.0363749	0.0254459	0.0258399	0.0298217	0.00744504	0.00754873	0.00323517	0.0118416	0.00327665	0.0048735	0.0144338	0.00437578	0.00275819	0.0402115	0.0138324	0.0114475	0.00622148	0.00447947	0.0114475	0.00626296	k__Bacteria;p__Proteobacteria;c__Gammaproteobacteria;o__Alteromonadales;f__Shewanellaceae;
Caulobacteraceae	0.0315637	0.0426172	0.00999585	0.0241808	0.00688511	0.0677727	0.00398175	0.005309	0.0012443	0.00707175	0.00817088	0.00118208	0.00520531	0.00228121	0.00906263	0.00286188	0.00203235	0.0120075	0.00445873	0.0169224	0.00358772	0.002219	0.00315222	0.00547491	0.00190792	0.00827457	0.0113024	0.00352551	0.0104728	0.00537122	0.0116549	0.00246786	k__Bacteria;p__Proteobacteria;c__Alphaproteobacteria;o__Caulobacterales;f__Caulobacteraceae;
Clostridiaceae_1	0.0155122	0.0019494	0.00226047	0.0029241	0.00383658	0.00147242	0.0101825	0.00414766	0.0109291	0.0122978	0.00918706	0.0100995	0.0121941	0.0636458	0.0107217	0.0117171	0.0299668	0.00456242	0.00431356	0.00371215	0.00447947	0.00831605	0.00317296	0.00717545	0.00819162	0.00157611	0.00105765	0.00304853	0.00163832	0.000808793	0.000995438	0.00180423	k__Bacteria;p__Firmicutes;c__Clostridia;o__Clostridiales;f__Clostridiaceae_1;
Clostridiales_vadinBB60_group	0.00501866	0.0158855	0.00327665	0.0055786	0.00317296	0.00420987	0.00277893	0.0160307	0.0319162	0.0144961	0.0128992	0.00653256	0.0086686	0.00732061	0.00715471	0.0242845	0.0260265	0.0113646	0.0173994	0.0578391	0.00885525	0.0261302	0.00962256	0.0203235	0.016321	0.0036292	0.00669847	0.00528826	0.0152012	0.0105765	0.0180423	0.00798424	k__Bacteria;p__Firmicutes;c__Clostridia;o__Clostridiales;f__Clostridiales_vadinBB60_group;
Enterococcaceae	0.00508088	0.00338034	0.0278308	0.00709249	0.00226047	0.00711323	0.0104728	0.00149316	0.00547491	0.00974699	0.00777686	0.0550187	0.0125052	0.00506014	0.00900041	0.00423061	0.00184571	0.0208835	0.00578598	0.0110742	0.00425135	0.0019494	0.00889672	0.00452095	0.0036292	0.00512236	0.0401908	0.0270635	0.00642887	0.00257155	0.00203235	0.00454168	k__Bacteria;p__Firmicutes;c__Bacilli;o__Lactobacillales;f__Enterococcaceae;
Prevotellaceae	0.0163832	0.0131066	0.0151597	0.00902115	0.0057445	0.00978847	0.00203235	0.0524886	0.0152426	0.0240771	0.00777686	0.00111987	0.00404397	0.00532974	0.00549564	0.0443799	0.0310452	0.00949813	0.0386147	0.0216508	0.00284114	0.054915	0.00564081	0.0174202	0.0102655	0.00306927	0.00508088	0.00418913	0.00342182	0.00879303	0.00566155	0.00734135	k__Bacteria;p__Bacteroidetes;c__Bacteroidia;o__Bacteroidales;f__Prevotellaceae;
Family_XIII	0.00261302	0.00744504	0.00387806	0.0152219	0.000705102	0.0021153	0.00634591	0.00997511	0.00255081	0.00518457	0.00379511	0.00085027	0.00962256	0.0012443	0.00147242	0.00638739	0.00653256	0.00719618	0.013791	0.00464538	0.0535462	0.00528826	0.00715471	0.0163003	0.00190792	0.000953961	0.00275819	0.00354625	0.00939444	0.000684363	0.00143094	0.00275819	k__Bacteria;p__Firmicutes;c__Clostridia;o__Clostridiales;f__Family_XIII;
Coriobacteriaceae	0.00837827	0.00483202	0.0118416	0.00634591	0.00180423	0.0043343	0.023849	0.00325591	0.00201161	0.00186645	0.0026545	0.00317296	0.00547491	0.00134799	0.00120282	0.00165906	0.00885525	0.00588967	0.00539195	0.00649108	0.0213812	0.00742431	0.00447947	0.00680216	0.00435504	0.00199088	0.0164455	0.0468685	0.00999585	0.00528826	0.00313148	0.00340108	k__Bacteria;p__Actinobacteria;c__Coriobacteriia;o__Coriobacteriales;f__Coriobacteriaceae;
Desulfovibrionaceae	0.00897968	0.0157196	0.0254251	0.0156781	0.00572377	0.00611779	0.00138946	0.0216922	0.0467648	0.0120282	0.00949813	0.0329324	0.0134384	0.00817088	0.00802572	0.0205102	0.0250104	0.00539195	0.0178142	0.0246371	0.00566155	0.0228951	0.00447947	0.0150975	0.0261095	0.00257155	0.00862713	0.0144753	0.0312733	0.0189341	0.00879303	0.00593115	k__Bacteria;p__Proteobacteria;c__Deltaproteobacteria;o__Desulfovibrionales;f__Desulfovibrionaceae;
Hyphomicrobiaceae	0.00476981	0.0130444	0.00995438	0.00201161	0.00286188	0.0313148	0.000808793	0.00161759	0.000352551	0.00145168	0.00199088	0.000539195	0.000414766	0.000974699	0.00591041	0.00114061	0.000580672	0.00338034	0.00159685	0.00676068	0.000808793	0.000829531	0.00109913	0.000767316	0.000622148	0.000705102	0.00279967	0.0014102	0.00136873	0.00174202	0.00215678	0.000684363	k__Bacteria;p__Proteobacteria;c__Alphaproteobacteria;o__Rhizobiales;f__Hyphomicrobiaceae;
Phyllobacteriaceae	0.00873082	0.0166943	0.0129407	0.00572377	0.00234343	0.0297594	0.00323517	0.0026545	0.000871008	0.0029241	0.00294484	0.00338034	0.00255081	0.0014102	0.00464538	0.000684363	0.000808793	0.00456242	0.00244712	0.00385732	0.00155537	0.000808793	0.00138946	0.00201161	0.00101618	0.00182497	0.00562007	0.0031937	0.00427209	0.00209457	0.00309	0.00145168	k__Bacteria;p__Proteobacteria;c__Alphaproteobacteria;o__Rhizobiales;f__Phyllobacteriaceae;
unidentified_Saccharibacteria	6.22148e-05	0.000207383	0.000622148	0.000891746	0.00012443	2.07383e-05	0.00207383	0.000248859	0.000331813	0.000290336	0.000414766	0.0137702	0.00111987	0.000186645	0.000248859	0.000435504	0.00111987	0.000622148	0.00149316	0.00184571	0.026462	0.000518457	0.00128577	0.00114061	0.000290336	0.00012443	0.000891746	0.010141	0.000746578	0.000290336	0.000103691	0.000186645	k__Bacteria;p__Saccharibacteria;c__unidentified_Saccharibacteria;o__unidentified_Saccharibacteria;f__unidentified_Saccharibacteria;
Micrococcaceae	0.0254873	0.0102447	0.00578598	0.00499793	0.000767316	0.000829531	0.00958109	0.00130651	0.000476981	0.00317296	0.00103691	0.00199088	0.000456242	0.000476981	0.000995438	0.000497719	0.00217752	0.00514309	0.00147242	0.00356698	0.000912484	0.000228121	0.00109913	0.0023849	0.000642887	0.0033596	0.00329739	0.002219	0.000912484	0.000767316	0.00126504	0.000995438	k__Bacteria;p__Actinobacteria;c__unidentified_Actinobacteria;o__Micrococcales;f__Micrococcaceae;
Sporolactobacillaceae	0.0106802	0.0062837	0.0159477	0.0171298	0.000435504	0.00897968	0.0046039	0.00122356	0.00101618	0.00223973	0.0253214	0.0136458	0.00248859	0.000995438	0.00176275	0.00547491	0.00288262	0.000933223	0.00149316	0.00263376	0.000788055	0.000228121	0.000248859	0.00136873	0.000497719	0.000891746	0.00161759	0.00184571	0.00109913	0.00309	0.00116134	0.000622148	k__Bacteria;p__Firmicutes;c__Bacilli;o__Bacillales;f__Sporolactobacillaceae;
Porphyromonadaceae	0.00576524	0.00808793	0.0086686	0.00439652	0.00398175	0.00607632	0.000995438	0.00369141	0.0201161	0.00489423	0.0036292	0.00163832	0.00450021	0.00402323	0.00410618	0.00539195	0.0144753	0.00528826	0.00360846	0.0130651	0.002219	0.0226877	0.00493571	0.00676068	0.0178349	0.00184571	0.00593115	0.0104728	0.0171506	0.0112401	0.00810867	0.00275819	k__Bacteria;p__Bacteroidetes;c__Bacteroidia;o__Bacteroidales;f__Porphyromonadaceae;
Microbacteriaceae	0.0103484	0.0198673	0.0224803	0.00846122	0.00186645	0.0192244	0.000912484	0.00157611	0.000311074	0.00205309	0.00240564	0.000746578	0.00294484	0.00149316	0.00172128	0.00101618	0.00186645	0.00447947	0.00170054	0.0128577	0.00165906	0.0014102	0.000684363	0.0023849	0.00105765	0.00420987	0.00636665	0.000871008	0.00717545	0.00130651	0.00317296	0.00143094	k__Bacteria;p__Actinobacteria;c__unidentified_Actinobacteria;o__Micrococcales;f__Microbacteriaceae;
Brucellaceae	0.0154293	0.0153671	0.0124015	0.00441725	0.00273745	0.0193488	0.00248859	0.00244712	0.000580672	0.00692659	0.00458316	0.00773538	0.00223973	0.00180423	0.00375363	0.0033596	0.00269598	0.0125674	0.00377437	0.0107424	0.00203235	0.00184571	0.00165906	0.00298631	0.00174202	0.00676068	0.0100373	0.00350477	0.00547491	0.00184571	0.0036292	0.00172128	k__Bacteria;p__Proteobacteria;c__Alphaproteobacteria;o__Rhizobiales;f__Brucellaceae;
Actinomycetaceae	0.000269598	0.000248859	0.00495645	0.00304853	0.00132725	0.000186645	0.0031937	0.000808793	0.000808793	0.00085027	0.000663625	0.0188718	0.000767316	0.000518457	0.000290336	0.000912484	6.22148e-05	0.000518457	0.000228121	0.000580672	0.000891746	0.000331813	0.000186645	0.00012443	0.000248859	0.000165906	0.000414766	0.00394027	0.000248859	0.000103691	0.000186645	0.00126504	k__Bacteria;p__Actinobacteria;c__unidentified_Actinobacteria;o__Actinomycetales;f__Actinomycetaceae;
Verrucomicrobiaceae	0.000331813	0.00201161	0.000953961	0.0012443	0.000435504	8.29531e-05	0.00605558	0.000207383	0.000871008	0.000186645	0.000311074	4.14766e-05	0.00296557	0.000456242	4.14766e-05	0.000207383	0.00346329	0.000974699	0.000788055	0.00147242	0.00116134	0.00122356	0.000476981	0.000808793	0.000953961	0.000228121	0.00116134	0.00709249	0.0188304	0.000248859	0.000331813	0.000456242	k__Bacteria;p__Verrucomicrobia;c__Verrucomicrobiae;o__Verrucomicrobiales;f__Verrucomicrobiaceae;
Rhodospirillaceae	0.00165906	0.0029241	0.0085027	0.00114061	0.00114061	0.000974699	0.00118208	0.00201161	0.0187059	0.00501866	0.00344255	0.00174202	0.00315222	0.00315222	0.00545417	0.00447947	0.00740357	0.00317296	0.00290336	0.0156574	0.00207383	0.00729988	0.00244712	0.00321443	0.00410618	0.000622148	0.0016798	0.00250933	0.00651182	0.00371215	0.00072584	0.00114061	k__Bacteria;p__Proteobacteria;c__Alphaproteobacteria;o__Rhodospirillales;f__Rhodospirillaceae;
Veillonellaceae	0.00686437	0.00205309	0.0119867	0.0176068	0.00721692	0.00738283	0.00721692	0.00180423	0.00688511	0.00114061	0.00111987	0.00114061	0.00163832	0.00122356	0.00356698	0.00107839	0.00203235	0.000580672	0.00060141	0.000394027	0.000953961	0.00180423	0.0014102	0.000788055	0.0136873	0.000933223	0.00350477	0.00833679	0.0062837	0.00373289	0.0179386	0.00246786	k__Bacteria;p__Firmicutes;c__Negativicutes;o__Selenomonadales;f__Veillonellaceae;
Bacteroidales_BS11_gut_group	0.00122356	0.00555786	0.000705102	0.00103691	0.000311074	0.000373289	0.000352551	0.0178349	0.00107839	0.00929075	0.00284114	0.000269598	0.000456242	0.00060141	0.000373289	0.00788055	0.000808793	0.000933223	0.0133347	0.000228121	0.000518457	0.000373289	0.000269598	0.00437578	2.07383e-05	0.000476981	0.00085027	2.07383e-05	0	0	0	0.00134799	k__Bacteria;p__Bacteroidetes;c__Bacteroidia;o__Bacteroidales;f__Bacteroidales_BS11_gut_group;
Erysipelotrichaceae	0.0151597	0.00649108	0.0125881	0.00746578	0.00358772	0.00742431	0.0138739	0.00555786	0.00906263	0.00721692	0.00410618	0.00647034	0.00767316	0.00306927	0.00304853	0.00727914	0.0131273	0.00622148	0.00700954	0.0144338	0.0111157	0.00638739	0.00922854	0.00630444	0.00369141	0.00170054	0.00738283	0.0163418	0.00804645	0.00300705	0.0127748	0.00288262	k__Bacteria;p__Firmicutes;c__Erysipelotrichia;o__Erysipelotrichales;f__Erysipelotrichaceae;
Sphingobacteriaceae	0.0138532	0.0133762	0.00263376	0.00186645	0.000705102	0.0157196	0.00163832	0.000871008	0.000207383	0.00213604	0.00147242	0.00120282	0.000995438	0.000767316	0.00138946	0.000456242	0.000891746	0.00676068	0.00109913	0.0046039	0.000331813	0.000476981	0.000476981	0.00103691	0.000103691	0.000912484	0.00161759	0.000373289	0.000829531	0.000497719	0.000290336	0.000103691	k__Bacteria;p__Bacteroidetes;c__Sphingobacteriia;o__Sphingobacteriales;f__Sphingobacteriaceae;
Planococcaceae	0.000228121	0.00111987	0.0150353	0.000394027	0.00012443	0.00340108	0.000145168	0.000269598	0	0.000165906	2.07383e-05	8.29531e-05	4.14766e-05	4.14766e-05	0.000269598	2.07383e-05	0	0.00012443	6.22148e-05	4.14766e-05	2.07383e-05	0	2.07383e-05	0	0	0	0	0.000580672	2.07383e-05	0.000103691	6.22148e-05	6.22148e-05	k__Bacteria;p__Firmicutes;c__Bacilli;o__Bacillales;f__Planococcaceae;
Fusobacteriaceae	6.22148e-05	2.07383e-05	0.000228121	2.07383e-05	0	8.29531e-05	0	2.07383e-05	6.22148e-05	0.000145168	8.29531e-05	0.0016798	4.14766e-05	4.14766e-05	0.00109913	0.000207383	0.00101618	0.000705102	0.000912484	0.0143509	0.00128577	0.000331813	0.000539195	0.00128577	0	8.29531e-05	0	4.14766e-05	0	0.000103691	0	0	k__Bacteria;p__Fusobacteria;c__Fusobacteriia;o__Fusobacteriales;f__Fusobacteriaceae;
Peptococcaceae	0.00263376	0.00387806	0.00286188	0.00284114	0.000891746	0.000684363	0.0040647	0.0135214	0.00323517	0.00815015	0.0046039	0.000871008	0.00230195	0.00134799	0.00128577	0.0140398	0.00217752	0.00230195	0.0137702	0.00723766	0.00445873	0.00300705	0.00122356	0.00746578	0.00136873	0.000684363	0.00178349	0.00508088	0.00331813	0.00107839	0.000456242	0.00219826	k__Bacteria;p__Firmicutes;c__Clostridia;o__Clostridiales;f__Peptococcaceae;
Moraxellaceae	0.00532974	0.00176275	0.00354625	0.00271672	0.000476981	0.00476981	0.00215678	0.00147242	0.000705102	0.00354625	0.00085027	0.0134591	0.00180423	0.000829531	0.00236416	0.00130651	0.000476981	0.00157611	0.000518457	0.00924927	0.000435504	0.000269598	0.000705102	0.000705102	0.000497719	0.00192866	0.000808793	0.000642887	0.000352551	0.000684363	0.00439652	0.000705102	k__Bacteria;p__Proteobacteria;c__Gammaproteobacteria;o__Pseudomonadales;f__Moraxellaceae;
Campylobacteraceae	0.000228121	6.22148e-05	2.07383e-05	0.000912484	0.00060141	0.00012443	0	0.000269598	0.000829531	0.00186645	0.00116134	0.000394027	0.00520531	0.0131895	0.00205309	0.00288262	0.00132725	0.0016798	0.000414766	8.29531e-05	0.000788055	0.00215678	8.29531e-05	0.000705102	0.000808793	0.000352551	0.00199088	0.000705102	0.00754873	0.00321443	0.000290336	0.0016798	k__Bacteria;p__Proteobacteria;c__Epsilonproteobacteria;o__Campylobacterales;f__Campylobacteraceae;
Streptococcaceae	0.00118208	0.00060141	0.0121526	0.000497719	0.000373289	0.00085027	0.000248859	0.00138946	0.000311074	0.00163832	0.00223973	0.000290336	0.000684363	0.000269598	0.000290336	0.000476981	4.14766e-05	0.000290336	0.000248859	0.00132725	0.000331813	4.14766e-05	0.000352551	0.00149316	0.000103691	0.000103691	0.000767316	0.000580672	0.000145168	0.000145168	0.00282041	0.000103691	k__Bacteria;p__Firmicutes;c__Bacilli;o__Lactobacillales;f__Streptococcaceae;
Alcaligenaceae	0.00416839	0.00313148	0.00311074	0.00213604	0.00223973	0.00667773	0.00190792	0.00116134	0.0120904	0.00427209	0.00344255	0.00159685	0.00248859	0.00290336	0.00344255	0.00286188	0.00852343	0.00479054	0.00223973	0.00402323	0.00174202	0.0093737	0.00516383	0.00261302	0.00634591	0.00273745	0.00228121	0.00306927	0.00559934	0.00578598	0.00678142	0.00107839	k__Bacteria;p__Proteobacteria;c__Betaproteobacteria;o__Burkholderiales;f__Alcaligenaceae;
Flavobacteriaceae	0.00541269	0.00450021	0.00215678	0.00114061	0.000248859	0.0108046	0.000476981	0.000456242	0.000290336	0.00101618	0.00553712	0.000165906	0.000622148	0.000290336	0.00275819	0.0029241	0.000435504	0.00277893	0.000476981	0.00114061	0.000207383	0.000248859	0.000912484	0.000373289	2.07383e-05	0.000311074	0.000248859	0	2.07383e-05	0.0012443	0.000103691	0.000165906	k__Bacteria;p__Bacteroidetes;c__Flavobacteriia;o__Flavobacteriales;f__Flavobacteriaceae;
Comamonadaceae	0.00609706	0.00176275	0.00408544	0.000476981	0.000228121	0.0107424	0.00060141	0.000476981	0.000373289	0.000829531	0.000539195	6.22148e-05	0.00101618	0.000559934	0.00232269	0.000269598	6.22148e-05	0.000663625	0.000228121	4.14766e-05	0.000290336	4.14766e-05	0.000642887	0.000145168	0.000207383	0.000394027	0.000642887	0.000705102	0.000165906	0.000518457	0.00443799	0.000435504	k__Bacteria;p__Proteobacteria;c__Betaproteobacteria;o__Burkholderiales;f__Comamonadaceae;
Intrasporangiaceae	0.0102655	0.00116134	0.000539195	0.000248859	6.22148e-05	0.00327665	0.000622148	0.000414766	6.22148e-05	0.000705102	0.000103691	4.14766e-05	2.07383e-05	2.07383e-05	0.000290336	8.29531e-05	4.14766e-05	0.00060141	6.22148e-05	0.000871008	0.000186645	0	0.000145168	0.000705102	6.22148e-05	0.000373289	4.14766e-05	4.14766e-05	6.22148e-05	8.29531e-05	0.00246786	0.000103691	k__Bacteria;p__Actinobacteria;c__unidentified_Actinobacteria;o__Micrococcales;f__Intrasporangiaceae;
Spirochaetaceae	0.000663625	0.00543343	0.000705102	0.000269598	2.07383e-05	0.000145168	0.000165906	0.00667773	0.000580672	0.00885525	0.00255081	2.07383e-05	0.000207383	0.00012443	0.000207383	0.00246786	0.0058482	0.00209457	0.00995438	0.000228121	0.000269598	0.000476981	0.00165906	0.00145168	0.000373289	0.000207383	0.00085027	4.14766e-05	2.07383e-05	2.07383e-05	0.000953961	0.000207383	k__Bacteria;p__Spirochaetes;c__unidentified_Spirochaetes;o__Spirochaetales;f__Spirochaetaceae;
Xanthomonadaceae	0.00933223	0.0046039	0.00364994	0.00147242	0.000684363	0.00785981	0.00157611	0.0012443	0.000829531	0.00329739	0.00835753	0.00485276	0.00215678	0.00105765	0.0033596	0.00215678	0.000207383	0.00209457	0.000788055	0.00103691	0.000518457	0.000165906	0.00180423	0.00136873	0.00072584	0.00255081	0.00105765	0.000394027	0.00161759	0.000622148	0.00980921	0.000622148	k__Bacteria;p__Proteobacteria;c__Gammaproteobacteria;o__Xanthomonadales;f__Xanthomonadaceae;
Sphingomonadaceae	0.0033596	0.00300705	0.00203235	0.00767316	0.000767316	0.00868934	0.000331813	0.00101618	0.000311074	0.0014102	0.00151389	0.00968478	0.00159685	0.000953961	0.00199088	0.000912484	0	0.000684363	0.000580672	0.00138946	0.000933223	0.000435504	0.000103691	0.000331813	0.000186645	0.00126504	0.00213604	0.000767316	0.00170054	0.000622148	6.22148e-05	0.000331813	k__Bacteria;p__Proteobacteria;c__Alphaproteobacteria;o__Sphingomonadales;f__Sphingomonadaceae;
Oceanospirillaceae	0	2.07383e-05	0	0	0	0	0	0.000663625	0.000373289	0.00126504	0.00130651	0.000269598	0.000788055	0.000476981	0.00130651	0.0096433	0	0	0	0	2.07383e-05	2.07383e-05	0	0.00101618	2.07383e-05	0	0	0	0	2.07383e-05	0	0.000829531	k__Bacteria;p__Proteobacteria;c__Gammaproteobacteria;o__Oceanospirillales;f__Oceanospirillaceae;
Acetobacteraceae	0.000103691	0.00012443	0	6.22148e-05	8.29531e-05	0.00885525	4.14766e-05	8.29531e-05	2.07383e-05	0.000476981	6.22148e-05	0	6.22148e-05	4.14766e-05	0.000580672	8.29531e-05	0	4.14766e-05	0	0	0	0	0	0	2.07383e-05	6.22148e-05	2.07383e-05	4.14766e-05	2.07383e-05	0.000207383	0	0	k__Bacteria;p__Proteobacteria;c__Alphaproteobacteria;o__Rhodospirillales;f__Acetobacteraceae;
Synergistaceae	0.000456242	0.0033596	0.00122356	0.00425135	0.000788055	0.000290336	0.0036292	0.000746578	0.0033596	0.000456242	0.000456242	0.000248859	0.00101618	0.000497719	0.000746578	0.00072584	0.00506014	0.00165906	0.00132725	0.00773538	0.00132725	0.00618001	0.00161759	0.00315222	0.00302779	0.000580672	0.00253007	0.00875156	0.00810867	0.00452095	0.0057445	0.000953961	k__Bacteria;p__Synergistetes;c__Synergistia;o__Synergistales;f__Synergistaceae;
Acidaminococcaceae	0.00642887	0.00338034	0.0086686	0.00703028	0.00138946	0.000974699	0.00192866	0.00377437	0.00431356	0.00184571	0.000953961	0.000186645	0.00130651	0.000995438	0.00107839	0.00111987	0.00431356	0.00317296	0.0016798	0.00288262	0.00101618	0.00841974	0.00178349	0.00317296	0.00414766	0.000788055	0.00269598	0.00761095	0.00615927	0.00665699	0.00476981	0.00145168	k__Bacteria;p__Firmicutes;c__Negativicutes;o__Selenomonadales;f__Acidaminococcaceae;
Bacteroidales_S24-7_group	0.00306927	0.00120282	0.000497719	6.22148e-05	8.29531e-05	0.00174202	0.000414766	0.000207383	0.00750726	0.000746578	0.000518457	0.000642887	0.000311074	0.00060141	0.00072584	0.000871008	0.00246786	0.000871008	0.000435504	0.000580672	0.000186645	0.00844048	0.000228121	0.00116134	0.00219826	0.000165906	0.0016798	0.00263376	0.00157611	0.00518457	0.00437578	0.000311074	k__Bacteria;p__Bacteroidetes;c__Bacteroidia;o__Bacteroidales;f__Bacteroidales_S24-7_group;
Pseudomonadaceae	0.00835753	0.000373289	0.00172128	0.000559934	0.000290336	0.00603484	0.000248859	0.000788055	0	0.000933223	0.000186645	6.22148e-05	0.00012443	0.000622148	0.000974699	0.00060141	0.000165906	0.000663625	0.000145168	8.29531e-05	0.000248859	0.00012443	0.00012443	0.00313148	4.14766e-05	0.000912484	8.29531e-05	8.29531e-05	6.22148e-05	0.000186645	0.000912484	0.000228121	k__Bacteria;p__Proteobacteria;c__Gammaproteobacteria;o__Pseudomonadales;f__Pseudomonadaceae;
Corynebacteriaceae	0.00532974	0.00696806	0.000684363	0.000622148	0.000165906	0.00817088	0.00060141	0.000269598	0.000373289	0.0021153	0.00145168	0.00012443	0.00290336	0.000622148	0.00147242	0.00116134	0.000145168	0.000290336	0.000228121	4.14766e-05	0.000207383	8.29531e-05	0.00012443	0.000580672	2.07383e-05	0.000207383	0.000435504	0.000207383	0.000269598	0.000622148	0.00186645	0.000103691	k__Bacteria;p__Actinobacteria;c__unidentified_Actinobacteria;o__Corynebacteriales;f__Corynebacteriaceae;
unidentified_Chloroplast	0.00128577	0.000228121	0.00253007	0.000497719	0.000145168	0.00333886	0.000228121	0.000311074	0.000476981	0.000767316	0.000248859	0.00192866	0.00358772	0.000622148	0.000829531	0.000228121	0.00114061	0.000808793	0.000186645	0.0023849	0.000186645	4.14766e-05	0.000788055	0.00118208	0.000352551	0.00443799	0.000829531	0.000414766	0.000228121	0.000518457	0.00800498	0.000290336	k__Bacteria;p__Cyanobacteria;c__Chloroplast;o__unidentified_Chloroplast;f__unidentified_Chloroplast;
Mycobacteriaceae	0	0.000497719	0	2.07383e-05	0	0	0	0	0.000145168	0.000269598	0.000228121	0.00767316	0.000248859	0.000145168	0.000165906	8.29531e-05	0	0	2.07383e-05	0.000207383	6.22148e-05	0	0	4.14766e-05	0	0	0.000290336	0	0	0	0	2.07383e-05	k__Bacteria;p__Actinobacteria;c__unidentified_Actinobacteria;o__Corynebacteriales;f__Mycobacteriaceae;
Rubrobacteriaceae	0.000394027	0.000228121	0.0057445	0.00134799	0	0.00703028	4.14766e-05	0.000186645	0.000207383	0.000165906	8.29531e-05	0.00618001	0.000539195	0.000103691	0.000394027	0.000186645	0.00109913	2.07383e-05	4.14766e-05	0.000269598	4.14766e-05	0	0.000207383	0.000767316	6.22148e-05	2.07383e-05	2.07383e-05	0.000705102	0	0.00012443	0	4.14766e-05	k__Bacteria;p__Actinobacteria;c__Rubrobacteria;o__Rubrobacterales;f__Rubrobacteriaceae;
Succinivibrionaceae	0.00109913	0.002219	0.00128577	0.000497719	0.000518457	0.000580672	0.000518457	0.000394027	0.00136873	0.000580672	0.000331813	0.000269598	0.000539195	0.000622148	0.000953961	0.000186645	0.0012443	0.00134799	0.000642887	0.00408544	0.000705102	0.00468685	0.000829531	0.00072584	0.00201161	0.000539195	0.000518457	0.00116134	0.00279967	0.0031937	0.00667773	0.000559934	k__Bacteria;p__Proteobacteria;c__Gammaproteobacteria;o__Aeromonadales;f__Succinivibrionaceae;
Bacillaceae	0.00559934	0.00151389	0.00253007	0.00651182	0.00242638	0.00259229	0.00253007	0.000497719	0.00012443	0.00120282	0.000497719	0.000518457	0.00263376	0.000559934	0.000290336	0.00060141	0.000539195	0.00186645	0.000497719	0.00248859	0.000622148	0.000290336	0.00120282	0.000642887	0.000186645	0.000394027	0.00157611	0.00109913	0.000373289	0.000145168	0.00136873	0.000539195	k__Bacteria;p__Firmicutes;c__Bacilli;o__Bacillales;f__Bacillaceae;
Elusimicrobiaceae	0.000311074	0.000103691	0.000559934	0.000145168	0.000228121	0.00116134	0.000103691	0.000269598	0.00647034	0.00192866	0.00111987	0.000394027	0.000933223	0.000788055	0.00143094	0.00126504	0.00267524	0.000871008	0.00060141	0.0031937	0.000435504	0.00306927	0.000622148	0.000953961	0.00174202	0.000394027	0.000373289	0.000974699	0.000311074	0.00282041	0.0019494	0.000414766	k__Bacteria;p__Elusimicrobia;c__unidentified_Elusimicrobia;o__Elusimicrobiales;f__Elusimicrobiaceae;
Propionibacteriaceae	0.00184571	0.000559934	0.00476981	0.00165906	6.22148e-05	0.00126504	0.00219826	0.000414766	0.000684363	0.0016798	0.00445873	0.00620075	0.00412692	0.000394027	0.000518457	0.00213604	0.000186645	0.000207383	0.000228121	0.000165906	0.000476981	4.14766e-05	0.00157611	0.000539195	0.000331813	0.00327665	0.000435504	0.000497719	0.00072584	0.000331813	0.00597263	0.000373289	k__Bacteria;p__Actinobacteria;c__unidentified_Actinobacteria;o__Propionibacteriales;f__Propionibacteriaceae;
Acidobacteriaceae_.Subgroup_1.	4.14766e-05	0.00012443	2.07383e-05	0.00012443	4.14766e-05	0.00609706	2.07383e-05	4.14766e-05	0	0	4.14766e-05	0	0	0	0.000476981	4.14766e-05	2.07383e-05	0	0	0	0	0	2.07383e-05	0.000352551	0	2.07383e-05	0	0	0	0.000228121	0	0	k__Bacteria;p__Acidobacteria;c__unidentified_Acidobacteria;o__Acidobacteriales;f__Acidobacteriaceae_.Subgroup_1.;
Family_XI	0.00472833	0.00105765	0.000580672	0.00597263	0.000165906	0.000995438	0.000165906	0.00107839	0.000207383	0.00151389	0.000622148	0.00012443	0.00118208	0.000269598	0.00180423	0.00161759	8.29531e-05	0.00103691	0.00012443	0	0.000622148	4.14766e-05	0.000642887	0.000663625	8.29531e-05	0.000394027	0.000207383	8.29531e-05	0.000456242	0.000165906	6.22148e-05	0.000518457	k__Bacteria;p__Firmicutes;c__Clostridia;o__Clostridiales;f__Family_XI;
Salinisphaeraceae	0	0	0	0	0	0.000373289	0	0	0.000145168	0.000103691	6.22148e-05	0	0.000103691	0.000207383	0.00572377	0.000269598	0	0	0	0	0	0	0	0	0	0	0	0	0	0.000165906	0	0	k__Bacteria;p__Proteobacteria;c__Gammaproteobacteria;o__Salinisphaerales;f__Salinisphaeraceae;
Coxiellaceae	0	0	0	0	0	0	0	0	8.29531e-05	0.000145168	0.000186645	0.00510162	0.000165906	0.000103691	0.000103691	0.000103691	0	0	4.14766e-05	0.00012443	0	0	0	2.07383e-05	0	0	0	0	0	0	0	2.07383e-05	k__Bacteria;p__Proteobacteria;c__Gammaproteobacteria;o__Legionellales;f__Coxiellaceae;
Sva1033	0.00491497	0.00012443	0.000103691	0.000103691	6.22148e-05	6.22148e-05	2.07383e-05	0.000207383	0	0.000518457	0	0	0	0	0	0	2.07383e-05	0.000248859	0	0	0	0	0	0	0	0.000145168	0	0	0	0	0	0	k__Bacteria;p__Proteobacteria;c__Deltaproteobacteria;o__Desulfuromonadales;f__Sva1033;
Deferribacteraceae	0.00182497	0.00163832	0.000186645	0.000145168	0.000622148	0.000435504	4.14766e-05	0.000414766	0.000476981	0.000373289	0.000248859	0.000165906	0.000953961	0.000518457	0.000352551	0.000373289	0.00060141	0.000808793	0.000248859	0.00474907	0.000145168	0.00350477	0.000186645	0.00085027	0.00321443	0.000331813	0.000912484	0.00085027	0.00248859	0.00219826	0.000829531	0.00072584	k__Bacteria;p__Deferribacteres;c__unidentified_Deferribacteres;o__Deferribacterales;f__Deferribacteraceae;
M2PB4-65_termite_group	0.000290336	0.00165906	4.14766e-05	8.29531e-05	2.07383e-05	4.14766e-05	4.14766e-05	0.00375363	0.000269598	0.00452095	0.000642887	0.000103691	0.00012443	0.000145168	0.00012443	0.00149316	0.000165906	0.000373289	0.00342182	0	6.22148e-05	2.07383e-05	4.14766e-05	0.000767316	0	0.000165906	0.00012443	0	0	0	0	0.000145168	k__Bacteria;p__Bacteroidetes;c__Bacteroidia;o__Bacteroidales;f__M2PB4-65_termite_group;
Methylobacteriaceae	0.000559934	4.14766e-05	0.000394027	0.000891746	0.000228121	0	0.00155537	0.000145168	0.000476981	0.00085027	0.000290336	2.07383e-05	0.000228121	8.29531e-05	0.000103691	0.000145168	0.00408544	0.000414766	0.000352551	0.000186645	0.000663625	0.000145168	0.00012443	0.000269598	0.000746578	0.00138946	0.000539195	8.29531e-05	0.00122356	0	0.000684363	0.000476981	k__Bacteria;p__Proteobacteria;c__Alphaproteobacteria;o__Rhizobiales;f__Methylobacteriaceae;
Rhizobiaceae	0.000912484	0.00122356	0.00323517	0.000705102	8.29531e-05	0.00402323	0.000642887	0.000580672	0.000331813	0.00109913	0.000912484	0.00012443	0.00244712	0.000290336	0.000767316	0.00321443	0.00234343	0.00114061	0.000580672	0.000103691	0.000539195	0.000207383	0.000352551	0.00107839	0.000559934	0.000352551	0.00118208	0.00085027	0.000435504	0.00012443	0.002219	0.000580672	k__Bacteria;p__Proteobacteria;c__Alphaproteobacteria;o__Rhizobiales;f__Rhizobiaceae;
Rhodocyclaceae	6.22148e-05	0.00267524	0.000248859	0.0019494	0.000186645	0.00132725	6.22148e-05	0.000186645	0	0	0.000165906	0	0.000186645	2.07383e-05	8.29531e-05	0.000103691	0	0	0.00012443	0	0.000186645	0	0.000394027	0.000207383	8.29531e-05	6.22148e-05	0.000207383	6.22148e-05	4.14766e-05	8.29531e-05	0.00377437	8.29531e-05	k__Bacteria;p__Proteobacteria;c__Betaproteobacteria;o__Rhodocyclales;f__Rhodocyclaceae;
Bacteroidales_RF16_group	0.000435504	0.00165906	0.000228121	0.000248859	6.22148e-05	6.22148e-05	6.22148e-05	0.00282041	0.000539195	0.00331813	0.000933223	0.000103691	0.000186645	0.000414766	0.000269598	0.00371215	0.000373289	0.000373289	0.00217752	4.14766e-05	4.14766e-05	8.29531e-05	4.14766e-05	0.000974699	0	0.000165906	0.000373289	0	0	0	0	0.000580672	k__Bacteria;p__Bacteroidetes;c__Bacteroidia;o__Bacteroidales;f__Bacteroidales_RF16_group;
Bradyrhizobiaceae	0.00369141	0.000165906	0.000103691	0.00072584	0.000228121	0.00215678	0.00012443	0.000186645	0	0.00114061	0	0.00012443	0.000103691	0.000165906	0.000414766	2.07383e-05	6.22148e-05	0.0014102	0.000103691	0.00188718	0.000165906	0.000186645	0.000248859	0.000165906	0.000165906	0.00242638	0.000103691	0.000145168	0.000394027	0.000311074	0.00128577	0.000248859	k__Bacteria;p__Proteobacteria;c__Alphaproteobacteria;o__Rhizobiales;f__Bradyrhizobiaceae;
Leptotrichiaceae	0.000145168	4.14766e-05	0.00364994	4.14766e-05	0	2.07383e-05	0	0.000165906	0	0.000352551	0.000103691	0	0	0	0	0	0	0.000311074	6.22148e-05	0	4.14766e-05	0	0	0	0.000207383	0.00364994	0.00192866	0.000145168	0.00012443	6.22148e-05	2.07383e-05	0.00012443	k__Bacteria;p__Fusobacteria;c__Fusobacteriia;o__Fusobacteriales;f__Leptotrichiaceae;
JG37-AG-20	0.0036292	0.00012443	6.22148e-05	2.07383e-05	0	4.14766e-05	8.29531e-05	8.29531e-05	0	0.000269598	0	2.07383e-05	2.07383e-05	4.14766e-05	4.14766e-05	2.07383e-05	0	0.00012443	6.22148e-05	0	4.14766e-05	0	2.07383e-05	8.29531e-05	0	0.00012443	0	0	0	0	0	0	k__Bacteria;p__Proteobacteria;c__Alphaproteobacteria;o__Rhodospirillales;f__JG37-AG-20;
Staphylococcaceae	0.00109913	0.000186645	0.000248859	0.00290336	8.29531e-05	0.00120282	0.000165906	8.29531e-05	0.000207383	0.000788055	0.00109913	0.00012443	0.00358772	0.000311074	0.00105765	0.000829531	0.000373289	0.000248859	0.000290336	0.000953961	0.000580672	0.000103691	0.000497719	0.000186645	8.29531e-05	0.000165906	8.29531e-05	4.14766e-05	0.000290336	4.14766e-05	0.00134799	4.14766e-05	k__Bacteria;p__Firmicutes;c__Bacilli;o__Bacillales;f__Staphylococcaceae;
unidentified_Acidimicrobiales	0.00248859	0.00103691	0.00012443	0.000228121	2.07383e-05	0.00354625	6.22148e-05	6.22148e-05	0	0.000435504	0.000186645	0	0.000622148	6.22148e-05	0.000352551	4.14766e-05	0	0.000435504	6.22148e-05	2.07383e-05	0.000248859	2.07383e-05	2.07383e-05	0.000290336	0.000103691	8.29531e-05	0.000145168	0.000186645	0.000788055	8.29531e-05	0.000580672	4.14766e-05	k__Bacteria;p__Actinobacteria;c__Acidimicrobiia;o__Acidimicrobiales;f__unidentified_Acidimicrobiales;
unidentified_Mollicutes_RF9	0.000352551	0.000248859	0.000622148	0.000290336	8.29531e-05	6.22148e-05	0.00352551	0.000103691	0.000622148	0.000186645	0.000186645	0	0.000165906	8.29531e-05	4.14766e-05	0.000290336	0.000290336	0.000394027	8.29531e-05	0.000642887	4.14766e-05	0.000663625	0.000352551	0.000103691	0.00012443	0.000103691	0.000145168	0.00128577	0.000228121	0.000207383	8.29531e-05	6.22148e-05	k__Bacteria;p__Tenericutes;c__Mollicutes;o__Mollicutes_RF9;f__unidentified_Mollicutes_RF9;
Aerococcaceae	0.00197014	0.000933223	0.000207383	0.000186645	8.29531e-05	0	0.000352551	0.00012443	0.000103691	0.000580672	0.000311074	0.00350477	0.00118208	0.000373289	0.000165906	0.000373289	4.14766e-05	0.000622148	0.00012443	0.000518457	0.000145168	0	0.000331813	0.000269598	8.29531e-05	0.000497719	0.000331813	0.000186645	0.000414766	6.22148e-05	0.000290336	0.00012443	k__Bacteria;p__Firmicutes;c__Bacilli;o__Lactobacillales;f__Aerococcaceae;
Rhodobacteraceae	0.00344255	0.000767316	0.000559934	0.000414766	6.22148e-05	0.00215678	0.00153463	0.000248859	0.000145168	0.000746578	0.000559934	0.00209457	0.00128577	0.00105765	0.000290336	0.000456242	0.000103691	0.000269598	0.000207383	8.29531e-05	0.000269598	0.000746578	0.000248859	0.000228121	0.000103691	0.000539195	0.00132725	0.000767316	0.000145168	6.22148e-05	0.000497719	0.000165906	k__Bacteria;p__Proteobacteria;c__Alphaproteobacteria;o__Rhodobacterales;f__Rhodobacteraceae;
Dermacoccaceae	0.00333886	4.14766e-05	0.000311074	8.29531e-05	0	6.22148e-05	2.07383e-05	0.000103691	2.07383e-05	0.000145168	0	0	0	0	0	0	2.07383e-05	0.000186645	0	0	6.22148e-05	0	2.07383e-05	0.00012443	2.07383e-05	0.00012443	8.29531e-05	0.000165906	2.07383e-05	2.07383e-05	0.00120282	2.07383e-05	k__Bacteria;p__Actinobacteria;c__unidentified_Actinobacteria;o__Micrococcales;f__Dermacoccaceae;
Carnobacteriaceae	0.00180423	0.00327665	0.000290336	0.00176275	0.000207383	0.000788055	0.00085027	0.000186645	8.29531e-05	0.000476981	0.000311074	2.07383e-05	0.000767316	0.000145168	0.00012443	0.00012443	4.14766e-05	0.000829531	0.000414766	0.00132725	0.000228121	6.22148e-05	0.00012443	0.000103691	0.000103691	0.000186645	0.000352551	0.000933223	0.000373289	2.07383e-05	0.000103691	0.000414766	k__Bacteria;p__Firmicutes;c__Bacilli;o__Lactobacillales;f__Carnobacteriaceae;
Nocardioidaceae	0.000103691	0.00012443	0.00232269	0.000518457	4.14766e-05	0.00317296	0.00134799	0.000228121	4.14766e-05	4.14766e-05	6.22148e-05	0	4.14766e-05	0	0.00012443	0.000103691	0.000559934	0.000248859	0.000165906	8.29531e-05	0.00012443	4.14766e-05	6.22148e-05	0.00161759	6.22148e-05	0	0	4.14766e-05	0.00012443	2.07383e-05	0.000269598	6.22148e-05	k__Bacteria;p__Actinobacteria;c__unidentified_Actinobacteria;o__Propionibacteriales;f__Nocardioidaceae;
Mycoplasmataceae	0.000165906	0.000746578	8.29531e-05	0.000145168	4.14766e-05	6.22148e-05	0	0.000103691	6.22148e-05	0.000373289	0.00111987	2.07383e-05	8.29531e-05	2.07383e-05	0.000207383	0.000248859	0.000165906	0.000373289	0.00186645	0.000103691	0.000165906	8.29531e-05	0.000186645	0.000290336	0.000684363	0.000414766	0.00309	0.000290336	0.000394027	0.000228121	0.000311074	0.000331813	k__Bacteria;p__Tenericutes;c__Mollicutes;o__Mycoplasmatales;f__Mycoplasmataceae;
Syntrophomonadaceae	0	4.14766e-05	0	0	0	0	0	0	4.14766e-05	2.07383e-05	0.00304853	0	8.29531e-05	0	2.07383e-05	4.14766e-05	6.22148e-05	0	8.29531e-05	0	0	0	0	0	0.000103691	0	2.07383e-05	0	0	2.07383e-05	0	0	k__Bacteria;p__Firmicutes;c__Clostridia;o__Clostridiales;f__Syntrophomonadaceae;
Oxalobacteraceae	6.22148e-05	0.000518457	0.00294484	0.000103691	4.14766e-05	4.14766e-05	0	0.000145168	4.14766e-05	0.000165906	0.000186645	0.000103691	0.000373289	0.000145168	0.00132725	0.000186645	2.07383e-05	0.000248859	0.00012443	6.22148e-05	0.000103691	0.000269598	0	0.00012443	4.14766e-05	4.14766e-05	0.000352551	0.000228121	0.000207383	4.14766e-05	0	0	k__Bacteria;p__Proteobacteria;c__Betaproteobacteria;o__Burkholderiales;f__Oxalobacteraceae;
Eubacteriaceae	0.00012443	0.000103691	0.000145168	0.000331813	4.14766e-05	8.29531e-05	0.00286188	0.000705102	0.000165906	4.14766e-05	0.000207383	0	0.000228121	0.000103691	0.00012443	0.000290336	0.000663625	0.000186645	0.000414766	0.000435504	0.00118208	0.000207383	0.000497719	0.000642887	0.000103691	2.07383e-05	0.000103691	0	0.000435504	0.000311074	0.000186645	0.000248859	k__Bacteria;p__Firmicutes;c__Clostridia;o__Clostridiales;f__Eubacteriaceae;
Xanthobacteraceae	2.07383e-05	4.14766e-05	6.22148e-05	4.14766e-05	2.07383e-05	0.00286188	0	2.07383e-05	0	2.07383e-05	0	0	0.000642887	0	0.000165906	0	0.000145168	4.14766e-05	2.07383e-05	6.22148e-05	0	0	0	0.00072584	0	0	0	0	0	6.22148e-05	0	4.14766e-05	k__Bacteria;p__Proteobacteria;c__Alphaproteobacteria;o__Rhizobiales;f__Xanthobacteraceae;
Trueperaceae	0.00273745	0.00105765	0.000788055	8.29531e-05	6.22148e-05	0.00271672	0.00126504	0.000145168	0	0.000352551	0.00012443	4.14766e-05	4.14766e-05	0	0.000145168	6.22148e-05	6.22148e-05	0.000559934	0.000145168	0.00060141	2.07383e-05	0.00012443	0.000207383	0.000228121	4.14766e-05	0.000145168	4.14766e-05	0.00085027	0.000559934	0.000103691	0.00182497	2.07383e-05	k__Bacteria;p__Deinococcus-Thermus;c__Deinococci;o__Deinococcales;f__Trueperaceae;
Brevibacteriaceae	8.29531e-05	0	0.000248859	0	0	2.07383e-05	2.07383e-05	0	4.14766e-05	0.00060141	0.000145168	0.00267524	0.00012443	4.14766e-05	8.29531e-05	6.22148e-05	0	0.000186645	2.07383e-05	8.29531e-05	0	8.29531e-05	2.07383e-05	6.22148e-05	0	4.14766e-05	0	0	8.29531e-05	0.000373289	0.000642887	2.07383e-05	k__Bacteria;p__Actinobacteria;c__unidentified_Actinobacteria;o__Micrococcales;f__Brevibacteriaceae;
Defluviitaleaceae	0.000228121	0.00147242	0.000394027	0.000684363	2.07383e-05	2.07383e-05	0.000165906	0.00116134	0.000165906	0.000684363	0.00072584	0.000228121	0.000456242	6.22148e-05	0.00012443	0.000331813	0.000559934	0.000642887	0.00219826	0.00145168	0.00250933	0.000331813	0.000622148	0.000912484	0.000248859	0.000165906	0.00085027	0.000497719	0.00085027	6.22148e-05	6.22148e-05	0.000228121	k__Bacteria;p__Firmicutes;c__Clostridia;o__Clostridiales;f__Defluviitaleaceae;
Micromonosporaceae	0.00012443	0.000953961	6.22148e-05	0.000228121	6.22148e-05	4.14766e-05	2.07383e-05	4.14766e-05	0	0.000165906	0.00012443	2.07383e-05	0.000290336	0.000103691	8.29531e-05	2.07383e-05	6.22148e-05	0	4.14766e-05	0	0.000539195	0	0	0.000228121	0.000145168	2.07383e-05	0.000145168	6.22148e-05	0.00250933	0	2.07383e-05	8.29531e-05	k__Bacteria;p__Actinobacteria;c__unidentified_Actinobacteria;o__Micromonosporales;f__Micromonosporaceae;
Family_XI	4.14766e-05	4.14766e-05	2.07383e-05	0.000228121	0	2.07383e-05	0	0.000186645	4.14766e-05	0.000373289	0.000311074	0.00012443	0.00246786	0.000103691	0.000269598	0.000311074	0	0	0	0	0.000165906	0	0	0	0	0	0	0	0.00012443	0	0	4.14766e-05	k__Bacteria;p__Firmicutes;c__Bacilli;o__Bacillales;f__Family_XI;
Acidothermaceae	0	0	6.22148e-05	6.22148e-05	0	0.0023849	0	4.14766e-05	0	0	0	0	0	0	0.000103691	0	0	0	0	0	0	0	0	0	0	0	0	0	0	2.07383e-05	0	0	k__Bacteria;p__Actinobacteria;c__unidentified_Actinobacteria;o__Frankiales;f__Acidothermaceae;
Burkholderiaceae	0.00236416	8.29531e-05	0.000435504	0.00012443	0	8.29531e-05	8.29531e-05	0.000103691	8.29531e-05	0.000829531	4.14766e-05	2.07383e-05	4.14766e-05	8.29531e-05	4.14766e-05	0.000103691	0	0.000207383	0	0.000103691	0	0	2.07383e-05	2.07383e-05	0	0.000186645	0	6.22148e-05	4.14766e-05	0	0.000248859	0	k__Bacteria;p__Proteobacteria;c__Betaproteobacteria;o__Burkholderiales;f__Burkholderiaceae;
Family_XII	2.07383e-05	4.14766e-05	0.00230195	6.22148e-05	0	2.07383e-05	0	2.07383e-05	0	0	0	0	6.22148e-05	0	0	0	8.29531e-05	0	0	0	0	0	0	0	4.14766e-05	0	0	8.29531e-05	0	0	0	0	k__Bacteria;p__Firmicutes;c__Bacilli;o__Bacillales;f__Family_XII;
unidentified_Bacteroidales	0.000186645	0.000871008	0	0.000207383	4.14766e-05	0.000103691	2.07383e-05	0.00184571	0.000435504	0.00226047	0.000435504	4.14766e-05	8.29531e-05	0.000269598	0.00012443	0.00161759	2.07383e-05	0.000207383	0.00107839	2.07383e-05	2.07383e-05	6.22148e-05	8.29531e-05	0.000663625	0	0.00012443	0.000186645	0	0	0	0	0.000269598	k__Bacteria;p__Bacteroidetes;c__Bacteroidia;o__Bacteroidales;f__unidentified_Bacteroidales;
unidentified_Thermoplasmatales	0	0.000145168	0	0	0	0	0	0.000331813	0.000352551	0.00012443	0	0	2.07383e-05	0	0	0.000352551	0.000228121	0	0.00060141	0.00219826	4.14766e-05	0.000186645	2.07383e-05	2.07383e-05	0.00143094	0	0.000186645	0.00072584	0.00114061	0.000746578	0.000953961	0	k__Archaea;p__Euryarchaeota;c__Thermoplasmata;o__Thermoplasmatales;f__unidentified_Thermoplasmatales;
Beijerinckiaceae	6.22148e-05	0.000622148	0.00136873	6.22148e-05	0	0.00207383	2.07383e-05	6.22148e-05	0	2.07383e-05	0	0	2.07383e-05	2.07383e-05	0.000103691	0	4.14766e-05	0.00012443	0	2.07383e-05	0	6.22148e-05	0	0	0	2.07383e-05	0	8.29531e-05	2.07383e-05	6.22148e-05	0	4.14766e-05	k__Bacteria;p__Proteobacteria;c__Alphaproteobacteria;o__Rhizobiales;f__Beijerinckiaceae;
Leuconostocaceae	0.000476981	8.29531e-05	0.00012443	0.000165906	4.14766e-05	0.000311074	0.000414766	0.000145168	0	0.000684363	0	0	0.00012443	0	0.000103691	4.14766e-05	0.000186645	0.00201161	0.000497719	0.00012443	0.00060141	0.000103691	0.000705102	0.000663625	2.07383e-05	0.000373289	0	0.000207383	0.000103691	4.14766e-05	0.000103691	2.07383e-05	k__Bacteria;p__Firmicutes;c__Bacilli;o__Lactobacillales;f__Leuconostocaceae;
Anaerolineaceae	0	4.14766e-05	2.07383e-05	2.07383e-05	0	0	0.000165906	4.14766e-05	0	4.14766e-05	2.07383e-05	0	0	0	0	0.00012443	2.07383e-05	4.14766e-05	0.000559934	0	0.000103691	4.14766e-05	4.14766e-05	0.00190792	0	0	6.22148e-05	0	0	0	0	2.07383e-05	k__Bacteria;p__Chloroflexi;c__Anaerolineae;o__Anaerolineales;f__Anaerolineaceae;
Gracilibacteraceae	4.14766e-05	0	0	2.07383e-05	0	0	0	0.000228121	0	0	0	0	0	0	0	0.000290336	0	0	0	0	0	0	0	0.000352551	0.000145168	6.22148e-05	4.14766e-05	8.29531e-05	4.14766e-05	0	4.14766e-05	0.00178349	k__Bacteria;p__Firmicutes;c__Clostridia;o__Clostridiales;f__Gracilibacteraceae;
Methanocorpusculaceae	0	6.22148e-05	2.07383e-05	0	0	0	0	0.00012443	8.29531e-05	6.22148e-05	2.07383e-05	0	4.14766e-05	0	0	0.000373289	8.29531e-05	8.29531e-05	0.00176275	0.00116134	2.07383e-05	0.000435504	0.000103691	0.000228121	0	0	0.000165906	0.000642887	0.000248859	4.14766e-05	0.000248859	0	k__Archaea;p__Euryarchaeota;c__Methanomicrobia;o__Methanomicrobiales;f__Methanocorpusculaceae;
Nocardiaceae	0	6.22148e-05	6.22148e-05	4.14766e-05	0	0.00176275	0	4.14766e-05	0	0	8.29531e-05	0	8.29531e-05	0	0.000165906	0	0	2.07383e-05	0.000165906	0	0.000103691	0	2.07383e-05	0.000248859	4.14766e-05	0	0.000311074	0	6.22148e-05	2.07383e-05	0.000186645	0	k__Bacteria;p__Actinobacteria;c__unidentified_Actinobacteria;o__Corynebacteriales;f__Nocardiaceae;
Victivallaceae	2.07383e-05	8.29531e-05	0.00012443	8.29531e-05	0	0.000103691	2.07383e-05	0.000808793	4.14766e-05	0.000269598	0.000476981	2.07383e-05	8.29531e-05	0.000103691	4.14766e-05	0.00176275	0.000145168	4.14766e-05	0.00101618	2.07383e-05	2.07383e-05	4.14766e-05	2.07383e-05	0.000373289	0	0	0.000145168	2.07383e-05	0	4.14766e-05	0	0.000331813	k__Bacteria;p__Lentisphaerae;c__Lentisphaeria;o__Victivallales;f__Victivallaceae;
Streptomycetaceae	0.000373289	0.000767316	8.29531e-05	8.29531e-05	0	4.14766e-05	2.07383e-05	0.000145168	8.29531e-05	0.000165906	0.000165906	0	0.00012443	2.07383e-05	8.29531e-05	0.000145168	0.000767316	0.000186645	0.000311074	0	0.000269598	6.22148e-05	0.000103691	0.00155537	0.00012443	0.000684363	0.000829531	8.29531e-05	0.000788055	4.14766e-05	6.22148e-05	0.000165906	k__Bacteria;p__Actinobacteria;c__unidentified_Actinobacteria;o__Streptomycetales;f__Streptomycetaceae;
unidentified_Acidobacteria	0	0	0	0.000145168	0	0	0	0	0	0	0	0	8.29531e-05	0	0	0	0	0	0	0	0.000207383	0	0	0	6.22148e-05	0	2.07383e-05	2.07383e-05	0.00153463	2.07383e-05	0	2.07383e-05	k__Bacteria;p__Acidobacteria;c__unidentified_Acidobacteria;o__Subgroup_4;f__unidentified_Acidobacteria;
Geodermatophilaceae	0	2.07383e-05	0	0	6.22148e-05	0	0	0.000103691	2.07383e-05	6.22148e-05	0	0	2.07383e-05	0.000186645	0	0.000165906	0.00012443	6.22148e-05	0.000103691	2.07383e-05	6.22148e-05	6.22148e-05	4.14766e-05	0.00149316	0	0	0	0	0	0	0	8.29531e-05	k__Bacteria;p__Actinobacteria;c__unidentified_Actinobacteria;o__Frankiales;f__Geodermatophilaceae;
Hydrogenophilaceae	0.00012443	0	0	0	0	0	0	0	0	0.000228121	0	0	0	2.07383e-05	0	0	2.07383e-05	0.000103691	0	0	0	0	0	6.22148e-05	8.29531e-05	0.00149316	2.07383e-05	2.07383e-05	2.07383e-05	4.14766e-05	0	0	k__Bacteria;p__Proteobacteria;c__Betaproteobacteria;o__Hydrogenophilales;f__Hydrogenophilaceae;
unidentified_Acidobacteria	0	0	2.07383e-05	0	0	0	0	6.22148e-05	8.29531e-05	0	0	0	4.14766e-05	0	2.07383e-05	0	0.00149316	8.29531e-05	0.000228121	0.000103691	0.000103691	6.22148e-05	6.22148e-05	0.00105765	0.00012443	0	0	0	0	0	2.07383e-05	2.07383e-05	k__Bacteria;p__Acidobacteria;c__unidentified_Acidobacteria;o__Subgroup_3;f__unidentified_Acidobacteria;
unidentified_Rhodospirillales	0	0	0	0.00012443	0	0	0	0	6.22148e-05	6.22148e-05	0.000186645	6.22148e-05	0.00143094	0.00012443	4.14766e-05	8.29531e-05	0	0	0	0	0.000103691	0	0	0	0	0	0	0	2.07383e-05	0	0	0	k__Bacteria;p__Proteobacteria;c__Alphaproteobacteria;o__Rhodospirillales;f__unidentified_Rhodospirillales;
Pseudonocardiaceae	0.000228121	0.0014102	0.00134799	0.000145168	0	0.00101618	0.000165906	0.000103691	6.22148e-05	8.29531e-05	0.000207383	0	0.000414766	0	0.00012443	6.22148e-05	4.14766e-05	0.000248859	4.14766e-05	0.000767316	0.000186645	0	2.07383e-05	8.29531e-05	0.000103691	4.14766e-05	0.00072584	4.14766e-05	0.00114061	0.000207383	0.000290336	0.00012443	k__Bacteria;p__Actinobacteria;c__unidentified_Actinobacteria;o__Pseudonocardiales;f__Pseudonocardiaceae;
Bdellovibrionaceae	2.07383e-05	4.14766e-05	0	0.000165906	0	0.00134799	0	2.07383e-05	0	0	0	0	0	0	0.000269598	0	0	0	8.29531e-05	2.07383e-05	6.22148e-05	2.07383e-05	0.000912484	2.07383e-05	0	0	0	0	0	6.22148e-05	6.22148e-05	0	k__Bacteria;p__Proteobacteria;c__Deltaproteobacteria;o__Bdellovibrionales;f__Bdellovibrionaceae;
Fibrobacteraceae	0	0.000145168	4.14766e-05	8.29531e-05	0	4.14766e-05	4.14766e-05	0.000518457	4.14766e-05	0.000808793	0.00012443	2.07383e-05	0.000103691	6.22148e-05	6.22148e-05	0.00132725	4.14766e-05	0	0.000331813	0	0	0	0	0.000103691	0	2.07383e-05	8.29531e-05	0	0	0	0	8.29531e-05	k__Bacteria;p__Fibrobacteres;c__Fibrobacteria;o__Fibrobacterales;f__Fibrobacteraceae;
Sporichthyaceae	0	0	0	0	0	0	0.00126504	0	0	0	0	0	0	0	0	4.14766e-05	0	0	0	0	0	0	4.14766e-05	0	0	0	0	0	0	0	2.07383e-05	0	k__Bacteria;p__Actinobacteria;c__unidentified_Actinobacteria;o__Frankiales;f__Sporichthyaceae;
PeH15	8.29531e-05	0.000705102	0	0	0	4.14766e-05	0	0.000580672	2.07383e-05	0.000642887	0.000290336	4.14766e-05	4.14766e-05	0	4.14766e-05	0.000767316	2.07383e-05	2.07383e-05	0.00126504	0	0	0	0	0.000145168	0	2.07383e-05	0.00012443	0	0	0	0	0.000103691	k__Bacteria;p__Bacteroidetes;c__Bacteroidia;o__Bacteroidales;f__PeH15;
unidentified_Xanthomonadales	0	4.14766e-05	0.00120282	2.07383e-05	0	0	0	2.07383e-05	0	0	0	0	0	0	0	0	0	0	0	0	0	0	0	0	0	0	0	4.14766e-05	0	0	0	0	k__Bacteria;p__Proteobacteria;c__Gammaproteobacteria;o__Xanthomonadales;f__unidentified_Xanthomonadales;
Cytophagaceae	0	2.07383e-05	0	0	0.000705102	0.000228121	2.07383e-05	2.07383e-05	8.29531e-05	0.00060141	8.29531e-05	2.07383e-05	0	0.000145168	0.00120282	0.00012443	0	8.29531e-05	0	0	0	2.07383e-05	2.07383e-05	0.000497719	8.29531e-05	2.07383e-05	0.000352551	2.07383e-05	0	2.07383e-05	0.000165906	4.14766e-05	k__Bacteria;p__Bacteroidetes;c__Cytophagia;o__Cytophagales;f__Cytophagaceae;
BIrii41	0	0	0	0	0	0.000103691	0	0	0	4.14766e-05	0	2.07383e-05	6.22148e-05	0.000103691	0.00118208	0.000103691	0	0	0	0	0	0	0	0	2.07383e-05	0	0	0	0	2.07383e-05	0	0	k__Bacteria;p__Proteobacteria;c__Deltaproteobacteria;o__Myxococcales;f__BIrii41;
Erysipelotrichaceae	6.22148e-05	2.07383e-05	8.29531e-05	0	0	4.14766e-05	0	0	6.22148e-05	0	0	0	0	0	8.29531e-05	4.14766e-05	0	0.000186645	0	0.000207383	6.22148e-05	4.14766e-05	0	0.000103691	0	6.22148e-05	2.07383e-05	0.00116134	4.14766e-05	0.000829531	0.000518457	8.29531e-05	k__Bacteria;p__Firmicutes;c__unidentified_Firmicutes;o__Erysipelotrichales;f__Erysipelotrichaceae;
Thermoanaerobacteraceae	0	0.00111987	0	4.14766e-05	4.14766e-05	0	2.07383e-05	0	6.22148e-05	8.29531e-05	0.00012443	2.07383e-05	8.29531e-05	0	0	2.07383e-05	0.00012443	0.000373289	6.22148e-05	0.000559934	4.14766e-05	0.000746578	0.000269598	0.000186645	8.29531e-05	4.14766e-05	2.07383e-05	4.14766e-05	8.29531e-05	4.14766e-05	0.000207383	2.07383e-05	k__Bacteria;p__Firmicutes;c__Clostridia;o__Thermoanaerobacterales;f__Thermoanaerobacteraceae;
Gemmatimonadaceae	0	0.000456242	2.07383e-05	0.000290336	2.07383e-05	0.00109913	8.29531e-05	0	0	2.07383e-05	0	0	0.000311074	0	0.000103691	2.07383e-05	0.000248859	4.14766e-05	0	2.07383e-05	0	0	0	6.22148e-05	6.22148e-05	0	4.14766e-05	0	2.07383e-05	4.14766e-05	0	0.000248859	k__Bacteria;p__Gemmatimonadetes;c__unidentified_Gemmatimonadetes;o__Gemmatimonadales;f__Gemmatimonadaceae;
Dietziaceae	0.000497719	0.000642887	0.00105765	0.00012443	4.14766e-05	8.29531e-05	0.000186645	4.14766e-05	2.07383e-05	4.14766e-05	2.07383e-05	0	6.22148e-05	4.14766e-05	0	2.07383e-05	0	8.29531e-05	8.29531e-05	0.000642887	6.22148e-05	0	0	0	8.29531e-05	0	2.07383e-05	4.14766e-05	0.000456242	0.000103691	0	0	k__Bacteria;p__Actinobacteria;c__unidentified_Actinobacteria;o__Corynebacteriales;f__Dietziaceae;
Demequinaceae	2.07383e-05	4.14766e-05	0.000995438	2.07383e-05	0	8.29531e-05	2.07383e-05	0	0.00012443	8.29531e-05	0	4.14766e-05	2.07383e-05	0	0	2.07383e-05	6.22148e-05	0	0	0	0	0	0	0	2.07383e-05	0	6.22148e-05	4.14766e-05	0	0	0	0	k__Bacteria;p__Actinobacteria;c__unidentified_Actinobacteria;o__Micrococcales;f__Demequinaceae;
Phycisphaeraceae	8.29531e-05	0	0	0	0	0	0	0	0	0.000995438	6.22148e-05	4.14766e-05	4.14766e-05	2.07383e-05	4.14766e-05	6.22148e-05	0	0	0	0	0	0	0	0	0	4.14766e-05	0	0	0	0	0	0	k__Bacteria;p__Planctomycetes;c__Phycisphaerae;o__Phycisphaerales;f__Phycisphaeraceae;
Sanguibacteraceae	0.000165906	0.000974699	0	2.07383e-05	0	0	2.07383e-05	2.07383e-05	0	2.07383e-05	0.000145168	0	0	0	0	0	0	4.14766e-05	0.00012443	0	0	0	0	0	0	2.07383e-05	0.000414766	0	6.22148e-05	4.14766e-05	0	0.000145168	k__Bacteria;p__Actinobacteria;c__unidentified_Actinobacteria;o__Micrococcales;f__Sanguibacteraceae;
Bogoriellaceae	8.29531e-05	4.14766e-05	0.000145168	0	0.000912484	4.14766e-05	0	0	0	0	0	0	0	0.00012443	0	0	0	4.14766e-05	0	0	0	0.00012443	0	0	0	4.14766e-05	0	0.000580672	0	0	2.07383e-05	2.07383e-05	k__Bacteria;p__Actinobacteria;c__unidentified_Actinobacteria;o__Micrococcales;f__Bogoriellaceae;
Aeromonadaceae	0.00085027	2.07383e-05	4.14766e-05	0	4.14766e-05	0.000476981	4.14766e-05	4.14766e-05	0	0.000145168	6.22148e-05	0	0	0	4.14766e-05	2.07383e-05	0	2.07383e-05	4.14766e-05	0	6.22148e-05	0	4.14766e-05	2.07383e-05	4.14766e-05	0.000103691	4.14766e-05	0	0	2.07383e-05	2.07383e-05	0	k__Bacteria;p__Proteobacteria;c__Gammaproteobacteria;o__Aeromonadales;f__Aeromonadaceae;
Neisseriaceae	0	0.000103691	0.000829531	4.14766e-05	0.000165906	0	0	4.14766e-05	0.000290336	0.00012443	0.000103691	6.22148e-05	0.000228121	4.14766e-05	4.14766e-05	0	2.07383e-05	0.000103691	6.22148e-05	0	6.22148e-05	0.000145168	0	4.14766e-05	4.14766e-05	6.22148e-05	0.000518457	0.000290336	0	0	0	2.07383e-05	k__Bacteria;p__Proteobacteria;c__Betaproteobacteria;o__Neisseriales;f__Neisseriaceae;
Nitrosomonadaceae	2.07383e-05	6.22148e-05	0.00072584	0.000684363	0	0	0.000103691	6.22148e-05	8.29531e-05	0.000269598	4.14766e-05	0.000788055	0.000103691	6.22148e-05	6.22148e-05	6.22148e-05	4.14766e-05	0.000331813	6.22148e-05	0	6.22148e-05	0.00012443	2.07383e-05	4.14766e-05	8.29531e-05	0.000269598	6.22148e-05	6.22148e-05	8.29531e-05	0	0	2.07383e-05	k__Bacteria;p__Proteobacteria;c__Betaproteobacteria;o__Nitrosomonadales;f__Nitrosomonadaceae;
Gallionellaceae	0	4.14766e-05	0.000767316	0	0	0	0	0	0	0	0	0	0	0	0	0	0	0	0	0	0	0	0	0	0	0	2.07383e-05	4.14766e-05	0	0	0	0	k__Bacteria;p__Proteobacteria;c__Betaproteobacteria;o__Nitrosomonadales;f__Gallionellaceae;
Cyclobacteriaceae	0	4.14766e-05	0	2.07383e-05	2.07383e-05	0.000684363	4.14766e-05	0	0	2.07383e-05	0	0	0	0	4.14766e-05	0	0	6.22148e-05	0	4.14766e-05	0	0	2.07383e-05	0	0	0	0.000290336	0	2.07383e-05	0	0	0	k__Bacteria;p__Bacteroidetes;c__Cytophagia;o__Cytophagales;f__Cyclobacteriaceae;
Dermabacteraceae	6.22148e-05	0	0	4.14766e-05	0	0	0	0	6.22148e-05	0.000476981	2.07383e-05	0	0.000103691	2.07383e-05	4.14766e-05	0	0	4.14766e-05	0	0	0	0	0	0	8.29531e-05	2.07383e-05	0	0	4.14766e-05	0.000663625	0.000103691	0	k__Bacteria;p__Actinobacteria;c__unidentified_Actinobacteria;o__Micrococcales;f__Dermabacteraceae;
FCPU744	0	0	0	0	0	0	0	4.14766e-05	0	0	0	0	0	0	0	8.29531e-05	0	0	0	2.07383e-05	0	4.14766e-05	2.07383e-05	0.000663625	0	0	0	0	0	0	0	0	k__Bacteria;p__Actinobacteria;c__Thermoleophilia;o__Solirubrobacterales;f__FCPU744;
Lachnospiraceae	0	0	0	0	6.22148e-05	0	0	0	0	0	0	0	0	8.29531e-05	0	0	2.07383e-05	0	0	2.07383e-05	2.07383e-05	0.000663625	4.14766e-05	2.07383e-05	0	0	0	0	0	0	0	0	k__Bacteria;p__Firmicutes;c__unidentified_Firmicutes;o__Clostridiales;f__Lachnospiraceae;
Saprospiraceae	0	0	0	4.14766e-05	0	0	0	4.14766e-05	0	0	0	0	0	0	0	0	0	0	0	2.07383e-05	0	0	0	0.000269598	2.07383e-05	0	4.14766e-05	0	0	0	2.07383e-05	0.000663625	k__Bacteria;p__Bacteroidetes;c__Sphingobacteriia;o__Sphingobacteriales;f__Saprospiraceae;
Erythrobacteraceae	0.00060141	2.07383e-05	4.14766e-05	2.07383e-05	2.07383e-05	2.07383e-05	0	6.22148e-05	0	2.07383e-05	0	0	4.14766e-05	0	2.07383e-05	0.000103691	2.07383e-05	4.14766e-05	2.07383e-05	6.22148e-05	4.14766e-05	0	0	0.000165906	0	8.29531e-05	0	0	0	0	0	0	k__Bacteria;p__Proteobacteria;c__Alphaproteobacteria;o__Sphingomonadales;f__Erythrobacteraceae;
JG34-KF-361	0	0	0	4.14766e-05	0	0	0	4.14766e-05	6.22148e-05	8.29531e-05	4.14766e-05	0	0.00060141	8.29531e-05	4.14766e-05	6.22148e-05	2.07383e-05	0	0	0	0.000103691	0	0	0.000145168	0	0	0	0	0.000103691	0	0	4.14766e-05	k__Bacteria;p__Proteobacteria;c__Alphaproteobacteria;o__Rhizobiales;f__JG34-KF-361;
P._palm_C-A_51	0.000103691	8.29531e-05	4.14766e-05	8.29531e-05	0	2.07383e-05	0	0.000539195	0	0.000311074	2.07383e-05	0	4.14766e-05	0	0	0.00012443	2.07383e-05	2.07383e-05	0.000352551	0	0.00012443	0	0	0.000165906	0	0	4.14766e-05	0	8.29531e-05	0	0	6.22148e-05	k__Bacteria;p__Firmicutes;c__Clostridia;o__Clostridiales;f__P._palm_C-A_51;
Bacteriovoracaceae	0	0.000331813	0	0	0	0	2.07383e-05	0	0	0	2.07383e-05	0	0	0	0	0	0	0	0.000103691	0	0	6.22148e-05	0	0.00012443	0	0	2.07383e-05	2.07383e-05	6.22148e-05	0	0.000518457	0	k__Bacteria;p__Proteobacteria;c__Deltaproteobacteria;o__Bdellovibrionales;f__Bacteriovoracaceae;
Parvularculaceae	0	0	0	8.29531e-05	0	0	0	0	0	4.14766e-05	0.00012443	0	0.000476981	2.07383e-05	0.000207383	8.29531e-05	0	0	0	4.14766e-05	4.14766e-05	0	0	0	0	0	0	0	4.14766e-05	0	0	0	k__Bacteria;p__Proteobacteria;c__Alphaproteobacteria;o__Parvularculales;f__Parvularculaceae;
HSB_OF53-F07	0	0	0	0	0	0	0	0	0	0	0	0	0	0	0	2.07383e-05	4.14766e-05	2.07383e-05	0	0	4.14766e-05	0	0	0.000456242	0	0	0	0	2.07383e-05	0	0	0	k__Bacteria;p__Chloroflexi;c__Ktedonobacteria;o__Ktedonobacterales;f__HSB_OF53-F07;
Family_XIII	0	0	0	0.000207383	0	0	0	0	0	0	0	0	0.000165906	0	0	0	0.00012443	2.07383e-05	8.29531e-05	2.07383e-05	0.000435504	0	6.22148e-05	6.22148e-05	0	0	0	0	6.22148e-05	0	0	0	k__Bacteria;p__Firmicutes;c__unidentified_Firmicutes;o__Clostridiales;f__Family_XIII;
LD29	0	0.000145168	8.29531e-05	0	0	0	4.14766e-05	0	0	0	4.14766e-05	0	0	0	0	0	0	6.22148e-05	6.22148e-05	0	0	0	6.22148e-05	4.14766e-05	0	0	0.000165906	6.22148e-05	0	0	0.000435504	0	k__Bacteria;p__Verrucomicrobia;c__Spartobacteria;o__Chthoniobacterales;f__LD29;
Desulfurellaceae	0	0	0	0	0	0	0.000435504	0	0	0	0	0	0	0	0	0	0	0	0	0	0	0	2.07383e-05	0	0	0	0	0	0	0	0	0	k__Bacteria;p__Proteobacteria;c__Deltaproteobacteria;o__Desulfurellales;f__Desulfurellaceae;
0319-6A21	0	0	0	0	0	0	0	0	0	0	0	0	0	0	0	0	0	0	0	0	0	0	4.14766e-05	0	0	0	0	0	0	2.07383e-05	0.000373289	0	k__Bacteria;p__Nitrospirae;c__Nitrospira;o__Nitrospirales;f__0319-6A21;
Paenibacillaceae	2.07383e-05	8.29531e-05	0	0	0	0	0	0	0	6.22148e-05	0	0	0	0	0	0	4.14766e-05	0.000373289	4.14766e-05	0	4.14766e-05	0	0	8.29531e-05	0	6.22148e-05	0	0	0	0	0	0	k__Bacteria;p__Firmicutes;c__Bacilli;o__Bacillales;f__Paenibacillaceae;
Solirubrobacteraceae	0	0.000311074	0	0	0	0	0	0	0	0	4.14766e-05	0	0	0	0	0	0	0	2.07383e-05	0	0	0	0	0	0	0.000373289	2.07383e-05	0	0	0	0	2.07383e-05	k__Bacteria;p__Actinobacteria;c__Thermoleophilia;o__Solirubrobacterales;f__Solirubrobacteraceae;
unidentified_GR-WP33-30	0	0	0	0	0	0	0	2.07383e-05	0	0	0	0	0	0	0	0	0	0	0	0	4.14766e-05	0	0	0.000352551	0	0	0	0	0	0	0	0	k__Bacteria;p__Proteobacteria;c__Deltaproteobacteria;o__GR-WP33-30;f__unidentified_GR-WP33-30;
Nitrospiraceae	0	0	0	0	0	0	0	0	0	2.07383e-05	6.22148e-05	2.07383e-05	0.000352551	0	8.29531e-05	2.07383e-05	0	0	0	0	2.07383e-05	0	0	0	0	0	0	0	0	0	0	0	k__Bacteria;p__Nitrospirae;c__Nitrospira;o__Nitrospirales;f__Nitrospiraceae;
Holophagaceae	0	0	0	0	0	0	0	0	4.14766e-05	4.14766e-05	0	0	0	4.14766e-05	0.000331813	0	0	0	0	0	0	0	0	0	0	0	0	0	0	2.07383e-05	0	0	k__Bacteria;p__Acidobacteria;c__Holophagae;o__Holophagales;f__Holophagaceae;
Cellvibrionaceae	0	4.14766e-05	0.000311074	0	0	2.07383e-05	0	0	0	0	0	0	0	0	0	0	0	0	0	0	0	0	0	0	0	0	0	0	0	0	0	0	k__Bacteria;p__Proteobacteria;c__Gammaproteobacteria;o__Cellvibrionales;f__Cellvibrionaceae;
Chitinophagaceae	0	8.29531e-05	0	0	0	0.000207383	4.14766e-05	0	0	0.000228121	2.07383e-05	0	0	2.07383e-05	2.07383e-05	0	0	0.00012443	0	0	2.07383e-05	0	4.14766e-05	0	8.29531e-05	4.14766e-05	0.000165906	0	8.29531e-05	2.07383e-05	0.000311074	2.07383e-05	k__Bacteria;p__Bacteroidetes;c__Sphingobacteriia;o__Sphingobacteriales;f__Chitinophagaceae;
Mitochondria	0	0	0	0	2.07383e-05	0	0	0	0	2.07383e-05	0	0	0	0	0	0	8.29531e-05	0	0	0	0	0	0	0.000145168	0	2.07383e-05	0	0	0.000290336	0	0	8.29531e-05	k__Bacteria;p__Proteobacteria;c__Alphaproteobacteria;o__Rickettsiales;f__Mitochondria;
Elev-16S-1332	0	0	0	0	0	0	0	2.07383e-05	0	0	0	0	0	0	0	0	0	6.22148e-05	0	0	0	0	0	0.000228121	0	0	0	0	0	0	0	2.07383e-05	k__Bacteria;p__Actinobacteria;c__Thermoleophilia;o__Solirubrobacterales;f__Elev-16S-1332;
Chromatiaceae	0	0	0	2.07383e-05	0	0	0	0	2.07383e-05	8.29531e-05	2.07383e-05	0	0.000207383	0	0	2.07383e-05	0	0	0	0	0	0	0	0	0	0	0	0	0	0	0	0	k__Bacteria;p__Proteobacteria;c__Gammaproteobacteria;o__Chromatiales;f__Chromatiaceae;
Vibrionaceae	0	0	0	0	0	0	0	0	0	0	2.07383e-05	0	0	0	0	0	0	0	0.000186645	0	0	0	0	0	0	0	0	0	0	0	0	0	k__Bacteria;p__Proteobacteria;c__Gammaproteobacteria;o__Vibrionales;f__Vibrionaceae;
Methylococcaceae	0	0	0	0	0	0	0	0	0	0	0	0	0	0	0	0	2.07383e-05	0	0	0	0	0	0	0.000186645	0	0	0	0	0	0	0	0	k__Bacteria;p__Proteobacteria;c__Gammaproteobacteria;o__Methylococcales;f__Methylococcaceae;
Deinococcaceae	0.00012443	0	4.14766e-05	0	0	0	0	2.07383e-05	0	2.07383e-05	0	0	0	0	0	0	0	6.22148e-05	0	0	0	0	0	0	0	2.07383e-05	0	0.000186645	0	0	0	6.22148e-05	k__Bacteria;p__Deinococcus-Thermus;c__Deinococci;o__Deinococcales;f__Deinococcaceae;
DA101_soil_group	0	0	0	0	0	0	0.000186645	0	0	0	0	0	0	0	0	0	0	6.22148e-05	0	4.14766e-05	0	0	0	0	0	0	0	0	0	0	0	0	k__Bacteria;p__Verrucomicrobia;c__Spartobacteria;o__Chthoniobacterales;f__DA101_soil_group;
Rhodobiaceae	0	0	0	0	0	0	0	0	0	0	0	0	0	0	0	0	4.14766e-05	0	0	0	0	0	0	4.14766e-05	0	0	0	4.14766e-05	0	0	0	0.000186645	k__Bacteria;p__Proteobacteria;c__Alphaproteobacteria;o__Rhizobiales;f__Rhodobiaceae;
unidentified_Gaiellales	0	0	0	4.14766e-05	0	0	0	0	0	0	0	0	0	0	0	0	0	0	0	0	0	0	0	0	0	0	2.07383e-05	0	0.000186645	0	0	4.14766e-05	k__Bacteria;p__Actinobacteria;c__Thermoleophilia;o__Gaiellales;f__unidentified_Gaiellales;
SD04E11	0	0	0.000165906	0	0	0	0	6.22148e-05	0	0	0	0	0	0	0	0	0	0	0	0	0	0	0	0	0	0	0	2.07383e-05	0	0	0	0	k__Bacteria;p__Proteobacteria;c__Alphaproteobacteria;o__Sphingomonadales;f__SD04E11;
NS9_marine_group	0	0	0	0	0	0	0	0	0	0	0	0	0	0	0	0	0	0	0	0	0	0	0	0	0	0	0	0	0	0	0.000165906	0	k__Bacteria;p__Bacteroidetes;c__Flavobacteriia;o__Flavobacteriales;f__NS9_marine_group;
FamilyI	0	0	0	0	0	0	0	0	0	0	0	0	0	0	0	0	0.000165906	6.22148e-05	0.000165906	0.00012443	2.07383e-05	4.14766e-05	8.29531e-05	4.14766e-05	0	0	0	0	0	0	0	0	k__Bacteria;p__Cyanobacteria;c__unidentified_Cyanobacteria;o__SubsectionI;f__FamilyI;
Acidimicrobiaceae	0	0	0	0	0	0	0	2.07383e-05	0	0	0	0	0	2.07383e-05	0	0	0	6.22148e-05	0	0	0	0.000145168	0	0.00012443	0	0	0	0	0	0	0	0	k__Bacteria;p__Actinobacteria;c__Acidimicrobiia;o__Acidimicrobiales;f__Acidimicrobiaceae;
GR-WP33-58	0	0	0	0	0	0	0	0	0	4.14766e-05	0	0	0	0	0	0	0	0.000145168	0	0	0	0	0	0	0	0	0	0	0	0	0	0	k__Bacteria;p__Proteobacteria;c__Deltaproteobacteria;o__Desulfuromonadales;f__GR-WP33-58;
Iamiaceae	0	0.000103691	0	0	0	0	0	2.07383e-05	0	0	0	0	0	0	0	0	0	0	6.22148e-05	0	0	0	0	0.00012443	0	0	0	0	0	0	0	0	k__Bacteria;p__Actinobacteria;c__Acidimicrobiia;o__Acidimicrobiales;f__Iamiaceae;
FFCH13075	0.00012443	4.14766e-05	0	2.07383e-05	0	0	0	0	0	0	0	0	0	0	0	0	0	0	0	0	0	0	0	0	0	0	0	0	0	0	0	0	k__Bacteria;p__Actinobacteria;c__Thermoleophilia;o__Solirubrobacterales;f__FFCH13075;
Bacteroidales_UCG-001	0	0	2.07383e-05	0	0	0	0	0.000103691	0	0	0	0	0	0	0	4.14766e-05	0	0	0	0	0	0	0	0	0	0	0	0	0	0	0	0	k__Bacteria;p__Bacteroidetes;c__Bacteroidia;o__Bacteroidales;f__Bacteroidales_UCG-001;
Clostridiaceae_2	0	0.000103691	2.07383e-05	6.22148e-05	0.000103691	4.14766e-05	0	0	0	0	0	0	0	8.29531e-05	0	2.07383e-05	0	0	8.29531e-05	0	0	2.07383e-05	0	0	0	0	0	0	0	0	0	0	k__Bacteria;p__Firmicutes;c__Clostridia;o__Clostridiales;f__Clostridiaceae_2;
Oligoflexaceae	0	0	0	0	0	0	0	4.14766e-05	0	0	0	0	0.000103691	0	0	0	0	0	0	0	0	0	0	0.000103691	0	0	0	0	0	0	0	2.07383e-05	k__Bacteria;p__Proteobacteria;c__Deltaproteobacteria;o__Oligoflexales;f__Oligoflexaceae;
Caldilineaceae	0	2.07383e-05	0	8.29531e-05	0	0	0	0	0	0	0	0	0	0	0	0	0	0	0	0	2.07383e-05	0	0	0	0	0	0	0	0	0	0	0	k__Bacteria;p__Chloroflexi;c__Caldilineae;o__Caldilineales;f__Caldilineaceae;
1174-901-12	0	0	0	4.14766e-05	0	0	0	0	0	0	0	0	0	0	0	0	0	2.07383e-05	0	0	8.29531e-05	2.07383e-05	0	0	0	0	0	0	0	0	0	0	k__Bacteria;p__Proteobacteria;c__Alphaproteobacteria;o__Rhizobiales;f__1174-901-12;
Listeriaceae	0	2.07383e-05	0	0	0	0	0	0	0	0	2.07383e-05	0	0	0	0	0	0	0	4.14766e-05	0	0	0	0	0	0	0	8.29531e-05	0	0	0	0	0	k__Bacteria;p__Firmicutes;c__Bacilli;o__Bacillales;f__Listeriaceae;
Anaeroplasmataceae	0	0	0	0	0	0	0	2.07383e-05	0	0	0	6.22148e-05	0	0	0	0	0	0	0	4.14766e-05	0	0	0	6.22148e-05	0	0	0	0	0	0	0	0	k__Bacteria;p__Tenericutes;c__Mollicutes;o__Anaeroplasmatales;f__Anaeroplasmataceae;
unidentified_Rickettsiales	0	0	0	0	0	0	0	2.07383e-05	0	0	0	0	0	0	0	0	0	0	0	0	0	0	0	6.22148e-05	0	0	0	0	0	0	0	0	k__Bacteria;p__Proteobacteria;c__Alphaproteobacteria;o__Rickettsiales;f__unidentified_Rickettsiales;
Desulfobulbaceae	0	0	0	2.07383e-05	0	0	0	6.22148e-05	0	0	0	0	0	0	0	4.14766e-05	0	0	0	0	0	0	0	4.14766e-05	0	0	0	0	0	0	0	0	k__Bacteria;p__Proteobacteria;c__Deltaproteobacteria;o__Desulfobacterales;f__Desulfobulbaceae;
Brevinemataceae	0	0	0	0	0	0	0	0	0	0	0	0	0	0	0	0	0	4.14766e-05	0	0	4.14766e-05	0	0	0	0	0	0	0	0	0	0	0	k__Bacteria;p__Spirochaetes;c__unidentified_Spirochaetes;o__Spirochaetales;f__Brevinemataceae;
Patulibacteraceae	0	0	0	4.14766e-05	0	0	4.14766e-05	0	0	0	0	0	2.07383e-05	0	0	0	2.07383e-05	0	0	0	4.14766e-05	0	0	0	0	0	0	0	0	0	0	0	k__Bacteria;p__Actinobacteria;c__Thermoleophilia;o__Solirubrobacterales;f__Patulibacteraceae;
unidentified_SAR324_clade.Marine_group_B.	4.14766e-05	0	0	0	0	0	0	0	0	0	0	0	0	0	0	0	0	0	0	0	0	0	0	0	0	0	0	0	0	0	0	0	k__Bacteria;p__Proteobacteria;c__Deltaproteobacteria;o__SAR324_clade.Marine_group_B.;f__unidentified_SAR324_clade.Marine_group_B.;
Geobacteraceae	0	0	0	0	0	0	0	0	0	0	0	0	0	0	0	0	0	0	2.07383e-05	0	0	0	0	4.14766e-05	0	0	0	0	0	2.07383e-05	0	0	k__Bacteria;p__Proteobacteria;c__Deltaproteobacteria;o__Desulfuromonadales;f__Geobacteraceae;
Alteromonadaceae	0	0	0	0	0	0	0	0	0	0	0	0	0	0	0	0	0	0	0	0	0	0	0	0	0	0	0	0	0	0	0	2.07383e-05	k__Bacteria;p__Proteobacteria;c__Gammaproteobacteria;o__Alteromonadales;f__Alteromonadaceae;
mle1-27	0	0	0	0	0	0	0	0	0	0	0	0	0	0	0	0	0	0	0	0	0	0	0	0	0	0	0	0	0	0	2.07383e-05	0	k__Bacteria;p__Proteobacteria;c__Deltaproteobacteria;o__Myxococcales;f__mle1-27;
JN18-A94-J	0	0	0	0	0	0	0	0	0	0	0	0	0	0	0	2.07383e-05	0	0	0	0	0	0	0	2.07383e-05	0	0	0	0	0	0	0	0	k__Bacteria;p__Proteobacteria;c__Deltaproteobacteria;o__Desulfuromonadales;f__JN18-A94-J;
Others	0.0921402	0.0656781	0.0510991	0.0611157	0.0312526	0.0865201	0.25927	0.0345915	0.107652	0.109332	0.118208	0.10338	0.0839278	0.309249	0.309623	0.0689133	0.139071	0.0887806	0.0395064	0.0976566	0.0276234	0.132787	0.218063	0.0422646	0.0727499	0.0263376	0.0311489	0.0333472	0.109021	0.0497304	0.281336	0.0198465	Others
