# Supplementary material for: Effects of fermented feeds and ginseng polysaccharides on the intestinal morphology and microbiota composition of Xuefeng black-bone chicken
Source: PLoS One. 2020 Aug 11;15(8):e0237357. doi: 10.1371/journal.pone.0237357 (PMC7418966; doi:10.1371/journal.pone.0237357)
Supplement: S12 Table — (XLSX) [file pone.0237357.s014.xlsx]

## Sheet: I
The aligned counts that annotated at Genus level
Taxonomy	Cn1	Cn2	Cn3	Cn4	Cn5	Cn6	Cn7	Cn8	Fe1	Fe2	Fe3	Fe4	Fe5	Fe6	Fe7	Fe8	FP1	FP2	FP3	FP4	FP5	FP6	FP7	FP8	Po1	Po2	Po3	Po4	Po5	Po6	Po7	Po8	Tax_detail
Helicobacter	1690	1856	1196	2007	52312	6358	1746	2254	1632	272	264	697	261	5734	4139	420	1612	449	620	706	582	5915	17408	1225	2038	731	1038	670	1078	39668	1926	1645	k__Bacteria;p__Proteobacteria;c__Epsilonproteobacteria;o__Campylobacterales;f__Helicobacteraceae;g__Helicobacter;
Serratia	1880	37	135	73	54	248	309	1317	49	3550	83	46	141	82	121	1840	23	2117	38	27	63	43	628	2092	1422	39206	1461	1223	1266	1102	10451	35240	k__Bacteria;p__Proteobacteria;c__Gammaproteobacteria;o__Enterobacteriales;f__Enterobacteriaceae;g__Serratia;
Romboutsia	4496	4142	4595	3074	2023	639	3529	1761	1042	6192	5028	856	12682	6132	1857	2480	1394	12548	3977	800	2546	1635	2738	2225	1020	2564	17849	1760	1632	454	1032	1448	k__Bacteria;p__Firmicutes;c__Clostridia;o__Clostridiales;f__Peptostreptococcaceae;g__Romboutsia;
Halomonas	3483	2347	2820	7228	1421	7497	1675	683	849	3212	8702	14050	7322	3760	4001	3808	1066	1005	441	1402	597	767	1492	781	357	4698	1973	1720	796	817	1089	802	k__Bacteria;p__Proteobacteria;c__Gammaproteobacteria;o__Oceanospirillales;f__Halomonadaceae;g__Halomonas;
Bacteroides	1491	1446	2109	888	1890	531	211	1718	7516	2819	1474	1076	1176	1322	861	2089	4753	4205	1435	3873	762	9302	1084	1560	12781	1170	1659	2596	2888	3582	3544	1399	k__Bacteria;p__Bacteroidetes;c__Bacteroidia;o__Bacteroidales;f__Bacteroidaceae;g__Bacteroides;
Lactobacillus	1353	961	1664	1210	1234	4292	2026	438	579	2154	1213	1495	4213	1570	991	696	878	8735	1745	911	5605	776	1248	6225	537	2084	7536	4146	1101	3673	769	1150	k__Bacteria;p__Firmicutes;c__Bacilli;o__Lactobacillales;f__Lactobacillaceae;g__Lactobacillus;
Methanobrevibacter	0	1	23	68	43	0	1	6	26	0	0	58	34	2	0	11	21	50	24	13	7754	103	211	14	208	0	2	281	122	2	46	2	k__Archaea;p__Euryarchaeota;c__Methanobacteria;o__Methanobacteriales;f__Methanobacteriaceae;g__Methanobrevibacter;
Ruminococcaceae_UCG-010	1269	3497	664	1357	353	456	358	7587	541	3141	2085	315	732	489	406	4773	720	1075	5170	1454	710	608	423	4192	198	671	1256	277	266	142	297	1637	k__Bacteria;p__Firmicutes;c__Clostridia;o__Clostridiales;f__Ruminococcaceae;g__Ruminococcaceae_UCG-010;
Christensenellaceae_R-7_group	750	3875	927	1918	428	790	719	5342	912	1605	1093	182	1633	421	345	2355	1297	980	3803	1567	7192	1525	900	3719	451	246	1201	1225	2072	507	299	997	k__Bacteria;p__Firmicutes;c__Clostridia;o__Clostridiales;f__Christensenellaceae;g__Christensenellaceae_R-7_group;
Rikenellaceae_RC9_gut_group	902	2285	849	872	806	243	103	2661	4215	1423	631	394	259	331	209	1527	5620	1365	2156	3126	356	6407	570	2727	4451	303	962	1571	1528	830	1244	606	k__Bacteria;p__Bacteroidetes;c__Bacteroidia;o__Bacteroidales;f__Rikenellaceae;g__Rikenellaceae_RC9_gut_group;
Gallibacterium	6202	155	854	639	703	1643	510	302	1529	753	183	406	1462	186	263	243	66	199	4	28	80	41	26	38	136	202	40	387	210	73	169	36	k__Bacteria;p__Proteobacteria;c__Gammaproteobacteria;o__Pasteurellales;f__Pasteurellaceae;g__Gallibacterium;
Escherichia-Shigella	630	23	155	107	24	218	55	57	72	333	121	80	245	188	5707	203	23	42	21	528	97	15	14	34	60	70	75	52	933	227	30	102	k__Bacteria;p__Proteobacteria;c__Gammaproteobacteria;o__Enterobacteriales;f__Enterobacteriaceae;g__Escherichia-Shigella;
Aeriscardovia	173	69	101	245	36	259	240	43	24	325	86	4	263	6	41	43	177	5558	355	131	3259	79	177	400	66	306	1469	805	197	306	30	892	k__Bacteria;p__Actinobacteria;c__unidentified_Actinobacteria;o__Bifidobacteriales;f__Bifidobacteriaceae;g__Aeriscardovia;
Lachnoclostridium	1329	1381	2242	3305	804	828	4292	624	1918	1032	781	769	1804	713	557	752	2014	1341	633	1720	1374	2965	2547	1047	2296	935	1765	5271	3678	1774	4593	994	k__Bacteria;p__Firmicutes;c__Clostridia;o__Clostridiales;f__Lachnospiraceae;g__Lachnoclostridium;
Ruminococcaceae_UCG-005	947	2398	2521	1357	690	390	429	4970	3132	2296	1576	437	1525	690	555	2863	2659	1066	3319	2164	1506	1898	1401	3345	1278	371	1464	1169	2189	585	316	1303	k__Bacteria;p__Firmicutes;c__Clostridia;o__Clostridiales;f__Ruminococcaceae;g__Ruminococcaceae_UCG-005;
Shewanella	1958	574	1385	2300	569	3493	922	294	349	1572	3020	4705	2600	1372	1246	1654	445	541	170	780	225	375	960	279	145	2797	981	824	390	352	847	403	k__Bacteria;p__Proteobacteria;c__Gammaproteobacteria;o__Alteromonadales;f__Shewanellaceae;g__Shewanella;
Brevundimonas	2071	2892	685	1427	536	4443	242	337	70	429	285	66	344	117	412	157	88	790	220	1008	227	169	205	331	95	568	788	250	624	410	847	157	k__Bacteria;p__Proteobacteria;c__Alphaproteobacteria;o__Caulobacterales;f__Caulobacteraceae;g__Brevundimonas;
Subdoligranulum	332	410	739	800	289	212	4132	232	185	122	172	102	382	88	90	85	284	175	141	363	247	492	1002	292	449	163	656	3523	962	368	723	330	k__Bacteria;p__Firmicutes;c__Clostridia;o__Clostridiales;f__Ruminococcaceae;g__Subdoligranulum;
Clostridium_sensu_stricto_1	1136	116	94	173	303	95	651	163	668	819	488	507	852	3423	517	599	1719	313	215	140	244	633	204	397	401	107	64	171	75	60	72	78	k__Bacteria;p__Firmicutes;c__Clostridia;o__Clostridiales;f__Clostridiaceae_1;g__Clostridium_sensu_stricto_1;
Olsenella	483	245	469	148	130	81	911	63	84	96	84	13	176	59	37	58	415	269	100	326	78	422	229	186	213	114	914	3275	403	360	131	186	k__Bacteria;p__Actinobacteria;c__Coriobacteriia;o__Coriobacteriales;f__Coriobacteriaceae;g__Olsenella;
Enterococcus	376	232	1964	526	181	498	678	102	338	651	414	3255	893	273	433	235	110	1488	304	729	289	151	594	275	191	357	2844	1949	405	201	148	293	k__Bacteria;p__Firmicutes;c__Bacilli;o__Lactobacillales;f__Enterococcaceae;g__Enterococcus;
Eubacterium_coprostanoligenes_group	473	1448	518	716	265	184	310	3243	624	1178	1645	204	421	254	193	1328	383	501	1681	389	442	265	388	1500	234	180	587	320	259	90	105	654	k__Bacteria;p__Firmicutes;c__Clostridia;o__Clostridiales;f__Ruminococcaceae;g__Eubacterium_coprostanoligenes_group;
Faecalibacterium	1051	568	2684	1712	984	781	454	425	2215	674	496	337	1544	634	468	491	1242	569	248	280	719	1223	363	663	2518	499	1203	3099	3081	1211	1253	659	k__Bacteria;p__Firmicutes;c__Clostridia;o__Clostridiales;f__Ruminococcaceae;g__Faecalibacterium;
Prevotellaceae_UCG-003	152	539	78	93	60	56	30	3039	141	1181	300	23	66	75	45	2102	102	136	1615	25	35	41	30	596	3	42	144	1	2	1	1	292	k__Bacteria;p__Bacteroidetes;c__Bacteroidia;o__Bacteroidales;f__Prevotellaceae;g__Prevotellaceae_UCG-003;
Desulfovibrio	666	1040	1784	1126	423	419	87	1479	2774	756	490	1946	919	414	374	1121	1462	371	936	1469	366	1751	254	937	1346	165	604	942	1935	1449	653	371	k__Bacteria;p__Proteobacteria;c__Deltaproteobacteria;o__Desulfovibrionales;f__Desulfovibrionaceae;g__Desulfovibrio;
Prevotellaceae_UCG-001	90	159	160	357	190	82	13	41	457	54	28	16	73	52	25	51	641	210	76	983	57	2640	189	143	266	30	31	152	135	164	43	30	k__Bacteria;p__Bacteroidetes;c__Bacteroidia;o__Bacteroidales;f__Prevotellaceae;g__Prevotellaceae_UCG-001;
Family_XIII_AD3011_group	90	280	87	679	26	23	55	251	24	68	56	10	387	32	12	117	177	257	357	153	2401	195	227	463	14	15	63	23	301	5	21	51	k__Bacteria;p__Firmicutes;c__Clostridia;o__Clostridiales;f__Family_XIII;g__Family_XIII_AD3011_group;
Ruminococcaceae_UCG-014	1132	1296	1643	2231	452	772	2027	1243	1429	1182	897	1242	1458	693	572	970	1116	863	997	1689	1495	1071	1870	1374	1218	497	1223	1824	1698	693	1178	793	k__Bacteria;p__Firmicutes;c__Clostridia;o__Clostridiales;f__Ruminococcaceae;g__Ruminococcaceae_UCG-014;
Micrococcus	1843	609	41	69	26	25	21	57	9	138	31	2	14	2	39	14	110	123	20	186	14	7	21	46	27	169	32	51	34	8	72	10	k__Bacteria;p__Actinobacteria;c__unidentified_Actinobacteria;o__Micrococcales;f__Micrococcaceae;g__Micrococcus;
Candidatus_Saccharimonas	3	9	7	51	0	1	135	13	17	19	20	815	78	10	12	24	68	42	81	124	1811	41	85	76	2	0	26	120	29	13	6	2	k__Bacteria;p__Saccharibacteria;c__unidentified_Saccharibacteria;o__unidentified_Saccharibacteria;f__unidentified_Saccharibacteria;g__Candidatus_Saccharimonas;
Ruminococcus_2	22	133	13	414	35	7	8	106	44	45	44	20	425	28	12	50	156	151	215	275	1802	201	123	352	50	30	43	20	504	32	69	65	k__Bacteria;p__Firmicutes;c__Clostridia;o__Clostridiales;f__Ruminococcaceae;g__Ruminococcus_2;
Aquamicrobium	578	1067	853	395	142	1783	208	175	52	177	144	194	126	72	213	37	39	316	126	214	96	59	78	121	52	90	301	218	260	151	181	78	k__Bacteria;p__Proteobacteria;c__Alphaproteobacteria;o__Rhizobiales;f__Phyllobacteriaceae;g__Aquamicrobium;
Blvii28_wastewater-sludge_group	4	1	117	0	0	1	0	2	14	21	23	1729	17	11	12	17	0	0	1	30	0	0	0	1	0	0	0	3	0	1	0	0	k__Bacteria;p__Bacteroidetes;c__Bacteroidia;o__Bacteroidales;f__Rikenellaceae;g__Blvii28_wastewater-sludge_group;
Ruminococcaceae_NK4A214_group	583	1727	689	845	266	212	262	1518	486	986	624	638	795	242	240	618	802	689	1293	976	1277	973	581	1258	439	242	870	760	797	358	281	460	k__Bacteria;p__Firmicutes;c__Clostridia;o__Clostridiales;f__Ruminococcaceae;g__Ruminococcaceae_NK4A214_group;
Lachnospiraceae_NK3A20_group	7	15	9	263	1	2	3	72	3	4	10	1	255	1	4	19	93	141	148	88	1605	72	115	259	3	3	13	4	188	0	2	13	k__Bacteria;p__Firmicutes;c__Clostridia;o__Clostridiales;f__Lachnospiraceae;g__Lachnospiraceae_NK3A20_group;
Ruminiclostridium_5	651	1038	911	1043	307	159	1445	691	513	398	364	365	550	192	163	416	760	267	499	595	561	633	642	672	608	175	610	1354	1026	561	525	373	k__Bacteria;p__Firmicutes;c__Clostridia;o__Clostridiales;f__Ruminococcaceae;g__Ruminiclostridium_5;
Gardnerella	213	33	965	430	201	232	221	52	115	149	130	1440	759	212	164	83	55	546	18	61	55	17	9	49	31	37	157	1207	42	26	10	117	k__Bacteria;p__Actinobacteria;c__unidentified_Actinobacteria;o__Bifidobacteriales;f__Bifidobacteriaceae;g__Gardnerella;
Ruminococcaceae_UCG-013	320	419	242	329	66	356	257	1422	237	749	365	162	244	125	111	717	259	293	842	446	373	227	226	820	148	119	373	421	272	140	176	349	k__Bacteria;p__Firmicutes;c__Clostridia;o__Clostridiales;f__Ruminococcaceae;g__Ruminococcaceae_UCG-013;
Pseudochrobactrum	1146	1071	877	327	217	1359	162	169	36	463	243	458	161	98	181	187	162	897	199	708	140	143	111	191	92	471	710	253	344	145	269	111	k__Bacteria;p__Proteobacteria;c__Alphaproteobacteria;o__Rhizobiales;f__Brucellaceae;g__Pseudochrobactrum;
Sporolactobacillus	793	436	1127	1270	35	627	298	85	63	150	1347	807	178	52	84	303	172	67	79	173	55	17	17	88	26	61	115	130	67	241	87	41	k__Bacteria;p__Firmicutes;c__Bacilli;o__Bacillales;f__Sporolactobacillaceae;g__Sporolactobacillus;
Leucobacter	298	1275	1033	459	112	763	22	66	10	74	117	40	117	38	42	20	108	253	78	605	74	100	32	117	49	262	396	40	361	54	215	28	k__Bacteria;p__Actinobacteria;c__unidentified_Actinobacteria;o__Micrococcales;f__Microbacteriaceae;g__Leucobacter;
Blautia	92	234	296	170	79	42	967	139	67	104	92	280	150	59	46	269	221	161	110	1092	224	317	367	255	199	98	166	1267	318	150	336	173	k__Bacteria;p__Firmicutes;c__Clostridia;o__Clostridiales;f__Lachnospiraceae;g__Blautia;
Megamonas	345	102	194	1255	528	45	87	70	223	37	32	10	83	51	17	30	68	14	12	22	46	131	72	25	656	50	117	292	306	195	1157	123	k__Bacteria;p__Firmicutes;c__Negativicutes;o__Selenomonadales;f__Veillonellaceae;g__Megamonas;
Ruminiclostridium_9	578	531	696	1001	380	188	94	288	838	355	284	89	749	269	209	255	721	457	311	702	430	988	419	531	678	208	645	921	1207	581	391	296	k__Bacteria;p__Firmicutes;c__Clostridia;o__Clostridiales;f__Ruminococcaceae;g__Ruminiclostridium_9;
Akkermansia	20	141	67	94	33	5	392	12	54	13	17	3	210	24	4	12	208	71	43	98	76	93	33	52	50	17	82	511	1186	20	27	30	k__Bacteria;p__Verrucomicrobia;c__Verrucomicrobiae;o__Verrucomicrobiales;f__Verrucomicrobiaceae;g__Akkermansia;
Raoultella	5	1	1	93	0	0	1	1	48	218	81	28	1164	70	57	91	0	5	0	0	97	0	0	1	3	4	1	2	73	0	2	6	k__Bacteria;p__Proteobacteria;c__Gammaproteobacteria;o__Enterobacteriales;f__Enterobacteriaceae;g__Raoultella;
Thalassospira	105	175	116	72	81	46	67	100	1142	276	167	87	213	151	122	173	440	215	127	1003	141	548	160	198	209	46	112	155	408	267	58	63	k__Bacteria;p__Proteobacteria;c__Alphaproteobacteria;o__Rhodospirillales;f__Rhodospirillaceae;g__Thalassospira;
Actinomyces	21	18	340	206	73	13	149	42	49	57	35	1115	48	28	14	51	3	36	6	35	10	22	8	7	13	11	26	258	10	9	10	80	k__Bacteria;p__Actinobacteria;c__unidentified_Actinobacteria;o__Actinomycetales;f__Actinomycetaceae;g__Actinomyces;
Filomicrobium	130	159	143	28	7	1089	7	22	2	16	23	0	7	5	56	42	13	30	4	3	6	0	3	8	1	6	25	2	12	25	10	4	k__Bacteria;p__Proteobacteria;c__Alphaproteobacteria;o__Rhizobiales;f__Hyphomicrobiaceae;g__Filomicrobium;
Alistipes	120	900	178	385	202	245	110	1083	328	603	254	90	204	109	122	598	355	192	807	694	248	395	175	517	351	128	509	563	723	291	166	276	k__Bacteria;p__Bacteroidetes;c__Bacteroidia;o__Bacteroidales;f__Rikenellaceae;g__Alistipes;
Alloprevotella	179	7	527	7	17	11	3	8	65	7	10	0	28	16	9	3	109	14	25	30	5	1013	3	28	61	5	88	61	37	224	38	22	k__Bacteria;p__Bacteroidetes;c__Bacteroidia;o__Bacteroidales;f__Prevotellaceae;g__Alloprevotella;
Cetobacterium	0	0	0	0	0	6	0	0	4	7	5	100	4	2	54	9	57	42	48	943	85	25	35	81	0	0	1	0	0	9	0	0	k__Bacteria;p__Fusobacteria;c__Fusobacteriia;o__Fusobacteriales;f__Fusobacteriaceae;g__Cetobacterium;
Sphingobacterium	937	793	104	116	49	815	78	46	7	126	49	70	43	43	50	21	47	404	48	294	23	34	12	55	5	50	84	10	38	28	19	7	k__Bacteria;p__Bacteroidetes;c__Sphingobacteriia;o__Sphingobacteriales;f__Sphingobacteriaceae;g__Sphingobacterium;
Bifidobacterium	1	6	59	19	8	6	15	2	1	1	15	1	3	2	5	1	2	2	9	0	3	12	0	5	38	18	198	933	32	58	21	25	k__Bacteria;p__Actinobacteria;c__unidentified_Actinobacteria;o__Bifidobacteriales;f__Bifidobacteriaceae;g__Bifidobacterium;
Ruminiclostridium	647	156	511	918	215	369	151	71	288	106	45	50	177	65	64	44	366	133	42	107	159	570	241	148	261	78	145	887	646	252	114	87	k__Bacteria;p__Firmicutes;c__Clostridia;o__Clostridiales;f__Ruminococcaceae;g__Ruminiclostridium;
Anaerotruncus	296	236	402	732	116	101	90	230	890	325	258	240	443	188	163	254	513	220	214	729	239	599	206	315	450	123	343	760	628	586	238	191	k__Bacteria;p__Firmicutes;c__Clostridia;o__Clostridiales;f__Ruminococcaceae;g__Anaerotruncus;
Pantoea	828	75	13	25	12	13	13	29	2	141	9	0	10	9	5	2	1	43	4	0	1	78	5	3	2	44	6	3	0	0	88	17	k__Bacteria;p__Proteobacteria;c__Gammaproteobacteria;o__Enterobacteriales;f__Enterobacteriaceae;g__Pantoea;
Acinetobacter	53	60	132	135	18	148	100	29	39	77	37	769	102	38	52	59	20	26	21	340	18	14	37	24	20	71	56	20	22	40	324	41	k__Bacteria;p__Proteobacteria;c__Gammaproteobacteria;o__Pseudomonadales;f__Moraxellaceae;g__Acinetobacter;
Ruminococcaceae_UCG-002	113	174	78	100	33	43	20	761	26	316	127	6	41	29	13	217	33	78	360	16	54	26	18	314	2	46	62	3	1	0	2	124	k__Bacteria;p__Firmicutes;c__Clostridia;o__Clostridiales;f__Ruminococcaceae;g__Ruminococcaceae_UCG-002;
Parabacteroides	232	338	275	208	155	73	37	66	498	117	87	46	212	70	47	117	257	162	63	194	91	588	114	167	472	54	308	560	752	420	141	98	k__Bacteria;p__Bacteroidetes;c__Bacteroidia;o__Bacteroidales;f__Porphyromonadaceae;g__Parabacteroides;
Turicibacter	747	85	45	38	18	383	117	148	24	295	74	11	18	15	38	122	37	97	90	4	15	4	165	79	20	57	226	162	26	19	349	70	k__Bacteria;p__Firmicutes;c__Erysipelotrichia;o__Erysipelotrichales;f__Erysipelotrichaceae;g__Turicibacter;
Knoellia	729	81	38	19	6	229	39	29	1	45	6	1	2	2	14	2	3	42	4	56	13	1	11	43	4	24	1	3	1	7	184	7	k__Bacteria;p__Actinobacteria;c__unidentified_Actinobacteria;o__Micrococcales;f__Intrasporangiaceae;g__Knoellia;
Sutterella	199	83	162	36	108	104	81	37	727	153	86	62	107	105	109	85	465	237	96	239	84	713	276	127	317	66	79	208	278	397	481	61	k__Bacteria;p__Proteobacteria;c__Betaproteobacteria;o__Burkholderiales;f__Alcaligenaceae;g__Sutterella;
Devosia	189	454	390	77	168	692	35	64	11	58	42	5	16	22	151	13	12	161	46	23	28	34	55	20	23	32	111	80	54	82	151	31	k__Bacteria;p__Proteobacteria;c__Alphaproteobacteria;o__Rhizobiales;f__Hyphomicrobiaceae;g__Devosia;
Campylobacter	16	6	2	69	49	8	0	13	48	118	58	22	369	691	96	61	81	121	23	6	55	167	6	31	42	25	141	51	473	250	20	104	k__Bacteria;p__Proteobacteria;c__Epsilonproteobacteria;o__Campylobacterales;f__Campylobacteraceae;g__Campylobacter;
Acetitomaculum	24	3	6	131	0	3	2	31	10	119	19	7	133	6	12	18	52	65	86	33	665	40	45	126	5	20	6	0	84	0	1	6	k__Bacteria;p__Firmicutes;c__Clostridia;o__Clostridiales;f__Lachnospiraceae;g__Acetitomaculum;
Erysipelatoclostridium	144	40	221	233	135	8	661	42	294	48	43	26	95	76	39	119	209	53	47	484	35	156	178	117	70	17	29	448	198	29	247	22	k__Bacteria;p__Firmicutes;c__Erysipelotrichia;o__Erysipelotrichales;f__Erysipelotrichaceae;g__Erysipelatoclostridium;
Saccharofermentans	16	183	12	133	2	4	4	106	1	22	23	4	129	3	2	22	62	75	105	40	656	30	38	158	1	3	8	1	80	1	1	17	k__Bacteria;p__Firmicutes;c__Clostridia;o__Clostridiales;f__Ruminococcaceae;g__Saccharofermentans;
Phascolarctobacterium	477	235	613	520	109	69	125	261	267	122	53	11	94	55	52	64	258	227	89	191	70	654	120	204	217	54	192	549	387	516	354	93	k__Bacteria;p__Firmicutes;c__Negativicutes;o__Selenomonadales;f__Acidaminococcaceae;g__Phascolarctobacterium;
Synergistes	32	230	84	312	61	21	232	26	208	29	25	14	68	27	36	35	303	117	70	510	91	480	107	199	158	41	180	632	511	353	423	57	k__Bacteria;p__Synergistetes;c__Synergistia;o__Synergistales;f__Synergistaceae;g__Synergistes;
Pseudomonas	621	28	120	43	22	424	14	55	1	64	10	3	9	34	46	34	10	46	8	5	14	11	8	203	3	62	6	6	5	15	69	17	k__Bacteria;p__Proteobacteria;c__Gammaproteobacteria;o__Pseudomonadales;f__Pseudomonadaceae;g__Pseudomonas;
unidentified_Saccharibacteria	2	3	39	15	11	1	0	4	0	0	3	0	1	0	0	0	1	1	0	0	1	1	1	0	15	9	34	612	20	10	3	11	k__Bacteria;p__Saccharibacteria;c__unidentified_Saccharibacteria;o__unidentified_Saccharibacteria;f__unidentified_Saccharibacteria;g__unidentified_Saccharibacteria;
Ruminiclostridium_1	103	285	60	89	32	39	30	610	49	409	149	32	80	63	52	508	24	93	220	14	26	22	27	343	4	48	77	4	2	2	2	156	k__Bacteria;p__Firmicutes;c__Clostridia;o__Clostridiales;f__Ruminococcaceae;g__Ruminiclostridium_1;
Stenotrophomonas	315	69	28	26	22	64	45	37	27	112	40	241	76	30	102	97	5	39	9	23	11	7	53	69	30	136	31	18	23	16	608	27	k__Bacteria;p__Proteobacteria;c__Gammaproteobacteria;o__Xanthomonadales;f__Xanthomonadaceae;g__Stenotrophomonas;
Eisenbergiella	93	223	231	598	110	99	55	57	227	98	83	167	160	84	91	43	197	114	81	376	154	388	172	83	243	82	168	454	330	319	221	96	k__Bacteria;p__Firmicutes;c__Clostridia;o__Clostridiales;f__Lachnospiraceae;g__Eisenbergiella;
unidentified_Chloroplast	96	15	178	39	11	234	16	23	31	51	12	113	254	34	41	14	70	58	11	155	11	5	54	78	19	307	58	31	16	40	595	20	k__Bacteria;p__Cyanobacteria;c__Chloroplast;o__unidentified_Chloroplast;f__unidentified_Chloroplast;g__unidentified_Chloroplast;
Rothia	36	23	171	19	32	6	586	20	2	52	19	117	12	16	1	10	9	208	35	9	34	12	49	90	5	42	185	96	16	2	18	50	k__Bacteria;p__Actinobacteria;c__unidentified_Actinobacteria;o__Micrococcales;f__Micrococcaceae;g__Rothia;
Microbacterium	406	108	502	163	35	582	37	43	6	63	13	3	91	44	42	34	2	61	11	120	36	9	9	29	7	28	55	21	92	46	21	65	k__Bacteria;p__Actinobacteria;c__unidentified_Actinobacteria;o__Micrococcales;f__Microbacteriaceae;g__Microbacterium;
Ruminococcus_1	190	140	286	77	27	27	31	257	39	130	78	67	53	29	22	212	117	87	189	577	90	52	46	276	31	26	52	38	35	30	8	84	k__Bacteria;p__Firmicutes;c__Clostridia;o__Clostridiales;f__Ruminococcaceae;g__Ruminococcus_1;
Corynebacterium_1	397	489	48	45	12	573	42	21	25	144	77	6	207	36	70	66	9	24	12	3	14	3	9	35	2	19	32	18	16	49	139	4	k__Bacteria;p__Actinobacteria;c__unidentified_Actinobacteria;o__Corynebacteriales;f__Corynebacteriaceae;g__Corynebacterium_1;
Rahnella	4	2	0	44	0	0	0	1	14	108	40	22	539	30	25	49	0	3	1	1	33	0	1	2	0	4	1	0	33	1	5	1	k__Bacteria;p__Proteobacteria;c__Gammaproteobacteria;o__Enterobacteriales;f__Enterobacteriaceae;g__Rahnella;
Coprococcus_1	185	235	267	136	117	57	47	70	459	173	126	87	181	131	128	167	347	195	134	497	263	518	241	216	298	84	256	296	316	352	95	115	k__Bacteria;p__Firmicutes;c__Clostridia;o__Clostridiales;f__Lachnospiraceae;g__Coprococcus_1;
Lachnospiraceae_UCG-010	35	27	13	36	8	10	6	108	43	21	28	33	11	5	10	50	62	26	71	513	34	16	11	89	30	8	29	32	31	18	1	25	k__Bacteria;p__Firmicutes;c__Clostridia;o__Clostridiales;f__Lachnospiraceae;g__Lachnospiraceae_UCG-010;
Ruminococcaceae_UCG-009	148	511	184	92	26	42	23	391	73	319	130	14	44	30	44	143	127	215	239	81	58	87	107	219	69	181	113	115	76	61	29	135	k__Bacteria;p__Firmicutes;c__Clostridia;o__Clostridiales;f__Ruminococcaceae;g__Ruminococcaceae_UCG-009;
Treponema_2	23	223	6	11	1	4	4	374	4	495	128	2	16	6	9	107	4	29	466	4	7	8	2	48	0	6	28	0	0	0	0	12	k__Bacteria;p__Spirochaetes;c__unidentified_Spirochaetes;o__Spirochaetales;f__Spirochaetaceae;g__Treponema_2;
Succinatimonas	23	152	92	33	35	21	32	18	80	28	18	16	39	33	42	10	40	87	25	266	44	360	52	29	105	35	32	84	171	224	495	31	k__Bacteria;p__Proteobacteria;c__Gammaproteobacteria;o__Aeromonadales;f__Succinivibrionaceae;g__Succinatimonas;
Rubrobacter	29	16	406	100	1	493	4	14	12	12	5	366	38	5	19	11	66	2	3	15	3	0	14	50	4	2	2	51	1	9	0	3	k__Bacteria;p__Actinobacteria;c__Rubrobacteria;o__Rubrobacterales;f__Rubrobacteriaceae;g__Rubrobacter;
Belnapia	5	3	0	6	1	490	3	5	0	0	0	0	0	0	18	0	0	0	0	0	0	0	0	0	0	0	0	0	0	16	0	0	k__Bacteria;p__Proteobacteria;c__Alphaproteobacteria;o__Rhodospirillales;f__Acetobacteraceae;g__Belnapia;
Comamonas	8	64	5	8	2	483	9	6	6	1	5	0	1	0	32	1	2	8	8	2	5	2	7	2	3	0	18	2	2	15	54	1	k__Bacteria;p__Proteobacteria;c__Betaproteobacteria;o__Burkholderiales;f__Comamonadaceae;g__Comamonas;
Marinomonas	0	1	0	0	0	1	0	38	24	74	64	17	49	24	57	478	0	0	0	0	1	1	0	56	1	0	1	0	0	1	0	53	k__Bacteria;p__Proteobacteria;c__Gammaproteobacteria;o__Oceanospirillales;f__Oceanospirillaceae;g__Marinomonas;
Lactococcus	10	16	476	5	2	4	4	25	3	94	6	1	5	0	3	13	0	11	0	0	1	0	0	3	0	3	0	15	0	0	0	2	k__Bacteria;p__Firmicutes;c__Bacilli;o__Lactobacillales;f__Streptococcaceae;g__Lactococcus;
Luteimonas	43	130	45	29	22	474	13	24	10	16	18	31	23	11	48	3	4	28	11	28	10	4	60	8	4	5	27	4	4	27	88	7	k__Bacteria;p__Proteobacteria;c__Gammaproteobacteria;o__Xanthomonadales;f__Xanthomonadaceae;g__Luteimonas;
Prevotellaceae_UCG-004	28	73	21	11	14	467	6	220	22	159	40	8	6	10	20	132	18	24	141	210	8	7	5	71	1	8	34	0	0	20	0	29	k__Bacteria;p__Bacteroidetes;c__Bacteroidia;o__Bacteroidales;f__Prevotellaceae;g__Prevotellaceae_UCG-004;
Myroides	135	146	53	33	13	466	7	12	0	10	12	8	11	4	36	43	5	18	7	30	3	2	1	6	0	1	4	0	0	6	0	2	k__Bacteria;p__Bacteroidetes;c__Flavobacteriia;o__Flavobacteriales;f__Flavobacteriaceae;g__Myroides;
Senegalimassilia	0	3	0	56	0	2	1	5	0	0	7	0	55	0	2	1	12	27	65	12	465	10	15	47	0	2	6	0	45	0	2	1	k__Bacteria;p__Actinobacteria;c__Coriobacteriia;o__Coriobacteriales;f__Coriobacteriaceae;g__Senegalimassilia;
Prevotella_9	465	7	4	3	4	3	4	21	6	22	4	8	1	3	3	82	1	19	8	0	1	1	0	30	0	9	1	0	0	0	10	3	k__Bacteria;p__Bacteroidetes;c__Bacteroidia;o__Bacteroidales;f__Prevotellaceae;g__Prevotella_9;
Veillonella	160	23	110	30	38	461	43	28	158	27	26	57	24	7	31	14	23	23	14	2	12	3	2	14	19	13	110	241	31	95	9	29	k__Bacteria;p__Firmicutes;c__Negativicutes;o__Selenomonadales;f__Veillonellaceae;g__Veillonella;
Sphingomonas	83	112	96	430	13	280	13	36	11	58	40	459	60	33	54	22	0	21	16	78	38	26	6	14	5	55	80	19	46	10	1	13	k__Bacteria;p__Proteobacteria;c__Alphaproteobacteria;o__Sphingomonadales;f__Sphingomonadaceae;g__Sphingomonas;
Mycobacterium	0	33	0	1	0	0	0	0	6	19	11	455	18	8	6	5	0	0	1	13	3	1	0	1	1	0	16	1	1	0	0	1	k__Bacteria;p__Actinobacteria;c__unidentified_Actinobacteria;o__Corynebacteriales;f__Mycobacteriaceae;g__Mycobacterium;
Faecalicoccus	46	14	442	70	64	22	78	16	16	28	18	324	22	32	22	7	8	113	8	22	13	23	14	10	7	15	43	182	21	2	65	14	k__Bacteria;p__Firmicutes;c__Erysipelotrichia;o__Erysipelotrichales;f__Erysipelotrichaceae;g__Faecalicoccus;
Marvinbryantia	7	7	20	142	15	3	23	10	6	1	1	7	96	10	2	4	66	53	48	132	426	72	54	103	10	7	11	92	74	11	21	9	k__Bacteria;p__Firmicutes;c__Clostridia;o__Clostridiales;f__Lachnospiraceae;g__Marvinbryantia;
Flavonifractor	262	129	89	423	94	26	22	48	169	82	33	58	97	75	39	65	236	179	68	300	108	352	156	170	166	63	54	145	159	80	74	58	k__Bacteria;p__Firmicutes;c__Clostridia;o__Clostridiales;f__Ruminococcaceae;g__Flavonifractor;
Hyphomicrobium	17	43	66	16	6	386	3	11	2	13	19	28	5	22	70	8	7	36	21	418	17	18	12	20	1	5	12	3	3	25	0	1	k__Bacteria;p__Proteobacteria;c__Alphaproteobacteria;o__Rhizobiales;f__Hyphomicrobiaceae;g__Hyphomicrobium;
Eubacterium_hallii_group	16	72	51	86	75	8	415	29	44	16	16	12	117	16	10	6	59	68	45	207	243	209	154	94	40	17	60	235	201	60	265	40	k__Bacteria;p__Firmicutes;c__Clostridia;o__Clostridiales;f__Lachnospiraceae;g__Eubacterium_hallii_group;
Propionibacterium	55	20	334	32	6	85	136	27	33	102	237	366	284	20	25	114	13	10	11	11	26	3	104	30	15	212	29	37	42	27	414	23	k__Bacteria;p__Actinobacteria;c__unidentified_Actinobacteria;o__Propionibacteriales;f__Propionibacteriaceae;g__Propionibacterium;
Bacillus	409	94	177	303	190	178	164	36	6	79	27	32	179	31	14	31	34	132	26	165	39	22	79	31	10	27	103	80	23	9	100	35	k__Bacteria;p__Firmicutes;c__Bacilli;o__Bacillales;f__Bacillaceae;g__Bacillus;
Parvimonas	14	13	15	403	8	13	6	26	0	0	1	0	18	0	0	1	0	1	0	0	24	1	0	4	2	0	0	0	23	0	2	20	k__Bacteria;p__Firmicutes;c__Clostridia;o__Clostridiales;f__Family_XI;g__Parvimonas;
Elusimicrobium	21	9	40	11	18	82	8	20	399	130	60	25	67	41	69	72	161	61	30	209	31	237	40	62	91	27	27	69	20	220	140	22	k__Bacteria;p__Elusimicrobia;c__unidentified_Elusimicrobia;o__Elusimicrobiales;f__Elusimicrobiaceae;g__Elusimicrobium;
Eubacterium_nodatum_group	6	6	2	82	3	2	0	8	1	3	10	0	76	1	2	8	31	44	59	26	397	24	30	67	1	1	5	1	58	1	2	5	k__Bacteria;p__Firmicutes;c__Clostridia;o__Clostridiales;f__Family_XIII;g__Eubacterium_nodatum_group;
Streptococcus	79	26	381	31	30	54	14	71	13	14	115	13	45	15	10	14	5	8	14	93	22	6	26	95	7	4	56	27	9	11	211	6	k__Bacteria;p__Firmicutes;c__Bacilli;o__Lactobacillales;f__Streptococcaceae;g__Streptococcus;
Lachnospiraceae_UCG-002	2	1	0	73	0	0	7	1	1	1	3	1	67	0	1	0	44	27	38	26	376	12	32	74	6	2	3	23	42	2	2	3	k__Bacteria;p__Firmicutes;c__Clostridia;o__Clostridiales;f__Lachnospiraceae;g__Lachnospiraceae_UCG-002;
Thermomonas	0	14	1	0	0	1	1	1	5	11	375	1	11	14	5	14	0	0	16	0	0	0	2	0	0	1	8	0	0	0	14	1	k__Bacteria;p__Proteobacteria;c__Gammaproteobacteria;o__Xanthomonadales;f__Xanthomonadaceae;g__Thermomonas;
Dialister	5	11	364	12	2	14	334	15	2	8	2	2	2	2	127	5	0	1	0	0	0	0	8	1	0	0	0	17	0	1	7	0	k__Bacteria;p__Firmicutes;c__Negativicutes;o__Selenomonadales;f__Veillonellaceae;g__Dialister;
Peptoclostridium	108	124	31	53	12	22	12	304	1	24	31	1	4	0	4	115	21	35	115	10	26	9	17	361	1	10	26	2	0	0	1	93	k__Bacteria;p__Firmicutes;c__Clostridia;o__Clostridiales;f__Peptostreptococcaceae;g__Peptoclostridium;
Barnesiella	3	69	129	10	53	80	5	3	214	19	13	4	15	24	19	17	137	55	12	133	7	358	32	28	121	16	39	71	206	220	84	16	k__Bacteria;p__Bacteroidetes;c__Bacteroidia;o__Bacteroidales;f__Porphyromonadaceae;g__Barnesiella;
Asticcacaulis	258	66	18	357	8	97	10	26	1	31	2	2	26	2	7	2	33	65	10	100	16	5	7	15	5	10	4	0	27	4	16	2	k__Bacteria;p__Proteobacteria;c__Alphaproteobacteria;o__Caulobacterales;f__Caulobacteraceae;g__Asticcacaulis;
Oscillospira	346	57	141	217	33	29	23	44	182	144	64	28	148	33	32	52	188	210	57	260	134	135	258	152	123	76	72	267	327	71	118	93	k__Bacteria;p__Firmicutes;c__Clostridia;o__Clostridiales;f__Ruminococcaceae;g__Oscillospira;
Sphaerochaeta	11	6	40	4	0	1	7	39	33	41	4	1	0	4	2	27	342	121	36	11	12	32	61	40	19	6	29	3	2	3	75	5	k__Bacteria;p__Spirochaetes;c__unidentified_Spirochaetes;o__Spirochaetales;f__Spirochaetaceae;g__Sphaerochaeta;
Oscillibacter	46	201	44	224	27	87	17	333	50	57	91	3	22	11	13	96	85	67	255	50	41	84	49	214	26	13	61	35	35	31	25	69	k__Bacteria;p__Firmicutes;c__Clostridia;o__Clostridiales;f__Ruminococcaceae;g__Oscillibacter;
Anaerofilum	2	108	7	13	72	4	5	7	333	52	50	24	46	42	17	34	99	11	11	56	10	59	59	16	60	4	57	114	48	37	4	9	k__Bacteria;p__Firmicutes;c__Clostridia;o__Clostridiales;f__Ruminococcaceae;g__Anaerofilum;
Psychrobacter	332	41	114	50	18	17	8	58	3	151	1	20	3	4	3	9	6	87	7	270	9	8	6	22	2	63	0	14	0	0	0	3	k__Bacteria;p__Proteobacteria;c__Gammaproteobacteria;o__Pseudomonadales;f__Moraxellaceae;g__Psychrobacter;
Pseudobutyrivibrio	35	323	126	64	8	25	13	165	34	28	53	10	42	16	113	59	29	19	125	10	96	30	31	331	5	0	47	3	16	11	7	42	k__Bacteria;p__Firmicutes;c__Clostridia;o__Clostridiales;f__Lachnospiraceae;g__Pseudobutyrivibrio;
Mogibacterium	1	9	3	85	0	1	4	12	0	1	14	1	57	0	1	2	39	45	60	26	326	24	34	57	0	2	10	1	40	0	1	2	k__Bacteria;p__Firmicutes;c__Clostridia;o__Clostridiales;f__Family_XIII;g__Mogibacterium;
Sphingopyxis	162	88	15	35	46	324	10	27	10	34	40	114	44	18	41	29	0	28	12	15	19	7	0	6	5	34	70	37	53	37	5	6	k__Bacteria;p__Proteobacteria;c__Alphaproteobacteria;o__Sphingomonadales;f__Sphingomonadaceae;g__Sphingopyxis;
Anaerococcus	321	18	14	21	3	8	5	20	0	50	0	0	0	0	1	0	1	31	0	0	1	1	33	2	0	15	0	0	0	1	3	0	k__Bacteria;p__Firmicutes;c__Clostridia;o__Clostridiales;f__Family_XI;g__Anaerococcus;
Ruminococcus_gauvreauii_group	5	3	2	61	4	1	7	50	4	1	4	3	58	1	2	26	25	29	45	30	317	19	32	176	1	3	4	0	40	0	1	20	k__Bacteria;p__Firmicutes;c__Clostridia;o__Clostridiales;f__Lachnospiraceae;g__Ruminococcus_gauvreauii_group;
Coriobacteriaceae_UCG-002	4	1	314	4	0	0	2	5	0	1	1	0	0	0	0	0	0	0	0	1	1	0	0	0	3	0	0	7	0	0	0	1	k__Bacteria;p__Actinobacteria;c__Coriobacteriia;o__Coriobacteriales;f__Coriobacteriaceae;g__Coriobacteriaceae_UCG-002;
Mucispirillum	137	114	10	13	48	31	2	27	28	24	14	10	65	28	15	20	37	58	13	313	11	269	13	51	166	22	61	62	155	172	62	23	k__Bacteria;p__Deferribacteres;c__unidentified_Deferribacteres;o__Deferribacterales;f__Deferribacteraceae;g__Mucispirillum;
Aquicella	0	0	0	0	1	0	0	1	5	11	10	302	12	6	5	6	0	0	1	9	0	0	0	1	0	0	0	0	0	0	0	2	k__Bacteria;p__Proteobacteria;c__Gammaproteobacteria;o__Legionellales;f__Coxiellaceae;g__Aquicella;
Simplicispira	287	6	5	9	6	1	1	8	0	28	0	0	0	1	0	1	0	18	0	0	0	0	1	0	0	15	0	1	0	1	11	0	k__Bacteria;p__Proteobacteria;c__Betaproteobacteria;o__Burkholderiales;f__Comamonadaceae;g__Simplicispira;
Fastidiosipila	0	18	0	0	0	0	0	0	3	9	287	2	5	4	5	5	0	1	8	1	1	0	0	0	0	0	14	0	0	0	0	0	k__Bacteria;p__Firmicutes;c__Clostridia;o__Clostridiales;f__Ruminococcaceae;g__Fastidiosipila;
Allobaculum	0	0	0	17	1	82	5	6	7	14	13	1	278	9	5	72	0	0	1	1	10	0	9	19	3	5	4	0	8	2	136	13	k__Bacteria;p__Firmicutes;c__Erysipelotrichia;o__Erysipelotrichales;f__Erysipelotrichaceae;g__Allobaculum;
Solobacterium	1	1	36	31	0	1	1	3	0	2	1	0	32	0	0	0	19	10	25	4	277	9	14	19	0	0	0	2	26	0	0	0	k__Bacteria;p__Firmicutes;c__Erysipelotrichia;o__Erysipelotrichales;f__Erysipelotrichaceae;g__Solobacterium;
ZD0417_marine_group	0	0	0	0	0	26	0	0	9	8	3	1	8	12	276	14	0	0	0	0	0	0	0	0	0	0	0	0	0	14	0	0	k__Bacteria;p__Proteobacteria;c__Gammaproteobacteria;o__Salinisphaerales;f__Salinisphaeraceae;g__ZD0417_marine_group;
Arthrobacter	15	77	198	272	1	29	14	10	15	24	4	0	7	3	7	6	2	31	6	40	10	1	1	16	2	18	4	15	5	51	4	0	k__Bacteria;p__Actinobacteria;c__unidentified_Actinobacteria;o__Micrococcales;f__Micrococcaceae;g__Arthrobacter;
Ensifer	16	70	139	20	6	272	19	35	16	30	24	1	13	11	24	168	138	46	26	7	14	14	21	59	27	13	35	50	7	6	152	38	k__Bacteria;p__Proteobacteria;c__Alphaproteobacteria;o__Rhizobiales;f__Rhizobiaceae;g__Ensifer;
Prevotellaceae_Ga6A1_group	126	106	164	46	161	46	28	102	35	95	10	12	20	111	49	22	264	185	74	70	39	247	96	128	139	67	38	58	27	162	164	57	k__Bacteria;p__Bacteroidetes;c__Bacteroidia;o__Bacteroidales;f__Prevotellaceae;g__Prevotellaceae_Ga6A1_group;
Leptotrichia	9	3	259	1	1	1	0	12	1	24	6	0	1	0	0	0	0	23	4	0	1	0	0	0	9	254	136	9	8	5	1	5	k__Bacteria;p__Fusobacteria;c__Fusobacteriia;o__Fusobacteriales;f__Leptotrichiaceae;g__Leptotrichia;
Methanosphaera	0	0	0	1	0	0	0	2	0	0	0	0	2	0	0	0	0	0	2	0	258	1	0	0	0	0	0	0	1	0	0	0	k__Archaea;p__Euryarchaeota;c__Methanobacteria;o__Methanobacteriales;f__Methanobacteriaceae;g__Methanosphaera;
Ruminococcaceae_UCG-004	176	257	119	170	37	76	31	141	75	51	53	15	66	37	25	81	126	65	101	47	109	116	38	157	85	29	56	121	175	65	45	49	k__Bacteria;p__Firmicutes;c__Clostridia;o__Clostridiales;f__Ruminococcaceae;g__Ruminococcaceae_UCG-004;
Candidatus_Microthrix	184	73	8	18	2	251	5	5	0	28	9	0	38	4	17	2	1	30	3	2	13	2	2	19	4	7	10	13	50	8	43	4	k__Bacteria;p__Actinobacteria;c__Acidimicrobiia;o__Acidimicrobiales;f__unidentified_Acidimicrobiales;g__Candidatus_Microthrix;
Paracocccus	250	23	36	31	5	149	12	10	8	49	25	122	89	56	14	14	0	11	8	1	12	59	2	7	5	36	93	6	11	5	25	3	k__Bacteria;p__Proteobacteria;c__Alphaproteobacteria;o__Rhodobacterales;f__Rhodobacteraceae;g__Paracocccus;
Calidifontibacter	248	3	23	4	1	4	2	7	1	10	0	0	0	0	0	1	2	11	1	0	2	0	2	9	2	9	4	12	1	2	90	1	k__Bacteria;p__Actinobacteria;c__unidentified_Actinobacteria;o__Micrococcales;f__Dermacoccaceae;g__Calidifontibacter;
Pelagibacterium	23	247	107	27	41	36	6	12	4	5	23	0	3	6	6	0	0	16	15	0	3	7	2	2	7	6	46	19	14	3	1	5	k__Bacteria;p__Proteobacteria;c__Alphaproteobacteria;o__Rhizobiales;f__Hyphomicrobiaceae;g__Pelagibacterium;
Methylobacterium	43	3	3	66	13	1	102	7	30	57	12	1	18	6	3	8	244	27	16	7	40	12	9	17	39	96	38	4	78	0	49	32	k__Bacteria;p__Proteobacteria;c__Alphaproteobacteria;o__Rhizobiales;f__Methylobacteriaceae;g__Methylobacterium;
Cloacibacterium	0	5	0	1	0	0	0	0	5	11	243	2	10	5	4	6	0	0	3	0	0	14	1	0	0	0	6	0	0	0	2	0	k__Bacteria;p__Bacteroidetes;c__Flavobacteriia;o__Flavobacteriales;f__Flavobacteriaceae;g__Cloacibacterium;
Odoribacter	1	12	10	4	13	1	1	15	61	3	9	1	2	7	1	9	178	16	21	82	3	242	5	51	42	5	5	28	19	43	56	7	k__Bacteria;p__Bacteroidetes;c__Bacteroidia;o__Bacteroidales;f__Porphyromonadaceae;g__Odoribacter;
Collinsella	114	18	32	16	9	25	241	15	17	10	3	1	18	7	4	7	1	23	1	32	11	70	10	13	3	5	6	11	65	42	91	10	k__Bacteria;p__Actinobacteria;c__Coriobacteriia;o__Coriobacteriales;f__Coriobacteriaceae;g__Collinsella;
Chryseobacterium	235	68	17	40	1	112	4	11	6	24	6	0	5	0	10	1	6	69	7	16	4	0	51	5	2	12	2	0	3	1	1	1	k__Bacteria;p__Bacteroidetes;c__Flavobacteriia;o__Flavobacteriales;f__Flavobacteriaceae;g__Chryseobacterium;
unidentified_Erysipelotrichaceae	151	29	34	6	3	5	0	4	18	16	8	0	3	7	5	3	234	55	11	23	11	53	21	15	38	14	38	94	46	26	125	16	k__Bacteria;p__Firmicutes;c__Erysipelotrichia;o__Erysipelotrichales;f__Erysipelotrichaceae;g__unidentified_Erysipelotrichaceae;
unidentified_Mollicutes_RF9	20	18	45	22	7	3	229	8	38	12	9	1	10	3	1	16	16	26	5	41	4	51	23	7	5	8	9	90	13	16	5	6	k__Bacteria;p__Tenericutes;c__Mollicutes;o__Mollicutes_RF9;f__unidentified_Mollicutes_RF9;g__unidentified_Mollicutes_RF9;
Trichococcus	134	229	21	131	17	56	52	12	5	31	17	2	55	3	3	7	2	60	22	87	15	6	9	7	5	10	26	66	23	2	9	27	k__Bacteria;p__Firmicutes;c__Bacilli;o__Lactobacillales;f__Carnobacteriaceae;g__Trichococcus;
Sporosarcina	5	30	1	7	1	227	1	5	0	0	2	0	0	0	13	1	0	0	0	0	0	0	0	0	0	0	0	5	1	9	1	3	k__Bacteria;p__Firmicutes;c__Bacilli;o__Bacillales;f__Planococcaceae;g__Sporosarcina;
Peptococcus	18	27	149	20	46	9	164	29	65	18	13	9	18	16	3	12	32	53	17	210	23	129	15	37	38	15	30	223	93	31	18	13	k__Bacteria;p__Firmicutes;c__Clostridia;o__Clostridiales;f__Peptococcaceae;g__Peptococcus;
Candidatus_Soleaferrea	23	63	22	35	8	8	11	222	3	4	27	0	4	15	1	65	10	17	119	9	19	17	6	181	0	1	42	0	8	1	0	53	k__Bacteria;p__Firmicutes;c__Clostridia;o__Clostridiales;f__Ruminococcaceae;g__Candidatus_Soleaferrea;
Nocardioides	5	2	5	39	2	218	87	4	3	0	1	0	1	0	7	1	29	3	1	4	5	1	5	13	4	1	0	1	4	3	15	1	k__Bacteria;p__Actinobacteria;c__unidentified_Actinobacteria;o__Propionibacteriales;f__Nocardioidaceae;g__Nocardioides;
Mycoplasma	4	49	5	4	1	2	0	4	5	12	59	2	6	2	5	15	0	0	83	0	2	0	5	5	31	20	218	22	26	17	24	23	k__Bacteria;p__Tenericutes;c__Mollicutes;o__Mycoplasmatales;f__Mycoplasmataceae;g__Mycoplasma;
Lachnospiraceae_NK4A136_group	10	18	212	17	4	7	4	35	30	25	19	4	7	1	3	18	7	0	22	4	5	0	0	41	4	2	8	24	0	0	1	6	k__Bacteria;p__Firmicutes;c__Clostridia;o__Clostridiales;f__Lachnospiraceae;g__Lachnospiraceae_NK4A136_group;
Massilia	5	33	208	6	1	1	0	6	0	2	4	2	8	2	0	1	1	6	1	2	3	0	0	6	0	1	21	13	4	1	0	0	k__Bacteria;p__Proteobacteria;c__Betaproteobacteria;o__Burkholderiales;f__Oxalobacteraceae;g__Massilia;
Fusicatenibacter	2	12	2	8	3	5	7	51	5	1	2	0	1	0	1	9	42	7	22	5	15	3	42	28	14	1	8	6	6	4	207	15	k__Bacteria;p__Firmicutes;c__Clostridia;o__Clostridiales;f__Lachnospiraceae;g__Fusicatenibacter;
Truepera	204	73	58	6	3	189	81	10	0	24	6	1	3	0	6	3	3	40	7	40	1	10	13	14	3	11	3	63	36	7	136	2	k__Bacteria;p__Deinococcus-Thermus;c__Deinococci;o__Deinococcales;f__Trueperaceae;g__Truepera;
dgA-11_gut_group	26	133	8	15	8	15	6	186	16	101	29	2	9	18	5	194	8	12	90	2	3	4	0	71	0	2	15	0	0	0	0	29	k__Bacteria;p__Bacteroidetes;c__Bacteroidia;o__Bacteroidales;f__Rikenellaceae;g__dgA-11_gut_group;
Slackia	5	8	2	95	0	110	192	4	14	11	9	164	7	1	4	2	28	6	4	4	4	4	3	5	5	2	51	3	26	4	4	1	k__Bacteria;p__Actinobacteria;c__Coriobacteriia;o__Coriobacteriales;f__Coriobacteriaceae;g__Slackia;
Family_XIII_UCG-001	20	51	28	52	4	4	3	47	88	139	35	9	58	11	13	47	35	47	22	8	190	12	10	48	33	17	29	119	56	5	8	22	k__Bacteria;p__Firmicutes;c__Clostridia;o__Clostridiales;f__Family_XIII;g__Family_XIII_UCG-001;
Delftia	23	21	188	9	5	15	0	7	12	14	15	4	69	24	33	12	0	8	4	0	11	2	7	3	1	2	8	39	7	17	4	15	k__Bacteria;p__Proteobacteria;c__Betaproteobacteria;o__Burkholderiales;f__Comamonadaceae;g__Delftia;
Bosea	187	3	4	4	1	2	6	4	0	23	0	3	2	1	0	0	4	61	2	120	5	4	7	5	2	11	2	8	12	0	96	6	k__Bacteria;p__Proteobacteria;c__Alphaproteobacteria;o__Rhizobiales;f__Bradyrhizobiaceae;g__Bosea;
Jeotgalicoccus	5	1	0	186	1	0	3	4	0	4	1	0	64	0	1	1	0	0	0	0	10	0	1	0	0	0	0	0	8	0	28	0	k__Bacteria;p__Firmicutes;c__Bacilli;o__Bacillales;f__Staphylococcaceae;g__Jeotgalicoccus;
Phenylobacterium	3	6	1	3	3	185	1	3	1	7	145	1	1	4	12	4	0	0	2	0	0	0	0	0	0	0	6	0	0	5	0	0	k__Bacteria;p__Proteobacteria;c__Alphaproteobacteria;o__Caulobacterales;f__Caulobacteraceae;g__Phenylobacterium;
Papillibacter	6	24	183	9	2	7	15	56	12	2	14	1	0	2	2	10	17	9	53	6	11	12	10	23	12	0	8	38	6	0	1	7	k__Bacteria;p__Firmicutes;c__Clostridia;o__Clostridiales;f__Ruminococcaceae;g__Papillibacter;
Fictibacillus	4	7	2	180	1	2	1	1	0	0	0	0	8	0	0	0	0	0	0	0	4	0	0	0	0	0	0	0	3	0	0	0	k__Bacteria;p__Firmicutes;c__Bacilli;o__Bacillales;f__Bacillaceae;g__Fictibacillus;
Ruminococcaceae_UCG-003	1	0	0	1	0	0	13	0	0	0	0	0	0	0	0	0	0	0	0	0	0	0	19	0	13	6	10	7	4	1	177	8	k__Bacteria;p__Firmicutes;c__Clostridia;o__Clostridiales;f__Ruminococcaceae;g__Ruminococcaceae_UCG-003;
Gemella	1	2	1	18	0	2	0	13	3	26	16	8	176	5	13	18	0	0	0	0	10	0	0	0	0	0	0	0	9	0	0	3	k__Bacteria;p__Firmicutes;c__Bacilli;o__Bacillales;f__Family_XI;g__Gemella;
Selenomonas_4	2	4	175	4	1	1	2	1	0	0	0	0	0	0	0	0	0	0	1	0	0	0	0	0	0	0	0	4	0	0	0	0	k__Bacteria;p__Firmicutes;c__Negativicutes;o__Selenomonadales;f__Veillonellaceae;g__Selenomonas_4;
Atopobium	6	14	4	36	0	3	0	16	1	5	23	0	34	1	0	5	9	43	28	6	174	7	10	75	1	9	169	7	20	6	4	11	k__Bacteria;p__Actinobacteria;c__Coriobacteriia;o__Coriobacteriales;f__Coriobacteriaceae;g__Atopobium;
Moraxella	12	23	4	15	3	173	30	13	2	8	10	10	25	4	57	6	1	3	1	1	4	0	5	0	3	2	3	13	2	15	1	0	k__Bacteria;p__Proteobacteria;c__Gammaproteobacteria;o__Pseudomonadales;f__Moraxellaceae;g__Moraxella;
Defluviitaleaceae_UCG-011	21	106	25	53	3	3	13	77	11	46	40	10	35	5	4	20	36	45	116	95	173	24	37	60	14	12	61	36	52	5	4	14	k__Bacteria;p__Firmicutes;c__Clostridia;o__Clostridiales;f__Defluviitaleaceae;g__Defluviitaleaceae_UCG-011;
Howardella	0	0	1	40	0	0	0	0	0	1	2	0	26	0	0	0	15	16	14	7	171	12	10	21	0	0	0	1	21	0	0	0	k__Bacteria;p__Firmicutes;c__Clostridia;o__Clostridiales;f__Lachnospiraceae;g__Howardella;
Lautropia	168	5	4	9	1	5	5	5	0	15	0	0	0	0	0	0	0	10	0	1	0	0	0	2	0	9	0	0	1	0	1	0	k__Bacteria;p__Proteobacteria;c__Betaproteobacteria;o__Burkholderiales;f__Burkholderiaceae;g__Lautropia;
Anaerostipes	1	6	0	5	5	1	5	14	17	14	15	21	20	17	8	63	54	13	12	167	21	26	52	57	11	2	1	1	14	4	2	12	k__Bacteria;p__Firmicutes;c__Clostridia;o__Clostridiales;f__Lachnospiraceae;g__Anaerostipes;
Acidothermus	1	0	4	4	1	167	0	1	0	0	0	0	0	0	5	0	0	0	0	0	0	0	0	0	0	0	0	0	0	2	1	0	k__Bacteria;p__Actinobacteria;c__unidentified_Actinobacteria;o__Frankiales;f__Acidothermaceae;g__Acidothermus;
Tyzzerella	9	13	165	55	49	3	3	17	5	7	2	0	2	17	0	2	14	7	5	4	6	25	1	11	16	2	1	16	8	1	0	8	k__Bacteria;p__Firmicutes;c__Clostridia;o__Clostridiales;f__Lachnospiraceae;g__Tyzzerella;
Anaerorhabdus_furcosa_group	6	123	8	32	4	0	4	68	0	3	11	0	30	0	0	14	16	22	64	10	165	8	15	43	0	1	11	0	19	0	1	8	k__Bacteria;p__Firmicutes;c__Erysipelotrichia;o__Erysipelotrichales;f__Erysipelotrichaceae;g__Anaerorhabdus_furcosa_group;
Syntrophomonas	0	4	0	0	0	1	0	0	2	2	163	0	6	0	1	3	1	0	3	0	0	0	0	1	1	0	2	0	0	1	0	0	k__Bacteria;p__Firmicutes;c__Clostridia;o__Clostridiales;f__Syntrophomonadaceae;g__Syntrophomonas;
Exiguobacterium	1	3	163	4	1	1	1	2	0	0	0	0	5	0	0	0	5	0	0	0	1	0	0	0	1	0	0	6	0	0	0	1	k__Bacteria;p__Firmicutes;c__Bacilli;o__Bacillales;f__Family_XII;g__Exiguobacterium;
Rhizobium	50	15	91	32	1	7	23	7	5	44	26	7	162	5	14	12	1	37	6	0	24	3	3	6	3	12	48	12	19	3	8	1	k__Bacteria;p__Proteobacteria;c__Alphaproteobacteria;o__Rhizobiales;f__Rhizobiaceae;g__Rhizobium;
Azoarcus	0	160	0	3	0	1	1	2	1	1	7	0	0	0	1	0	0	0	5	0	0	0	0	0	0	0	2	0	0	0	0	0	k__Bacteria;p__Proteobacteria;c__Betaproteobacteria;o__Rhodocyclales;f__Rhodocyclaceae;g__Azoarcus;
Marmoricola	3	7	158	2	1	1	1	7	0	4	0	0	2	0	0	5	3	15	6	3	5	4	0	90	0	0	0	3	6	0	5	4	k__Bacteria;p__Actinobacteria;c__unidentified_Actinobacteria;o__Propionibacteriales;f__Nocardioidaceae;g__Marmoricola;
Actinoplanes	6	4	3	16	2	3	1	0	0	5	7	2	21	1	4	0	4	0	0	0	32	1	1	1	6	2	11	5	158	0	2	6	k__Bacteria;p__Actinobacteria;c__unidentified_Actinobacteria;o__Micromonosporales;f__Micromonosporaceae;g__Actinoplanes;
Megasphaera	0	0	3	4	0	0	3	0	38	5	1	1	6	2	1	3	31	0	2	1	11	4	12	4	41	0	22	47	56	1	155	6	k__Bacteria;p__Firmicutes;c__Negativicutes;o__Selenomonadales;f__Veillonellaceae;g__Megasphaera;
Brevibacterium	7	0	17	0	1	2	1	0	2	39	6	155	9	3	5	3	0	14	1	4	2	8	3	2	0	2	1	0	2	30	47	1	k__Bacteria;p__Actinobacteria;c__unidentified_Actinobacteria;o__Micrococcales;f__Brevibacteriaceae;g__Brevibacterium;
Tatumella	153	2	5	10	3	4	2	3	0	19	0	0	0	0	0	0	0	4	0	0	0	0	0	0	0	6	0	0	2	0	0	0	k__Bacteria;p__Proteobacteria;c__Gammaproteobacteria;o__Enterobacteriales;f__Enterobacteriaceae;g__Tatumella;
Olivibacter	3	31	2	2	1	152	1	2	0	2	2	0	29	0	7	2	2	22	1	2	0	1	19	3	2	0	20	1	6	7	1	1	k__Bacteria;p__Bacteroidetes;c__Sphingobacteriia;o__Sphingobacteriales;f__Sphingobacteriaceae;g__Olivibacter;
Phocaeicola	17	62	2	13	2	6	2	123	26	151	22	2	7	13	8	92	3	16	56	1	3	3	6	43	0	11	13	0	0	0	0	17	k__Bacteria;p__Bacteroidetes;c__Bacteroidia;o__Bacteroidales;f__unidentified_Bacteroidales;g__Phocaeicola;
Bradyrhizobium	25	3	2	43	5	53	2	3	0	38	0	3	3	1	4	1	0	32	1	2	3	9	11	6	6	151	7	1	11	12	1	8	k__Bacteria;p__Proteobacteria;c__Alphaproteobacteria;o__Rhizobiales;f__Bradyrhizobiaceae;g__Bradyrhizobium;
unidentified_Lachnospiraceae	45	14	44	68	24	98	149	20	30	17	12	26	50	44	24	13	20	43	17	57	35	86	99	49	46	17	116	90	124	75	80	22	k__Bacteria;p__Firmicutes;c__Clostridia;o__Clostridiales;f__Lachnospiraceae;g__unidentified_Lachnospiraceae;
Filifactor	5	4	146	5	3	3	3	8	0	0	0	0	0	0	0	0	0	0	0	0	0	0	0	3	0	0	0	14	0	0	0	1	k__Bacteria;p__Firmicutes;c__Clostridia;o__Clostridiales;f__Peptostreptococcaceae;g__Filifactor;
unidentified_Thermoplasmatales	0	11	0	1	0	0	0	24	20	7	0	1	2	0	0	20	14	0	32	145	2	15	2	2	75	0	14	53	72	60	72	1	k__Archaea;p__Euryarchaeota;c__Thermoplasmata;o__Thermoplasmatales;f__unidentified_Thermoplasmatales;g__unidentified_Thermoplasmatales;
Spirochaeta_2	5	145	3	3	0	4	0	46	0	56	7	0	1	1	0	4	2	2	19	0	0	0	0	3	0	2	6	0	0	0	0	2	k__Bacteria;p__Spirochaetes;c__unidentified_Spirochaetes;o__Spirochaetales;f__Spirochaetaceae;g__Spirochaeta_2;
Chelatococcus	4	43	98	7	1	145	1	6	1	1	1	0	1	1	3	0	2	10	1	1	1	5	0	0	0	2	0	6	2	5	0	1	k__Bacteria;p__Proteobacteria;c__Alphaproteobacteria;o__Rhizobiales;f__Beijerinckiaceae;g__Chelatococcus;
Syntrophococcus	0	0	1	31	0	0	0	3	0	0	0	0	27	0	1	0	9	18	16	12	144	9	8	31	1	0	0	0	26	0	1	1	k__Bacteria;p__Firmicutes;c__Clostridia;o__Clostridiales;f__Lachnospiraceae;g__Syntrophococcus;
Weissella	35	6	7	13	3	22	28	7	0	46	0	0	7	0	5	2	12	144	26	8	40	7	47	39	1	26	0	13	6	3	9	2	k__Bacteria;p__Firmicutes;c__Bacilli;o__Lactobacillales;f__Leuconostocaceae;g__Weissella;
Thauera	5	8	19	143	16	91	3	6	0	0	0	0	14	2	3	2	0	1	0	0	8	1	19	14	2	2	7	2	3	5	137	3	k__Bacteria;p__Proteobacteria;c__Betaproteobacteria;o__Rhodocyclales;f__Rhodocyclaceae;g__Thauera;
Anaerovorax	21	42	13	31	5	11	13	142	3	55	33	3	5	3	6	43	10	18	105	4	33	6	10	118	0	5	34	1	2	0	0	26	k__Bacteria;p__Firmicutes;c__Clostridia;o__Clostridiales;f__Family_XIII;g__Anaerovorax;
Paraprevotella	0	0	0	0	0	0	2	0	0	0	0	0	0	0	0	0	0	0	0	0	0	0	8	0	2	2	3	0	3	1	142	1	k__Bacteria;p__Bacteroidetes;c__Bacteroidia;o__Bacteroidales;f__Prevotellaceae;g__Paraprevotella;
Ruminococcaceae_UCG-008	6	36	6	12	7	0	137	7	4	6	6	7	9	2	2	4	67	30	17	109	13	31	33	40	11	1	8	4	14	29	16	6	k__Bacteria;p__Firmicutes;c__Clostridia;o__Clostridiales;f__Ruminococcaceae;g__Ruminococcaceae_UCG-008;
Ruminococcaceae_UCG-001	35	22	13	25	6	6	4	131	13	92	28	4	25	9	12	92	3	24	27	1	14	3	3	80	0	12	7	0	2	2	2	30	k__Bacteria;p__Firmicutes;c__Clostridia;o__Clostridiales;f__Ruminococcaceae;g__Ruminococcaceae_UCG-001;
Roseomonas	2	1	0	1	2	131	1	2	0	0	0	0	0	0	7	0	0	0	0	0	0	0	0	0	0	1	0	0	0	2	0	0	k__Bacteria;p__Proteobacteria;c__Alphaproteobacteria;o__Rhodospirillales;f__Acetobacteraceae;g__Roseomonas;
Porphyromonas	0	1	0	0	0	0	1	2	0	0	0	0	0	0	0	0	3	1	2	0	0	1	124	4	0	0	0	0	0	0	11	0	k__Bacteria;p__Bacteroidetes;c__Bacteroidia;o__Bacteroidales;f__Porphyromonadaceae;g__Porphyromonas;
Erysipelotrichaceae_UCG-003	0	5	7	5	0	3	5	3	19	4	2	3	24	5	7	2	5	24	4	108	15	81	9	22	9	3	48	114	56	124	5	11	k__Bacteria;p__Firmicutes;c__Erysipelotrichia;o__Erysipelotrichales;f__Erysipelotrichaceae;g__Erysipelotrichaceae_UCG-003;
Rhodococcus	1	5	2	4	0	124	1	3	0	0	5	0	1	0	8	0	1	2	6	0	7	0	1	16	3	1	21	1	5	1	15	0	k__Bacteria;p__Actinobacteria;c__unidentified_Actinobacteria;o__Corynebacteriales;f__Nocardiaceae;g__Rhodococcus;
Chryseomicrobium	1	5	122	6	0	0	0	1	0	0	0	0	0	0	0	1	0	0	0	0	0	0	2	0	0	0	0	4	0	0	0	0	k__Bacteria;p__Firmicutes;c__Bacilli;o__Bacillales;f__Planococcaceae;g__Chryseomicrobium;
Lachnospiraceae_UCG-006	0	0	0	1	0	0	0	0	0	0	0	6	0	0	0	1	4	6	3	121	6	1	3	5	0	0	0	0	0	1	0	0	k__Bacteria;p__Firmicutes;c__Clostridia;o__Clostridiales;f__Lachnospiraceae;g__Lachnospiraceae_UCG-006;
Anaerofustis	8	7	6	24	3	4	120	50	11	2	10	0	17	5	4	16	25	12	18	1	75	13	26	37	4	3	6	2	28	25	11	18	k__Bacteria;p__Firmicutes;c__Clostridia;o__Clostridiales;f__Eubacteriaceae;g__Anaerofustis;
Candidatus_Arthromitus	16	19	66	42	3	9	6	119	8	1	1	86	17	3	0	46	69	11	11	102	58	14	9	60	21	2	6	47	29	4	2	30	k__Bacteria;p__Firmicutes;c__Clostridia;o__Clostridiales;f__Clostridiaceae_1;g__Candidatus_Arthromitus;
Pedobacter	81	52	16	4	4	117	31	3	1	16	25	1	0	0	10	1	3	47	9	3	0	1	4	3	1	11	6	12	6	6	1	1	k__Bacteria;p__Bacteroidetes;c__Sphingobacteriia;o__Sphingobacteriales;f__Sphingobacteriaceae;g__Pedobacter;
Lutispora	1	0	0	1	0	0	0	16	0	0	0	0	0	0	0	16	1	0	1	0	0	0	0	22	7	4	3	6	3	1	4	116	k__Bacteria;p__Firmicutes;c__Clostridia;o__Clostridiales;f__Gracilibacteraceae;g__Lutispora;
Sphingobium	2	6	3	109	1	4	0	6	0	0	0	1	7	0	0	0	1	0	0	0	8	0	1	0	0	0	0	0	6	0	0	0	k__Bacteria;p__Proteobacteria;c__Alphaproteobacteria;o__Sphingomonadales;f__Sphingomonadaceae;g__Sphingobium;
Butyricimonas	1	76	107	1	1	1	0	2	51	0	4	1	3	3	2	2	10	1	0	3	1	0	0	8	10	0	0	6	12	29	19	1	k__Bacteria;p__Bacteroidetes;c__Bacteroidia;o__Bacteroidales;f__Porphyromonadaceae;g__Butyricimonas;
Bilophila	6	55	5	35	38	6	7	16	106	43	12	4	37	17	7	18	31	14	3	94	5	24	45	20	15	11	9	35	17	31	1	2	k__Bacteria;p__Proteobacteria;c__Deltaproteobacteria;o__Desulfovibrionales;f__Desulfovibrionaceae;g__Bilophila;
Alcaligenes	21	53	28	73	10	106	4	14	6	48	84	2	35	19	15	10	3	34	14	18	16	2	7	10	10	44	33	8	17	12	10	3	k__Bacteria;p__Proteobacteria;c__Betaproteobacteria;o__Burkholderiales;f__Alcaligenaceae;g__Alcaligenes;
unidentified_Ruminococcaceae	4	27	6	5	0	2	4	15	23	9	7	8	3	8	7	11	6	8	12	105	14	18	20	58	23	7	10	31	24	9	62	8	k__Bacteria;p__Firmicutes;c__Clostridia;o__Clostridiales;f__Ruminococcaceae;g__unidentified_Ruminococcaceae;
Aequorivita	6	80	70	3	2	78	21	3	3	18	3	0	1	1	5	0	11	105	6	25	4	6	7	10	0	7	4	1	0	2	0	0	k__Bacteria;p__Bacteroidetes;c__Flavobacteriia;o__Flavobacteriales;f__Flavobacteriaceae;g__Aequorivita;
Hydrogenophilus	9	0	0	1	0	1	0	0	0	15	0	0	0	1	0	0	0	8	0	0	0	0	0	3	4	104	1	2	2	1	1	0	k__Bacteria;p__Proteobacteria;c__Betaproteobacteria;o__Hydrogenophilales;f__Hydrogenophilaceae;g__Hydrogenophilus;
Gillisia	0	0	0	0	0	0	0	0	1	3	4	0	2	0	72	103	0	0	0	0	0	0	0	1	0	0	0	1	0	84	0	1	k__Bacteria;p__Bacteroidetes;c__Flavobacteriia;o__Flavobacteriales;f__Flavobacteriaceae;g__Gillisia;
Lachnoclostridium_10	6	31	8	15	1	3	8	103	0	1	21	1	0	1	0	28	5	5	63	3	2	2	1	35	2	0	15	14	0	0	0	23	k__Bacteria;p__Firmicutes;c__Clostridia;o__Clostridiales;f__Lachnospiraceae;g__Lachnoclostridium_10;
Reyranella	1	0	0	10	0	0	0	0	5	4	10	4	103	6	2	5	0	0	0	0	8	0	0	0	0	0	0	0	2	0	0	0	k__Bacteria;p__Proteobacteria;c__Alphaproteobacteria;o__Rhodospirillales;f__unidentified_Rhodospirillales;g__Reyranella;
Prevotella_1	6	2	4	5	1	4	1	102	3	30	4	0	82	3	2	14	0	4	22	0	3	0	0	17	0	3	0	0	2	0	0	9	k__Bacteria;p__Bacteroidetes;c__Bacteroidia;o__Bacteroidales;f__Prevotellaceae;g__Prevotella_1;
Streptomyces	29	53	2	7	1	1	2	11	5	12	9	0	8	1	4	7	46	14	15	1	19	5	7	101	8	47	58	6	50	4	3	10	k__Bacteria;p__Actinobacteria;c__unidentified_Actinobacteria;o__Streptomycetales;f__Streptomycetaceae;g__Streptomyces;
Staphylococcus	78	11	16	23	3	85	9	2	13	22	46	4	101	12	49	12	23	18	13	63	17	8	32	10	4	6	7	2	5	3	71	0	k__Bacteria;p__Firmicutes;c__Bacilli;o__Bacillales;f__Staphylococcaceae;g__Staphylococcus;
Peptostreptococcus	2	7	95	18	2	1	2	9	9	15	13	4	100	5	1	26	1	1	0	0	14	1	11	7	4	1	0	8	10	1	2	16	k__Bacteria;p__Firmicutes;c__Clostridia;o__Clostridiales;f__Peptostreptococcaceae;g__Peptostreptococcus;
Oribacterium	2	1	0	1	0	0	1	0	12	3	2	0	8	0	0	3	99	24	8	2	5	5	10	10	20	3	0	2	2	0	0	1	k__Bacteria;p__Firmicutes;c__Clostridia;o__Clostridiales;f__Lachnospiraceae;g__Oribacterium;
Arcobacter	0	0	0	0	0	0	1	7	3	7	4	2	4	20	4	98	0	0	0	0	0	0	0	12	0	0	0	0	1	2	3	5	k__Bacteria;p__Proteobacteria;c__Epsilonproteobacteria;o__Campylobacterales;f__Campylobacteraceae;g__Arcobacter;
Blastocatella	0	0	0	10	0	0	0	0	0	0	0	0	7	0	0	0	0	0	0	0	11	1	0	0	3	0	2	2	97	3	1	2	k__Bacteria;p__Acidobacteria;c__unidentified_Acidobacteria;o__Subgroup_4;f__unidentified_Acidobacteria;g__Blastocatella;
Bdellovibrio	2	4	0	14	1	95	0	1	0	1	0	0	1	0	12	0	0	0	3	2	5	3	60	2	0	0	0	0	0	5	6	0	k__Bacteria;p__Proteobacteria;c__Deltaproteobacteria;o__Bdellovibrionales;f__Bdellovibrionaceae;g__Bdellovibrio;
Victivallis	3	7	4	3	1	3	2	53	3	20	24	1	5	5	3	95	6	4	52	4	2	3	3	26	0	0	10	1	1	1	1	17	k__Bacteria;p__Lentisphaerae;c__Lentisphaeria;o__Victivallales;f__Victivallaceae;g__Victivallis;
Methanocorpusculum	0	5	2	0	0	0	0	9	5	5	1	0	3	0	0	21	5	7	93	77	3	35	5	14	0	0	13	46	16	4	18	1	k__Archaea;p__Euryarchaeota;c__Methanomicrobia;o__Methanomicrobiales;f__Methanocorpusculaceae;g__Methanocorpusculum;
Macrococcus	0	0	0	7	0	0	0	1	1	27	12	3	93	6	3	34	0	0	0	0	11	0	0	3	0	1	0	0	4	0	0	2	k__Bacteria;p__Firmicutes;c__Bacilli;o__Bacillales;f__Staphylococcaceae;g__Macrococcus;
Silanimonas	1	0	93	2	0	1	1	2	1	0	1	17	1	0	0	1	0	0	0	0	0	0	0	1	0	1	1	1	0	0	0	0	k__Bacteria;p__Proteobacteria;c__Gammaproteobacteria;o__Xanthomonadales;f__Xanthomonadaceae;g__Silanimonas;
Candidatus_Solibacter	0	0	1	0	0	0	1	3	6	1	0	0	1	0	1	0	91	6	9	4	4	5	5	59	6	0	0	0	1	0	1	2	k__Bacteria;p__Acidobacteria;c__unidentified_Acidobacteria;o__Subgroup_3;f__unidentified_Acidobacteria;g__Candidatus_Solibacter;
Eubacterium_brachy_group	18	18	16	26	1	86	13	68	3	50	21	7	33	3	20	60	8	27	40	8	91	11	16	58	4	7	11	34	17	5	2	20	k__Bacteria;p__Firmicutes;c__Clostridia;o__Clostridiales;f__Family_XIII;g__Eubacterium_brachy_group;
Micropruina	3	18	1	90	0	2	0	2	9	3	1	0	5	1	0	0	1	2	0	0	2	0	0	0	2	15	0	0	1	0	4	0	k__Bacteria;p__Actinobacteria;c__unidentified_Actinobacteria;o__Propionibacteriales;f__Propionibacteriaceae;g__Micropruina;
Inhella	1	0	89	2	0	1	1	2	0	0	0	0	0	0	0	0	0	0	0	0	0	0	0	0	0	0	0	1	0	0	0	0	k__Bacteria;p__Proteobacteria;c__Betaproteobacteria;o__Burkholderiales;f__Comamonadaceae;g__Inhella;
Acidibacter	1	3	86	3	0	0	0	1	0	0	0	0	0	0	0	0	0	0	0	0	0	0	0	0	0	0	0	3	0	0	0	0	k__Bacteria;p__Proteobacteria;c__Gammaproteobacteria;o__Xanthomonadales;f__unidentified_Xanthomonadales;g__Acidibacter;
Pediococcus	0	0	0	10	0	0	13	1	5	9	12	1	86	4	4	9	0	0	0	0	10	0	2	0	0	0	0	0	8	0	1	0	k__Bacteria;p__Firmicutes;c__Bacilli;o__Lactobacillales;f__Lactobacillaceae;g__Pediococcus;
unidentified_Firmicutes	5	1	5	0	0	3	0	0	5	0	0	0	0	0	4	0	0	14	1	14	4	3	1	5	1	5	2	85	2	65	39	5	k__Bacteria;p__Firmicutes;c__unidentified_Firmicutes;o__Erysipelotrichales;f__Erysipelotrichaceae;g__unidentified_Firmicutes;
Avibacterium	32	2	1	84	1	2	0	5	75	13	4	3	21	3	1	3	3	1	0	0	5	0	0	1	9	3	0	1	31	1	1	3	k__Bacteria;p__Proteobacteria;c__Gammaproteobacteria;o__Pasteurellales;f__Pasteurellaceae;g__Avibacterium;
Lachnospiraceae_XPB1014_group	18	28	17	28	4	8	3	82	3	51	21	1	9	3	5	34	8	20	69	10	22	3	7	47	1	10	15	1	3	1	0	11	k__Bacteria;p__Firmicutes;c__Clostridia;o__Clostridiales;f__Lachnospiraceae;g__Lachnospiraceae_XPB1014_group;
Proteiniphilum	0	0	0	0	0	0	0	11	8	7	4	4	3	9	1	79	0	0	0	0	0	0	0	17	0	0	0	0	0	0	0	4	k__Bacteria;p__Bacteroidetes;c__Bacteroidia;o__Bacteroidales;f__Porphyromonadaceae;g__Proteiniphilum;
Lachnospiraceae_UCG-001	4	19	8	19	2	8	5	79	0	0	9	0	1	0	0	27	5	2	42	1	2	3	5	33	1	2	14	0	0	0	0	20	k__Bacteria;p__Firmicutes;c__Clostridia;o__Clostridiales;f__Lachnospiraceae;g__Lachnospiraceae_UCG-001;
Terrisporobacter	2	4	1	4	0	0	0	6	11	6	11	1	23	6	5	6	79	16	13	4	12	10	9	23	17	1	24	0	5	0	0	1	k__Bacteria;p__Firmicutes;c__Clostridia;o__Clostridiales;f__Peptostreptococcaceae;g__Terrisporobacter;
Eubacterium_cellulosolvens_group	0	0	0	10	0	0	0	0	0	0	1	0	13	0	0	0	6	6	6	8	78	2	10	14	1	0	0	0	13	0	0	0	k__Bacteria;p__Firmicutes;c__Clostridia;o__Clostridiales;f__Lachnospiraceae;g__Eubacterium_cellulosolvens_group;
Cobetia	1	0	0	0	0	4	0	3	3	5	8	1	9	3	77	56	0	0	0	0	0	0	0	3	0	0	0	0	0	3	1	4	k__Bacteria;p__Proteobacteria;c__Gammaproteobacteria;o__Oceanospirillales;f__Halomonadaceae;g__Cobetia;
Gelria	0	77	0	2	1	1	1	1	5	6	7	2	6	1	0	2	8	28	4	38	3	56	19	12	4	3	2	1	6	4	15	1	k__Bacteria;p__Firmicutes;c__Clostridia;o__Thermoanaerobacterales;f__Thermoanaerobacteraceae;g__Gelria;
Dietzia	37	45	75	8	1	6	13	3	1	3	2	1	3	1	0	1	0	4	4	41	4	0	0	1	1	1	2	3	28	8	0	0	k__Bacteria;p__Actinobacteria;c__unidentified_Actinobacteria;o__Corynebacteriales;f__Dietziaceae;g__Dietzia;
Fibrobacter	0	11	4	5	0	1	4	34	3	54	6	2	7	3	3	74	1	1	18	0	0	0	0	7	0	1	4	0	0	0	0	6	k__Bacteria;p__Fibrobacteres;c__Fibrobacteria;o__Fibrobacterales;f__Fibrobacteraceae;g__Fibrobacter;
Prevotella	1	0	74	1	2	0	0	2	0	0	0	0	0	0	0	0	0	0	0	0	0	0	0	0	0	0	0	1	0	0	0	1	k__Bacteria;p__Bacteroidetes;c__Bacteroidia;o__Bacteroidales;f__Prevotellaceae;g__Prevotella;
Georgenia	3	2	9	0	73	4	1	0	0	1	0	0	0	5	0	0	0	1	0	0	0	8	0	0	1	1	0	44	0	0	2	1	k__Bacteria;p__Actinobacteria;c__unidentified_Actinobacteria;o__Micrococcales;f__Bogoriellaceae;g__Georgenia;
Tissierella	16	42	10	3	0	34	1	14	3	38	18	0	10	7	7	73	5	43	4	1	5	3	7	32	0	10	3	1	0	5	0	11	k__Bacteria;p__Firmicutes;c__Clostridia;o__Clostridiales;f__Family_XI;g__Tissierella;
Achromobacter	72	4	22	3	5	60	28	14	15	64	10	32	25	26	25	62	21	20	4	3	1	2	3	14	2	67	3	7	3	4	11	7	k__Bacteria;p__Proteobacteria;c__Betaproteobacteria;o__Burkholderiales;f__Alcaligenaceae;g__Achromobacter;
Anaerosporobacter	3	24	72	6	3	4	4	7	0	0	3	0	3	0	0	0	0	0	1	0	0	0	0	1	0	1	2	8	6	1	0	0	k__Bacteria;p__Firmicutes;c__Clostridia;o__Clostridiales;f__Lachnospiraceae;g__Anaerosporobacter;
Butyricicoccus	5	1	4	5	10	1	1	13	7	8	0	2	2	3	2	4	31	40	7	8	18	69	21	9	16	4	5	7	13	14	2	7	k__Bacteria;p__Firmicutes;c__Clostridia;o__Clostridiales;f__Ruminococcaceae;g__Butyricicoccus;
Pseudonocardia	11	30	0	4	0	69	5	5	1	2	2	0	1	0	5	1	1	0	0	48	0	0	1	5	1	1	2	0	0	2	21	2	k__Bacteria;p__Actinobacteria;c__unidentified_Actinobacteria;o__Pseudonocardiales;f__Pseudonocardiaceae;g__Pseudonocardia;
Dielma	2	45	8	8	34	1	2	4	51	8	12	2	9	12	4	16	22	5	22	13	7	21	7	3	9	3	24	68	55	14	2	6	k__Bacteria;p__Firmicutes;c__Erysipelotrichia;o__Erysipelotrichales;f__Erysipelotrichaceae;g__Dielma;
Saccharopolyspora	5	68	35	4	0	2	6	2	0	3	8	0	20	0	1	1	1	18	2	3	2	0	0	0	2	3	46	0	2	10	0	3	k__Bacteria;p__Actinobacteria;c__unidentified_Actinobacteria;o__Pseudonocardiales;f__Pseudonocardiaceae;g__Saccharopolyspora;
Sanguibacter	13	68	1	3	0	0	1	2	0	2	7	0	0	0	0	0	1	3	6	1	0	0	0	0	0	2	30	0	5	3	0	9	k__Bacteria;p__Actinobacteria;c__unidentified_Actinobacteria;o__Micrococcales;f__Sanguibacteraceae;g__Sanguibacter;
SM1A02	7	0	0	0	0	0	0	0	1	67	4	3	3	2	2	2	0	1	0	0	0	0	0	0	0	2	0	0	0	0	0	0	k__Bacteria;p__Planctomycetes;c__Phycisphaerae;o__Phycisphaerales;f__Phycisphaeraceae;g__SM1A02;
unidentified_Peptococcaceae	65	1	4	3	0	1	0	0	2	7	3	0	3	2	0	2	1	3	0	1	1	4	0	0	9	6	6	39	11	0	0	2	k__Bacteria;p__Firmicutes;c__Clostridia;o__Clostridiales;f__Peptococcaceae;g__unidentified_Peptococcaceae;
Dechloromonas	0	0	0	0	0	0	2	0	0	0	0	0	0	0	0	0	0	0	1	0	0	0	3	0	1	3	1	1	0	0	65	0	k__Bacteria;p__Proteobacteria;c__Betaproteobacteria;o__Rhodocyclales;f__Rhodocyclaceae;g__Dechloromonas;
Herbaspirillum	0	0	0	0	0	3	0	0	2	8	1	1	4	4	64	7	0	0	0	0	2	0	0	0	0	0	0	1	2	3	0	0	k__Bacteria;p__Proteobacteria;c__Betaproteobacteria;o__Burkholderiales;f__Oxalobacteraceae;g__Herbaspirillum;
Hydrogenoanaerobacterium	9	9	10	7	2	1	4	64	1	0	10	0	1	0	0	16	8	5	44	4	11	3	1	43	0	0	6	0	0	0	0	8	k__Bacteria;p__Firmicutes;c__Clostridia;o__Clostridiales;f__Ruminococcaceae;g__Hydrogenoanaerobacterium;
Aeromonas	63	1	3	0	3	34	1	1	1	10	1	0	0	0	3	1	1	2	1	1	4	0	1	2	1	8	4	0	1	3	2	0	k__Bacteria;p__Proteobacteria;c__Gammaproteobacteria;o__Aeromonadales;f__Aeromonadaceae;g__Aeromonas;
Amycolatopsis	0	0	0	7	0	0	0	0	0	0	0	0	9	0	1	0	0	0	1	0	8	0	0	0	3	1	2	2	63	2	1	5	k__Bacteria;p__Actinobacteria;c__unidentified_Actinobacteria;o__Pseudonocardiales;f__Pseudonocardiaceae;g__Amycolatopsis;
Stackebrandtia	0	61	2	2	1	0	1	2	0	0	0	0	0	1	0	0	0	0	1	0	0	0	0	0	0	0	1	0	0	0	0	0	k__Bacteria;p__Actinobacteria;c__unidentified_Actinobacteria;o__Micromonosporales;f__Micromonosporaceae;g__Stackebrandtia;
Actinomycetospora	1	0	61	0	0	0	0	1	0	0	0	0	1	0	0	0	0	0	0	0	0	0	0	0	0	0	0	2	9	0	0	0	k__Bacteria;p__Actinobacteria;c__unidentified_Actinobacteria;o__Pseudonocardiales;f__Pseudonocardiaceae;g__Actinomycetospora;
Modestobacter	0	1	0	1	4	0	0	1	2	5	0	0	1	10	0	5	7	3	3	0	2	2	0	61	0	0	0	0	0	0	0	2	k__Bacteria;p__Actinobacteria;c__unidentified_Actinobacteria;o__Frankiales;f__Geodermatophilaceae;g__Modestobacter;
Anaerobiospirillum	60	3	0	4	4	18	4	9	5	11	0	0	1	0	4	0	35	10	5	3	3	3	4	19	1	2	0	0	1	22	0	4	k__Bacteria;p__Proteobacteria;c__Gammaproteobacteria;o__Aeromonadales;f__Succinivibrionaceae;g__Anaerobiospirillum;
Ruminococcaceae_V9D2013_group	2	10	1	6	4	3	1	18	27	3	7	3	5	5	6	11	60	14	19	3	16	15	6	39	17	5	12	24	14	16	0	7	k__Bacteria;p__Firmicutes;c__Clostridia;o__Clostridiales;f__Ruminococcaceae;g__Ruminococcaceae_V9D2013_group;
Neisseria	0	7	59	4	12	0	0	3	18	8	6	2	11	2	2	0	3	8	4	0	2	1	0	3	2	4	36	12	1	1	1	2	k__Bacteria;p__Proteobacteria;c__Betaproteobacteria;o__Neisseriales;f__Neisseriaceae;g__Neisseria;
Zoogloea	0	0	0	0	0	0	1	0	0	0	0	0	0	0	0	0	0	0	0	0	0	0	2	0	1	0	0	1	0	0	59	0	k__Bacteria;p__Proteobacteria;c__Betaproteobacteria;o__Rhodocyclales;f__Rhodocyclaceae;g__Zoogloea;
Marinobacterium	0	0	0	0	0	0	0	5	1	13	5	2	9	3	5	58	0	0	0	0	0	0	0	5	0	0	0	0	0	0	0	1	k__Bacteria;p__Proteobacteria;c__Gammaproteobacteria;o__Oceanospirillales;f__Oceanospirillaceae;g__Marinobacterium;
Eubacterium_ventriosum_group	13	8	17	22	2	3	11	58	13	22	7	5	15	16	3	21	8	14	13	2	42	21	7	30	2	3	0	0	5	1	0	9	k__Bacteria;p__Firmicutes;c__Clostridia;o__Clostridiales;f__Lachnospiraceae;g__Eubacterium_ventriosum_group;
Flaviflexus	0	0	1	0	0	0	57	0	0	0	0	0	0	0	0	0	0	0	0	0	0	0	2	0	0	0	0	0	0	0	0	0	k__Bacteria;p__Actinobacteria;c__unidentified_Actinobacteria;o__Actinomycetales;f__Actinomycetaceae;g__Flaviflexus;
Aerococcus	51	56	2	7	4	1	0	4	3	12	11	3	54	7	2	4	0	16	6	1	7	0	15	4	2	30	23	3	11	1	14	2	k__Bacteria;p__Firmicutes;c__Bacilli;o__Lactobacillales;f__Aerococcaceae;g__Aerococcus;
Hymenobacter	0	0	0	1	56	0	1	1	0	0	0	0	0	7	0	0	1	3	0	0	0	3	0	32	1	0	0	0	0	0	0	1	k__Bacteria;p__Bacteroidetes;c__Cytophagia;o__Cytophagales;f__Cytophagaceae;g__Hymenobacter;
Chryseolinea	1	0	0	0	0	2	0	0	0	2	1	0	1	0	53	3	0	0	0	0	0	0	0	0	0	0	0	0	0	2	0	0	k__Bacteria;p__Bacteroidetes;c__Cytophagia;o__Cytophagales;f__Cytophagaceae;g__Chryseolinea;
Nitrosomonas	1	5	53	52	1	1	5	7	6	2	0	0	3	2	3	4	1	1	1	0	1	9	0	0	3	1	0	3	4	0	0	1	k__Bacteria;p__Proteobacteria;c__Betaproteobacteria;o__Nitrosomonadales;f__Nitrosomonadaceae;g__Nitrosomonas;
Lachnospiraceae_FCS020_group	3	42	46	15	17	4	14	4	9	6	5	3	12	4	1	3	3	10	6	5	9	7	12	7	15	7	12	44	53	3	11	6	k__Bacteria;p__Firmicutes;c__Clostridia;o__Clostridiales;f__Lachnospiraceae;g__Lachnospiraceae_FCS020_group;
Helcobacillus	5	0	0	1	0	1	0	0	3	31	2	0	8	2	2	1	0	2	0	0	0	0	0	0	3	2	0	0	1	52	8	0	k__Bacteria;p__Actinobacteria;c__unidentified_Actinobacteria;o__Micrococcales;f__Dermabacteraceae;g__Helcobacillus;
Candidatus_Nitrotoga	0	2	52	0	1	0	0	0	0	0	0	0	0	0	0	0	0	0	0	0	0	0	0	0	0	0	1	2	0	0	0	0	k__Bacteria;p__Proteobacteria;c__Betaproteobacteria;o__Nitrosomonadales;f__Gallionellaceae;g__Candidatus_Nitrotoga;
Peptoniphilus	0	0	0	13	0	0	0	0	5	9	3	1	51	3	3	8	0	0	0	0	9	0	0	0	0	0	0	0	6	0	0	0	k__Bacteria;p__Firmicutes;c__Clostridia;o__Clostridiales;f__Family_XI;g__Peptoniphilus;
Rubellimicrobium	0	0	2	0	0	0	0	0	0	0	0	0	0	0	0	0	0	0	0	0	1	0	0	2	0	1	0	50	0	1	0	0	k__Bacteria;p__Proteobacteria;c__Alphaproteobacteria;o__Rhodobacterales;f__Rhodobacteraceae;g__Rubellimicrobium;
Flavobacterium	19	3	14	0	3	50	0	0	0	0	0	0	0	1	2	0	1	4	0	1	0	0	0	0	0	0	0	0	0	2	0	0	k__Bacteria;p__Bacteroidetes;c__Flavobacteriia;o__Flavobacteriales;f__Flavobacteriaceae;g__Flavobacterium;
Intestinimonas	3	2	14	1	0	0	0	2	49	4	3	3	4	6	4	9	12	1	12	4	4	5	0	5	7	2	1	27	10	0	1	2	k__Bacteria;p__Firmicutes;c__Clostridia;o__Clostridiales;f__Ruminococcaceae;g__Intestinimonas;
unidentified_Nitrosomonadaceae	0	0	0	0	0	0	0	0	1	0	1	45	1	2	0	0	0	0	0	0	0	0	0	0	0	0	0	0	0	0	0	0	k__Bacteria;p__Proteobacteria;c__Betaproteobacteria;o__Nitrosomonadales;f__Nitrosomonadaceae;g__unidentified_Nitrosomonadaceae;
Family_XIII_UCG-002	5	5	2	7	1	2	3	44	0	0	2	0	0	1	0	12	2	2	6	2	2	1	2	18	0	1	3	0	0	0	0	12	k__Bacteria;p__Firmicutes;c__Clostridia;o__Clostridiales;f__Family_XIII;g__Family_XIII_UCG-002;
Erythrobacter	44	1	4	2	3	1	0	5	0	2	0	0	2	1	1	3	1	3	0	3	0	0	0	3	0	6	0	0	0	0	0	1	k__Bacteria;p__Proteobacteria;c__Alphaproteobacteria;o__Sphingomonadales;f__Erythrobacteraceae;g__Erythrobacter;
Peredibacter	0	24	0	0	0	0	2	0	0	0	2	0	0	0	0	0	0	0	6	0	0	5	0	6	0	0	2	1	3	0	40	0	k__Bacteria;p__Proteobacteria;c__Deltaproteobacteria;o__Bdellovibrionales;f__Bacteriovoracaceae;g__Peredibacter;
Ruminiclostridium_6	1	1	2	6	2	2	0	34	5	3	7	2	3	2	2	40	0	0	0	0	0	0	0	13	0	0	0	0	0	0	0	6	k__Bacteria;p__Firmicutes;c__Clostridia;o__Clostridiales;f__Ruminococcaceae;g__Ruminiclostridium_6;
Burkholderia	5	0	0	1	0	1	0	0	1	40	3	1	4	3	1	5	0	4	0	0	0	0	0	0	0	4	0	0	0	0	0	0	k__Bacteria;p__Proteobacteria;c__Betaproteobacteria;o__Burkholderiales;f__Burkholderiaceae;g__Burkholderia;
Parvibacter	4	10	0	8	0	1	3	39	0	1	11	0	0	0	0	10	3	3	23	2	2	2	2	19	0	0	12	0	0	0	0	8	k__Bacteria;p__Actinobacteria;c__Coriobacteriia;o__Coriobacteriales;f__Coriobacteriaceae;g__Parvibacter;
Rhizobacter	0	0	0	0	0	4	0	0	2	2	0	0	2	3	38	3	0	0	0	0	0	0	0	0	0	0	0	0	0	0	0	0	k__Bacteria;p__Proteobacteria;c__Betaproteobacteria;o__Burkholderiales;f__Comamonadaceae;g__Rhizobacter;
Erysipelotrichaceae_UCG-009	0	0	0	5	0	0	0	3	0	0	0	0	6	0	0	1	2	2	6	2	37	1	0	8	0	0	0	0	5	0	0	0	k__Bacteria;p__Firmicutes;c__Erysipelotrichia;o__Erysipelotrichales;f__Erysipelotrichaceae;g__Erysipelotrichaceae_UCG-009;
Rhodanobacter	0	1	0	2	0	0	35	1	0	0	0	0	0	0	0	0	0	0	0	0	0	0	1	0	0	0	0	0	0	1	1	0	k__Bacteria;p__Proteobacteria;c__Gammaproteobacteria;o__Xanthomonadales;f__Xanthomonadaceae;g__Rhodanobacter;
Parvularcula	0	0	0	3	0	0	0	0	1	4	6	1	35	1	10	4	0	0	0	1	4	0	0	0	0	0	0	0	3	0	1	0	k__Bacteria;p__Proteobacteria;c__Alphaproteobacteria;o__Parvularculales;f__Parvularculaceae;g__Parvularcula;
Lachnospiraceae_UCG-008	0	0	1	15	0	0	0	1	0	0	1	0	9	0	0	0	3	6	6	4	35	5	1	13	1	0	0	0	7	0	0	0	k__Bacteria;p__Firmicutes;c__Clostridia;o__Clostridiales;f__Lachnospiraceae;g__Lachnospiraceae_UCG-008;
vadinBC27_wastewater-sludge_group	0	0	0	0	0	0	0	4	4	1	4	0	0	0	1	34	0	0	0	0	0	0	0	3	0	0	0	0	0	0	0	4	k__Bacteria;p__Bacteroidetes;c__Bacteroidia;o__Bacteroidales;f__Rikenellaceae;g__vadinBC27_wastewater-sludge_group;
Acidocella	2	0	0	0	0	0	0	0	2	33	4	1	5	3	1	5	0	4	0	0	0	0	0	0	0	4	0	0	0	0	0	0	k__Bacteria;p__Proteobacteria;c__Alphaproteobacteria;o__Rhodospirillales;f__Acetobacteraceae;g__Acidocella;
Holdemania	0	3	17	1	1	0	18	0	2	0	3	0	0	0	2	0	3	0	4	2	0	0	3	2	1	1	32	4	0	7	3	3	k__Bacteria;p__Firmicutes;c__Erysipelotrichia;o__Erysipelotrichales;f__Erysipelotrichaceae;g__Holdemania;
Prevotella_7	32	2	14	1	0	0	0	4	3	2	0	0	0	0	0	1	0	2	0	0	0	1	0	9	0	0	0	3	0	0	0	1	k__Bacteria;p__Bacteroidetes;c__Bacteroidia;o__Bacteroidales;f__Prevotellaceae;g__Prevotella_7;
Haemophilus	2	1	31	1	0	18	4	18	2	0	1	0	0	0	2	2	0	0	0	0	0	0	0	3	0	0	0	0	0	3	0	2	k__Bacteria;p__Proteobacteria;c__Gammaproteobacteria;o__Pasteurellales;f__Pasteurellaceae;g__Haemophilus;
Pseudarcicella	1	0	0	0	0	0	0	0	2	31	3	1	0	0	2	1	0	1	0	0	0	0	0	0	0	0	0	0	0	0	0	0	k__Bacteria;p__Bacteroidetes;c__Cytophagia;o__Cytophagales;f__Cytophagaceae;g__Pseudarcicella;
Varibaculum	0	1	2	3	31	0	0	0	0	0	0	0	0	1	0	0	0	0	0	0	0	3	0	0	0	1	2	26	3	1	1	1	k__Bacteria;p__Actinobacteria;c__unidentified_Actinobacteria;o__Actinomycetales;f__Actinomycetaceae;g__Varibaculum;
Sandaracinobacter	0	1	31	1	1	0	0	1	0	0	0	0	0	0	0	0	0	0	0	0	0	0	0	0	0	0	0	2	0	0	0	0	k__Bacteria;p__Proteobacteria;c__Alphaproteobacteria;o__Sphingomonadales;f__Sphingomonadaceae;g__Sandaracinobacter;
Parapusillimonas	1	13	0	0	0	1	0	0	0	0	5	0	1	0	0	1	0	0	2	0	0	0	0	0	0	1	30	0	0	0	0	1	k__Bacteria;p__Proteobacteria;c__Betaproteobacteria;o__Burkholderiales;f__Alcaligenaceae;g__Parapusillimonas;
Erysipelotrichaceae_UCG-004	6	6	3	5	0	4	0	30	3	20	12	1	9	3	22	14	1	1	28	0	1	1	2	13	0	1	4	0	0	1	0	7	k__Bacteria;p__Firmicutes;c__Erysipelotrichia;o__Erysipelotrichales;f__Erysipelotrichaceae;g__Erysipelotrichaceae_UCG-004;
Serinicoccus	29	0	0	1	0	0	1	0	2	4	1	0	0	0	0	3	0	0	0	4	0	0	0	2	0	0	0	0	0	0	0	0	k__Bacteria;p__Actinobacteria;c__unidentified_Actinobacteria;o__Micrococcales;f__Intrasporangiaceae;g__Serinicoccus;
Limnobacter	0	0	29	0	0	0	0	2	4	2	0	0	0	0	2	1	0	0	0	8	0	0	0	0	0	0	0	5	0	0	0	0	k__Bacteria;p__Proteobacteria;c__Betaproteobacteria;o__Burkholderiales;f__Burkholderiaceae;g__Limnobacter;
Paenibacillus	3	4	0	0	0	0	0	0	0	3	0	0	0	0	0	0	1	27	2	1	2	0	0	6	0	5	0	0	0	0	0	0	k__Bacteria;p__Firmicutes;c__Bacilli;o__Bacillales;f__Paenibacillaceae;g__Paenibacillus;
Erysipelotrichaceae_UCG-008	0	0	0	5	0	0	0	0	0	0	0	0	3	0	0	0	4	1	2	3	27	0	1	2	0	0	0	0	5	0	0	0	k__Bacteria;p__Firmicutes;c__Erysipelotrichia;o__Erysipelotrichales;f__Erysipelotrichaceae;g__Erysipelotrichaceae_UCG-008;
Lachnospiraceae_FE2018_group	0	0	0	12	0	0	0	0	1	0	0	0	4	0	0	0	1	1	3	3	26	4	3	11	0	0	0	0	9	0	0	0	k__Bacteria;p__Firmicutes;c__Clostridia;o__Clostridiales;f__Lachnospiraceae;g__Lachnospiraceae_FE2018_group;
Tyzzerella_3	24	2	0	16	0	0	0	3	10	7	0	3	7	1	4	0	1	6	1	10	11	2	2	0	4	8	6	7	26	3	1	2	k__Bacteria;p__Firmicutes;c__Clostridia;o__Clostridiales;f__Lachnospiraceae;g__Tyzzerella_3;
Pyramidobacter	4	4	0	4	1	0	1	25	0	0	0	0	0	0	0	6	0	0	0	0	0	0	0	4	0	0	0	0	0	0	0	3	k__Bacteria;p__Synergistetes;c__Synergistia;o__Synergistales;f__Synergistaceae;g__Pyramidobacter;
Microvirga	0	0	24	0	6	0	0	1	0	0	0	0	0	0	1	0	0	0	0	0	3	1	0	0	0	0	0	0	1	0	0	0	k__Bacteria;p__Proteobacteria;c__Alphaproteobacteria;o__Rhizobiales;f__Methylobacteriaceae;g__Microvirga;
Gallicola	0	0	0	0	0	8	0	0	0	0	2	2	0	1	24	2	0	0	0	0	0	0	0	0	0	0	0	0	0	0	0	0	k__Bacteria;p__Firmicutes;c__Clostridia;o__Clostridiales;f__Family_XI;g__Gallicola;
Moryella	0	3	1	2	0	1	0	24	0	0	3	0	0	0	0	3	0	0	16	0	2	2	1	7	0	1	1	0	0	0	0	4	k__Bacteria;p__Firmicutes;c__Clostridia;o__Clostridiales;f__Lachnospiraceae;g__Moryella;
Ureaplasma	9	2	2	3	0	4	0	1	1	12	0	0	0	0	6	0	10	23	13	7	11	6	9	14	5	7	0	0	0	3	0	0	k__Bacteria;p__Tenericutes;c__Mollicutes;o__Mycoplasmatales;f__Mycoplasmataceae;g__Ureaplasma;
Geovibrio	0	0	0	0	0	0	0	0	0	0	0	0	0	0	0	2	0	0	0	0	0	0	0	2	2	0	1	0	1	1	0	23	k__Bacteria;p__Deferribacteres;c__unidentified_Deferribacteres;o__Deferribacterales;f__Deferribacteraceae;g__Geovibrio;
Lysobacter	0	1	23	1	1	0	0	2	0	2	0	0	0	2	0	0	0	1	0	0	0	0	0	1	0	0	0	0	0	0	0	0	k__Bacteria;p__Proteobacteria;c__Gammaproteobacteria;o__Xanthomonadales;f__Xanthomonadaceae;g__Lysobacter;
Solirubrobacter	0	22	0	0	0	0	0	1	0	0	1	0	0	0	0	0	0	1	2	0	0	0	0	0	0	23	1	0	0	0	0	2	k__Bacteria;p__Actinobacteria;c__Thermoleophilia;o__Solirubrobacterales;f__Solirubrobacteraceae;g__Solirubrobacter;
Parapedobacter	0	1	0	0	0	22	0	1	0	0	0	0	0	0	0	0	0	0	0	0	0	0	0	0	0	0	0	0	0	0	0	0	k__Bacteria;p__Bacteroidetes;c__Sphingobacteriia;o__Sphingobacteriales;f__Sphingobacteriaceae;g__Parapedobacter;
Asteroleplasma	4	3	1	6	0	1	1	10	0	22	2	2	1	1	0	4	0	0	0	0	0	0	0	0	0	1	0	0	0	0	0	1	k__Bacteria;p__Firmicutes;c__Erysipelotrichia;o__Erysipelotrichales;f__Erysipelotrichaceae;g__Asteroleplasma;
Telmatobacter	0	0	0	0	0	0	0	1	0	0	0	0	0	0	0	2	2	0	1	0	0	0	2	22	0	0	0	0	0	0	0	0	k__Bacteria;p__Acidobacteria;c__unidentified_Acidobacteria;o__Acidobacteriales;f__Acidobacteriaceae_.Subgroup_1.;g__Telmatobacter;
Cellvibrio	0	1	21	0	0	1	0	0	0	0	0	0	0	0	0	0	0	0	0	0	0	0	0	0	0	0	0	0	0	0	0	0	k__Bacteria;p__Proteobacteria;c__Gammaproteobacteria;o__Cellvibrionales;f__Cellvibrionaceae;g__Cellvibrio;
Aestuariimicrobium	0	1	0	2	0	0	0	0	0	0	0	0	6	0	0	3	0	2	0	0	3	0	1	5	0	0	0	0	1	0	21	0	k__Bacteria;p__Actinobacteria;c__unidentified_Actinobacteria;o__Propionibacteriales;f__Propionibacteriaceae;g__Aestuariimicrobium;
Oxalobacter	0	2	2	1	0	0	0	3	2	0	2	0	10	1	0	1	1	12	5	0	3	21	0	3	2	1	1	5	8	3	0	1	k__Bacteria;p__Proteobacteria;c__Betaproteobacteria;o__Burkholderiales;f__Oxalobacteraceae;g__Oxalobacter;
unidentified_GR-WP33-30	0	0	0	0	0	0	0	2	0	0	0	0	0	0	0	0	0	0	0	0	1	0	0	21	0	0	0	0	0	0	0	0	k__Bacteria;p__Proteobacteria;c__Deltaproteobacteria;o__GR-WP33-30;f__unidentified_GR-WP33-30;g__unidentified_GR-WP33-30;
Nitrosospira	0	0	0	0	0	0	0	0	0	9	0	0	0	0	0	0	1	21	1	1	1	0	1	2	0	4	0	1	0	0	0	0	k__Bacteria;p__Proteobacteria;c__Betaproteobacteria;o__Nitrosomonadales;f__Nitrosomonadaceae;g__Nitrosospira;
Moheibacter	3	6	1	0	0	0	0	0	1	1	19	0	7	1	0	5	1	0	1	0	0	0	0	0	0	0	0	0	0	0	2	2	k__Bacteria;p__Bacteroidetes;c__Flavobacteriia;o__Flavobacteriales;f__Flavobacteriaceae;g__Moheibacter;
unidentified_Mitochondria	0	0	0	0	2	0	0	0	0	1	0	0	0	0	0	0	4	0	0	0	0	0	0	9	0	1	0	0	18	0	0	2	k__Bacteria;p__Proteobacteria;c__Alphaproteobacteria;o__Rickettsiales;f__Mitochondria;g__unidentified_Mitochondria;
Mannheimia	0	0	0	0	0	1	0	0	1	2	0	0	1	1	17	1	0	0	0	0	0	0	0	0	0	0	0	0	0	2	0	0	k__Bacteria;p__Proteobacteria;c__Gammaproteobacteria;o__Pasteurellales;f__Pasteurellaceae;g__Mannheimia;
Eubacterium_ruminantium_group	1	1	1	0	1	0	1	16	0	0	1	0	0	0	0	6	0	0	1	0	0	1	0	6	0	0	0	0	0	0	0	2	k__Bacteria;p__Firmicutes;c__Clostridia;o__Clostridiales;f__Lachnospiraceae;g__Eubacterium_ruminantium_group;
Taibaiella	0	0	0	0	0	0	0	0	0	16	2	0	1	2	1	0	0	2	0	0	0	0	0	0	0	2	0	0	0	0	0	0	k__Bacteria;p__Bacteroidetes;c__Sphingobacteriia;o__Sphingobacteriales;f__Chitinophagaceae;g__Taibaiella;
Ramlibacter	0	0	0	0	1	0	16	0	0	0	0	0	0	0	0	0	0	0	0	0	0	0	0	0	0	0	0	0	0	0	0	0	k__Bacteria;p__Proteobacteria;c__Betaproteobacteria;o__Burkholderiales;f__Comamonadaceae;g__Ramlibacter;
Geothrix	0	0	0	0	0	0	0	0	1	2	0	0	0	1	16	0	0	0	0	0	0	0	0	0	0	0	0	0	1	1	0	0	k__Bacteria;p__Acidobacteria;c__Holophagae;o__Holophagales;f__Holophagaceae;g__Geothrix;
Catellicoccus	0	0	0	0	0	0	0	2	0	0	0	0	0	0	0	0	0	0	0	0	1	0	0	16	0	0	0	0	0	0	0	1	k__Bacteria;p__Firmicutes;c__Bacilli;o__Lactobacillales;f__Enterococcaceae;g__Catellicoccus;
Kocuria	0	3	0	9	0	0	0	4	1	0	4	0	0	0	0	1	3	2	15	1	9	0	1	3	1	2	14	0	2	0	0	1	k__Bacteria;p__Actinobacteria;c__unidentified_Actinobacteria;o__Micrococcales;f__Micrococcaceae;g__Kocuria;
Butyrivibrio_2	0	0	0	4	0	0	0	0	0	0	0	0	6	0	0	0	5	1	0	2	15	0	1	1	0	0	0	0	3	0	0	0	k__Bacteria;p__Firmicutes;c__Clostridia;o__Clostridiales;f__Lachnospiraceae;g__Butyrivibrio_2;
Lawsonia	0	1	0	0	0	0	0	0	0	0	2	0	2	0	0	0	1	2	3	1	15	1	0	1	0	0	1	0	1	0	0	0	k__Bacteria;p__Proteobacteria;c__Deltaproteobacteria;o__Desulfovibrionales;f__Desulfovibrionaceae;g__Lawsonia;
Rheinheimera	0	0	0	3	0	0	0	0	1	4	2	0	15	1	0	1	0	0	0	0	0	0	0	0	0	0	0	0	1	0	0	0	k__Bacteria;p__Proteobacteria;c__Gammaproteobacteria;o__Chromatiales;f__Chromatiaceae;g__Rheinheimera;
Fusobacterium	5	2	14	3	0	0	0	1	0	3	0	0	0	0	0	1	4	10	1	1	4	0	2	2	0	4	0	3	0	0	0	0	k__Bacteria;p__Fusobacteria;c__Fusobacteriia;o__Fusobacteriales;f__Fusobacteriaceae;g__Fusobacterium;
Ferruginibacter	0	0	0	0	0	0	0	0	0	0	0	0	0	0	0	0	0	0	0	0	0	0	1	0	0	1	0	0	0	1	14	0	k__Bacteria;p__Bacteroidetes;c__Sphingobacteriia;o__Sphingobacteriales;f__Chitinophagaceae;g__Ferruginibacter;
Lachnoanaerobaculum	2	1	1	0	1	0	1	13	0	0	0	0	0	0	0	1	0	0	0	0	0	0	0	2	0	0	0	0	0	0	0	1	k__Bacteria;p__Firmicutes;c__Clostridia;o__Clostridiales;f__Lachnospiraceae;g__Lachnoanaerobaculum;
Deinococcus	9	0	3	0	0	0	0	1	0	2	0	0	0	0	0	0	0	1	0	0	0	0	0	0	0	2	0	13	0	0	0	1	k__Bacteria;p__Deinococcus-Thermus;c__Deinococci;o__Deinococcales;f__Deinococcaceae;g__Deinococcus;
Ornithobacterium	0	0	0	1	0	0	0	0	2	1	2	1	12	1	0	2	0	0	0	0	2	0	0	0	0	0	0	0	1	0	0	0	k__Bacteria;p__Bacteroidetes;c__Flavobacteriia;o__Flavobacteriales;f__Flavobacteriaceae;g__Ornithobacterium;
Sedimentibacter	0	0	0	0	0	0	0	0	0	0	2	0	0	0	0	0	0	0	0	0	0	1	0	0	1	0	12	1	0	0	0	1	k__Bacteria;p__Firmicutes;c__Clostridia;o__Clostridiales;f__Family_XI;g__Sedimentibacter;
Methylomonas	0	0	0	0	0	0	0	1	0	0	0	0	0	0	0	0	0	0	0	0	0	0	0	12	0	0	0	0	0	0	0	0	k__Bacteria;p__Proteobacteria;c__Gammaproteobacteria;o__Methylococcales;f__Methylococcaceae;g__Methylomonas;
unidentified_Gaiellales	0	0	0	1	0	0	0	0	0	0	0	1	0	0	0	0	0	0	0	0	0	0	0	0	0	0	1	0	12	0	1	1	k__Bacteria;p__Actinobacteria;c__Thermoleophilia;o__Gaiellales;f__unidentified_Gaiellales;g__unidentified_Gaiellales;
Denitrobacterium	0	0	0	7	0	0	0	0	0	0	0	0	2	0	0	0	0	0	2	0	12	1	1	0	0	0	0	0	0	0	0	0	k__Bacteria;p__Actinobacteria;c__Coriobacteriia;o__Coriobacteriales;f__Coriobacteriaceae;g__Denitrobacterium;
Litorimicrobium	0	0	0	0	0	0	1	0	0	1	0	0	1	0	0	0	0	0	1	5	1	0	12	2	0	2	2	0	0	0	8	3	k__Bacteria;p__Proteobacteria;c__Alphaproteobacteria;o__Rhodobacterales;f__Rhodobacteraceae;g__Litorimicrobium;
Ottowia	11	0	0	1	6	0	0	0	0	1	0	0	0	1	0	0	0	1	0	0	0	0	0	0	0	1	0	0	0	0	0	0	k__Bacteria;p__Proteobacteria;c__Betaproteobacteria;o__Burkholderiales;f__Comamonadaceae;g__Ottowia;
Desulfurispora	0	0	0	0	0	0	0	0	0	0	0	1	0	0	0	0	0	0	0	11	0	0	0	1	0	0	0	0	1	0	0	0	k__Bacteria;p__Firmicutes;c__Clostridia;o__Clostridiales;f__Peptococcaceae;g__Desulfurispora;
Uruburuella	0	0	1	0	0	0	0	0	0	0	0	0	0	0	0	0	0	0	0	0	0	9	0	0	0	0	0	11	0	0	0	0	k__Bacteria;p__Proteobacteria;c__Betaproteobacteria;o__Neisseriales;f__Neisseriaceae;g__Uruburuella;
Ruegeria	0	0	0	0	0	0	0	2	0	2	0	2	1	1	0	10	1	0	0	0	0	0	0	2	0	0	0	0	0	0	0	4	k__Bacteria;p__Proteobacteria;c__Alphaproteobacteria;o__Rhodobacterales;f__Rhodobacteraceae;g__Ruegeria;
CL500-29_marine_group	0	0	0	0	0	0	0	1	0	0	0	0	0	1	0	0	0	0	0	0	0	10	0	0	0	0	0	0	0	0	0	0	k__Bacteria;p__Actinobacteria;c__Acidimicrobiia;o__Acidimicrobiales;f__Acidimicrobiaceae;g__CL500-29_marine_group;
Coprobacillus	0	0	1	1	0	0	1	10	0	0	0	0	0	0	0	1	0	0	0	0	0	0	0	1	0	0	0	0	0	0	0	2	k__Bacteria;p__Firmicutes;c__Erysipelotrichia;o__Erysipelotrichales;f__Erysipelotrichaceae;g__Coprobacillus;
Vibrio	0	0	0	0	0	0	0	0	0	0	1	0	0	0	0	0	1	0	10	0	1	0	0	0	0	1	0	0	0	0	0	0	k__Bacteria;p__Proteobacteria;c__Gammaproteobacteria;o__Vibrionales;f__Vibrionaceae;g__Vibrio;
unidentified_Actinobacteria	0	1	2	2	0	0	0	9	0	0	0	0	0	0	0	0	0	0	0	0	0	0	0	1	0	0	0	0	0	0	0	0	k__Bacteria;p__Actinobacteria;c__unidentified_Actinobacteria;o__Actinomycetales;f__Actinomycetaceae;g__unidentified_Actinobacteria;
Bryobacter	0	0	0	0	0	0	0	0	0	0	0	0	0	0	0	0	1	1	2	1	2	0	0	9	0	0	0	0	0	0	0	0	k__Bacteria;p__Acidobacteria;c__unidentified_Acidobacteria;o__Subgroup_3;f__unidentified_Acidobacteria;g__Bryobacter;
Parasutterella	0	0	0	0	0	0	0	1	0	0	0	0	0	0	0	0	0	0	1	0	0	0	0	9	0	0	1	0	0	0	0	0	k__Bacteria;p__Proteobacteria;c__Betaproteobacteria;o__Burkholderiales;f__Alcaligenaceae;g__Parasutterella;
Sulfurovum	0	1	0	0	0	0	0	0	0	0	0	0	0	0	0	0	0	0	9	0	1	1	0	0	0	0	1	0	0	0	0	0	k__Bacteria;p__Proteobacteria;c__Epsilonproteobacteria;o__Campylobacterales;f__Helicobacteraceae;g__Sulfurovum;
Cellulosilyticum	1	4	2	2	0	1	3	9	0	0	0	0	0	0	0	4	2	1	9	0	3	0	0	2	1	0	2	0	0	0	0	0	k__Bacteria;p__Firmicutes;c__Clostridia;o__Clostridiales;f__Lachnospiraceae;g__Cellulosilyticum;
Pusillimonas	0	9	0	0	0	0	0	0	0	0	0	0	0	0	0	0	0	0	0	0	0	0	0	0	0	0	0	0	0	0	0	0	k__Bacteria;p__Proteobacteria;c__Betaproteobacteria;o__Burkholderiales;f__Alcaligenaceae;g__Pusillimonas;
Synechococcus	0	0	0	0	0	0	0	0	0	0	0	0	0	0	0	0	9	4	9	9	1	2	6	3	0	0	0	0	0	0	0	0	k__Bacteria;p__Cyanobacteria;c__unidentified_Cyanobacteria;o__SubsectionI;f__FamilyI;g__Synechococcus;
Alkaliphilus	1	8	1	3	8	3	1	0	0	1	0	0	0	5	0	1	0	0	3	0	0	1	0	0	0	0	0	0	0	0	0	0	k__Bacteria;p__Firmicutes;c__Clostridia;o__Clostridiales;f__Clostridiaceae_2;g__Alkaliphilus;
U29-B03	1	1	0	2	0	0	0	7	0	0	0	0	0	0	0	0	0	1	8	0	0	0	0	2	0	0	1	0	0	0	0	1	k__Bacteria;p__Bacteroidetes;c__Bacteroidia;o__Bacteroidales;f__Rikenellaceae;g__U29-B03;
Enterorhabdus	0	2	0	0	0	0	0	8	0	0	0	0	0	0	0	1	0	0	0	0	0	0	0	4	0	0	0	0	0	0	0	1	k__Bacteria;p__Actinobacteria;c__Coriobacteriia;o__Coriobacteriales;f__Coriobacteriaceae;g__Enterorhabdus;
Iamia	0	8	0	0	0	0	0	2	0	0	0	0	0	0	0	1	0	0	3	0	0	1	0	8	0	0	0	0	0	0	0	0	k__Bacteria;p__Actinobacteria;c__Acidimicrobiia;o__Acidimicrobiales;f__Iamiaceae;g__Iamia;
Illumatobacter	0	0	0	0	0	0	0	0	0	0	0	0	0	0	0	0	0	2	0	0	0	0	1	8	0	0	0	0	0	0	0	0	k__Bacteria;p__Actinobacteria;c__Acidimicrobiia;o__Acidimicrobiales;f__Acidimicrobiaceae;g__Illumatobacter;
Scardovia	0	0	8	0	0	0	0	2	0	0	0	0	0	0	0	0	0	0	0	0	0	0	0	0	0	0	0	0	0	0	0	0	k__Bacteria;p__Actinobacteria;c__unidentified_Actinobacteria;o__Bifidobacteriales;f__Bifidobacteriaceae;g__Scardovia;
Rikenella	0	1	8	0	0	0	1	0	2	0	0	0	3	0	0	0	2	0	1	2	0	5	0	1	0	1	1	0	6	6	0	0	k__Bacteria;p__Bacteroidetes;c__Bacteroidia;o__Bacteroidales;f__Rikenellaceae;g__Rikenella;
Pontibacter	0	0	0	0	0	0	0	0	1	8	0	0	0	1	0	2	0	2	0	0	0	0	0	0	0	1	0	0	0	0	0	0	k__Bacteria;p__Bacteroidetes;c__Cytophagia;o__Cytophagales;f__Cytophagaceae;g__Pontibacter;
Paucisalibacillus	0	0	0	0	0	0	0	1	0	0	0	0	0	0	0	0	0	1	0	0	0	0	0	8	0	0	0	0	0	0	0	1	k__Bacteria;p__Firmicutes;c__Bacilli;o__Bacillales;f__Bacillaceae;g__Paucisalibacillus;
Buchnera	0	1	0	0	0	3	0	0	1	1	0	0	0	0	7	0	0	0	4	0	0	1	0	2	0	0	1	0	0	7	1	0	k__Bacteria;p__Proteobacteria;c__Gammaproteobacteria;o__Enterobacteriales;f__Enterobacteriaceae;g__Buchnera;
unidentified_Family_XI	1	0	0	1	0	0	0	7	0	0	0	0	0	0	0	0	0	0	0	0	0	0	1	4	0	0	0	0	0	0	0	0	k__Bacteria;p__Firmicutes;c__Clostridia;o__Clostridiales;f__Family_XI;g__unidentified_Family_XI;
Altererythrobacter	0	1	0	0	0	0	0	0	0	0	0	0	0	0	0	1	1	0	2	0	2	0	0	7	0	0	1	0	0	0	0	1	k__Bacteria;p__Proteobacteria;c__Alphaproteobacteria;o__Sphingomonadales;f__Erythrobacteraceae;g__Altererythrobacter;
Demequina	0	0	0	0	0	6	0	0	7	1	0	1	1	1	0	1	1	0	1	0	0	0	0	0	1	0	0	0	0	0	0	0	k__Bacteria;p__Actinobacteria;c__unidentified_Actinobacteria;o__Micrococcales;f__Demequinaceae;g__Demequina;
Selenomonas	0	0	0	0	0	0	0	2	1	0	0	0	1	0	0	7	0	0	0	0	0	0	0	1	0	0	0	0	0	0	0	1	k__Bacteria;p__Firmicutes;c__Negativicutes;o__Selenomonadales;f__Veillonellaceae;g__Selenomonas;
Aggregatibacter	0	0	0	0	0	0	0	7	0	0	0	0	0	0	0	1	0	0	0	0	0	0	0	0	0	0	0	0	0	0	0	0	k__Bacteria;p__Proteobacteria;c__Gammaproteobacteria;o__Pasteurellales;f__Pasteurellaceae;g__Aggregatibacter;
Faecalitalea	0	0	0	0	0	0	1	0	5	0	4	1	2	1	0	2	5	0	1	2	4	0	7	0	2	1	0	0	0	0	0	0	k__Bacteria;p__Firmicutes;c__Erysipelotrichia;o__Erysipelotrichales;f__Erysipelotrichaceae;g__Faecalitalea;
Coprobacter	0	0	0	0	0	0	0	0	7	1	3	0	2	0	0	2	0	0	0	0	0	1	0	0	2	0	0	0	4	0	0	1	k__Bacteria;p__Bacteroidetes;c__Bacteroidia;o__Bacteroidales;f__Porphyromonadaceae;g__Coprobacter;
Ruminococcaceae_UCG-007	0	0	1	1	0	0	1	6	0	0	0	0	0	0	0	0	0	0	0	0	0	0	0	2	0	0	0	0	0	0	0	0	k__Bacteria;p__Firmicutes;c__Clostridia;o__Clostridiales;f__Ruminococcaceae;g__Ruminococcaceae_UCG-007;
Bergeyella	0	0	0	2	0	6	0	0	0	2	0	0	0	0	0	0	1	1	0	0	0	1	0	1	0	0	0	0	0	0	0	0	k__Bacteria;p__Bacteroidetes;c__Flavobacteriia;o__Flavobacteriales;f__Flavobacteriaceae;g__Bergeyella;
unidentified_Xanthomonadaceae	0	1	6	0	0	0	0	0	0	0	0	0	0	0	0	0	0	0	0	0	0	0	0	0	0	0	0	1	0	0	0	0	k__Bacteria;p__Proteobacteria;c__Gammaproteobacteria;o__Xanthomonadales;f__Xanthomonadaceae;g__unidentified_Xanthomonadaceae;
Coprococcus_2	3	2	1	3	1	0	2	3	0	0	1	0	0	0	0	2	0	1	5	0	1	0	0	6	0	0	1	0	0	0	0	2	k__Bacteria;p__Firmicutes;c__Clostridia;o__Clostridiales;f__Lachnospiraceae;g__Coprococcus_2;
Acetoanaerobium	1	0	0	0	0	0	0	6	0	0	0	0	0	0	0	4	0	0	0	0	0	0	0	2	0	0	0	0	0	0	0	0	k__Bacteria;p__Firmicutes;c__Clostridia;o__Clostridiales;f__Peptostreptococcaceae;g__Acetoanaerobium;
Johnsonella	0	0	0	0	0	0	0	6	0	0	0	0	0	0	0	0	0	0	0	0	0	0	0	1	0	0	0	0	0	0	0	0	k__Bacteria;p__Firmicutes;c__Clostridia;o__Clostridiales;f__Lachnospiraceae;g__Johnsonella;
Brochothrix	0	2	0	0	0	0	0	0	0	0	1	0	0	0	0	0	0	0	1	0	0	0	0	0	0	1	6	0	0	0	0	0	k__Bacteria;p__Firmicutes;c__Bacilli;o__Bacillales;f__Listeriaceae;g__Brochothrix;
Aquaspirillum	0	0	0	0	0	0	0	0	0	1	0	0	6	0	0	0	0	0	0	0	0	0	0	0	0	0	0	0	1	0	0	0	k__Bacteria;p__Proteobacteria;c__Betaproteobacteria;o__Neisseriales;f__Neisseriaceae;g__Aquaspirillum;
Advenella	0	0	0	0	0	2	0	0	0	1	0	0	1	0	1	0	0	0	0	0	0	0	0	0	0	1	0	0	0	6	0	0	k__Bacteria;p__Proteobacteria;c__Betaproteobacteria;o__Burkholderiales;f__Alcaligenaceae;g__Advenella;
Geobacillus	0	1	0	0	0	0	0	0	0	0	1	0	0	0	0	0	0	0	0	0	0	0	0	0	0	0	5	0	0	0	0	0	k__Bacteria;p__Firmicutes;c__Bacilli;o__Bacillales;f__Bacillaceae;g__Geobacillus;
Clostridium_sensu_stricto_10	1	0	0	1	0	0	0	0	0	1	0	0	0	0	0	1	1	0	0	2	2	1	1	1	5	0	3	2	0	0	0	4	k__Bacteria;p__Firmicutes;c__Clostridia;o__Clostridiales;f__Clostridiaceae_1;g__Clostridium_sensu_stricto_10;
Lachnospiraceae_ND3007_group	2	3	0	0	0	0	1	3	0	0	0	0	0	0	0	1	1	0	5	1	0	0	0	5	0	0	2	0	0	0	0	0	k__Bacteria;p__Firmicutes;c__Clostridia;o__Clostridiales;f__Lachnospiraceae;g__Lachnospiraceae_ND3007_group;
Ferribacterium	0	0	0	0	0	0	0	0	0	0	0	0	0	0	0	0	0	0	0	0	0	0	1	0	0	0	0	0	0	0	4	0	k__Bacteria;p__Proteobacteria;c__Betaproteobacteria;o__Rhodocyclales;f__Rhodocyclaceae;g__Ferribacterium;
Leuconostoc	0	0	0	0	0	0	0	0	0	0	0	0	0	0	0	0	0	0	0	0	0	1	0	4	0	0	0	0	0	0	0	0	k__Bacteria;p__Firmicutes;c__Bacilli;o__Lactobacillales;f__Leuconostocaceae;g__Leuconostoc;
Anaeroplasma	0	0	0	0	0	0	0	2	0	0	0	4	0	0	0	0	0	0	0	4	0	0	0	3	0	0	0	0	0	0	0	0	k__Bacteria;p__Tenericutes;c__Mollicutes;o__Anaeroplasmatales;f__Anaeroplasmataceae;g__Anaeroplasma;
Geobacter	1	0	1	0	0	0	0	0	0	0	0	0	0	0	0	0	0	0	1	0	1	1	0	4	0	0	0	0	0	1	0	0	k__Bacteria;p__Proteobacteria;c__Deltaproteobacteria;o__Desulfuromonadales;f__Geobacteraceae;g__Geobacter;
Dolosigranulum	0	0	0	0	0	0	0	0	0	0	0	0	1	1	3	0	0	0	0	0	0	0	0	0	0	0	0	0	0	1	0	0	k__Bacteria;p__Firmicutes;c__Bacilli;o__Lactobacillales;f__Carnobacteriaceae;g__Dolosigranulum;
Eubacterium	0	0	0	1	0	0	0	0	0	0	0	0	0	0	0	0	0	0	1	0	3	0	0	1	0	0	0	0	0	0	0	0	k__Bacteria;p__Firmicutes;c__Clostridia;o__Clostridiales;f__Eubacteriaceae;g__Eubacterium;
Gemmobacter	1	1	1	1	0	0	0	1	0	0	0	0	0	0	0	1	0	0	0	0	0	0	0	3	0	0	0	0	0	0	0	1	k__Bacteria;p__Proteobacteria;c__Alphaproteobacteria;o__Rhodobacterales;f__Rhodobacteraceae;g__Gemmobacter;
Rhodoplanes	0	0	0	0	0	0	3	0	0	0	0	0	0	0	0	0	0	0	0	0	0	0	0	0	0	0	0	0	0	0	0	0	k__Bacteria;p__Proteobacteria;c__Alphaproteobacteria;o__Rhizobiales;f__Hyphomicrobiaceae;g__Rhodoplanes;
Fonticella	0	0	0	0	0	0	0	0	0	1	0	0	0	1	0	1	0	2	2	1	1	1	0	3	1	2	1	1	0	0	0	1	k__Bacteria;p__Firmicutes;c__Clostridia;o__Clostridiales;f__Clostridiaceae_1;g__Fonticella;
Tannerella	0	0	0	0	0	0	0	0	0	0	0	0	0	0	0	0	0	0	0	0	0	0	0	3	0	0	0	0	0	0	0	0	k__Bacteria;p__Bacteroidetes;c__Bacteroidia;o__Bacteroidales;f__Porphyromonadaceae;g__Tannerella;
Hamadaea	1	1	0	0	0	0	0	0	0	3	0	0	0	1	0	0	0	0	1	0	0	0	0	1	0	0	0	0	0	0	0	0	k__Bacteria;p__Actinobacteria;c__unidentified_Actinobacteria;o__Micromonosporales;f__Micromonosporaceae;g__Hamadaea;
unidentified_Coriobacteriaceae	0	0	0	0	0	0	0	0	0	0	0	0	3	0	0	0	0	0	0	0	0	0	0	0	0	0	0	0	1	0	0	0	k__Bacteria;p__Actinobacteria;c__Coriobacteriia;o__Coriobacteriales;f__Coriobacteriaceae;g__unidentified_Coriobacteriaceae;
Patulibacter	0	0	0	1	0	0	3	0	0	0	0	0	1	0	0	0	1	0	0	0	2	0	0	0	0	0	0	0	0	0	1	0	k__Bacteria;p__Actinobacteria;c__Thermoleophilia;o__Solirubrobacterales;f__Patulibacteraceae;g__Patulibacter;
Asaia	0	1	0	0	0	0	0	0	0	0	0	0	0	0	0	0	0	0	0	0	0	0	0	0	2	0	1	3	1	0	1	1	k__Bacteria;p__Proteobacteria;c__Alphaproteobacteria;o__Rhodospirillales;f__Acetobacteraceae;g__Asaia;
Pelomonas	0	0	0	0	0	0	0	0	0	0	0	0	0	0	0	0	0	0	0	0	0	0	0	0	1	0	0	0	0	0	0	3	k__Bacteria;p__Proteobacteria;c__Betaproteobacteria;o__Burkholderiales;f__Comamonadaceae;g__Pelomonas;
Undibacterium	0	0	0	1	0	0	0	0	0	0	1	0	3	1	0	0	0	0	0	0	1	0	0	1	0	0	0	0	0	0	0	0	k__Bacteria;p__Proteobacteria;c__Betaproteobacteria;o__Burkholderiales;f__Oxalobacteraceae;g__Undibacterium;
Finegoldia	0	0	0	0	0	0	0	0	1	2	0	1	0	0	3	0	0	0	0	0	0	0	0	0	0	0	0	0	0	1	0	0	k__Bacteria;p__Firmicutes;c__Clostridia;o__Clostridiales;f__Family_XI;g__Finegoldia;
Clostridium_sensu_stricto_13	0	0	0	0	0	0	0	0	2	0	0	1	1	0	0	0	2	0	0	0	0	0	0	0	0	0	0	0	0	0	1	0	k__Bacteria;p__Firmicutes;c__Clostridia;o__Clostridiales;f__Clostridiaceae_1;g__Clostridium_sensu_stricto_13;
Petrimonas	0	0	0	0	0	0	0	2	0	0	0	0	0	0	0	0	0	0	0	0	0	0	0	0	0	0	0	0	0	0	0	0	k__Bacteria;p__Bacteroidetes;c__Bacteroidia;o__Bacteroidales;f__Porphyromonadaceae;g__Petrimonas;
Sulfuritalea	0	0	0	0	0	0	0	1	0	0	0	0	0	0	0	1	0	0	0	0	0	0	0	0	0	0	0	0	0	0	0	2	k__Bacteria;p__Proteobacteria;c__Betaproteobacteria;o__Rhodocyclales;f__Rhodocyclaceae;g__Sulfuritalea;
Shuttleworthia	0	0	0	0	0	0	0	0	0	0	0	0	0	0	0	0	0	0	2	0	0	1	0	0	0	0	0	0	0	0	0	0	k__Bacteria;p__Firmicutes;c__Clostridia;o__Clostridiales;f__Lachnospiraceae;g__Shuttleworthia;
Sulfuricella	0	0	0	0	0	0	0	0	0	0	0	0	0	0	0	1	1	0	0	0	0	0	0	2	0	0	0	0	0	0	0	0	k__Bacteria;p__Proteobacteria;c__Betaproteobacteria;o__Hydrogenophilales;f__Hydrogenophilaceae;g__Sulfuricella;
Pseudospirillum	0	0	0	0	0	0	0	0	0	0	0	0	0	0	0	0	0	0	0	0	0	0	0	0	0	0	0	0	0	2	0	0	k__Bacteria;p__Proteobacteria;c__Gammaproteobacteria;o__Oceanospirillales;f__Oceanospirillaceae;g__Pseudospirillum;
Selenomonas_3	0	1	0	0	0	0	1	2	0	0	0	0	0	0	0	0	0	0	0	0	0	0	0	1	0	0	0	0	0	0	0	0	k__Bacteria;p__Firmicutes;c__Negativicutes;o__Selenomonadales;f__Veillonellaceae;g__Selenomonas_3;
Pelotomaculum	0	0	0	0	0	0	0	0	0	1	2	0	0	0	0	0	0	0	0	0	0	0	0	0	0	0	1	0	0	0	0	0	k__Bacteria;p__Firmicutes;c__Clostridia;o__Clostridiales;f__Peptococcaceae;g__Pelotomaculum;
Candidatus_Hepatincola	0	0	1	0	0	0	0	2	0	0	0	0	0	0	0	0	0	0	0	0	0	0	0	2	0	0	0	0	0	0	0	0	k__Bacteria;p__Proteobacteria;c__Alphaproteobacteria;o__Rickettsiales;f__unidentified_Rickettsiales;g__Candidatus_Hepatincola;
Corynebacterium	0	1	0	0	0	0	0	0	0	0	0	0	0	0	0	0	0	0	1	0	2	0	0	1	0	0	0	0	0	0	0	0	k__Bacteria;p__Actinobacteria;c__unidentified_Actinobacteria;o__Corynebacteriales;f__Corynebacteriaceae;g__Corynebacterium;
Solibacillus	0	0	0	0	0	0	0	0	0	0	0	0	2	0	0	0	0	0	0	0	2	0	0	0	0	0	0	0	0	0	0	0	k__Bacteria;p__Firmicutes;c__Bacilli;o__Bacillales;f__Planococcaceae;g__Solibacillus;
Sporacetigenium	0	0	0	0	0	0	0	0	0	0	0	0	0	0	0	0	0	0	0	0	0	0	1	0	0	0	0	0	0	0	0	1	k__Bacteria;p__Firmicutes;c__Clostridia;o__Clostridiales;f__Peptostreptococcaceae;g__Sporacetigenium;
Methylocaldum	0	0	0	0	0	0	0	0	0	0	0	0	0	0	0	0	1	0	0	1	1	0	0	0	0	0	0	0	0	0	0	0	k__Bacteria;p__Proteobacteria;c__Gammaproteobacteria;o__Methylococcales;f__Methylococcaceae;g__Methylocaldum;
Gemmatimonas	0	0	0	0	0	0	0	0	0	0	0	0	0	1	0	1	0	0	0	0	0	0	0	0	0	0	0	0	0	0	0	0	k__Bacteria;p__Gemmatimonadetes;c__unidentified_Gemmatimonadetes;o__Gemmatimonadales;f__Gemmatimonadaceae;g__Gemmatimonas;
Ruminococcaceae_UCG-011	0	0	0	0	0	0	0	0	1	1	0	0	0	0	0	0	0	0	0	0	0	0	0	0	0	0	0	0	1	0	0	0	k__Bacteria;p__Firmicutes;c__Clostridia;o__Clostridiales;f__Ruminococcaceae;g__Ruminococcaceae_UCG-011;
unidentified_SAR324_clade.Marine_group_B.	1	0	0	0	0	0	0	0	0	0	0	0	0	0	0	0	0	0	0	0	0	0	0	0	0	0	0	0	1	0	0	0	k__Bacteria;p__Proteobacteria;c__Deltaproteobacteria;o__SAR324_clade.Marine_group_B.;f__unidentified_SAR324_clade.Marine_group_B.;g__unidentified_SAR324_clade.Marine_group_B.;
Mobiluncus	0	0	0	0	0	0	0	0	0	0	0	0	0	0	0	0	0	0	0	0	0	0	1	0	0	0	0	0	0	0	1	0	k__Bacteria;p__Actinobacteria;c__unidentified_Actinobacteria;o__Actinomycetales;f__Actinomycetaceae;g__Mobiluncus;
Succinivibrionaceae_UCG-002	0	0	0	0	0	0	0	0	0	0	0	0	0	0	0	0	0	0	0	0	1	0	1	0	0	0	0	0	0	0	0	0	k__Bacteria;p__Proteobacteria;c__Gammaproteobacteria;o__Aeromonadales;f__Succinivibrionaceae;g__Succinivibrionaceae_UCG-002;
Allisonella	0	0	0	0	0	0	0	0	0	0	0	0	0	0	0	0	0	0	1	0	1	0	0	0	0	0	0	0	0	0	0	0	k__Bacteria;p__Firmicutes;c__Negativicutes;o__Selenomonadales;f__Veillonellaceae;g__Allisonella;
Elizabethkingia	0	0	0	0	0	0	0	0	1	0	0	1	0	0	0	0	0	0	0	0	0	0	0	0	0	0	0	0	0	0	0	0	k__Bacteria;p__Bacteroidetes;c__Flavobacteriia;o__Flavobacteriales;f__Flavobacteriaceae;g__Elizabethkingia;
Brevinema	0	0	0	0	0	0	0	0	0	0	0	0	0	0	0	0	0	1	0	0	1	0	0	0	0	0	0	0	1	0	0	0	k__Bacteria;p__Spirochaetes;c__unidentified_Spirochaetes;o__Spirochaetales;f__Brevinemataceae;g__Brevinema;
Defluviicoccus	0	0	0	0	0	0	0	0	0	0	0	0	0	0	0	0	0	1	0	1	0	0	0	0	0	0	0	0	0	0	0	0	k__Bacteria;p__Proteobacteria;c__Alphaproteobacteria;o__Rhodospirillales;f__Rhodospirillaceae;g__Defluviicoccus;
Others	13256	12989	13164	15900	5465	12481	26420	12672	16124	14819	11228	11401	12269	19440	17611	11203	16041	11331	10083	18235	10293	20142	20522	11476	9023	4024	8679	12520	14938	8728	27895	5104	Others
