# Supplementary material for: Effects of fermented feeds and ginseng polysaccharides on the intestinal morphology and microbiota composition of Xuefeng black-bone chicken
Source: PLoS One. 2020 Aug 11;15(8):e0237357. doi: 10.1371/journal.pone.0237357 (PMC7418966; doi:10.1371/journal.pone.0237357)
Supplement: S13 Table — (XLSX) [file pone.0237357.s015.xlsx]

## Sheet: J
The aligned percentages that annotated at Genus level
Taxonomy	Cn1	Cn2	Cn3	Cn4	Cn5	Cn6	Cn7	Cn8	Fe1	Fe2	Fe3	Fe4	Fe5	Fe6	Fe7	Fe8	FP1	FP2	FP3	FP4	FP5	FP6	FP7	FP8	Po1	Po2	Po3	Po4	Po5	Po6	Po7	Po8	Tax_detail
Helicobacter	0.0227914	0.0266487	0.0169639	0.0270842	0.66068	0.0905848	0.027022	0.032725	0.026462	0.00408544	0.00495645	0.0118001	0.0036292	0.106387	0.0858358	0.00761095	0.0269805	0.0062837	0.0117586	0.010701	0.0085027	0.0763998	0.261219	0.0191414	0.0390709	0.0104936	0.014662	0.00929075	0.0171091	0.506761	0.0259436	0.0255496	k__Bacteria;p__Proteobacteria;c__Epsilonproteobacteria;o__Campylobacterales;f__Helicobacteraceae;g__Helicobacter;
Serratia	0.0253214	0.000539195	0.00190792	0.000974699	0.000684363	0.00354625	0.00479054	0.0191207	0.000808793	0.0532352	0.00155537	0.000767316	0.00197014	0.00153463	0.00248859	0.0331605	0.000373289	0.0296557	0.000746578	0.000394027	0.000912484	0.000580672	0.00941518	0.0326213	0.0272294	0.563625	0.0206968	0.0170054	0.0200954	0.014102	0.140813	0.548071	k__Bacteria;p__Proteobacteria;c__Gammaproteobacteria;o__Enterobacteriales;f__Enterobacteriaceae;g__Serratia;
Romboutsia	0.0605558	0.0595189	0.065056	0.0414973	0.0255496	0.00910411	0.0546246	0.0255703	0.0168602	0.0928868	0.0945251	0.0144753	0.177395	0.11377	0.038511	0.044691	0.0233513	0.175923	0.0755081	0.0121319	0.0371837	0.0211116	0.0410825	0.0346951	0.0195355	0.0368519	0.252219	0.0244297	0.0259021	0.00580672	0.0138946	0.022501	k__Bacteria;p__Firmicutes;c__Clostridia;o__Clostridiales;f__Peptostreptococcaceae;g__Romboutsia;
Bacteroides	0.0200332	0.0207175	0.029718	0.0120489	0.0237661	0.00746578	0.0033596	0.0249067	0.121692	0.0422854	0.0276856	0.018229	0.0164662	0.0245749	0.0178557	0.0375985	0.0793861	0.0589589	0.0271672	0.0588345	0.0111157	0.120054	0.0163003	0.0244712	0.244774	0.016798	0.0235172	0.0359809	0.0457487	0.0458523	0.0476566	0.0217752	k__Bacteria;p__Bacteroidetes;c__Bacteroidia;o__Bacteroidales;f__Bacteroidaceae;g__Bacteroides;
Halomonas	0.0468893	0.0336997	0.0399005	0.0975736	0.0179801	0.106823	0.0259229	0.0099129	0.0137495	0.0482165	0.163584	0.237474	0.102426	0.0697636	0.0829739	0.0686437	0.0178142	0.0140813	0.00835753	0.021319	0.00873082	0.00989216	0.0223766	0.0121941	0.00684363	0.0675238	0.0279137	0.0238905	0.0126296	0.0104521	0.0146412	0.0124637	k__Bacteria;p__Proteobacteria;c__Gammaproteobacteria;o__Oceanospirillales;f__Halomonadaceae;g__Halomonas;
Lactobacillus	0.0182704	0.0138946	0.0235587	0.016321	0.0155745	0.0611157	0.0314392	0.00636665	0.00929075	0.0322895	0.0229158	0.0253007	0.0588967	0.0291788	0.0205724	0.0124844	0.0146827	0.122439	0.033119	0.0138117	0.0818125	0.0100581	0.0186852	0.0971174	0.0103691	0.0299461	0.106512	0.0576109	0.0174409	0.0468893	0.0103484	0.0178349	k__Bacteria;p__Firmicutes;c__Bacilli;o__Lactobacillales;f__Lactobacillaceae;g__Lactobacillus;
Escherichia-Shigella	0.00848196	0.000331813	0.002219	0.00145168	0.000290336	0.00309	0.00085027	0.000829531	0.00118208	0.00497719	0.00230195	0.00134799	0.00342182	0.00348403	0.118353	0.00364994	0.000373289	0.000580672	0.000394027	0.00802572	0.00143094	0.000186645	0.000228121	0.000518457	0.00114061	0.00103691	0.00105765	0.000767316	0.0148071	0.0029241	0.000394027	0.00159685	k__Bacteria;p__Proteobacteria;c__Gammaproteobacteria;o__Enterobacteriales;f__Enterobacteriaceae;g__Escherichia-Shigella;
Methanobrevibacter	0	4.14766e-05	0.000311074	0.000891746	0.000559934	0	4.14766e-05	0.000103691	0.000414766	0	0	0.000974699	0.000497719	4.14766e-05	0	0.000186645	0.000352551	0.000684363	0.000456242	0.000207383	0.113231	0.00132725	0.00315222	0.000228121	0.00398175	0	4.14766e-05	0.0038988	0.00190792	2.07383e-05	0.000622148	2.07383e-05	k__Archaea;p__Euryarchaeota;c__Methanobacteria;o__Methanobacteriales;f__Methanobacteriaceae;g__Methanobrevibacter;
Ruminococcaceae_UCG-010	0.0171713	0.0501866	0.00945666	0.0181875	0.00418913	0.00647034	0.00559934	0.11012	0.00873082	0.0472003	0.0392783	0.00549564	0.0102032	0.00897968	0.00837827	0.0860431	0.0120489	0.0152841	0.0981543	0.0221277	0.0104314	0.00802572	0.00630444	0.0651389	0.00377437	0.00962256	0.0176898	0.00400249	0.00456242	0.0019494	0.0038988	0.0254251	k__Bacteria;p__Firmicutes;c__Clostridia;o__Clostridiales;f__Ruminococcaceae;g__Ruminococcaceae_UCG-010;
Christensenellaceae_R-7_group	0.0101203	0.0557445	0.0132103	0.0259229	0.00549564	0.0113024	0.0112401	0.0776234	0.0148486	0.024409	0.0206346	0.00302779	0.0228951	0.00779759	0.00717545	0.042555	0.0217337	0.0136665	0.0722937	0.0238283	0.105185	0.0199088	0.0135836	0.0581087	0.00868934	0.0036292	0.0170676	0.0169017	0.0329739	0.00647034	0.00396101	0.0154293	k__Bacteria;p__Firmicutes;c__Clostridia;o__Clostridiales;f__Christensenellaceae;g__Christensenellaceae_R-7_group;
Rikenellaceae_RC9_gut_group	0.0120489	0.0328287	0.0119453	0.0117379	0.0101203	0.00329739	0.00157611	0.0385732	0.0682082	0.0214226	0.0119245	0.00669847	0.0036292	0.00615927	0.00431356	0.0273538	0.0940689	0.0190585	0.0410203	0.0474285	0.00520531	0.082808	0.00852343	0.0424927	0.085338	0.00454168	0.0135836	0.0217545	0.0242223	0.0106595	0.0166943	0.00935297	k__Bacteria;p__Bacteroidetes;c__Bacteroidia;o__Bacteroidales;f__Rikenellaceae;g__Rikenellaceae_RC9_gut_group;
Gallibacterium	0.0835131	0.002219	0.0120904	0.00862713	0.00887599	0.0234135	0.00792202	0.00437578	0.0247615	0.0112816	0.00344255	0.00684363	0.0204687	0.00344255	0.00545417	0.00435504	0.00109913	0.00277893	6.22148e-05	0.000414766	0.00114061	0.000518457	0.000373289	0.00060141	0.00261302	0.00294484	0.000559934	0.00535048	0.0033596	0.000953961	0.00228121	0.000559934	k__Bacteria;p__Proteobacteria;c__Gammaproteobacteria;o__Pasteurellales;f__Pasteurellaceae;g__Gallibacterium;
Shewanella	0.0263791	0.00829531	0.0195769	0.0310452	0.00717545	0.0498341	0.0142472	0.00429282	0.00566155	0.0235587	0.0567607	0.0795106	0.0363749	0.0254459	0.0258399	0.0298217	0.00744504	0.00754873	0.00323517	0.0118416	0.00327665	0.0048735	0.0144338	0.00437578	0.00275819	0.0402115	0.0138324	0.0114475	0.00622148	0.00447947	0.0114475	0.00626296	k__Bacteria;p__Proteobacteria;c__Gammaproteobacteria;o__Alteromonadales;f__Shewanellaceae;g__Shewanella;
Aeriscardovia	0.00236416	0.00103691	0.00145168	0.0033596	0.000456242	0.00364994	0.00371215	0.00060141	0.000352551	0.0048735	0.0016798	6.22148e-05	0.00369141	0.00012443	0.000871008	0.000788055	0.00300705	0.077893	0.00676068	0.00197014	0.0475736	0.00101618	0.00263376	0.00622148	0.00126504	0.00443799	0.0207383	0.0111572	0.00315222	0.00391954	0.000394027	0.0138946	k__Bacteria;p__Actinobacteria;c__unidentified_Actinobacteria;o__Bifidobacteriales;f__Bifidobacteriaceae;g__Aeriscardovia;
Lachnoclostridium	0.0178764	0.0198258	0.0317296	0.044608	0.0101618	0.0118208	0.0664869	0.00904189	0.0310867	0.0154708	0.0147034	0.0129822	0.0252385	0.0132103	0.0115512	0.0135421	0.0336997	0.0188096	0.0120075	0.0260888	0.0200747	0.0382621	0.0382207	0.0163418	0.0440066	0.0134384	0.0249274	0.0732061	0.0584197	0.0226877	0.0619245	0.0154293	k__Bacteria;p__Firmicutes;c__Clostridia;o__Clostridiales;f__Lachnospiraceae;g__Lachnoclostridium;
Ruminococcaceae_UCG-005	0.0127333	0.034467	0.0357113	0.0183534	0.00871008	0.00559934	0.00669847	0.0721692	0.0507258	0.0343841	0.0297387	0.00742431	0.021319	0.0127955	0.0115927	0.0515968	0.0444836	0.0149108	0.06292	0.0328494	0.0220448	0.0245334	0.0209871	0.0521983	0.0244504	0.00528826	0.0207798	0.0162173	0.0347988	0.00746578	0.00418913	0.0202406	k__Bacteria;p__Firmicutes;c__Clostridia;o__Clostridiales;f__Ruminococcaceae;g__Ruminococcaceae_UCG-005;
Subdoligranulum	0.00445873	0.0058482	0.0104521	0.0108046	0.00367068	0.00300705	0.0639983	0.00338034	0.00296557	0.00184571	0.00321443	0.00172128	0.00537122	0.00163832	0.00184571	0.00151389	0.00474907	0.00253007	0.00269598	0.00549564	0.00360846	0.00634591	0.015056	0.00454168	0.00858565	0.00234343	0.00927001	0.0489216	0.0152634	0.00468685	0.00970552	0.00514309	k__Bacteria;p__Firmicutes;c__Clostridia;o__Clostridiales;f__Ruminococcaceae;g__Subdoligranulum;
Clostridium_sensu_stricto_1	0.0153049	0.0016798	0.00132725	0.00232269	0.00381584	0.00134799	0.0100995	0.0023849	0.0107839	0.0122563	0.00914558	0.00856491	0.0119245	0.0635214	0.0107217	0.0108461	0.0287433	0.00439652	0.0040647	0.0021153	0.00358772	0.00812941	0.00304853	0.00618001	0.0076939	0.00153463	0.000933223	0.00236416	0.00116134	0.000746578	0.000974699	0.00128577	k__Bacteria;p__Firmicutes;c__Clostridia;o__Clostridiales;f__Clostridiaceae_1;g__Clostridium_sensu_stricto_1;
Brevundimonas	0.0279137	0.0415388	0.00970552	0.0192451	0.00678142	0.0632932	0.00373289	0.00489423	0.00107839	0.00642887	0.00537122	0.00109913	0.00483202	0.00217752	0.00856491	0.00277893	0.00145168	0.0110535	0.00420987	0.0153049	0.00331813	0.00215678	0.00304853	0.00522605	0.00178349	0.00812941	0.0111365	0.00352551	0.00989216	0.00524679	0.0114268	0.00242638	k__Bacteria;p__Proteobacteria;c__Alphaproteobacteria;o__Caulobacterales;f__Caulobacteraceae;g__Brevundimonas;
Enterococcus	0.00508088	0.00338034	0.0278308	0.00709249	0.00226047	0.00711323	0.0104728	0.00147242	0.00547491	0.00974699	0.00777686	0.0550187	0.0125052	0.00506014	0.00900041	0.00423061	0.00184571	0.0208835	0.00578598	0.0110742	0.00425135	0.0019494	0.00889672	0.00427209	0.0036292	0.00512236	0.0401908	0.0270635	0.00642887	0.00257155	0.00203235	0.00454168	k__Bacteria;p__Firmicutes;c__Bacilli;o__Lactobacillales;f__Enterococcaceae;g__Enterococcus;
Faecalibacterium	0.0141435	0.00815015	0.0380755	0.0231439	0.0124015	0.0111365	0.00703028	0.00613853	0.0358565	0.0100788	0.00931149	0.00570303	0.0215678	0.0117586	0.00970552	0.00883451	0.0207798	0.00800498	0.00468685	0.00427209	0.0104728	0.0158026	0.00543343	0.0103277	0.0482995	0.00715471	0.0169639	0.0430112	0.0489009	0.0154293	0.0169224	0.0102862	k__Bacteria;p__Firmicutes;c__Clostridia;o__Clostridiales;f__Ruminococcaceae;g__Faecalibacterium;
Eubacterium_coprostanoligenes_group	0.0062837	0.0206968	0.00732061	0.00962256	0.00342182	0.00261302	0.00479054	0.0469722	0.0100995	0.0178349	0.0309623	0.00356698	0.00593115	0.00464538	0.00398175	0.0238905	0.00642887	0.00703028	0.0319992	0.00586893	0.00634591	0.0033596	0.00586893	0.0235794	0.00441725	0.00257155	0.00817088	0.00447947	0.0040647	0.00116134	0.0014102	0.0101618	k__Bacteria;p__Firmicutes;c__Clostridia;o__Clostridiales;f__Ruminococcaceae;g__Eubacterium_coprostanoligenes_group;
Olsenella	0.00649108	0.00352551	0.00665699	0.00199088	0.00163832	0.00114061	0.014102	0.000912484	0.00136873	0.00145168	0.00159685	0.000228121	0.00244712	0.00107839	0.000767316	0.00103691	0.0069888	0.00375363	0.00190792	0.00493571	0.00111987	0.00547491	0.00342182	0.0029241	0.00410618	0.00163832	0.01292	0.0454376	0.00640813	0.0046039	0.00176275	0.00288262	k__Bacteria;p__Actinobacteria;c__Coriobacteriia;o__Coriobacteriales;f__Coriobacteriaceae;g__Olsenella;
Desulfovibrio	0.00889672	0.0149316	0.0252178	0.0152219	0.00526752	0.0060141	0.00128577	0.0214641	0.0448776	0.0113231	0.0092078	0.0328494	0.0128163	0.00781833	0.0076939	0.0201576	0.0244712	0.00516383	0.0177727	0.0223559	0.005309	0.022584	0.00379511	0.0147242	0.0257362	0.0023849	0.0085027	0.0130651	0.0307549	0.0185193	0.00873082	0.00586893	k__Bacteria;p__Proteobacteria;c__Deltaproteobacteria;o__Desulfovibrionales;f__Desulfovibrionaceae;g__Desulfovibrio;
Prevotellaceae_UCG-003	0.00201161	0.00775612	0.00105765	0.0012443	0.000746578	0.000829531	0.000476981	0.0441518	0.00226047	0.0177105	0.00566155	0.000373289	0.000912484	0.00134799	0.000933223	0.0378888	0.00178349	0.00188718	0.0306719	0.000394027	0.000559934	0.000497719	0.000435504	0.00935297	4.14766e-05	0.000622148	0.00205309	6.22148e-05	2.07383e-05	2.07383e-05	0	0.00450021	k__Bacteria;p__Bacteroidetes;c__Bacteroidia;o__Bacteroidales;f__Prevotellaceae;g__Prevotellaceae_UCG-003;
Family_XIII_AD3011_group	0.00118208	0.00400249	0.00128577	0.0092078	0.000331813	0.000269598	0.000829531	0.00369141	0.000352551	0.00101618	0.00103691	0.000165906	0.00541269	0.000642887	0.000248859	0.0021153	0.00296557	0.00352551	0.00678142	0.00228121	0.0350477	0.00253007	0.00346329	0.00723766	0.000269598	0.000207383	0.000829531	0.000331813	0.00479054	2.07383e-05	0.000290336	0.000829531	k__Bacteria;p__Firmicutes;c__Clostridia;o__Clostridiales;f__Family_XIII;g__Family_XIII_AD3011_group;
Prevotellaceae_UCG-001	0.0012443	0.00223973	0.002219	0.0048735	0.00240564	0.00126504	0.000228121	0.000663625	0.00744504	0.000829531	0.000497719	0.000248859	0.000995438	0.00101618	0.000559934	0.000871008	0.010701	0.00296557	0.00149316	0.0148693	0.000829531	0.0340523	0.00286188	0.00219826	0.00508088	0.000435504	0.000518457	0.00205309	0.00215678	0.0021153	0.000622148	0.000435504	k__Bacteria;p__Bacteroidetes;c__Bacteroidia;o__Bacteroidales;f__Prevotellaceae;g__Prevotellaceae_UCG-001;
Ruminococcaceae_UCG-014	0.0153256	0.0186437	0.0232684	0.030029	0.00578598	0.0109913	0.0313355	0.018063	0.0230817	0.0177105	0.0167565	0.0208835	0.0204687	0.012754	0.0117379	0.0175653	0.0186022	0.0121734	0.0189963	0.025591	0.0219826	0.0138532	0.0280382	0.0213397	0.023455	0.00732061	0.0172128	0.02528	0.026939	0.00885525	0.0157611	0.0122356	k__Bacteria;p__Firmicutes;c__Clostridia;o__Clostridiales;f__Ruminococcaceae;g__Ruminococcaceae_UCG-014;
Blvii28_wastewater-sludge_group	4.14766e-05	0	0.00165906	0	0	2.07383e-05	0	2.07383e-05	0.000228121	0.000311074	0.000497719	0.0292202	0.000228121	0.000207383	0.000228121	0.000311074	0	0	0	0.000456242	0	0	0	4.14766e-05	0	0	0	4.14766e-05	0	2.07383e-05	0	0	k__Bacteria;p__Bacteroidetes;c__Bacteroidia;o__Bacteroidales;f__Rikenellaceae;g__Blvii28_wastewater-sludge_group;
Candidatus_Saccharimonas	2.07383e-05	0.000165906	8.29531e-05	0.000684363	0	2.07383e-05	0.00207383	0.000207383	0.000331813	0.000290336	0.000352551	0.0137702	0.00111987	0.000186645	0.000248859	0.000435504	0.00109913	0.000622148	0.00149316	0.00184571	0.026462	0.000518457	0.00126504	0.00114061	2.07383e-05	0	0.000414766	0.00163832	0.000435504	0.000165906	6.22148e-05	2.07383e-05	k__Bacteria;p__Saccharibacteria;c__unidentified_Saccharibacteria;o__unidentified_Saccharibacteria;f__unidentified_Saccharibacteria;g__Candidatus_Saccharimonas;
Ruminococcus_2	0.000352551	0.00190792	0.000186645	0.00564081	0.000518457	0.000103691	0.000145168	0.00153463	0.000746578	0.000684363	0.000767316	0.000352551	0.00593115	0.000456242	0.000248859	0.00085027	0.00261302	0.00207383	0.0040647	0.00414766	0.0263376	0.00259229	0.00182497	0.00549564	0.00105765	0.000456242	0.000642887	0.000269598	0.00794276	0.000373289	0.000891746	0.00103691	k__Bacteria;p__Firmicutes;c__Clostridia;o__Clostridiales;f__Ruminococcaceae;g__Ruminococcus_2;
Aquamicrobium	0.00777686	0.0153463	0.0120697	0.00532974	0.00178349	0.0254044	0.00321443	0.00253007	0.000829531	0.0026545	0.00271672	0.00327665	0.00174202	0.00134799	0.00441725	0.000663625	0.000663625	0.00441725	0.0023849	0.00325591	0.0014102	0.000746578	0.00122356	0.00188718	0.000995438	0.00128577	0.00425135	0.00300705	0.00412692	0.00192866	0.00244712	0.00120282	k__Bacteria;p__Proteobacteria;c__Alphaproteobacteria;o__Rhizobiales;f__Phyllobacteriaceae;g__Aquamicrobium;
Sporolactobacillus	0.0106802	0.0062837	0.0159477	0.0171298	0.000435504	0.00897968	0.0046039	0.00122356	0.00101618	0.00223973	0.0253214	0.0136458	0.00248859	0.000995438	0.00176275	0.00547491	0.00288262	0.000933223	0.00149316	0.00263376	0.000788055	0.000228121	0.000248859	0.00136873	0.000497719	0.000891746	0.00161759	0.00184571	0.00109913	0.00309	0.00116134	0.000622148	k__Bacteria;p__Firmicutes;c__Bacilli;o__Bacillales;f__Sporolactobacillaceae;g__Sporolactobacillus;
Ruminococcaceae_NK4A214_group	0.00783907	0.0248445	0.00976773	0.0114268	0.00340108	0.00302779	0.00404397	0.0220241	0.00785981	0.0147864	0.0118208	0.0108046	0.011095	0.00447947	0.00497719	0.0110742	0.0133969	0.00972625	0.0245541	0.0147657	0.0186022	0.0125881	0.00868934	0.0196806	0.00837827	0.00358772	0.01236	0.0105765	0.0126089	0.00454168	0.00383658	0.00715471	k__Bacteria;p__Firmicutes;c__Clostridia;o__Clostridiales;f__Ruminococcaceae;g__Ruminococcaceae_NK4A214_group;
Micrococcus	0.024803	0.00873082	0.000580672	0.000912484	0.000311074	0.000352551	0.000311074	0.000808793	0.000145168	0.00207383	0.000580672	2.07383e-05	0.000186645	0.000103691	0.000808793	0.000248859	0.00190792	0.00172128	0.000373289	0.00282041	0.000186645	8.29531e-05	0.000311074	0.00072584	0.000497719	0.00244712	0.000456242	0.000705102	0.000539195	8.29531e-05	0.000974699	0.000145168	k__Bacteria;p__Actinobacteria;c__unidentified_Actinobacteria;o__Micrococcales;f__Micrococcaceae;g__Micrococcus;
Gardnerella	0.00286188	0.000456242	0.0136665	0.00578598	0.00255081	0.00329739	0.00346329	0.000746578	0.0019494	0.002219	0.00246786	0.024326	0.010618	0.00391954	0.00340108	0.00147242	0.000912484	0.00765243	0.000331813	0.000933223	0.000788055	0.000207383	0.00012443	0.000767316	0.000663625	0.000518457	0.00223973	0.0167565	0.000663625	0.000331813	0.000145168	0.00182497	k__Bacteria;p__Actinobacteria;c__unidentified_Actinobacteria;o__Bifidobacteriales;f__Bifidobacteriaceae;g__Gardnerella;
Lachnospiraceae_NK3A20_group	6.22148e-05	0.000207383	0.000103691	0.00352551	4.14766e-05	4.14766e-05	2.07383e-05	0.00103691	4.14766e-05	0.000145168	0.000165906	0	0.00356698	2.07383e-05	8.29531e-05	0.000373289	0.00153463	0.00197014	0.00273745	0.00130651	0.0234757	0.000933223	0.00172128	0.00398175	8.29531e-05	8.29531e-05	0.000207383	4.14766e-05	0.00298631	0	2.07383e-05	0.000165906	k__Bacteria;p__Firmicutes;c__Clostridia;o__Clostridiales;f__Lachnospiraceae;g__Lachnospiraceae_NK3A20_group;
Ruminiclostridium_5	0.00875156	0.0147864	0.0128785	0.014185	0.00391954	0.00236416	0.0224596	0.0101618	0.00837827	0.00609706	0.00688511	0.00615927	0.00763169	0.00344255	0.00338034	0.00740357	0.0126089	0.00377437	0.0094774	0.00902115	0.00808793	0.00815015	0.00953961	0.010535	0.0115305	0.00248859	0.0086686	0.0188511	0.0163003	0.00713397	0.00723766	0.00582746	k__Bacteria;p__Firmicutes;c__Clostridia;o__Clostridiales;f__Ruminococcaceae;g__Ruminiclostridium_5;
Ruminococcaceae_UCG-013	0.00427209	0.00591041	0.00350477	0.00431356	0.000933223	0.00522605	0.00408544	0.0205724	0.00377437	0.0113231	0.0068229	0.00282041	0.0033596	0.00232269	0.0023849	0.0130029	0.0043343	0.00410618	0.0160307	0.00673994	0.00539195	0.00271672	0.00344255	0.01292	0.00288262	0.00174202	0.00528826	0.00580672	0.00429282	0.00190792	0.00234343	0.00539195	k__Bacteria;p__Firmicutes;c__Clostridia;o__Clostridiales;f__Ruminococcaceae;g__Ruminococcaceae_UCG-013;
Pseudochrobactrum	0.0154293	0.0153671	0.0124015	0.00441725	0.00273745	0.0193488	0.00248859	0.00244712	0.000580672	0.00692659	0.00458316	0.00773538	0.00223973	0.00180423	0.00375363	0.0033596	0.00269598	0.0125674	0.00377437	0.0107424	0.00203235	0.00184571	0.00165906	0.00298631	0.00174202	0.00676068	0.0100373	0.00350477	0.00547491	0.00184571	0.0036292	0.00172128	k__Bacteria;p__Proteobacteria;c__Alphaproteobacteria;o__Rhizobiales;f__Brucellaceae;g__Pseudochrobactrum;
Ruminiclostridium_9	0.00775612	0.00765243	0.0099129	0.0134799	0.00479054	0.00267524	0.00147242	0.00416839	0.0135836	0.00532974	0.00539195	0.00151389	0.0104728	0.00497719	0.00431356	0.0046039	0.0120697	0.00638739	0.00593115	0.0106387	0.00636665	0.012754	0.00630444	0.00827457	0.0129822	0.00298631	0.00916632	0.0127748	0.0191622	0.00742431	0.00528826	0.00456242	k__Bacteria;p__Firmicutes;c__Clostridia;o__Clostridiales;f__Ruminococcaceae;g__Ruminiclostridium_9;
Actinomyces	0.000269598	0.000248859	0.00483202	0.00284114	0.000933223	0.000186645	0.00232269	0.00060141	0.000808793	0.00085027	0.000663625	0.0188718	0.000684363	0.000518457	0.000290336	0.000891746	2.07383e-05	0.000497719	0.000103691	0.000580672	0.000165906	0.000269598	0.00012443	8.29531e-05	0.000248859	0.000145168	0.000373289	0.00356698	0.000145168	0.000103691	0.00012443	0.0012443	k__Bacteria;p__Actinobacteria;c__unidentified_Actinobacteria;o__Actinomycetales;f__Actinomycetaceae;g__Actinomyces;
Akkermansia	0.000331813	0.00201161	0.000953961	0.0012443	0.000435504	8.29531e-05	0.00605558	0.000207383	0.000871008	0.000186645	0.000311074	4.14766e-05	0.00296557	0.000456242	4.14766e-05	0.000207383	0.00346329	0.000974699	0.000788055	0.00147242	0.00116134	0.00122356	0.000476981	0.000808793	0.000953961	0.000228121	0.00116134	0.00709249	0.0188304	0.000248859	0.000331813	0.000456242	k__Bacteria;p__Verrucomicrobia;c__Verrucomicrobiae;o__Verrucomicrobiales;f__Verrucomicrobiaceae;g__Akkermansia;
Thalassospira	0.0014102	0.00248859	0.00163832	0.000891746	0.00103691	0.000642887	0.00109913	0.00138946	0.0185608	0.00420987	0.00313148	0.00157611	0.00296557	0.00286188	0.00255081	0.00315222	0.00736209	0.00304853	0.00240564	0.0151182	0.00201161	0.00709249	0.00244712	0.00298631	0.00410618	0.00060141	0.00159685	0.00217752	0.00647034	0.00340108	0.00072584	0.000995438	k__Bacteria;p__Proteobacteria;c__Alphaproteobacteria;o__Rhodospirillales;f__Rhodospirillaceae;g__Thalassospira;
Leucobacter	0.00402323	0.0183326	0.0145998	0.00620075	0.00138946	0.0108669	0.000352551	0.000953961	0.000228121	0.00107839	0.00217752	0.000684363	0.00165906	0.000684363	0.00085027	0.000414766	0.00180423	0.00354625	0.00147242	0.00916632	0.00107839	0.00126504	0.000518457	0.00180423	0.000933223	0.00377437	0.00559934	0.000559934	0.00570303	0.00072584	0.00290336	0.000414766	k__Bacteria;p__Actinobacteria;c__unidentified_Actinobacteria;o__Micrococcales;f__Microbacteriaceae;g__Leucobacter;
Blautia	0.00120282	0.0033596	0.00418913	0.00228121	0.000995438	0.000559934	0.0149523	0.00203235	0.00107839	0.00155537	0.00170054	0.00474907	0.00209457	0.00111987	0.000953961	0.00483202	0.00369141	0.00228121	0.00209457	0.0165906	0.00333886	0.00410618	0.00547491	0.00398175	0.00377437	0.0014102	0.0023849	0.0175653	0.00508088	0.00190792	0.00452095	0.00273745	k__Bacteria;p__Firmicutes;c__Clostridia;o__Clostridiales;f__Lachnospiraceae;g__Blautia;
Megamonas	0.00462464	0.00147242	0.00277893	0.0169432	0.00665699	0.000622148	0.00134799	0.00101618	0.00367068	0.000539195	0.000580672	0.000145168	0.00120282	0.000953961	0.000311074	0.000559934	0.00114061	0.000186645	0.000207383	0.000373289	0.000642887	0.00170054	0.00107839	0.000435504	0.0125467	0.000746578	0.00163832	0.00404397	0.0048735	0.00248859	0.0155745	0.00188718	k__Bacteria;p__Firmicutes;c__Negativicutes;o__Selenomonadales;f__Veillonellaceae;g__Megamonas;
Raoultella	6.22148e-05	0	0	0.00126504	0	0	2.07383e-05	4.14766e-05	0.000767316	0.00327665	0.00151389	0.000476981	0.0162796	0.00130651	0.00118208	0.00163832	0	0.000103691	0	0	0.0014102	0	0	0	4.14766e-05	8.29531e-05	0	2.07383e-05	0.00114061	0	2.07383e-05	0.00012443	k__Bacteria;p__Proteobacteria;c__Gammaproteobacteria;o__Enterobacteriales;f__Enterobacteriaceae;g__Raoultella;
Alistipes	0.00159685	0.0128163	0.00257155	0.00526752	0.00250933	0.00342182	0.00163832	0.0156781	0.00541269	0.00908337	0.00472833	0.00159685	0.00288262	0.00205309	0.00253007	0.0108669	0.0060141	0.00269598	0.0152634	0.0105558	0.00344255	0.00501866	0.00261302	0.00810867	0.00684363	0.00188718	0.00705102	0.00783907	0.011489	0.00371215	0.00217752	0.0043343	k__Bacteria;p__Bacteroidetes;c__Bacteroidia;o__Bacteroidales;f__Rikenellaceae;g__Alistipes;
Filomicrobium	0.00174202	0.00228121	0.00201161	0.000373289	8.29531e-05	0.0155122	0.000103691	0.000331813	4.14766e-05	0.000269598	0.000435504	0	8.29531e-05	0.00012443	0.00116134	0.000746578	0.000207383	0.000414766	6.22148e-05	6.22148e-05	8.29531e-05	0	4.14766e-05	0.00012443	4.14766e-05	8.29531e-05	0.000352551	2.07383e-05	0.000186645	0.000311074	0.00012443	4.14766e-05	k__Bacteria;p__Proteobacteria;c__Alphaproteobacteria;o__Rhizobiales;f__Hyphomicrobiaceae;g__Filomicrobium;
Anaerotruncus	0.00387806	0.00338034	0.00564081	0.00980921	0.00134799	0.00138946	0.00143094	0.0033596	0.0143716	0.00491497	0.00474907	0.00404397	0.00620075	0.00350477	0.00346329	0.00468685	0.00864786	0.00311074	0.00402323	0.0110742	0.00354625	0.00771464	0.00309	0.00506014	0.00860639	0.00174202	0.00479054	0.0104106	0.0100166	0.00738283	0.00311074	0.00302779	k__Bacteria;p__Firmicutes;c__Clostridia;o__Clostridiales;f__Ruminococcaceae;g__Anaerotruncus;
Cetobacterium	0	0	0	0	0	8.29531e-05	0	0	6.22148e-05	0.000103691	8.29531e-05	0.0016798	4.14766e-05	4.14766e-05	0.00109913	0.000207383	0.000953961	0.000580672	0.000912484	0.0143094	0.0012443	0.000331813	0.000518457	0.00126504	0	0	0	0	0	0.000103691	0	0	k__Bacteria;p__Fusobacteria;c__Fusobacteriia;o__Fusobacteriales;f__Fusobacteriaceae;g__Cetobacterium;
Alloprevotella	0.00240564	0.000103691	0.00746578	0.00012443	0.000207383	0.000165906	4.14766e-05	0.00012443	0.00105765	0.000103691	0.000186645	0	0.000394027	0.000290336	0.000228121	8.29531e-05	0.00182497	0.000165906	0.000497719	0.000456242	0.00012443	0.0131273	6.22148e-05	0.000414766	0.00116134	6.22148e-05	0.0012443	0.000871008	0.00060141	0.00288262	0.000497719	0.000290336	k__Bacteria;p__Bacteroidetes;c__Bacteroidia;o__Bacteroidales;f__Prevotellaceae;g__Alloprevotella;
Acinetobacter	0.000705102	0.00085027	0.00188718	0.00178349	0.000228121	0.00207383	0.00153463	0.000456242	0.000622148	0.00118208	0.000663625	0.0129614	0.00143094	0.000684363	0.00109913	0.00105765	0.000311074	0.000352551	0.000373289	0.00512236	0.000269598	0.000186645	0.000539195	0.000352551	0.000414766	0.000995438	0.000767316	0.000269598	0.000311074	0.000497719	0.00435504	0.000663625	k__Bacteria;p__Proteobacteria;c__Gammaproteobacteria;o__Pseudomonadales;f__Moraxellaceae;g__Acinetobacter;
Bifidobacterium	2.07383e-05	0.000103691	0.00085027	0.000269598	0.000103691	8.29531e-05	0.000269598	2.07383e-05	4.14766e-05	4.14766e-05	0.000269598	0	4.14766e-05	6.22148e-05	0.000103691	4.14766e-05	2.07383e-05	4.14766e-05	0.000165906	0	4.14766e-05	0.000145168	0	6.22148e-05	0.00072584	0.000290336	0.00279967	0.0129614	0.000518457	0.00072584	0.000269598	0.000373289	k__Bacteria;p__Actinobacteria;c__unidentified_Actinobacteria;o__Bifidobacteriales;f__Bifidobacteriaceae;g__Bifidobacterium;
Campylobacter	0.000228121	6.22148e-05	2.07383e-05	0.000912484	0.00060141	0.00012443	0	0.000186645	0.000788055	0.00176275	0.00109913	0.000352551	0.00514309	0.0128163	0.00197014	0.00109913	0.00132725	0.0016798	0.000414766	8.29531e-05	0.000788055	0.00215678	8.29531e-05	0.000518457	0.000808793	0.000352551	0.00199088	0.000705102	0.00750726	0.0031937	0.000248859	0.00161759	k__Bacteria;p__Proteobacteria;c__Epsilonproteobacteria;o__Campylobacterales;f__Campylobacteraceae;g__Campylobacter;
Sphingobacterium	0.0126089	0.0113438	0.00145168	0.00157611	0.000622148	0.011572	0.00116134	0.000684363	0.000165906	0.00186645	0.000912484	0.00120282	0.000580672	0.000767316	0.00107839	0.000394027	0.000746578	0.00562007	0.000912484	0.00450021	0.000331813	0.000414766	0.000145168	0.000933223	8.29531e-05	0.000746578	0.00116134	0.00012443	0.000642887	0.000331813	0.000269598	8.29531e-05	k__Bacteria;p__Bacteroidetes;c__Sphingobacteriia;o__Sphingobacteriales;f__Sphingobacteriaceae;g__Sphingobacterium;
Ruminiclostridium	0.00871008	0.00223973	0.00727914	0.0124015	0.00271672	0.00524679	0.00232269	0.00105765	0.00466611	0.00161759	0.00085027	0.000829531	0.00246786	0.00120282	0.00130651	0.000788055	0.00611779	0.00190792	0.000788055	0.00161759	0.00230195	0.00736209	0.00360846	0.00230195	0.00499793	0.00111987	0.00205309	0.0122978	0.0102655	0.00321443	0.00153463	0.00134799	k__Bacteria;p__Firmicutes;c__Clostridia;o__Clostridiales;f__Ruminococcaceae;g__Ruminiclostridium;
Parabacteroides	0.00313148	0.00485276	0.0038988	0.00284114	0.00203235	0.00105765	0.00060141	0.000953961	0.00806719	0.00174202	0.00161759	0.000788055	0.00294484	0.00130651	0.000974699	0.00209457	0.00429282	0.002219	0.00126504	0.0029241	0.00132725	0.00771464	0.00170054	0.00259229	0.00906263	0.000767316	0.00435504	0.00777686	0.0119245	0.00532974	0.00188718	0.00151389	k__Bacteria;p__Bacteroidetes;c__Bacteroidia;o__Bacteroidales;f__Porphyromonadaceae;g__Parabacteroides;
Sutterella	0.00275819	0.0012443	0.00234343	0.000476981	0.00134799	0.00145168	0.00132725	0.000622148	0.0117379	0.00230195	0.00153463	0.00103691	0.00159685	0.00197014	0.00228121	0.00153463	0.00781833	0.00331813	0.00178349	0.00360846	0.00122356	0.00918706	0.00410618	0.00203235	0.00607632	0.000953961	0.00111987	0.00282041	0.00441725	0.00512236	0.00642887	0.000933223	k__Bacteria;p__Proteobacteria;c__Betaproteobacteria;o__Burkholderiales;f__Alcaligenaceae;g__Sutterella;
Pantoea	0.0111572	0.00105765	0.000186645	0.000331813	0.000165906	0.000186645	0.000228121	0.000435504	2.07383e-05	0.00209457	0.000186645	0	0.00012443	0.000165906	0.000103691	2.07383e-05	0	0.00060141	8.29531e-05	0	2.07383e-05	0.000995438	6.22148e-05	4.14766e-05	2.07383e-05	0.000622148	8.29531e-05	4.14766e-05	0	0	0.00118208	0.000290336	k__Bacteria;p__Proteobacteria;c__Gammaproteobacteria;o__Enterobacteriales;f__Enterobacteriaceae;g__Pantoea;
Ruminococcaceae_UCG-002	0.00151389	0.00246786	0.00109913	0.00132725	0.000373289	0.000580672	0.000311074	0.0110328	0.000394027	0.00474907	0.0023849	8.29531e-05	0.000559934	0.000539195	0.000269598	0.0038988	0.000622148	0.00109913	0.00684363	0.000248859	0.000788055	0.000394027	0.000269598	0.00489423	2.07383e-05	0.000642887	0.000871008	4.14766e-05	0	0	2.07383e-05	0.00190792	k__Bacteria;p__Firmicutes;c__Clostridia;o__Clostridiales;f__Ruminococcaceae;g__Ruminococcaceae_UCG-002;
Erysipelatoclostridium	0.00192866	0.000539195	0.00315222	0.00315222	0.00174202	0.00012443	0.0102032	0.00060141	0.00472833	0.000746578	0.000829531	0.000394027	0.00130651	0.00138946	0.000808793	0.00209457	0.00348403	0.00072584	0.000912484	0.00736209	0.000497719	0.00199088	0.00269598	0.00182497	0.00130651	0.000207383	0.000394027	0.00626296	0.00311074	0.000373289	0.00331813	0.000414766	k__Bacteria;p__Firmicutes;c__Erysipelotrichia;o__Erysipelotrichales;f__Erysipelotrichaceae;g__Erysipelatoclostridium;
Turicibacter	0.0100373	0.00122356	0.000622148	0.000497719	0.000290336	0.00543343	0.00178349	0.00213604	0.000394027	0.00443799	0.00138946	0.000165906	0.000248859	0.000311074	0.000788055	0.00219826	0.000622148	0.00136873	0.00170054	8.29531e-05	0.000228121	4.14766e-05	0.00246786	0.0012443	0.000352551	0.000808793	0.00317296	0.00223973	0.000394027	0.000228121	0.00468685	0.00105765	k__Bacteria;p__Firmicutes;c__Erysipelotrichia;o__Erysipelotrichales;f__Erysipelotrichaceae;g__Turicibacter;
Devosia	0.00253007	0.00653256	0.00553712	0.00103691	0.00213604	0.00985068	0.000559934	0.000974699	0.000207383	0.000871008	0.000746578	8.29531e-05	0.000207383	0.000373289	0.00313148	0.000228121	0.000248859	0.00226047	0.000871008	0.000373289	0.000456242	0.000456242	0.00085027	0.000290336	0.000456242	0.000476981	0.00161759	0.00109913	0.000871008	0.00105765	0.00201161	0.000456242	k__Bacteria;p__Proteobacteria;c__Alphaproteobacteria;o__Rhizobiales;f__Hyphomicrobiaceae;g__Devosia;
Knoellia	0.00982995	0.00116134	0.000539195	0.000248859	6.22148e-05	0.00327665	0.00060141	0.000414766	0	0.000663625	0.000103691	4.14766e-05	2.07383e-05	2.07383e-05	0.000290336	2.07383e-05	4.14766e-05	0.00060141	6.22148e-05	0.000829531	0.000186645	0	0.000145168	0.000684363	6.22148e-05	0.000373289	4.14766e-05	4.14766e-05	6.22148e-05	8.29531e-05	0.00246786	0.000103691	k__Bacteria;p__Actinobacteria;c__unidentified_Actinobacteria;o__Micrococcales;f__Intrasporangiaceae;g__Knoellia;
Acetitomaculum	0.000311074	0	0.000103691	0.0016798	0	2.07383e-05	4.14766e-05	0.000414766	0.000165906	0.00176275	0.000352551	0.000103691	0.00184571	0.000103691	0.000207383	0.000331813	0.000871008	0.000933223	0.00161759	0.000435504	0.00980921	0.000539195	0.000642887	0.00192866	8.29531e-05	0.000269598	0.000103691	0	0.00134799	0	2.07383e-05	8.29531e-05	k__Bacteria;p__Firmicutes;c__Clostridia;o__Clostridiales;f__Lachnospiraceae;g__Acetitomaculum;
Saccharofermentans	0.000186645	0.00263376	0.000165906	0.00184571	2.07383e-05	6.22148e-05	4.14766e-05	0.00153463	2.07383e-05	0.000311074	0.000414766	6.22148e-05	0.00178349	6.22148e-05	0.000103691	0.000373289	0.00103691	0.00105765	0.00199088	0.000580672	0.00962256	0.000394027	0.000559934	0.00246786	2.07383e-05	6.22148e-05	0.000103691	0	0.0012443	6.22148e-05	0	0.000269598	k__Bacteria;p__Firmicutes;c__Clostridia;o__Clostridiales;f__Ruminococcaceae;g__Saccharofermentans;
Ruminiclostridium_1	0.00138946	0.0040647	0.00085027	0.00116134	0.000414766	0.000539195	0.000456242	0.00887599	0.000808793	0.00615927	0.00279967	0.000539195	0.00114061	0.0012443	0.00109913	0.00916632	0.000435504	0.00130651	0.00414766	0.000228121	0.000352551	0.000290336	0.000414766	0.00535048	0.000103691	0.000684363	0.00105765	4.14766e-05	0	2.07383e-05	8.29531e-05	0.0023849	k__Bacteria;p__Firmicutes;c__Clostridia;o__Clostridiales;f__Ruminococcaceae;g__Ruminiclostridium_1;
Rothia	0.000497719	0.000311074	0.00240564	0.000269598	0.000435504	8.29531e-05	0.00906263	0.000269598	4.14766e-05	0.000767316	0.000352551	0.00197014	0.000165906	0.000290336	2.07383e-05	0.000165906	0.000145168	0.0029241	0.000663625	0.00012443	0.000476981	0.000145168	0.00072584	0.00138946	8.29531e-05	0.000622148	0.00261302	0.00132725	0.000269598	2.07383e-05	0.000228121	0.000829531	k__Bacteria;p__Actinobacteria;c__unidentified_Actinobacteria;o__Micrococcales;f__Micrococcaceae;g__Rothia;
Treponema_2	0.000331813	0.00329739	0.000103691	0.000145168	2.07383e-05	2.07383e-05	0.000103691	0.00537122	6.22148e-05	0.00746578	0.00236416	2.07383e-05	0.000207383	8.29531e-05	0.000186645	0.00190792	6.22148e-05	0.000394027	0.00887599	8.29531e-05	0.000103691	0.000103691	2.07383e-05	0.000746578	0	8.29531e-05	0.000394027	0	0	0	0	0.000145168	k__Bacteria;p__Spirochaetes;c__unidentified_Spirochaetes;o__Spirochaetales;f__Spirochaetaceae;g__Treponema_2;
Synergistes	0.000414766	0.00331813	0.00122356	0.00420987	0.000767316	0.000290336	0.00358772	0.000373289	0.0033596	0.000456242	0.000456242	0.000248859	0.00101618	0.000497719	0.000746578	0.000622148	0.00506014	0.00165906	0.00132725	0.00773538	0.00132725	0.00618001	0.00161759	0.00309	0.00302779	0.000580672	0.00253007	0.00875156	0.00810867	0.00452095	0.0057445	0.000912484	k__Bacteria;p__Synergistetes;c__Synergistia;o__Synergistales;f__Synergistaceae;g__Synergistes;
Ruminococcus_1	0.00248859	0.00199088	0.00402323	0.00107839	0.000290336	0.000352551	0.000497719	0.00375363	0.000642887	0.00201161	0.0014102	0.00109913	0.000767316	0.000559934	0.000518457	0.00377437	0.00203235	0.00130651	0.00356698	0.00873082	0.00128577	0.000622148	0.000663625	0.00427209	0.000580672	0.000352551	0.000746578	0.000518457	0.00060141	0.000435504	0.000165906	0.0012443	k__Bacteria;p__Firmicutes;c__Clostridia;o__Clostridiales;f__Ruminococcaceae;g__Ruminococcus_1;
Phascolarctobacterium	0.00642887	0.00338034	0.0086686	0.00703028	0.00138946	0.000974699	0.00192866	0.00377437	0.00431356	0.00184571	0.000953961	0.000186645	0.00130651	0.000995438	0.00107839	0.00111987	0.00431356	0.00317296	0.0016798	0.00288262	0.00101618	0.00841974	0.00178349	0.00317296	0.00414766	0.000788055	0.00269598	0.00761095	0.00615927	0.00665699	0.00476981	0.00145168	k__Bacteria;p__Firmicutes;c__Negativicutes;o__Selenomonadales;f__Acidaminococcaceae;g__Phascolarctobacterium;
Marinomonas	0	2.07383e-05	0	0	0	0	0	0.000580672	0.000373289	0.00107839	0.00122356	0.000248859	0.000663625	0.000435504	0.00120282	0.00860639	0	0	0	0	2.07383e-05	2.07383e-05	0	0.000933223	2.07383e-05	0	0	0	0	0	0	0.000829531	k__Bacteria;p__Proteobacteria;c__Gammaproteobacteria;o__Oceanospirillales;f__Oceanospirillaceae;g__Marinomonas;
unidentified_Saccharibacteria	4.14766e-05	4.14766e-05	0.000539195	0.000207383	0.00012443	0	0	4.14766e-05	0	0	6.22148e-05	0	0	0	0	0	2.07383e-05	0	0	0	0	0	2.07383e-05	0	0.000269598	0.00012443	0.000476981	0.0085027	0.000311074	0.00012443	4.14766e-05	0.000165906	k__Bacteria;p__Saccharibacteria;c__unidentified_Saccharibacteria;o__unidentified_Saccharibacteria;f__unidentified_Saccharibacteria;g__unidentified_Saccharibacteria;
Pseudomonas	0.00835753	0.000373289	0.00172128	0.000559934	0.000290336	0.00603484	0.000248859	0.000788055	0	0.000933223	0.000186645	6.22148e-05	0.00012443	0.000622148	0.000974699	0.00060141	0.000165906	0.000663625	0.000145168	8.29531e-05	0.000248859	0.00012443	0.00012443	0.00313148	4.14766e-05	0.000912484	8.29531e-05	8.29531e-05	6.22148e-05	0.000186645	0.000912484	0.000228121	k__Bacteria;p__Proteobacteria;c__Gammaproteobacteria;o__Pseudomonadales;f__Pseudomonadaceae;g__Pseudomonas;
Microbacterium	0.00549564	0.00153463	0.00711323	0.00219826	0.000456242	0.00831605	0.000559934	0.000622148	8.29531e-05	0.000933223	0.000228121	6.22148e-05	0.00126504	0.000808793	0.000871008	0.00060141	4.14766e-05	0.000871008	0.000207383	0.00180423	0.000539195	0.000103691	0.00012443	0.000476981	0.00012443	0.000414766	0.000767316	0.000290336	0.00145168	0.000580672	0.000269598	0.00101618	k__Bacteria;p__Actinobacteria;c__unidentified_Actinobacteria;o__Micrococcales;f__Microbacteriaceae;g__Microbacterium;
Stenotrophomonas	0.00425135	0.000995438	0.000373289	0.000373289	0.000248859	0.000933223	0.00072584	0.000539195	0.000435504	0.0016798	0.00072584	0.0040647	0.00105765	0.000559934	0.00217752	0.00176275	8.29531e-05	0.000559934	0.000165906	0.000331813	0.000145168	6.22148e-05	0.000788055	0.00107839	0.000580672	0.0019494	0.000456242	0.000269598	0.000352551	0.000207383	0.00817088	0.000414766	k__Bacteria;p__Proteobacteria;c__Gammaproteobacteria;o__Xanthomonadales;f__Xanthomonadaceae;g__Stenotrophomonas;
Corynebacterium_1	0.00532974	0.00696806	0.000684363	0.000622148	0.000165906	0.00817088	0.00060141	0.000269598	0.000373289	0.0021153	0.00145168	0.00012443	0.00290336	0.000622148	0.00147242	0.00116134	0.000145168	0.000290336	0.000207383	4.14766e-05	0.000165906	8.29531e-05	0.00012443	0.000580672	2.07383e-05	0.000207383	0.000435504	0.000207383	0.000269598	0.000622148	0.00186645	0.000103691	k__Bacteria;p__Actinobacteria;c__unidentified_Actinobacteria;o__Corynebacteriales;f__Corynebacteriaceae;g__Corynebacterium_1;
Eisenbergiella	0.00126504	0.0031937	0.00327665	0.00806719	0.00136873	0.0014102	0.00085027	0.000808793	0.00367068	0.00147242	0.00155537	0.00282041	0.00230195	0.00155537	0.00188718	0.000767316	0.00327665	0.00159685	0.00153463	0.00570303	0.00226047	0.00499793	0.00257155	0.00128577	0.00464538	0.00120282	0.00236416	0.0062837	0.00522605	0.00408544	0.00296557	0.00153463	k__Bacteria;p__Firmicutes;c__Clostridia;o__Clostridiales;f__Lachnospiraceae;g__Eisenbergiella;
unidentified_Chloroplast	0.00128577	0.000228121	0.00253007	0.000497719	0.000145168	0.00333886	0.000228121	0.000311074	0.000476981	0.000767316	0.000248859	0.00192866	0.00358772	0.000622148	0.000829531	0.000228121	0.00114061	0.000808793	0.000186645	0.0023849	0.000186645	4.14766e-05	0.000788055	0.00118208	0.000352551	0.00443799	0.000829531	0.000414766	0.000228121	0.000518457	0.00800498	0.000290336	k__Bacteria;p__Cyanobacteria;c__Chloroplast;o__unidentified_Chloroplast;f__unidentified_Chloroplast;g__unidentified_Chloroplast;
Lachnospiraceae_UCG-010	0.000497719	0.000373289	0.000186645	0.000497719	0.000103691	0.00012443	0.00012443	0.00159685	0.000663625	0.000269598	0.000539195	0.000559934	0.000145168	8.29531e-05	0.000207383	0.000891746	0.00103691	0.000352551	0.00132725	0.00777686	0.000539195	0.000207383	0.000186645	0.00138946	0.00060141	0.00012443	0.000373289	0.000435504	0.000456242	0.000207383	2.07383e-05	0.000373289	k__Bacteria;p__Firmicutes;c__Clostridia;o__Clostridiales;f__Lachnospiraceae;g__Lachnospiraceae_UCG-010;
Sphingomonas	0.00114061	0.0016798	0.00134799	0.00576524	0.000145168	0.00404397	0.000186645	0.000539195	0.000165906	0.000891746	0.000767316	0.00775612	0.000912484	0.000622148	0.00114061	0.000394027	0	0.000311074	0.000290336	0.00116134	0.000518457	0.000352551	8.29531e-05	0.000207383	8.29531e-05	0.000788055	0.00111987	0.000248859	0.000746578	0.00012443	0	0.000207383	k__Bacteria;p__Proteobacteria;c__Alphaproteobacteria;o__Sphingomonadales;f__Sphingomonadaceae;g__Sphingomonas;
Mycobacterium	0	0.000497719	0	2.07383e-05	0	0	0	0	0.000145168	0.000269598	0.000228121	0.00767316	0.000248859	0.000145168	0.000165906	8.29531e-05	0	0	2.07383e-05	0.000207383	6.22148e-05	0	0	4.14766e-05	0	0	0.000290336	0	0	0	0	2.07383e-05	k__Bacteria;p__Actinobacteria;c__unidentified_Actinobacteria;o__Corynebacteriales;f__Mycobacteriaceae;g__Mycobacterium;
Coprococcus_1	0.00250933	0.0033596	0.00375363	0.00180423	0.00147242	0.000808793	0.000705102	0.00101618	0.00740357	0.00255081	0.00242638	0.00145168	0.00255081	0.00242638	0.0026545	0.00298631	0.00578598	0.00277893	0.00250933	0.00754873	0.00381584	0.00665699	0.00367068	0.00329739	0.00576524	0.00120282	0.0036292	0.00410618	0.00501866	0.00447947	0.00128577	0.00176275	k__Bacteria;p__Firmicutes;c__Clostridia;o__Clostridiales;f__Lachnospiraceae;g__Coprococcus_1;
Rahnella	8.29531e-05	2.07383e-05	0	0.000622148	0	0	0	2.07383e-05	0.000228121	0.00161759	0.000746578	0.000373289	0.007528	0.000539195	0.000518457	0.000871008	0	4.14766e-05	0	2.07383e-05	0.000476981	0	2.07383e-05	4.14766e-05	0	4.14766e-05	2.07383e-05	0	0.000518457	2.07383e-05	6.22148e-05	0	k__Bacteria;p__Proteobacteria;c__Gammaproteobacteria;o__Enterobacteriales;f__Enterobacteriaceae;g__Rahnella;
Ruminococcaceae_UCG-009	0.00207383	0.00740357	0.00259229	0.0012443	0.000331813	0.000622148	0.000352551	0.00568229	0.00122356	0.00481128	0.00242638	0.000186645	0.000642887	0.000580672	0.000871008	0.00263376	0.0021153	0.00311074	0.00450021	0.0012443	0.000829531	0.00114061	0.00157611	0.00350477	0.00134799	0.00259229	0.00157611	0.00155537	0.0012443	0.000788055	0.000394027	0.00213604	k__Bacteria;p__Firmicutes;c__Clostridia;o__Clostridiales;f__Ruminococcaceae;g__Ruminococcaceae_UCG-009;
Thermomonas	0	0.000228121	0	0	0	2.07383e-05	0	0	8.29531e-05	0.000248859	0.00707175	0	0.000165906	0.000269598	0.000103691	0.000248859	0	0	0.000290336	0	0	0	2.07383e-05	0	0	2.07383e-05	0.000103691	0	0	0	0.000248859	4.14766e-05	k__Bacteria;p__Proteobacteria;c__Gammaproteobacteria;o__Xanthomonadales;f__Xanthomonadaceae;g__Thermomonas;
Rubrobacter	0.000394027	0.000228121	0.0057445	0.00134799	0	0.00703028	4.14766e-05	0.000186645	0.000207383	0.000165906	8.29531e-05	0.00618001	0.000539195	0.000103691	0.000394027	0.000186645	0.00109913	2.07383e-05	4.14766e-05	0.000269598	4.14766e-05	0	0.000207383	0.000767316	6.22148e-05	2.07383e-05	2.07383e-05	0.000705102	0	0.00012443	0	4.14766e-05	k__Bacteria;p__Actinobacteria;c__Rubrobacteria;o__Rubrobacterales;f__Rubrobacteriaceae;g__Rubrobacter;
Belnapia	6.22148e-05	4.14766e-05	0	6.22148e-05	4.14766e-05	0.0069888	4.14766e-05	6.22148e-05	0	0	0	0	0	0	0.000352551	0	0	0	0	0	0	0	0	0	0	0	0	0	0	0.000186645	0	0	k__Bacteria;p__Proteobacteria;c__Alphaproteobacteria;o__Rhodospirillales;f__Acetobacteraceae;g__Belnapia;
Comamonas	8.29531e-05	0.000933223	8.29531e-05	0.000103691	2.07383e-05	0.00690585	0.00012443	8.29531e-05	0.00012443	2.07383e-05	0.000145168	0	2.07383e-05	0	0.000663625	0	4.14766e-05	0.00012443	0.000145168	2.07383e-05	0.000103691	2.07383e-05	0.00012443	8.29531e-05	6.22148e-05	0	0.000248859	4.14766e-05	2.07383e-05	0.000186645	0.00072584	2.07383e-05	k__Bacteria;p__Proteobacteria;c__Betaproteobacteria;o__Burkholderiales;f__Comamonadaceae;g__Comamonas;
Senegalimassilia	0	2.07383e-05	0	0.000767316	0	0	2.07383e-05	8.29531e-05	0	0	0.000103691	0	0.000767316	0	0.000103691	0	0.000186645	0.000373289	0.0012443	0.000165906	0.00676068	0.00012443	0.000186645	0.000767316	0	2.07383e-05	0.000103691	0	0.000767316	0	2.07383e-05	0	k__Bacteria;p__Actinobacteria;c__Coriobacteriia;o__Coriobacteriales;f__Coriobacteriaceae;g__Senegalimassilia;
Luteimonas	0.000580672	0.00186645	0.000642887	0.000394027	0.000269598	0.00676068	0.000207383	0.000352551	0.000186645	0.000248859	0.000352551	0.000518457	0.000394027	0.000186645	0.000995438	6.22148e-05	6.22148e-05	0.000414766	0.000207383	0.000435504	0.000145168	4.14766e-05	0.000912484	0.00012443	0.000103691	4.14766e-05	0.000373289	4.14766e-05	6.22148e-05	0.000331813	0.00118208	0.000103691	k__Bacteria;p__Proteobacteria;c__Gammaproteobacteria;o__Xanthomonadales;f__Xanthomonadaceae;g__Luteimonas;
Lactococcus	0.00012443	0.000228121	0.0067192	6.22148e-05	2.07383e-05	6.22148e-05	6.22148e-05	0.000352551	4.14766e-05	0.00143094	0.000103691	4.14766e-05	6.22148e-05	0	8.29531e-05	0.000228121	0	0.000145168	0	0	2.07383e-05	0	0	4.14766e-05	0	4.14766e-05	0	0.000207383	0	0	0	4.14766e-05	k__Bacteria;p__Firmicutes;c__Bacilli;o__Lactobacillales;f__Streptococcaceae;g__Lactococcus;
Succinatimonas	0.000311074	0.00217752	0.00128577	0.000435504	0.000456242	0.000311074	0.000476981	0.000248859	0.00130651	0.000414766	0.000331813	0.000269598	0.000539195	0.000622148	0.000871008	0.000186645	0.000663625	0.00120282	0.000476981	0.00402323	0.000622148	0.00464538	0.000788055	0.000435504	0.00201161	0.000497719	0.000518457	0.00116134	0.00277893	0.00288262	0.00667773	0.000497719	k__Bacteria;p__Proteobacteria;c__Gammaproteobacteria;o__Aeromonadales;f__Succinivibrionaceae;g__Succinatimonas;
Prevotellaceae_UCG-004	0.000352551	0.00107839	0.000290336	0.00012443	0.000145168	0.00665699	8.29531e-05	0.0031937	0.000352551	0.00236416	0.000767316	0.00012443	8.29531e-05	0.000186645	0.000414766	0.0023849	0.000290336	0.000311074	0.00267524	0.00315222	0.00012443	6.22148e-05	8.29531e-05	0.00107839	4.14766e-05	0.000103691	0.000456242	0	0	0.000248859	0	0.000456242	k__Bacteria;p__Bacteroidetes;c__Bacteroidia;o__Bacteroidales;f__Prevotellaceae;g__Prevotellaceae_UCG-004;
Myroides	0.00182497	0.00209457	0.000746578	0.000435504	0.000145168	0.00663625	0.000103691	0.000186645	0	0.000186645	0.000228121	0.000145168	0.000145168	0.00012443	0.000746578	0.000808793	8.29531e-05	0.000248859	0.00012443	0.000476981	4.14766e-05	2.07383e-05	0	8.29531e-05	0	2.07383e-05	4.14766e-05	0	0	6.22148e-05	0	6.22148e-05	k__Bacteria;p__Bacteroidetes;c__Flavobacteriia;o__Flavobacteriales;f__Flavobacteriaceae;g__Myroides;
Veillonella	0.00213604	0.000352551	0.00153463	0.000394027	0.000476981	0.00657404	0.000642887	0.000414766	0.00255081	0.000394027	0.000497719	0.000953961	0.000331813	0.00012443	0.00060141	0.000269598	0.000373289	0.000352551	0.000248859	2.07383e-05	0.000165906	4.14766e-05	2.07383e-05	0.000207383	0.000373289	0.000186645	0.00155537	0.0033596	0.000497719	0.00120282	0.00012443	0.000435504	k__Bacteria;p__Firmicutes;c__Negativicutes;o__Selenomonadales;f__Veillonellaceae;g__Veillonella;
Elusimicrobium	0.000311074	0.000103691	0.000559934	0.000145168	0.000228121	0.00116134	0.000103691	0.000269598	0.00647034	0.00192866	0.00111987	0.000394027	0.000933223	0.000788055	0.00143094	0.00126504	0.00267524	0.000871008	0.00060141	0.0031937	0.000435504	0.00306927	0.000622148	0.000953961	0.00174202	0.000394027	0.000373289	0.000974699	0.000311074	0.00282041	0.0019494	0.000414766	k__Bacteria;p__Elusimicrobia;c__unidentified_Elusimicrobia;o__Elusimicrobiales;f__Elusimicrobiaceae;g__Elusimicrobium;
Eubacterium_hallii_group	0.000207383	0.00107839	0.00072584	0.00114061	0.000933223	0.00012443	0.00644961	0.000435504	0.000746578	0.000228121	0.000311074	0.000186645	0.00165906	0.000269598	0.000207383	8.29531e-05	0.00107839	0.000933223	0.000871008	0.00317296	0.00356698	0.00271672	0.00232269	0.00147242	0.000767316	0.000228121	0.00085027	0.00325591	0.00323517	0.000746578	0.00356698	0.000642887	k__Bacteria;p__Firmicutes;c__Clostridia;o__Clostridiales;f__Lachnospiraceae;g__Eubacterium_hallii_group;
Hyphomicrobium	0.000207383	0.000663625	0.000912484	0.000207383	0.00012443	0.00545417	2.07383e-05	0.000145168	4.14766e-05	0.000228121	0.000373289	0.000456242	8.29531e-05	0.000373289	0.00145168	0.000165906	0.00012443	0.000497719	0.000373289	0.00632518	0.000228121	0.000269598	0.000186645	0.000311074	0	6.22148e-05	0.000186645	4.14766e-05	6.22148e-05	0.000352551	0	4.14766e-05	k__Bacteria;p__Proteobacteria;c__Alphaproteobacteria;o__Rhizobiales;f__Hyphomicrobiaceae;g__Hyphomicrobium;
Faecalicoccus	0.000642887	0.000186645	0.00626296	0.000953961	0.000808793	0.000311074	0.00120282	0.000290336	0.000248859	0.000414766	0.000331813	0.00547491	0.000311074	0.000580672	0.000456242	0.00012443	0.000165906	0.00157611	0.00012443	0.000373289	0.000228121	0.000331813	0.000207383	0.00012443	0.000186645	0.000207383	0.000580672	0.00253007	0.000311074	4.14766e-05	0.000871008	0.000228121	k__Bacteria;p__Firmicutes;c__Erysipelotrichia;o__Erysipelotrichales;f__Erysipelotrichaceae;g__Faecalicoccus;
Prevotella_9	0.00624222	0.00012443	4.14766e-05	4.14766e-05	6.22148e-05	4.14766e-05	8.29531e-05	0.000290336	0.000103691	0.000311074	4.14766e-05	0.00012443	2.07383e-05	4.14766e-05	4.14766e-05	0.00149316	2.07383e-05	0.000248859	0.000165906	0	2.07383e-05	0	0	0.000456242	0	0.000165906	0	0	0	0	0.000145168	4.14766e-05	k__Bacteria;p__Bacteroidetes;c__Bacteroidia;o__Bacteroidales;f__Prevotellaceae;g__Prevotella_9;
Marvinbryantia	0.000103691	0.00012443	0.000269598	0.0019494	0.000186645	2.07383e-05	0.000352551	0.000145168	0.000103691	0	0	0.00012443	0.00132725	0.000186645	4.14766e-05	6.22148e-05	0.00107839	0.000746578	0.000891746	0.00199088	0.00620075	0.000953961	0.000788055	0.00155537	0.000186645	0.000103691	0.000145168	0.0012443	0.00118208	0.000145168	0.000269598	0.00012443	k__Bacteria;p__Firmicutes;c__Clostridia;o__Clostridiales;f__Lachnospiraceae;g__Marvinbryantia;
Propionibacterium	0.00072584	0.000311074	0.00474907	0.000414766	6.22148e-05	0.00122356	0.00213604	0.000373289	0.000539195	0.00151389	0.00445873	0.00620075	0.00396101	0.000394027	0.000518457	0.00207383	0.000186645	0.000145168	0.000228121	0.000165906	0.000414766	4.14766e-05	0.00153463	0.000456242	0.000290336	0.00302779	0.000435504	0.000497719	0.00072584	0.000331813	0.0055786	0.000373289	k__Bacteria;p__Actinobacteria;c__unidentified_Actinobacteria;o__Propionibacteriales;f__Propionibacteriaceae;g__Propionibacterium;
Eubacterium_nodatum_group	6.22148e-05	0.000103691	0	0.00116134	6.22148e-05	2.07383e-05	0	0.000103691	0	4.14766e-05	0.000145168	0	0.00105765	2.07383e-05	4.14766e-05	0.000165906	0.000518457	0.000580672	0.00105765	0.000373289	0.00582746	0.000414766	0.000518457	0.00109913	4.14766e-05	2.07383e-05	0.000103691	2.07383e-05	0.000995438	2.07383e-05	6.22148e-05	0.00012443	k__Bacteria;p__Firmicutes;c__Clostridia;o__Clostridiales;f__Family_XIII;g__Eubacterium_nodatum_group;
ZD0417_marine_group	0	0	0	0	0	0.000373289	0	0	0.000145168	0.000103691	6.22148e-05	0	0.000103691	0.000207383	0.00572377	0.000269598	0	0	0	0	0	0	0	0	0	0	0	0	0	0.000165906	0	0	k__Bacteria;p__Proteobacteria;c__Gammaproteobacteria;o__Salinisphaerales;f__Salinisphaeraceae;g__ZD0417_marine_group;
Sphaerochaeta	0.000269598	6.22148e-05	0.000559934	6.22148e-05	0	2.07383e-05	6.22148e-05	0.000580672	0.000518457	0.000559934	6.22148e-05	0	0	2.07383e-05	2.07383e-05	0.000476981	0.00570303	0.00165906	0.000663625	0.000145168	0.000165906	0.000373289	0.000995438	0.000622148	0.000373289	0.000103691	0.000373289	4.14766e-05	2.07383e-05	2.07383e-05	0.000953961	2.07383e-05	k__Bacteria;p__Spirochaetes;c__unidentified_Spirochaetes;o__Spirochaetales;f__Spirochaetaceae;g__Sphaerochaeta;
Flavonifractor	0.00352551	0.00186645	0.0012443	0.00570303	0.00118208	0.000373289	0.000352551	0.000684363	0.00271672	0.00122356	0.000622148	0.000974699	0.00134799	0.00138946	0.000808793	0.00116134	0.00394027	0.00250933	0.00128577	0.00456242	0.00157611	0.00454168	0.00234343	0.0026545	0.00317296	0.000891746	0.000746578	0.00201161	0.00255081	0.00101618	0.000995438	0.000891746	k__Bacteria;p__Firmicutes;c__Clostridia;o__Clostridiales;f__Ruminococcaceae;g__Flavonifractor;
Peptoclostridium	0.00145168	0.00176275	0.000456242	0.00072584	0.000145168	0.000311074	0.000165906	0.00441725	0	0.000352551	0.000580672	0	4.14766e-05	0	8.29531e-05	0.00205309	0.000331813	0.000497719	0.00217752	0.000145168	0.000394027	0.000103691	0.000248859	0.00564081	0	0.000165906	0.000352551	2.07383e-05	0	0	0	0.00145168	k__Bacteria;p__Firmicutes;c__Clostridia;o__Clostridiales;f__Peptostreptococcaceae;g__Peptoclostridium;
Bacillus	0.00553712	0.00136873	0.00246786	0.0040647	0.00240564	0.00257155	0.00253007	0.000476981	0.00012443	0.00120282	0.000497719	0.000518457	0.00250933	0.000559934	0.000290336	0.00060141	0.000539195	0.00186645	0.000497719	0.00248859	0.000580672	0.000290336	0.00120282	0.000518457	0.000186645	0.000394027	0.00149316	0.00109913	0.000331813	0.000145168	0.00136873	0.000518457	k__Bacteria;p__Firmicutes;c__Bacilli;o__Bacillales;f__Bacillaceae;g__Bacillus;
Lachnospiraceae_UCG-002	4.14766e-05	0	0	0.00101618	0	0	0.000103691	0	2.07383e-05	0	4.14766e-05	0	0.000933223	0	4.14766e-05	0	0.000767316	0.000435504	0.000684363	0.000394027	0.00549564	0.000207383	0.000476981	0.00116134	0.00012443	4.14766e-05	0	0.000290336	0.000705102	2.07383e-05	2.07383e-05	4.14766e-05	k__Bacteria;p__Firmicutes;c__Clostridia;o__Clostridiales;f__Lachnospiraceae;g__Lachnospiraceae_UCG-002;
Parvimonas	0.000186645	0.000186645	0.000228121	0.00543343	0.000103691	0.000186645	0.000103691	0.000373289	0	0	2.07383e-05	0	0.000248859	0	0	6.22148e-05	0	0	0	0	0.000352551	0	0	6.22148e-05	2.07383e-05	0	0	0	0.000373289	0	2.07383e-05	0.000331813	k__Bacteria;p__Firmicutes;c__Clostridia;o__Clostridiales;f__Family_XI;g__Parvimonas;
Streptococcus	0.00105765	0.000373289	0.00543343	0.000435504	0.000352551	0.000788055	0.000186645	0.00103691	0.000269598	0.000207383	0.00213604	0.000248859	0.000622148	0.000269598	0.000207383	0.000248859	4.14766e-05	0.000145168	0.000248859	0.00132725	0.000311074	4.14766e-05	0.000352551	0.00145168	0.000103691	6.22148e-05	0.000767316	0.000373289	0.000145168	0.000145168	0.00282041	6.22148e-05	k__Bacteria;p__Firmicutes;c__Bacilli;o__Lactobacillales;f__Streptococcaceae;g__Streptococcus;
Anaerofilum	2.07383e-05	0.00153463	8.29531e-05	0.000165906	0.000912484	4.14766e-05	6.22148e-05	0.000103691	0.00539195	0.000808793	0.000953961	0.000435504	0.000684363	0.000767316	0.000352551	0.000642887	0.00163832	0.000145168	0.000207383	0.000829531	0.000165906	0.000746578	0.000891746	0.000269598	0.00114061	6.22148e-05	0.000808793	0.00155537	0.000746578	0.000476981	4.14766e-05	0.000145168	k__Bacteria;p__Firmicutes;c__Clostridia;o__Clostridiales;f__Ruminococcaceae;g__Anaerofilum;
Fastidiosipila	0	0.000248859	0	0	0	0	0	0	4.14766e-05	0.000186645	0.00539195	4.14766e-05	6.22148e-05	0.000103691	0.000103691	8.29531e-05	0	0	0.000145168	6.22148e-05	2.07383e-05	0	0	0	0	0	0.000186645	0	0	0	0	0	k__Bacteria;p__Firmicutes;c__Clostridia;o__Clostridiales;f__Ruminococcaceae;g__Fastidiosipila;
Oscillospira	0.00468685	0.000808793	0.00201161	0.0029241	0.000414766	0.000414766	0.000373289	0.000642887	0.00294484	0.00215678	0.00120282	0.000456242	0.00205309	0.000642887	0.000663625	0.000933223	0.00315222	0.00294484	0.00107839	0.00394027	0.0019494	0.00174202	0.00387806	0.00236416	0.00234343	0.00109913	0.00101618	0.00375363	0.00520531	0.000912484	0.00157611	0.00143094	k__Bacteria;p__Firmicutes;c__Clostridia;o__Clostridiales;f__Ruminococcaceae;g__Oscillospira;
Pseudobutyrivibrio	0.000456242	0.00466611	0.00184571	0.00085027	8.29531e-05	0.000352551	0.000207383	0.00242638	0.000539195	0.000435504	0.000995438	0.000186645	0.000559934	0.000290336	0.00234343	0.00105765	0.000518457	0.000269598	0.00236416	0.000145168	0.00138946	0.000352551	0.000456242	0.00518457	0.000103691	0	0.000663625	4.14766e-05	0.000269598	0.00012443	8.29531e-05	0.000642887	k__Bacteria;p__Firmicutes;c__Clostridia;o__Clostridiales;f__Lachnospiraceae;g__Pseudobutyrivibrio;
Dialister	6.22148e-05	0.000165906	0.00514309	0.000145168	6.22148e-05	0.000186645	0.00516383	0.000207383	2.07383e-05	0.000103691	4.14766e-05	2.07383e-05	2.07383e-05	4.14766e-05	0.00263376	8.29531e-05	0	4.14766e-05	0	0	0	0	0.000145168	2.07383e-05	0	0	0	0.000228121	0	4.14766e-05	0.00012443	0	k__Bacteria;p__Firmicutes;c__Negativicutes;o__Selenomonadales;f__Veillonellaceae;g__Dialister;
Aquicella	0	0	0	0	0	0	0	0	8.29531e-05	0.000145168	0.000186645	0.00510162	0.000165906	0.000103691	0.000103691	0.000103691	0	0	4.14766e-05	0.00012443	0	0	0	2.07383e-05	0	0	0	0	0	0	0	2.07383e-05	k__Bacteria;p__Proteobacteria;c__Gammaproteobacteria;o__Legionellales;f__Coxiellaceae;g__Aquicella;
Oscillibacter	0.00060141	0.00290336	0.00060141	0.00304853	0.000311074	0.00122356	0.000228121	0.00481128	0.000767316	0.000829531	0.00172128	6.22148e-05	0.000352551	0.000186645	0.000269598	0.00170054	0.00143094	0.000995438	0.00483202	0.000746578	0.000580672	0.00111987	0.00072584	0.0033596	0.000476981	0.000248859	0.000871008	0.000518457	0.000559934	0.000373289	0.000290336	0.00109913	k__Bacteria;p__Firmicutes;c__Clostridia;o__Clostridiales;f__Ruminococcaceae;g__Oscillibacter;
Asticcacaulis	0.00346329	0.000933223	0.000248859	0.00481128	8.29531e-05	0.00138946	0.000165906	0.000373289	6.22148e-05	0.000497719	2.07383e-05	2.07383e-05	0.000352551	4.14766e-05	0.000145168	2.07383e-05	0.000580672	0.000912484	0.000207383	0.00151389	0.000228121	6.22148e-05	0.000103691	0.000248859	0.000103691	0.000145168	4.14766e-05	0	0.000456242	4.14766e-05	0.000228121	2.07383e-05	k__Bacteria;p__Proteobacteria;c__Alphaproteobacteria;o__Caulobacterales;f__Caulobacteraceae;g__Asticcacaulis;
Mogibacterium	2.07383e-05	0.00012443	2.07383e-05	0.00114061	0	0	4.14766e-05	0.000145168	0	0	0.000248859	2.07383e-05	0.000767316	0	2.07383e-05	4.14766e-05	0.000684363	0.000622148	0.00111987	0.000373289	0.00476981	0.000352551	0.000539195	0.000912484	0	2.07383e-05	0.000186645	0	0.000622148	0	4.14766e-05	2.07383e-05	k__Bacteria;p__Firmicutes;c__Clostridia;o__Clostridiales;f__Family_XIII;g__Mogibacterium;
Mucispirillum	0.00182497	0.00163832	0.000186645	0.000145168	0.000622148	0.000435504	4.14766e-05	0.000414766	0.000476981	0.000373289	0.000248859	0.000165906	0.000953961	0.000518457	0.000352551	0.000331813	0.00060141	0.000808793	0.000248859	0.00474907	0.000145168	0.00350477	0.000186645	0.000808793	0.00317296	0.000331813	0.000891746	0.00085027	0.00246786	0.00219826	0.000829531	0.000373289	k__Bacteria;p__Deferribacteres;c__unidentified_Deferribacteres;o__Deferribacterales;f__Deferribacteraceae;g__Mucispirillum;
Ruminococcus_gauvreauii_group	6.22148e-05	4.14766e-05	2.07383e-05	0.000829531	4.14766e-05	4.14766e-05	0.000103691	0.000767316	6.22148e-05	2.07383e-05	8.29531e-05	4.14766e-05	0.00085027	2.07383e-05	2.07383e-05	0.000456242	0.000435504	0.000394027	0.000829531	0.000435504	0.00464538	0.000248859	0.000497719	0.00273745	0	4.14766e-05	4.14766e-05	0	0.000663625	0	2.07383e-05	0.000331813	k__Bacteria;p__Firmicutes;c__Clostridia;o__Clostridiales;f__Lachnospiraceae;g__Ruminococcus_gauvreauii_group;
Barnesiella	6.22148e-05	0.000953961	0.00184571	0.000145168	0.000684363	0.00116134	6.22148e-05	6.22148e-05	0.00348403	0.000269598	0.000248859	0.00012443	0.000207383	0.000414766	0.000373289	0.000269598	0.00228121	0.000767316	0.000207383	0.00207383	8.29531e-05	0.00462464	0.000518457	0.000435504	0.00232269	0.000228121	0.000559934	0.00101618	0.00329739	0.00286188	0.00111987	0.000269598	k__Bacteria;p__Bacteroidetes;c__Bacteroidia;o__Bacteroidales;f__Porphyromonadaceae;g__Barnesiella;
Sphingopyxis	0.00217752	0.0012443	0.000207383	0.000456242	0.000580672	0.0046039	0.000145168	0.000394027	0.000145168	0.000518457	0.000746578	0.00190792	0.00060141	0.000331813	0.00085027	0.000518457	0	0.000373289	0.000290336	0.000228121	0.000269598	8.29531e-05	0	0.00012443	0.000103691	0.000476981	0.00101618	0.000497719	0.000871008	0.000497719	6.22148e-05	0.00012443	k__Bacteria;p__Proteobacteria;c__Alphaproteobacteria;o__Sphingomonadales;f__Sphingomonadaceae;g__Sphingopyxis;
Cloacibacterium	0	6.22148e-05	0	0	0	0	0	0	8.29531e-05	0.000145168	0.00456242	2.07383e-05	0.00012443	8.29531e-05	8.29531e-05	0.000103691	0	0	4.14766e-05	0	0	0.000165906	0	0	0	0	8.29531e-05	0	0	0	2.07383e-05	0	k__Bacteria;p__Bacteroidetes;c__Flavobacteriia;o__Flavobacteriales;f__Flavobacteriaceae;g__Cloacibacterium;
Psychrobacter	0.00447947	0.00060141	0.00159685	0.000684363	0.000228121	0.000248859	0.000165906	0.000829531	4.14766e-05	0.00226047	0	0.000331813	4.14766e-05	6.22148e-05	8.29531e-05	0.000145168	0.000103691	0.00118208	0.00012443	0.00408544	0.00012443	8.29531e-05	8.29531e-05	0.000352551	2.07383e-05	0.000912484	0	0.000186645	0	0	0	4.14766e-05	k__Bacteria;p__Proteobacteria;c__Gammaproteobacteria;o__Pseudomonadales;f__Moraxellaceae;g__Psychrobacter;
Coriobacteriaceae_UCG-002	4.14766e-05	0	0.00443799	4.14766e-05	0	0	2.07383e-05	6.22148e-05	0	4.14766e-05	0	0	0	0	0	0	0	0	0	2.07383e-05	2.07383e-05	0	0	0	4.14766e-05	0	0	0.00012443	0	0	0	0	k__Bacteria;p__Actinobacteria;c__Coriobacteriia;o__Coriobacteriales;f__Coriobacteriaceae;g__Coriobacteriaceae_UCG-002;
Prevotellaceae_Ga6A1_group	0.00170054	0.00149316	0.00232269	0.000663625	0.00203235	0.000642887	0.000414766	0.00149316	0.000580672	0.00138946	0.000186645	0.000186645	0.000290336	0.00215678	0.00101618	0.000394027	0.00439652	0.00257155	0.0014102	0.00105765	0.000559934	0.00317296	0.00143094	0.00199088	0.0026545	0.000953961	0.000539195	0.000808793	0.000435504	0.00205309	0.00219826	0.000974699	k__Bacteria;p__Bacteroidetes;c__Bacteroidia;o__Bacteroidales;f__Prevotellaceae;g__Prevotellaceae_Ga6A1_group;
Anaerococcus	0.00431356	0.000248859	0.000186645	0.000311074	6.22148e-05	0.000103691	6.22148e-05	0.000290336	0	0.000746578	0	0	0	0	2.07383e-05	0	0	0.000435504	0	0	4.14766e-05	2.07383e-05	0.000497719	2.07383e-05	0	0.000228121	0	0	0	2.07383e-05	4.14766e-05	0	k__Bacteria;p__Firmicutes;c__Clostridia;o__Clostridiales;f__Family_XI;g__Anaerococcus;
Methylobacterium	0.000559934	4.14766e-05	6.22148e-05	0.000891746	0.000165906	0	0.00155537	0.00012443	0.000476981	0.00085027	0.000290336	2.07383e-05	0.000228121	8.29531e-05	6.22148e-05	0.000145168	0.00408544	0.000414766	0.000352551	0.000186645	0.000622148	0.000145168	0.00012443	0.000269598	0.000746578	0.00138946	0.000539195	8.29531e-05	0.00122356	0	0.000684363	0.000476981	k__Bacteria;p__Proteobacteria;c__Alphaproteobacteria;o__Rhizobiales;f__Methylobacteriaceae;g__Methylobacterium;
Solobacterium	0	4.14766e-05	0.000497719	0.000414766	0	2.07383e-05	0	2.07383e-05	0	2.07383e-05	2.07383e-05	0	0.000435504	0	0	0	0.000290336	0.00012443	0.000476981	8.29531e-05	0.00402323	8.29531e-05	0.000165906	0.000269598	0	0	0	2.07383e-05	0.000394027	0	0	0	k__Bacteria;p__Firmicutes;c__Erysipelotrichia;o__Erysipelotrichales;f__Erysipelotrichaceae;g__Solobacterium;
unidentified_Erysipelotrichaceae	0.00203235	0.000414766	0.000476981	4.14766e-05	4.14766e-05	0.000103691	0	4.14766e-05	0.000311074	0.000228121	0.000145168	0	4.14766e-05	0.000103691	0.000103691	8.29531e-05	0.0038988	0.000767316	0.000228121	0.000331813	0.000145168	0.000705102	0.000290336	0.000228121	0.000746578	0.000186645	0.000539195	0.00128577	0.000746578	0.000331813	0.00172128	0.000248859	k__Bacteria;p__Firmicutes;c__Erysipelotrichia;o__Erysipelotrichales;f__Erysipelotrichaceae;g__unidentified_Erysipelotrichaceae;
Ensifer	0.000248859	0.000995438	0.0019494	0.000269598	8.29531e-05	0.0038988	0.000290336	0.000497719	0.000248859	0.000435504	0.000435504	2.07383e-05	0.000207383	0.000228121	0.000476981	0.00302779	0.00232269	0.000642887	0.000476981	0.000103691	0.000186645	0.000165906	0.000311074	0.000974699	0.000497719	0.000186645	0.000497719	0.000684363	0.000103691	0.000103691	0.00207383	0.000580672	k__Bacteria;p__Proteobacteria;c__Alphaproteobacteria;o__Rhizobiales;f__Rhizobiaceae;g__Ensifer;
Allobaculum	0	0	0	0.000248859	2.07383e-05	0.00118208	8.29531e-05	6.22148e-05	0.000103691	0.000186645	0.000228121	0	0.00387806	0.000186645	0.00012443	0.00128577	0	0	2.07383e-05	0	0.000145168	0	0.000145168	0.000269598	6.22148e-05	6.22148e-05	6.22148e-05	0	0.000165906	2.07383e-05	0.00182497	0.000207383	k__Bacteria;p__Firmicutes;c__Erysipelotrichia;o__Erysipelotrichales;f__Erysipelotrichaceae;g__Allobaculum;
Simplicispira	0.00387806	0.000103691	6.22148e-05	0.000103691	6.22148e-05	0	0	0.00012443	0	0.000414766	0	0	0	2.07383e-05	0	0	0	0.000248859	0	0	0	0	2.07383e-05	0	0	0.000207383	0	4.14766e-05	0	0	0.000145168	0	k__Bacteria;p__Proteobacteria;c__Betaproteobacteria;o__Burkholderiales;f__Comamonadaceae;g__Simplicispira;
Methanosphaera	0	0	0	2.07383e-05	0	0	0	2.07383e-05	0	0	0	0	2.07383e-05	0	0	0	0	0	8.29531e-05	0	0.00385732	4.14766e-05	0	0	0	0	0	0	0	0	0	0	k__Archaea;p__Euryarchaeota;c__Methanobacteria;o__Methanobacteriales;f__Methanobacteriaceae;g__Methanosphaera;
Collinsella	0.00149316	0.000248859	0.000476981	0.000207383	0.00012443	0.000352551	0.00369141	0.000228121	0.000269598	0.000145168	6.22148e-05	2.07383e-05	0.000248859	0.000145168	8.29531e-05	0.000103691	0	0.000290336	2.07383e-05	0.000476981	0.000145168	0.000912484	0.00012443	0.000186645	4.14766e-05	6.22148e-05	8.29531e-05	0.000228121	0.00101618	0.000518457	0.00120282	0.00012443	k__Bacteria;p__Actinobacteria;c__Coriobacteriia;o__Coriobacteriales;f__Coriobacteriaceae;g__Collinsella;
Arthrobacter	0.000186645	0.00111987	0.00279967	0.00367068	2.07383e-05	0.000394027	0.000207383	0.000145168	0.000248859	0.000331813	6.22148e-05	0	0.000103691	8.29531e-05	0.000165906	8.29531e-05	8.29531e-05	0.000456242	0.00012443	0.00060141	0.000145168	0	4.14766e-05	0.000248859	2.07383e-05	0.000269598	4.14766e-05	0.000186645	6.22148e-05	0.000663625	6.22148e-05	0	k__Bacteria;p__Actinobacteria;c__unidentified_Actinobacteria;o__Micrococcales;f__Micrococcaceae;g__Arthrobacter;
Ruminococcaceae_UCG-004	0.00240564	0.00367068	0.00165906	0.00232269	0.000476981	0.00109913	0.000497719	0.00203235	0.00128577	0.000788055	0.000974699	0.000248859	0.000933223	0.000622148	0.000497719	0.00143094	0.00213604	0.000871008	0.00188718	0.000705102	0.00159685	0.00149316	0.000580672	0.00240564	0.00161759	0.000394027	0.000808793	0.0016798	0.00277893	0.000829531	0.00060141	0.000767316	k__Bacteria;p__Firmicutes;c__Clostridia;o__Clostridiales;f__Ruminococcaceae;g__Ruminococcaceae_UCG-004;
Leptotrichia	0.000145168	4.14766e-05	0.00364994	4.14766e-05	0	2.07383e-05	0	0.000165906	0	0.000352551	0.000103691	0	0	0	0	0	0	0.000311074	6.22148e-05	0	4.14766e-05	0	0	0	0.000207383	0.00364994	0.00192866	0.000145168	0.00012443	6.22148e-05	2.07383e-05	0.00012443	k__Bacteria;p__Fusobacteria;c__Fusobacteriia;o__Fusobacteriales;f__Leptotrichiaceae;g__Leptotrichia;
Pelagibacterium	0.000290336	0.00356698	0.00149316	0.000394027	0.000518457	0.000497719	8.29531e-05	0.000165906	6.22148e-05	8.29531e-05	0.000435504	0	4.14766e-05	0.000103691	0.000165906	0	0	0.000207383	0.000290336	0	4.14766e-05	0.000103691	2.07383e-05	4.14766e-05	0.00012443	8.29531e-05	0.000642887	0.000248859	0.000248859	2.07383e-05	2.07383e-05	0.000145168	k__Bacteria;p__Proteobacteria;c__Alphaproteobacteria;o__Rhizobiales;f__Hyphomicrobiaceae;g__Pelagibacterium;
Candidatus_Microthrix	0.00248859	0.00103691	0.00012443	0.000228121	2.07383e-05	0.00354625	6.22148e-05	6.22148e-05	0	0.000435504	0.000186645	0	0.000622148	6.22148e-05	0.000352551	4.14766e-05	0	0.000435504	6.22148e-05	2.07383e-05	0.000248859	2.07383e-05	2.07383e-05	0.000290336	0.000103691	8.29531e-05	0.000145168	0.000186645	0.000788055	8.29531e-05	0.000580672	4.14766e-05	k__Bacteria;p__Actinobacteria;c__Acidimicrobiia;o__Acidimicrobiales;f__unidentified_Acidimicrobiales;g__Candidatus_Microthrix;
unidentified_Mollicutes_RF9	0.000352551	0.000248859	0.000622148	0.000290336	8.29531e-05	6.22148e-05	0.00352551	0.000103691	0.000622148	0.000186645	0.000186645	0	0.000165906	8.29531e-05	4.14766e-05	0.000290336	0.000290336	0.000394027	8.29531e-05	0.000642887	4.14766e-05	0.000663625	0.000352551	0.000103691	0.00012443	0.000103691	0.000145168	0.00128577	0.000228121	0.000207383	8.29531e-05	6.22148e-05	k__Bacteria;p__Tenericutes;c__Mollicutes;o__Mollicutes_RF9;f__unidentified_Mollicutes_RF9;g__unidentified_Mollicutes_RF9;
dgA-11_gut_group	0.000352551	0.00192866	0.00012443	0.000311074	0.000103691	0.000186645	8.29531e-05	0.0026545	0.000207383	0.00149316	0.000518457	2.07383e-05	0.00012443	0.000311074	8.29531e-05	0.00350477	0.000145168	0.000145168	0.0016798	0	6.22148e-05	0.000103691	0	0.00107839	0	2.07383e-05	0.000269598	0	0	0	0	0.000414766	k__Bacteria;p__Bacteroidetes;c__Bacteroidia;o__Bacteroidales;f__Rikenellaceae;g__dgA-11_gut_group;
Paracocccus	0.0033596	0.000311074	0.000497719	0.000414766	6.22148e-05	0.0021153	0.000165906	0.000165906	0.000145168	0.000705102	0.000456242	0.00207383	0.0012443	0.00103691	0.000290336	0.000248859	0	0.000145168	0.00012443	0	0.000165906	0.000746578	2.07383e-05	0.000103691	0.000103691	0.000497719	0.00128577	8.29531e-05	0.000145168	4.14766e-05	0.000352551	4.14766e-05	k__Bacteria;p__Proteobacteria;c__Alphaproteobacteria;o__Rhodobacterales;f__Rhodobacteraceae;g__Paracocccus;
Calidifontibacter	0.00333886	4.14766e-05	0.000311074	8.29531e-05	0	6.22148e-05	2.07383e-05	0.000103691	2.07383e-05	0.000145168	0	0	0	0	0	0	2.07383e-05	0.000186645	0	0	6.22148e-05	0	2.07383e-05	0.00012443	2.07383e-05	0.00012443	8.29531e-05	0.000165906	2.07383e-05	2.07383e-05	0.00120282	2.07383e-05	k__Bacteria;p__Actinobacteria;c__unidentified_Actinobacteria;o__Micrococcales;f__Dermacoccaceae;g__Calidifontibacter;
Sporosarcina	6.22148e-05	0.000414766	0	0.000103691	0	0.00327665	2.07383e-05	6.22148e-05	0	0	2.07383e-05	0	0	0	0.000269598	2.07383e-05	0	0	0	0	0	0	0	0	0	0	0	6.22148e-05	2.07383e-05	0.000103691	4.14766e-05	4.14766e-05	k__Bacteria;p__Firmicutes;c__Bacilli;o__Bacillales;f__Planococcaceae;g__Sporosarcina;
Trichococcus	0.00180423	0.00327665	0.000290336	0.00176275	0.000207383	0.000788055	0.00085027	0.000186645	8.29531e-05	0.000476981	0.000311074	2.07383e-05	0.000767316	8.29531e-05	8.29531e-05	0.00012443	4.14766e-05	0.000829531	0.000414766	0.00132725	0.000228121	6.22148e-05	0.00012443	0.000103691	0.000103691	0.000186645	0.000352551	0.000933223	0.000373289	2.07383e-05	0.000103691	0.000414766	k__Bacteria;p__Firmicutes;c__Bacilli;o__Lactobacillales;f__Carnobacteriaceae;g__Trichococcus;
Candidatus_Soleaferrea	0.000331813	0.000912484	0.000290336	0.000497719	0.00012443	0.000103691	0.000165906	0.00323517	4.14766e-05	4.14766e-05	0.000476981	0	0.00012443	0.000290336	2.07383e-05	0.00118208	0.000165906	0.000248859	0.00223973	0.00012443	0.000269598	0.000207383	0.000103691	0.00286188	0	2.07383e-05	0.00060141	0	0.00012443	0	0	0.000829531	k__Bacteria;p__Firmicutes;c__Clostridia;o__Clostridiales;f__Ruminococcaceae;g__Candidatus_Soleaferrea;
Peptococcus	0.000248859	0.000394027	0.0021153	0.000269598	0.000580672	0.00012443	0.00253007	0.000394027	0.00107839	0.000248859	0.000311074	0.000165906	0.000248859	0.000290336	6.22148e-05	0.000207383	0.000497719	0.000705102	0.000290336	0.00317296	0.000373289	0.00165906	0.000186645	0.000559934	0.000705102	0.000207383	0.000414766	0.00313148	0.00145168	0.000394027	0.000269598	0.000207383	k__Bacteria;p__Firmicutes;c__Clostridia;o__Clostridiales;f__Peptococcaceae;g__Peptococcus;
Chryseobacterium	0.00317296	0.00105765	0.000228121	0.000580672	2.07383e-05	0.00159685	4.14766e-05	0.000207383	8.29531e-05	0.000352551	0.000145168	0	4.14766e-05	0	0.000207383	0	0.00012443	0.00101618	0.00012443	0.000248859	4.14766e-05	0	0.000808793	8.29531e-05	2.07383e-05	0.000186645	4.14766e-05	0	2.07383e-05	4.14766e-05	4.14766e-05	0	k__Bacteria;p__Bacteroidetes;c__Flavobacteriia;o__Flavobacteriales;f__Flavobacteriaceae;g__Chryseobacterium;
Nocardioides	6.22148e-05	2.07383e-05	6.22148e-05	0.000497719	2.07383e-05	0.00313148	0.00132725	6.22148e-05	4.14766e-05	0	6.22148e-05	0	0	0	0.00012443	0	0.000476981	4.14766e-05	0	4.14766e-05	6.22148e-05	0	6.22148e-05	0.000165906	6.22148e-05	0	0	0	4.14766e-05	2.07383e-05	0.000186645	0	k__Bacteria;p__Actinobacteria;c__unidentified_Actinobacteria;o__Propionibacteriales;f__Nocardioidaceae;g__Nocardioides;
Odoribacter	2.07383e-05	0.000165906	0.00012443	6.22148e-05	0.000228121	0	0	0.000186645	0.000995438	4.14766e-05	0.000186645	0	4.14766e-05	0.00012443	2.07383e-05	0.000165906	0.00300705	0.000228121	0.000414766	0.00122356	4.14766e-05	0.00311074	6.22148e-05	0.000788055	0.000788055	6.22148e-05	0.000103691	0.000373289	0.000290336	0.000559934	0.000746578	0.00012443	k__Bacteria;p__Bacteroidetes;c__Bacteroidia;o__Bacteroidales;f__Porphyromonadaceae;g__Odoribacter;
Mycoplasma	4.14766e-05	0.00072584	6.22148e-05	0.000103691	4.14766e-05	2.07383e-05	0	6.22148e-05	6.22148e-05	0.000186645	0.00111987	2.07383e-05	8.29531e-05	2.07383e-05	0.000103691	0.000248859	0	0	0.00157611	0	2.07383e-05	0	6.22148e-05	6.22148e-05	0.00060141	0.000290336	0.00309	0.000290336	0.000394027	0.000207383	0.000311074	0.000331813	k__Bacteria;p__Tenericutes;c__Mollicutes;o__Mycoplasmatales;f__Mycoplasmataceae;g__Mycoplasma;
Syntrophomonas	0	4.14766e-05	0	0	0	0	0	0	4.14766e-05	2.07383e-05	0.00304853	0	8.29531e-05	0	2.07383e-05	4.14766e-05	6.22148e-05	0	8.29531e-05	0	0	0	0	0	0.000103691	0	2.07383e-05	0	0	2.07383e-05	0	0	k__Bacteria;p__Firmicutes;c__Clostridia;o__Clostridiales;f__Syntrophomonadaceae;g__Syntrophomonas;
Lachnospiraceae_NK4A136_group	0.00012443	0.000269598	0.00300705	0.000228121	4.14766e-05	0.00012443	0.000145168	0.000518457	0.000518457	0.000373289	0.000352551	4.14766e-05	0.000103691	0	4.14766e-05	0.000331813	0.00012443	0	0.000414766	8.29531e-05	6.22148e-05	0	0	0.000622148	0.000103691	2.07383e-05	0.00012443	0.000331813	0	0	4.14766e-05	8.29531e-05	k__Bacteria;p__Firmicutes;c__Clostridia;o__Clostridiales;f__Lachnospiraceae;g__Lachnospiraceae_NK4A136_group;
Slackia	6.22148e-05	0.000103691	2.07383e-05	0.00128577	0	0.00157611	0.00294484	6.22148e-05	0.000248859	0.000165906	0.000186645	0.00275819	0.000103691	2.07383e-05	8.29531e-05	8.29531e-05	0.000476981	6.22148e-05	8.29531e-05	8.29531e-05	4.14766e-05	6.22148e-05	8.29531e-05	6.22148e-05	0.000103691	2.07383e-05	0.000705102	4.14766e-05	0.000435504	6.22148e-05	4.14766e-05	2.07383e-05	k__Bacteria;p__Actinobacteria;c__Coriobacteriia;o__Coriobacteriales;f__Coriobacteriaceae;g__Slackia;
Massilia	6.22148e-05	0.000476981	0.0029241	8.29531e-05	4.14766e-05	0	0	0.000103691	0	4.14766e-05	6.22148e-05	0.000103691	0.000103691	4.14766e-05	0	2.07383e-05	2.07383e-05	8.29531e-05	4.14766e-05	6.22148e-05	4.14766e-05	0	0	8.29531e-05	0	2.07383e-05	0.000311074	0.000165906	6.22148e-05	0	0	0	k__Bacteria;p__Proteobacteria;c__Betaproteobacteria;o__Burkholderiales;f__Oxalobacteraceae;g__Massilia;
Family_XIII_UCG-001	0.000311074	0.00072584	0.000414766	0.000684363	4.14766e-05	4.14766e-05	2.07383e-05	0.000684363	0.00143094	0.00207383	0.000642887	0.000207383	0.000829531	0.000165906	0.000248859	0.000912484	0.000580672	0.000663625	0.000414766	0.00012443	0.00279967	0.000145168	0.00012443	0.000767316	0.000622148	0.000228121	0.000394027	0.00163832	0.000912484	6.22148e-05	0.00012443	0.000331813	k__Bacteria;p__Firmicutes;c__Clostridia;o__Clostridiales;f__Family_XIII;g__Family_XIII_UCG-001;
Fusicatenibacter	2.07383e-05	0.000165906	4.14766e-05	0.000103691	4.14766e-05	8.29531e-05	0.000103691	0.00072584	8.29531e-05	2.07383e-05	4.14766e-05	0	0	0	2.07383e-05	0.000145168	0.000684363	8.29531e-05	0.000435504	8.29531e-05	0.000228121	6.22148e-05	0.000622148	0.000435504	0.000269598	0	0.000103691	8.29531e-05	8.29531e-05	8.29531e-05	0.00279967	0.000228121	k__Bacteria;p__Firmicutes;c__Clostridia;o__Clostridiales;f__Lachnospiraceae;g__Fusicatenibacter;
Truepera	0.00273745	0.00105765	0.000788055	8.29531e-05	6.22148e-05	0.00271672	0.00126504	0.000145168	0	0.000352551	0.00012443	4.14766e-05	4.14766e-05	0	0.000145168	6.22148e-05	6.22148e-05	0.000559934	0.000145168	0.00060141	2.07383e-05	0.00012443	0.000207383	0.000228121	4.14766e-05	0.000145168	4.14766e-05	0.00085027	0.000559934	0.000103691	0.00182497	2.07383e-05	k__Bacteria;p__Deinococcus-Thermus;c__Deinococci;o__Deinococcales;f__Trueperaceae;g__Truepera;
Phenylobacterium	4.14766e-05	0.000103691	0	6.22148e-05	2.07383e-05	0.00263376	4.14766e-05	4.14766e-05	0	0.000103691	0.00271672	4.14766e-05	0	6.22148e-05	0.000248859	6.22148e-05	0	0	2.07383e-05	0	0	0	0	0	0	0	8.29531e-05	0	0	6.22148e-05	0	0	k__Bacteria;p__Proteobacteria;c__Alphaproteobacteria;o__Caulobacterales;f__Caulobacteraceae;g__Phenylobacterium;
Brevibacterium	8.29531e-05	0	0.000248859	0	0	2.07383e-05	2.07383e-05	0	4.14766e-05	0.00060141	0.000145168	0.00267524	0.00012443	4.14766e-05	8.29531e-05	6.22148e-05	0	0.000186645	2.07383e-05	8.29531e-05	0	8.29531e-05	2.07383e-05	6.22148e-05	0	4.14766e-05	0	0	8.29531e-05	0.000373289	0.000642887	2.07383e-05	k__Bacteria;p__Actinobacteria;c__unidentified_Actinobacteria;o__Micrococcales;f__Brevibacteriaceae;g__Brevibacterium;
Delftia	0.000311074	0.000290336	0.0026545	0.000103691	6.22148e-05	0.000207383	0	0.000103691	0.000186645	0.000207383	0.000290336	6.22148e-05	0.000953961	0.000435504	0.000684363	0.000228121	0	0.00012443	8.29531e-05	0	0.000186645	2.07383e-05	0.000103691	4.14766e-05	2.07383e-05	2.07383e-05	0.00012443	0.000539195	0.000103691	0.000207383	4.14766e-05	0.000228121	k__Bacteria;p__Proteobacteria;c__Betaproteobacteria;o__Burkholderiales;f__Comamonadaceae;g__Delftia;
Papillibacter	6.22148e-05	0.000331813	0.00259229	0.000103691	2.07383e-05	8.29531e-05	0.000248859	0.000808793	0.000207383	2.07383e-05	0.000248859	2.07383e-05	0	2.07383e-05	4.14766e-05	0.000186645	0.000269598	0.000145168	0.00101618	6.22148e-05	0.000165906	0.000145168	0.000145168	0.000352551	0.000228121	0	0.000103691	0.000518457	8.29531e-05	0	0	8.29531e-05	k__Bacteria;p__Firmicutes;c__Clostridia;o__Clostridiales;f__Ruminococcaceae;g__Papillibacter;
Atopobium	8.29531e-05	0.000207383	4.14766e-05	0.000476981	0	6.22148e-05	0	0.000207383	8.29531e-05	4.14766e-05	0.000414766	0	0.000456242	0	0	6.22148e-05	0.00012443	0.000580672	0.000539195	0.000103691	0.00255081	0.000145168	0.00012443	0.00120282	0	0.000165906	0.00236416	8.29531e-05	0.000290336	6.22148e-05	4.14766e-05	0.000165906	k__Bacteria;p__Actinobacteria;c__Coriobacteriia;o__Coriobacteriales;f__Coriobacteriaceae;g__Atopobium;
Anaerostipes	0	8.29531e-05	0	6.22148e-05	6.22148e-05	6.22148e-05	6.22148e-05	0.000207383	0.000269598	0.000207383	0.000269598	0.000352551	0.000290336	0.000311074	0.000165906	0.00111987	0.000891746	0.000186645	0.000228121	0.00253007	0.000290336	0.000331813	0.000788055	0.000871008	0.000207383	2.07383e-05	0	2.07383e-05	0.000290336	6.22148e-05	4.14766e-05	0.000207383	k__Bacteria;p__Firmicutes;c__Clostridia;o__Clostridiales;f__Lachnospiraceae;g__Anaerostipes;
Actinoplanes	0.000103691	8.29531e-05	4.14766e-05	0.000207383	4.14766e-05	4.14766e-05	0	0	0	0.00012443	0.00012443	2.07383e-05	0.000290336	2.07383e-05	8.29531e-05	0	6.22148e-05	0	0	0	0.000476981	0	0	2.07383e-05	0.00012443	2.07383e-05	0.000145168	6.22148e-05	0.00250933	0	2.07383e-05	8.29531e-05	k__Bacteria;p__Actinobacteria;c__unidentified_Actinobacteria;o__Micromonosporales;f__Micromonosporaceae;g__Actinoplanes;
Jeotgalicoccus	6.22148e-05	2.07383e-05	0	0.00250933	4.14766e-05	0	4.14766e-05	4.14766e-05	0	8.29531e-05	0	0	0.000891746	0	0	0	0	0	0	0	0.000165906	0	2.07383e-05	0	0	0	0	0	0.00012443	0	0.000373289	0	k__Bacteria;p__Firmicutes;c__Bacilli;o__Bacillales;f__Staphylococcaceae;g__Jeotgalicoccus;
Defluviitaleaceae_UCG-011	0.000228121	0.00147242	0.000394027	0.000684363	2.07383e-05	2.07383e-05	0.000165906	0.00116134	0.000165906	0.000684363	0.00072584	0.000228121	0.000456242	6.22148e-05	0.00012443	0.000331813	0.000559934	0.000642887	0.00219826	0.00145168	0.00250933	0.000331813	0.000622148	0.000912484	0.000248859	0.000165906	0.00085027	0.000497719	0.00085027	6.22148e-05	6.22148e-05	0.000228121	k__Bacteria;p__Firmicutes;c__Clostridia;o__Clostridiales;f__Defluviitaleaceae;g__Defluviitaleaceae_UCG-011;
Bosea	0.00250933	4.14766e-05	4.14766e-05	6.22148e-05	0	2.07383e-05	8.29531e-05	6.22148e-05	0	0.000331813	0	4.14766e-05	4.14766e-05	6.22148e-05	0	0	6.22148e-05	0.000871008	8.29531e-05	0.00182497	8.29531e-05	4.14766e-05	0.000103691	8.29531e-05	4.14766e-05	0.000145168	2.07383e-05	0.000103691	0.000186645	0	0.00128577	0.000103691	k__Bacteria;p__Proteobacteria;c__Alphaproteobacteria;o__Rhizobiales;f__Bradyrhizobiaceae;g__Bosea;
Howardella	0	0	0	0.000539195	0	0	0	0	0	0	4.14766e-05	0	0.000394027	0	0	0	0.000269598	0.000207383	0.000311074	0.000103691	0.00248859	0.000165906	0.000145168	0.000331813	0	0	0	2.07383e-05	0.000331813	0	0	0	k__Bacteria;p__Firmicutes;c__Clostridia;o__Clostridiales;f__Lachnospiraceae;g__Howardella;
Selenomonas_4	4.14766e-05	6.22148e-05	0.00248859	4.14766e-05	2.07383e-05	0	2.07383e-05	4.14766e-05	0	0	0	0	0	0	0	0	0	0	4.14766e-05	0	0	0	0	0	0	0	0	4.14766e-05	0	0	0	0	k__Bacteria;p__Firmicutes;c__Negativicutes;o__Selenomonadales;f__Veillonellaceae;g__Selenomonas_4;
Gemella	4.14766e-05	4.14766e-05	2.07383e-05	0.000228121	0	2.07383e-05	0	0.000186645	4.14766e-05	0.000373289	0.000311074	0.00012443	0.00246786	0.000103691	0.000269598	0.000311074	0	0	0	0	0.000165906	0	0	0	0	0	0	0	0.00012443	0	0	4.14766e-05	k__Bacteria;p__Firmicutes;c__Bacilli;o__Bacillales;f__Family_XI;g__Gemella;
Moraxella	0.000145168	0.000311074	6.22148e-05	0.000248859	2.07383e-05	0.00244712	0.000456242	0.000186645	4.14766e-05	0.000103691	0.000186645	0.000165906	0.000331813	8.29531e-05	0.00118208	0.000103691	6.22148e-05	4.14766e-05	2.07383e-05	4.14766e-05	4.14766e-05	0	8.29531e-05	0	6.22148e-05	2.07383e-05	4.14766e-05	0.000186645	4.14766e-05	0.000186645	4.14766e-05	0	k__Bacteria;p__Proteobacteria;c__Gammaproteobacteria;o__Pseudomonadales;f__Moraxellaceae;g__Moraxella;
Fictibacillus	6.22148e-05	0.00012443	6.22148e-05	0.00244712	2.07383e-05	2.07383e-05	0	2.07383e-05	0	0	0	0	0.00012443	0	0	0	0	0	0	0	4.14766e-05	0	0	0	0	0	0	0	4.14766e-05	0	0	0	k__Bacteria;p__Firmicutes;c__Bacilli;o__Bacillales;f__Bacillaceae;g__Fictibacillus;
Anaerorhabdus_furcosa_group	0.000103691	0.00174202	0.000103691	0.000394027	4.14766e-05	0	4.14766e-05	0.000995438	0	6.22148e-05	0.000228121	0	0.000394027	0	0	0.000248859	0.000290336	0.000290336	0.00126504	0.000145168	0.00242638	0.000103691	0.000228121	0.000663625	0	0	0.000145168	0	0.000331813	0	4.14766e-05	0.000103691	k__Bacteria;p__Firmicutes;c__Erysipelotrichia;o__Erysipelotrichales;f__Erysipelotrichaceae;g__Anaerorhabdus_furcosa_group;
Acidothermus	0	0	6.22148e-05	6.22148e-05	0	0.0023849	0	4.14766e-05	0	0	0	0	0	0	0.000103691	0	0	0	0	0	0	0	0	0	0	0	0	0	0	2.07383e-05	0	0	k__Bacteria;p__Actinobacteria;c__unidentified_Actinobacteria;o__Frankiales;f__Acidothermaceae;g__Acidothermus;
Ruminococcaceae_UCG-003	2.07383e-05	0	0	0	0	0	0.000186645	0	0	0	0	0	0	0	0	0	0	0	0	0	0	0	0.000269598	0	0.000248859	8.29531e-05	0.000145168	8.29531e-05	6.22148e-05	4.14766e-05	0.0023849	0.000165906	k__Bacteria;p__Firmicutes;c__Clostridia;o__Clostridiales;f__Ruminococcaceae;g__Ruminococcaceae_UCG-003;
Tyzzerella	0.000103691	0.000186645	0.00232269	0.00072584	0.000622148	4.14766e-05	4.14766e-05	0.000228121	0.000103691	0.000103691	6.22148e-05	0	4.14766e-05	0.000311074	0	8.29531e-05	0.000248859	8.29531e-05	6.22148e-05	4.14766e-05	8.29531e-05	0.000311074	2.07383e-05	0.000165906	0.000311074	2.07383e-05	4.14766e-05	0.000248859	0.00012443	0	0	0.000145168	k__Bacteria;p__Firmicutes;c__Clostridia;o__Clostridiales;f__Lachnospiraceae;g__Tyzzerella;
Azoarcus	0	0.00230195	0	2.07383e-05	0	0	0	2.07383e-05	0	0	0.00012443	0	0	0	4.14766e-05	0	0	0	8.29531e-05	0	0	0	0	0	0	0	4.14766e-05	0	0	0	0	0	k__Bacteria;p__Proteobacteria;c__Betaproteobacteria;o__Rhodocyclales;f__Rhodocyclaceae;g__Azoarcus;
Exiguobacterium	2.07383e-05	4.14766e-05	0.00230195	6.22148e-05	0	2.07383e-05	0	2.07383e-05	0	0	0	0	6.22148e-05	0	0	0	8.29531e-05	0	0	0	0	0	0	0	4.14766e-05	0	0	8.29531e-05	0	0	0	0	k__Bacteria;p__Firmicutes;c__Bacilli;o__Bacillales;f__Family_XII;g__Exiguobacterium;
unidentified_Lachnospiraceae	0.00060141	0.000207383	0.000622148	0.000933223	0.000269598	0.00138946	0.00230195	0.000290336	0.000497719	0.000248859	0.000207383	0.000435504	0.000684363	0.000788055	0.000518457	0.000269598	0.000331813	0.00060141	0.000331813	0.000891746	0.000518457	0.00109913	0.00147242	0.000767316	0.00085027	0.000228121	0.00161759	0.00126504	0.0019494	0.000953961	0.00109913	0.000331813	k__Bacteria;p__Firmicutes;c__Clostridia;o__Clostridiales;f__Lachnospiraceae;g__unidentified_Lachnospiraceae;
Lautropia	0.00226047	8.29531e-05	4.14766e-05	0.000103691	0	6.22148e-05	8.29531e-05	0.000103691	0	0.000228121	0	0	0	0	0	0	0	0.000145168	0	0	0	0	0	2.07383e-05	0	0.00012443	0	0	4.14766e-05	0	0	0	k__Bacteria;p__Proteobacteria;c__Betaproteobacteria;o__Burkholderiales;f__Burkholderiaceae;g__Lautropia;
Phocaeicola	0.000186645	0.000871008	0	0.000207383	4.14766e-05	0.000103691	2.07383e-05	0.00184571	0.000435504	0.00226047	0.000435504	4.14766e-05	8.29531e-05	0.000269598	0.00012443	0.00161759	2.07383e-05	0.000207383	0.00107839	2.07383e-05	2.07383e-05	6.22148e-05	8.29531e-05	0.000663625	0	0.00012443	0.000186645	0	0	0	0	0.000269598	k__Bacteria;p__Bacteroidetes;c__Bacteroidia;o__Bacteroidales;f__unidentified_Bacteroidales;g__Phocaeicola;
Marmoricola	4.14766e-05	0.000103691	0.00226047	2.07383e-05	2.07383e-05	4.14766e-05	2.07383e-05	0.00012443	0	4.14766e-05	0	0	4.14766e-05	0	0	0.000103691	8.29531e-05	0.000207383	0.000165906	4.14766e-05	6.22148e-05	4.14766e-05	0	0.00138946	0	0	0	4.14766e-05	8.29531e-05	0	8.29531e-05	6.22148e-05	k__Bacteria;p__Actinobacteria;c__unidentified_Actinobacteria;o__Propionibacteriales;f__Nocardioidaceae;g__Marmoricola;
Rhizobium	0.000663625	0.000228121	0.00128577	0.000435504	0	0.00012443	0.000352551	8.29531e-05	8.29531e-05	0.000663625	0.000476981	0.000103691	0.00223973	6.22148e-05	0.000290336	0.000186645	2.07383e-05	0.000497719	0.000103691	0	0.000352551	4.14766e-05	4.14766e-05	0.000103691	6.22148e-05	0.000165906	0.000684363	0.000165906	0.000331813	2.07383e-05	0.000145168	0	k__Bacteria;p__Proteobacteria;c__Alphaproteobacteria;o__Rhizobiales;f__Rhizobiaceae;g__Rhizobium;
unidentified_Thermoplasmatales	0	0.000145168	0	0	0	0	0	0.000331813	0.000352551	0.00012443	0	0	2.07383e-05	0	0	0.000352551	0.000228121	0	0.00060141	0.00219826	4.14766e-05	0.000186645	2.07383e-05	2.07383e-05	0.00143094	0	0.000186645	0.00072584	0.00114061	0.000746578	0.000953961	0	k__Archaea;p__Euryarchaeota;c__Thermoplasmata;o__Thermoplasmatales;f__unidentified_Thermoplasmatales;g__unidentified_Thermoplasmatales;
Bradyrhizobium	0.000331813	4.14766e-05	2.07383e-05	0.000580672	6.22148e-05	0.000746578	4.14766e-05	4.14766e-05	0	0.000559934	0	6.22148e-05	6.22148e-05	2.07383e-05	8.29531e-05	2.07383e-05	0	0.000456242	0	2.07383e-05	8.29531e-05	0.000103691	0.000145168	8.29531e-05	0.00012443	0.00219826	8.29531e-05	4.14766e-05	0.000207383	0.000165906	0	0.000145168	k__Bacteria;p__Proteobacteria;c__Alphaproteobacteria;o__Rhizobiales;f__Bradyrhizobiaceae;g__Bradyrhizobium;
Olivibacter	2.07383e-05	0.000456242	2.07383e-05	0	2.07383e-05	0.00213604	0	2.07383e-05	0	2.07383e-05	4.14766e-05	0	0.000414766	0	0.00012443	4.14766e-05	4.14766e-05	0.000290336	0	2.07383e-05	0	2.07383e-05	0.000290336	2.07383e-05	0	0	0.000269598	4.14766e-05	8.29531e-05	0.000103691	2.07383e-05	2.07383e-05	k__Bacteria;p__Bacteroidetes;c__Sphingobacteriia;o__Sphingobacteriales;f__Sphingobacteriaceae;g__Olivibacter;
Ruminococcaceae_UCG-008	8.29531e-05	0.000518457	0.000103691	0.000165906	8.29531e-05	0	0.0021153	8.29531e-05	6.22148e-05	8.29531e-05	0.000103691	0.000103691	0.00012443	2.07383e-05	4.14766e-05	8.29531e-05	0.00111987	0.000414766	0.000373289	0.00165906	0.000186645	0.000394027	0.000476981	0.000642887	0.000207383	0	0.000103691	6.22148e-05	0.000207383	0.000352551	0.000207383	0.000103691	k__Bacteria;p__Firmicutes;c__Clostridia;o__Clostridiales;f__Ruminococcaceae;g__Ruminococcaceae_UCG-008;
Megasphaera	0	0	4.14766e-05	8.29531e-05	0	0	4.14766e-05	0	0.000622148	0.000103691	0	2.07383e-05	8.29531e-05	0.000103691	2.07383e-05	4.14766e-05	0.000518457	0	4.14766e-05	0	0.000145168	6.22148e-05	0.000165906	4.14766e-05	0.000767316	0	0.000311074	0.000663625	0.000912484	0	0.0021153	0.000103691	k__Bacteria;p__Firmicutes;c__Negativicutes;o__Selenomonadales;f__Veillonellaceae;g__Megasphaera;
Syntrophococcus	0	0	0	0.000435504	0	0	0	4.14766e-05	0	0	0	0	0.000352551	0	4.14766e-05	0	0.000165906	0.000248859	0.000311074	0.000186645	0.00209457	0.00012443	0.00012443	0.000476981	0	0	0	0	0.000414766	0	0	0	k__Bacteria;p__Firmicutes;c__Clostridia;o__Clostridiales;f__Lachnospiraceae;g__Syntrophococcus;
Spirochaeta_2	6.22148e-05	0.00207383	4.14766e-05	2.07383e-05	0	0.000103691	0	0.000663625	0	0.000829531	0.00012443	0	0	2.07383e-05	0	6.22148e-05	6.22148e-05	4.14766e-05	0.000352551	0	0	0	0	4.14766e-05	0	2.07383e-05	8.29531e-05	0	0	0	0	4.14766e-05	k__Bacteria;p__Spirochaetes;c__unidentified_Spirochaetes;o__Spirochaetales;f__Spirochaetaceae;g__Spirochaeta_2;
Chelatococcus	6.22148e-05	0.000622148	0.00136873	6.22148e-05	0	0.00207383	2.07383e-05	6.22148e-05	0	2.07383e-05	0	0	2.07383e-05	2.07383e-05	0.000103691	0	4.14766e-05	0.00012443	0	2.07383e-05	0	6.22148e-05	0	0	0	2.07383e-05	0	8.29531e-05	2.07383e-05	6.22148e-05	0	4.14766e-05	k__Bacteria;p__Proteobacteria;c__Alphaproteobacteria;o__Rhizobiales;f__Beijerinckiaceae;g__Chelatococcus;
Anaerovorax	0.000290336	0.00060141	0.000186645	0.000394027	6.22148e-05	0.000145168	0.000248859	0.00207383	8.29531e-05	0.000829531	0.000642887	4.14766e-05	6.22148e-05	6.22148e-05	0.00012443	0.000808793	0.000165906	0.000248859	0.0019494	6.22148e-05	0.000456242	6.22148e-05	0.000165906	0.00182497	0	8.29531e-05	0.000476981	6.22148e-05	2.07383e-05	0	0	0.000373289	k__Bacteria;p__Firmicutes;c__Clostridia;o__Clostridiales;f__Family_XIII;g__Anaerovorax;
Filifactor	6.22148e-05	6.22148e-05	0.00205309	6.22148e-05	2.07383e-05	4.14766e-05	4.14766e-05	0.00012443	0	0	0	0	0	0	0	0	0	0	0	0	0	0	0	4.14766e-05	0	0	0	0.000186645	0	0	0	2.07383e-05	k__Bacteria;p__Firmicutes;c__Clostridia;o__Clostridiales;f__Peptostreptococcaceae;g__Filifactor;
Tatumella	0.00205309	2.07383e-05	6.22148e-05	0.00012443	2.07383e-05	4.14766e-05	2.07383e-05	6.22148e-05	0	0.000290336	0	0	0	0	0	0	0	6.22148e-05	0	0	0	0	0	0	0	8.29531e-05	0	0	2.07383e-05	0	0	0	k__Bacteria;p__Proteobacteria;c__Gammaproteobacteria;o__Enterobacteriales;f__Enterobacteriaceae;g__Tatumella;
Weissella	0.000476981	8.29531e-05	0.00012443	0.000165906	4.14766e-05	0.000311074	0.000414766	0.000145168	0	0.000684363	0	0	0.00012443	0	0.000103691	4.14766e-05	0.000186645	0.00201161	0.000497719	0.00012443	0.00060141	8.29531e-05	0.000705102	0.00060141	2.07383e-05	0.000373289	0	0.000207383	0.000103691	4.14766e-05	0.000103691	2.07383e-05	k__Bacteria;p__Firmicutes;c__Bacilli;o__Lactobacillales;f__Leuconostocaceae;g__Weissella;
Thauera	6.22148e-05	0.00012443	0.000248859	0.00192866	0.000186645	0.00132725	4.14766e-05	0.000103691	0	0	0	0	0.000186645	2.07383e-05	4.14766e-05	8.29531e-05	0	0	0	0	0.000186645	0	0.000311074	0.000207383	4.14766e-05	2.07383e-05	0.000165906	2.07383e-05	4.14766e-05	8.29531e-05	0.00184571	4.14766e-05	k__Bacteria;p__Proteobacteria;c__Betaproteobacteria;o__Rhodocyclales;f__Rhodocyclaceae;g__Thauera;
Paraprevotella	0	0	0	0	0	0	4.14766e-05	0	0	0	0	0	0	0	0	0	0	0	0	0	0	0	0.000103691	0	2.07383e-05	2.07383e-05	4.14766e-05	0	6.22148e-05	0	0.00192866	0	k__Bacteria;p__Bacteroidetes;c__Bacteroidia;o__Bacteroidales;f__Prevotellaceae;g__Paraprevotella;
Ruminococcaceae_UCG-001	0.000476981	0.000290336	0.000165906	0.000311074	0.000103691	8.29531e-05	6.22148e-05	0.00192866	0.000186645	0.00136873	0.000497719	6.22148e-05	0.000331813	0.000186645	0.000228121	0.0016798	2.07383e-05	0.000311074	0.000518457	2.07383e-05	0.000186645	4.14766e-05	4.14766e-05	0.00126504	0	0.000165906	0.00012443	0	2.07383e-05	2.07383e-05	2.07383e-05	0.000456242	k__Bacteria;p__Firmicutes;c__Clostridia;o__Clostridiales;f__Ruminococcaceae;g__Ruminococcaceae_UCG-001;
Anaerofustis	0.00012443	0.000103691	0.000145168	0.000290336	4.14766e-05	4.14766e-05	0.00188718	0.000705102	0.000145168	4.14766e-05	0.000207383	0	0.000228121	0.000103691	8.29531e-05	0.000290336	0.000435504	0.000145168	0.000352551	4.14766e-05	0.00114061	0.000165906	0.000394027	0.000559934	8.29531e-05	2.07383e-05	0.000103691	0	0.000435504	0.000311074	0.000165906	0.000248859	k__Bacteria;p__Firmicutes;c__Clostridia;o__Clostridiales;f__Eubacteriaceae;g__Anaerofustis;
Gillisia	0	0	0	0	0	0	0	0	0	4.14766e-05	0.00012443	0	2.07383e-05	0	0.00147242	0.00186645	0	0	0	0	0	0	0	2.07383e-05	0	0	0	0	0	0.00107839	0	6.22148e-05	k__Bacteria;p__Bacteroidetes;c__Flavobacteriia;o__Flavobacteriales;f__Flavobacteriaceae;g__Gillisia;
Roseomonas	2.07383e-05	0	0	0	4.14766e-05	0.00186645	0	2.07383e-05	0	0	0	0	0	0	0.000186645	0	0	0	0	0	0	0	0	0	0	0	0	0	0	2.07383e-05	0	0	k__Bacteria;p__Proteobacteria;c__Alphaproteobacteria;o__Rhodospirillales;f__Acetobacteraceae;g__Roseomonas;
Lachnospiraceae_UCG-006	0	0	0	0	0	0	0	0	0	0	0	8.29531e-05	0	0	0	0	8.29531e-05	8.29531e-05	4.14766e-05	0.00184571	8.29531e-05	4.14766e-05	4.14766e-05	6.22148e-05	0	0	0	0	0	2.07383e-05	0	0	k__Bacteria;p__Firmicutes;c__Clostridia;o__Clostridiales;f__Lachnospiraceae;g__Lachnospiraceae_UCG-006;
Porphyromonas	0	0	0	0	0	0	4.14766e-05	2.07383e-05	0	0	0	0	0	0	0	0	4.14766e-05	0	2.07383e-05	0	0	2.07383e-05	0.00184571	6.22148e-05	0	0	0	0	0	0	0.000207383	0	k__Bacteria;p__Bacteroidetes;c__Bacteroidia;o__Bacteroidales;f__Porphyromonadaceae;g__Porphyromonas;
Lutispora	4.14766e-05	0	0	2.07383e-05	0	0	0	0.000228121	0	0	0	0	0	0	0	0.000290336	0	0	0	0	0	0	0	0.000352551	0.000145168	6.22148e-05	4.14766e-05	8.29531e-05	4.14766e-05	0	4.14766e-05	0.00178349	k__Bacteria;p__Firmicutes;c__Clostridia;o__Clostridiales;f__Gracilibacteraceae;g__Lutispora;
Arcobacter	0	0	0	0	0	0	0	8.29531e-05	4.14766e-05	0.000103691	6.22148e-05	4.14766e-05	6.22148e-05	0.000373289	8.29531e-05	0.00178349	0	0	0	0	0	0	0	0.000186645	0	0	0	0	4.14766e-05	2.07383e-05	4.14766e-05	6.22148e-05	k__Bacteria;p__Proteobacteria;c__Epsilonproteobacteria;o__Campylobacterales;f__Campylobacteraceae;g__Arcobacter;
Rhodococcus	0	6.22148e-05	6.22148e-05	4.14766e-05	0	0.00176275	0	4.14766e-05	0	0	8.29531e-05	0	8.29531e-05	0	0.000165906	0	0	2.07383e-05	0.000165906	0	0.000103691	0	2.07383e-05	0.000248859	4.14766e-05	0	0.000311074	0	6.22148e-05	2.07383e-05	0.000186645	0	k__Bacteria;p__Actinobacteria;c__unidentified_Actinobacteria;o__Corynebacteriales;f__Nocardiaceae;g__Rhodococcus;
Candidatus_Arthromitus	0.000207383	0.000269598	0.000933223	0.000580672	2.07383e-05	0.00012443	8.29531e-05	0.00176275	0.00012443	2.07383e-05	4.14766e-05	0.00147242	0.000248859	8.29531e-05	0	0.00085027	0.00116134	0.000145168	0.000207383	0.00153463	0.000829531	0.000165906	0.00012443	0.000933223	0.000414766	2.07383e-05	8.29531e-05	0.000642887	0.000476981	6.22148e-05	2.07383e-05	0.000456242	k__Bacteria;p__Firmicutes;c__Clostridia;o__Clostridiales;f__Clostridiaceae_1;g__Candidatus_Arthromitus;
Methanocorpusculum	0	6.22148e-05	2.07383e-05	0	0	0	0	0.00012443	8.29531e-05	6.22148e-05	2.07383e-05	0	4.14766e-05	0	0	0.000373289	8.29531e-05	8.29531e-05	0.00176275	0.00116134	2.07383e-05	0.000435504	0.000103691	0.000228121	0	0	0.000165906	0.000642887	0.000248859	4.14766e-05	0.000248859	0	k__Archaea;p__Euryarchaeota;c__Methanomicrobia;o__Methanomicrobiales;f__Methanocorpusculaceae;g__Methanocorpusculum;
Victivallis	2.07383e-05	8.29531e-05	0.00012443	8.29531e-05	0	0.000103691	2.07383e-05	0.000808793	4.14766e-05	0.000269598	0.000476981	2.07383e-05	8.29531e-05	0.000103691	4.14766e-05	0.00176275	0.000145168	4.14766e-05	0.00101618	2.07383e-05	2.07383e-05	4.14766e-05	2.07383e-05	0.000373289	0	0	0.000145168	2.07383e-05	0	4.14766e-05	0	0.000331813	k__Bacteria;p__Lentisphaerae;c__Lentisphaeria;o__Victivallales;f__Victivallaceae;g__Victivallis;
Chryseomicrobium	2.07383e-05	8.29531e-05	0.00172128	6.22148e-05	0	0	0	0	0	0	0	0	0	0	0	0	0	0	0	0	0	0	2.07383e-05	0	0	0	0	4.14766e-05	0	0	0	0	k__Bacteria;p__Firmicutes;c__Bacilli;o__Bacillales;f__Planococcaceae;g__Chryseomicrobium;
Bilophila	8.29531e-05	0.000788055	0.000103691	0.000456242	0.000456242	0.000103691	0.000103691	0.000228121	0.00172128	0.000684363	0.000207383	6.22148e-05	0.000497719	0.000331813	0.000165906	0.000311074	0.000518457	0.000186645	0	0.0014102	8.29531e-05	0.000290336	0.000684363	0.000352551	0.000290336	0.000186645	0.000103691	0.000476981	0.000269598	0.000394027	2.07383e-05	2.07383e-05	k__Bacteria;p__Proteobacteria;c__Deltaproteobacteria;o__Desulfovibrionales;f__Desulfovibrionaceae;g__Bilophila;
Pedobacter	0.00109913	0.000767316	0.000207383	6.22148e-05	4.14766e-05	0.0016798	0.000476981	4.14766e-05	4.14766e-05	0.000228121	0.000456242	0	0	0	0.000186645	2.07383e-05	4.14766e-05	0.000642887	0.000186645	4.14766e-05	0	0	4.14766e-05	4.14766e-05	2.07383e-05	0.000145168	0.000103691	0.000186645	6.22148e-05	6.22148e-05	0	0	k__Bacteria;p__Bacteroidetes;c__Sphingobacteriia;o__Sphingobacteriales;f__Sphingobacteriaceae;g__Pedobacter;
Oribacterium	2.07383e-05	0	0	0	0	0	0	0	0.000228121	4.14766e-05	2.07383e-05	0	0.00012443	0	0	4.14766e-05	0.0016798	0.000352551	0.000145168	4.14766e-05	6.22148e-05	6.22148e-05	0.000145168	0.000145168	0.000394027	4.14766e-05	0	2.07383e-05	6.22148e-05	0	0	0	k__Bacteria;p__Firmicutes;c__Clostridia;o__Clostridiales;f__Lachnospiraceae;g__Oribacterium;
Erysipelotrichaceae_UCG-003	0	6.22148e-05	8.29531e-05	6.22148e-05	0	4.14766e-05	0.000103691	4.14766e-05	0.000290336	6.22148e-05	4.14766e-05	6.22148e-05	0.000331813	8.29531e-05	0.00012443	2.07383e-05	8.29531e-05	0.000331813	0.000103691	0.00163832	0.000207383	0.00105765	0.00012443	0.000352551	0.000165906	4.14766e-05	0.000663625	0.00157611	0.000871008	0.00157611	6.22148e-05	0.000186645	k__Bacteria;p__Firmicutes;c__Erysipelotrichia;o__Erysipelotrichales;f__Erysipelotrichaceae;g__Erysipelotrichaceae_UCG-003;
Cobetia	2.07383e-05	0	0	0	0	6.22148e-05	0	4.14766e-05	4.14766e-05	8.29531e-05	0.000145168	2.07383e-05	0.00012443	4.14766e-05	0.00161759	0.00101618	0	0	0	0	0	0	0	6.22148e-05	0	0	0	0	0	2.07383e-05	0	8.29531e-05	k__Bacteria;p__Proteobacteria;c__Gammaproteobacteria;o__Oceanospirillales;f__Halomonadaceae;g__Cobetia;
unidentified_Ruminococcaceae	4.14766e-05	0.000394027	6.22148e-05	6.22148e-05	0	4.14766e-05	8.29531e-05	0.000207383	0.000373289	0.000145168	0.00012443	0.000186645	4.14766e-05	0.00012443	0.000145168	0.000165906	0.000103691	0.00012443	0.000269598	0.00157611	0.000228121	0.000228121	0.000311074	0.000891746	0.000435504	0.00012443	0.00012443	0.000414766	0.000394027	0.000103691	0.000829531	0.00012443	k__Bacteria;p__Firmicutes;c__Clostridia;o__Clostridiales;f__Ruminococcaceae;g__unidentified_Ruminococcaceae;
Alcaligenes	0.000311074	0.000746578	0.000394027	0.000974699	0.00012443	0.00149316	4.14766e-05	0.000207383	0.00012443	0.000705102	0.00157611	2.07383e-05	0.000476981	0.000331813	0.000352551	0.000165906	4.14766e-05	0.000476981	0.000248859	0.000269598	0.000228121	4.14766e-05	0.000103691	0.000145168	0.000186645	0.000622148	0.000456242	0.000103691	0.000269598	0.000145168	0.000145168	4.14766e-05	k__Bacteria;p__Proteobacteria;c__Betaproteobacteria;o__Burkholderiales;f__Alcaligenaceae;g__Alcaligenes;
Streptomyces	0.000373289	0.000767316	8.29531e-05	8.29531e-05	0	4.14766e-05	2.07383e-05	0.000145168	8.29531e-05	0.000165906	0.000165906	0	0.00012443	2.07383e-05	8.29531e-05	0.000145168	0.000767316	0.000186645	0.000311074	0	0.000269598	6.22148e-05	0.000103691	0.00155537	0.00012443	0.000684363	0.000829531	8.29531e-05	0.000788055	4.14766e-05	6.22148e-05	0.000165906	k__Bacteria;p__Actinobacteria;c__unidentified_Actinobacteria;o__Streptomycetales;f__Streptomycetaceae;g__Streptomyces;
Blastocatella	0	0	0	0.000145168	0	0	0	0	0	0	0	0	8.29531e-05	0	0	0	0	0	0	0	0.000207383	0	0	0	6.22148e-05	0	2.07383e-05	2.07383e-05	0.00153463	2.07383e-05	0	2.07383e-05	k__Bacteria;p__Acidobacteria;c__unidentified_Acidobacteria;o__Subgroup_4;f__unidentified_Acidobacteria;g__Blastocatella;
Butyricimonas	0	0.00111987	0.00151389	2.07383e-05	2.07383e-05	0	0	0	0.000808793	0	8.29531e-05	0	4.14766e-05	4.14766e-05	4.14766e-05	4.14766e-05	0.000165906	2.07383e-05	0	4.14766e-05	0	0	0	0.00012443	0.000186645	0	0	8.29531e-05	0.000207383	0.000352551	0.000248859	4.14766e-05	k__Bacteria;p__Bacteroidetes;c__Bacteroidia;o__Bacteroidales;f__Porphyromonadaceae;g__Butyricimonas;
Hydrogenophilus	0.00012443	0	0	0	0	0	0	0	0	0.000228121	0	0	0	2.07383e-05	0	0	0	0.000103691	0	0	0	0	0	4.14766e-05	8.29531e-05	0.00149316	2.07383e-05	2.07383e-05	2.07383e-05	4.14766e-05	0	0	k__Bacteria;p__Proteobacteria;c__Betaproteobacteria;o__Hydrogenophilales;f__Hydrogenophilaceae;g__Hydrogenophilus;
Candidatus_Solibacter	0	0	2.07383e-05	0	0	0	0	6.22148e-05	8.29531e-05	0	0	0	4.14766e-05	0	2.07383e-05	0	0.00149316	8.29531e-05	0.000165906	8.29531e-05	4.14766e-05	6.22148e-05	6.22148e-05	0.000933223	0.00012443	0	0	0	0	0	2.07383e-05	2.07383e-05	k__Bacteria;p__Acidobacteria;c__unidentified_Acidobacteria;o__Subgroup_3;f__unidentified_Acidobacteria;g__Candidatus_Solibacter;
Lachnoclostridium_10	6.22148e-05	0.000435504	0.000103691	0.000186645	4.14766e-05	4.14766e-05	0.00012443	0.00149316	0	0	0.000373289	2.07383e-05	0	2.07383e-05	0	0.000497719	0.000103691	4.14766e-05	0.00118208	6.22148e-05	2.07383e-05	0	2.07383e-05	0.000559934	2.07383e-05	0	0.000207383	0.000186645	0	0	0	0.000373289	k__Bacteria;p__Firmicutes;c__Clostridia;o__Clostridiales;f__Lachnospiraceae;g__Lachnoclostridium_10;
Aequorivita	8.29531e-05	0.00116134	0.000974699	6.22148e-05	2.07383e-05	0.00109913	0.000331813	4.14766e-05	4.14766e-05	0.000269598	6.22148e-05	0	4.14766e-05	4.14766e-05	0.000103691	0	0.000207383	0.00147242	0.00012443	0.000394027	0.000103691	6.22148e-05	0.000103691	0.000165906	0	0.000103691	8.29531e-05	0	0	2.07383e-05	0	0	k__Bacteria;p__Bacteroidetes;c__Flavobacteriia;o__Flavobacteriales;f__Flavobacteriaceae;g__Aequorivita;
Proteiniphilum	0	0	0	0	0	0	0	0.000165906	0.00012443	0.000103691	6.22148e-05	8.29531e-05	4.14766e-05	0.000165906	4.14766e-05	0.00145168	0	0	0	0	0	0	0	0.000248859	0	0	0	0	0	0	0	4.14766e-05	k__Bacteria;p__Bacteroidetes;c__Bacteroidia;o__Bacteroidales;f__Porphyromonadaceae;g__Proteiniphilum;
Prevotella_1	6.22148e-05	4.14766e-05	4.14766e-05	6.22148e-05	0	4.14766e-05	2.07383e-05	0.00145168	6.22148e-05	0.000435504	8.29531e-05	0	0.00114061	6.22148e-05	4.14766e-05	0.000248859	0	4.14766e-05	0.000435504	0	8.29531e-05	0	0	0.000207383	0	4.14766e-05	0	0	2.07383e-05	0	0	8.29531e-05	k__Bacteria;p__Bacteroidetes;c__Bacteroidia;o__Bacteroidales;f__Prevotellaceae;g__Prevotella_1;
Sphingobium	4.14766e-05	8.29531e-05	4.14766e-05	0.00145168	2.07383e-05	4.14766e-05	0	8.29531e-05	0	0	0	2.07383e-05	8.29531e-05	0	0	0	0	0	0	0	0.000145168	0	2.07383e-05	0	0	0	0	0	8.29531e-05	0	0	0	k__Bacteria;p__Proteobacteria;c__Alphaproteobacteria;o__Sphingomonadales;f__Sphingomonadaceae;g__Sphingobium;
Reyranella	0	0	0	0.00012443	0	0	0	0	6.22148e-05	6.22148e-05	0.000186645	6.22148e-05	0.00143094	0.00012443	4.14766e-05	8.29531e-05	0	0	0	0	0.000103691	0	0	0	0	0	0	0	2.07383e-05	0	0	0	k__Bacteria;p__Proteobacteria;c__Alphaproteobacteria;o__Rhodospirillales;f__unidentified_Rhodospirillales;g__Reyranella;
Peptostreptococcus	2.07383e-05	8.29531e-05	0.00134799	0.000228121	2.07383e-05	0	4.14766e-05	0.000145168	0.000145168	0.000228121	0.000248859	6.22148e-05	0.0014102	8.29531e-05	0	0.000456242	0	2.07383e-05	0	0	0.000207383	0	0.000145168	0.00012443	6.22148e-05	0	0	0.000103691	0.000145168	2.07383e-05	2.07383e-05	0.000228121	k__Bacteria;p__Firmicutes;c__Clostridia;o__Clostridiales;f__Peptostreptococcaceae;g__Peptostreptococcus;
Staphylococcus	0.00103691	0.000165906	0.000248859	0.000290336	4.14766e-05	0.00120282	0.00012443	4.14766e-05	0.000207383	0.000311074	0.000871008	6.22148e-05	0.0014102	0.000207383	0.00101618	0.000228121	0.000373289	0.000248859	0.000290336	0.000953961	0.000269598	0.000103691	0.000476981	0.000145168	8.29531e-05	0.000103691	8.29531e-05	4.14766e-05	8.29531e-05	4.14766e-05	0.000974699	0	k__Bacteria;p__Firmicutes;c__Bacilli;o__Bacillales;f__Staphylococcaceae;g__Staphylococcus;
Bdellovibrio	2.07383e-05	4.14766e-05	0	0.000165906	0	0.00134799	0	2.07383e-05	0	0	0	0	0	0	0.000269598	0	0	0	8.29531e-05	2.07383e-05	6.22148e-05	2.07383e-05	0.000912484	2.07383e-05	0	0	0	0	0	6.22148e-05	6.22148e-05	0	k__Bacteria;p__Proteobacteria;c__Deltaproteobacteria;o__Bdellovibrionales;f__Bdellovibrionaceae;g__Bdellovibrio;
Eubacterium_brachy_group	0.000269598	0.000207383	0.000290336	0.000311074	0	0.0012443	0.000186645	0.00101618	6.22148e-05	0.00072584	0.000352551	8.29531e-05	0.000435504	4.14766e-05	0.000435504	0.00107839	0.000145168	0.000435504	0.00072584	0.000103691	0.00132725	0.000145168	0.000248859	0.000953961	0.00012443	6.22148e-05	0.000165906	0.000476981	0.000269598	0.00012443	4.14766e-05	0.000331813	k__Bacteria;p__Firmicutes;c__Clostridia;o__Clostridiales;f__Family_XIII;g__Eubacterium_brachy_group;
Fibrobacter	0	0.000145168	4.14766e-05	8.29531e-05	0	4.14766e-05	4.14766e-05	0.000518457	4.14766e-05	0.000808793	0.00012443	2.07383e-05	0.000103691	6.22148e-05	6.22148e-05	0.00132725	4.14766e-05	0	0.000331813	0	0	0	0	0.000103691	0	2.07383e-05	8.29531e-05	0	0	0	0	8.29531e-05	k__Bacteria;p__Fibrobacteres;c__Fibrobacteria;o__Fibrobacterales;f__Fibrobacteraceae;g__Fibrobacter;
Herbaspirillum	0	0	0	0	0	4.14766e-05	0	0	2.07383e-05	0.00012443	2.07383e-05	0	4.14766e-05	8.29531e-05	0.00132725	0.000145168	0	0	0	0	2.07383e-05	0	0	0	0	0	0	0	2.07383e-05	2.07383e-05	0	0	k__Bacteria;p__Proteobacteria;c__Betaproteobacteria;o__Burkholderiales;f__Oxalobacteraceae;g__Herbaspirillum;
Lachnospiraceae_XPB1014_group	0.000228121	0.000394027	0.000248859	0.000394027	6.22148e-05	0.00012443	6.22148e-05	0.00120282	4.14766e-05	0.000746578	0.000394027	0	0.000145168	4.14766e-05	0.000103691	0.000622148	0.00012443	0.000269598	0.00132725	0.000165906	0.000290336	2.07383e-05	8.29531e-05	0.000705102	0	0.00012443	0.000186645	0	6.22148e-05	0	0	0.000165906	k__Bacteria;p__Firmicutes;c__Clostridia;o__Clostridiales;f__Lachnospiraceae;g__Lachnospiraceae_XPB1014_group;
Terrisporobacter	2.07383e-05	4.14766e-05	0	4.14766e-05	0	0	0	0.00012443	0.000165906	0.000103691	0.000228121	0	0.000331813	0.00012443	0.000103691	0.000103691	0.00130651	0.000207383	0.000248859	6.22148e-05	0.000165906	0.00012443	0.00012443	0.000352551	0.000311074	2.07383e-05	0.000331813	0	8.29531e-05	0	0	0	k__Bacteria;p__Firmicutes;c__Clostridia;o__Clostridiales;f__Peptostreptococcaceae;g__Terrisporobacter;
Silanimonas	2.07383e-05	0	0.00130651	4.14766e-05	0	0	0	2.07383e-05	2.07383e-05	0	2.07383e-05	0.000269598	6.22148e-05	0	0	0	0	0	0	0	0	0	0	0	0	0	0	2.07383e-05	0	0	0	0	k__Bacteria;p__Proteobacteria;c__Gammaproteobacteria;o__Xanthomonadales;f__Xanthomonadaceae;g__Silanimonas;
Macrococcus	0	0	0	0.000103691	0	0	0	0	0	0.000394027	0.000228121	6.22148e-05	0.00128577	0.000103691	4.14766e-05	0.00060141	0	0	0	0	0.000145168	0	0	4.14766e-05	0	6.22148e-05	0	0	8.29531e-05	0	0	4.14766e-05	k__Bacteria;p__Firmicutes;c__Bacilli;o__Bacillales;f__Staphylococcaceae;g__Macrococcus;
Tissierella	0.000228121	0.00060141	0.00012443	4.14766e-05	0	0.000476981	0	0.000228121	2.07383e-05	0.000539195	0.000331813	0	0.000145168	0.00012443	0.00012443	0.00128577	8.29531e-05	0.00060141	0.00012443	0	8.29531e-05	2.07383e-05	0.000103691	0.000476981	0	0.000165906	4.14766e-05	2.07383e-05	0	6.22148e-05	0	0.000165906	k__Bacteria;p__Firmicutes;c__Clostridia;o__Clostridiales;f__Family_XI;g__Tissierella;
Inhella	2.07383e-05	0	0.0012443	2.07383e-05	0	0	2.07383e-05	4.14766e-05	0	0	0	0	0	0	0	0	0	0	0	0	0	0	0	0	0	0	0	0	0	0	0	0	k__Bacteria;p__Proteobacteria;c__Betaproteobacteria;o__Burkholderiales;f__Comamonadaceae;g__Inhella;
Avibacterium	0.000414766	4.14766e-05	2.07383e-05	0.00114061	2.07383e-05	4.14766e-05	0	6.22148e-05	0.00122356	0.000186645	8.29531e-05	4.14766e-05	0.000290336	4.14766e-05	0	4.14766e-05	4.14766e-05	0	0	0	0.000103691	0	0	4.14766e-05	0.000165906	4.14766e-05	0	4.14766e-05	0.000497719	2.07383e-05	0	4.14766e-05	k__Bacteria;p__Proteobacteria;c__Gammaproteobacteria;o__Pasteurellales;f__Pasteurellaceae;g__Avibacterium;
Acidibacter	0	4.14766e-05	0.00120282	2.07383e-05	0	0	0	2.07383e-05	0	0	0	0	0	0	0	0	0	0	0	0	0	0	0	0	0	0	0	4.14766e-05	0	0	0	0	k__Bacteria;p__Proteobacteria;c__Gammaproteobacteria;o__Xanthomonadales;f__unidentified_Xanthomonadales;g__Acidibacter;
Pediococcus	0	0	0	0.00012443	0	0	0.000186645	0	8.29531e-05	0.000165906	0.000248859	0	0.00120282	6.22148e-05	8.29531e-05	0.000165906	0	0	0	0	0.000145168	0	4.14766e-05	0	0	0	0	0	0.00012443	0	4.14766e-05	0	k__Bacteria;p__Firmicutes;c__Bacilli;o__Lactobacillales;f__Lactobacillaceae;g__Pediococcus;
Micropruina	2.07383e-05	0.000248859	2.07383e-05	0.00120282	0	4.14766e-05	0	2.07383e-05	0.000145168	4.14766e-05	0	0	8.29531e-05	0	0	0	0	4.14766e-05	0	0	2.07383e-05	0	0	0	4.14766e-05	0.000207383	0	0	0	0	6.22148e-05	0	k__Bacteria;p__Actinobacteria;c__unidentified_Actinobacteria;o__Propionibacteriales;f__Propionibacteriaceae;g__Micropruina;
unidentified_Firmicutes	6.22148e-05	2.07383e-05	8.29531e-05	0	0	4.14766e-05	0	0	6.22148e-05	0	0	0	0	0	8.29531e-05	0	0	0.000186645	0	0.000207383	6.22148e-05	4.14766e-05	0	6.22148e-05	0	6.22148e-05	2.07383e-05	0.00116134	4.14766e-05	0.000829531	0.000518457	8.29531e-05	k__Bacteria;p__Firmicutes;c__unidentified_Firmicutes;o__Erysipelotrichales;f__Erysipelotrichaceae;g__unidentified_Firmicutes;
Lachnospiraceae_UCG-001	6.22148e-05	0.000269598	0.00012443	0.000311074	2.07383e-05	0.000103691	6.22148e-05	0.00114061	0	0	0.000165906	0	2.07383e-05	0	0	0.000476981	8.29531e-05	4.14766e-05	0.000808793	0	6.22148e-05	4.14766e-05	6.22148e-05	0.000539195	0	4.14766e-05	0.000186645	0	0	0	0	0.000331813	k__Bacteria;p__Firmicutes;c__Clostridia;o__Clostridiales;f__Lachnospiraceae;g__Lachnospiraceae_UCG-001;
Eubacterium_cellulosolvens_group	0	0	0	0.00012443	0	0	0	0	0	0	0	0	0.000165906	0	0	0	0.000103691	8.29531e-05	0.00012443	0.000103691	0.00111987	4.14766e-05	0.000145168	0.000207383	4.14766e-05	0	0	0	0.000186645	0	0	0	k__Bacteria;p__Firmicutes;c__Clostridia;o__Clostridiales;f__Lachnospiraceae;g__Eubacterium_cellulosolvens_group;
Chryseolinea	0	0	0	0	0	4.14766e-05	0	0	0	4.14766e-05	0	0	0	0	0.00111987	6.22148e-05	0	0	0	0	0	0	0	0	0	0	0	0	0	2.07383e-05	0	0	k__Bacteria;p__Bacteroidetes;c__Cytophagia;o__Cytophagales;f__Cytophagaceae;g__Chryseolinea;
Gelria	0	0.00111987	0	4.14766e-05	4.14766e-05	0	2.07383e-05	0	6.22148e-05	8.29531e-05	0.00012443	2.07383e-05	8.29531e-05	0	0	2.07383e-05	0.00012443	0.000373289	6.22148e-05	0.000559934	4.14766e-05	0.000746578	0.000269598	0.000186645	8.29531e-05	4.14766e-05	2.07383e-05	4.14766e-05	8.29531e-05	4.14766e-05	0.000207383	2.07383e-05	k__Bacteria;p__Firmicutes;c__Clostridia;o__Thermoanaerobacterales;f__Thermoanaerobacteraceae;g__Gelria;
Achromobacter	0.000974699	6.22148e-05	0.000311074	0.00012443	6.22148e-05	0.00085027	0.000456242	0.000228121	0.000228121	0.000974699	0.000186645	0.000539195	0.000331813	0.000497719	0.000518457	0.00111987	0.000352551	0.000269598	6.22148e-05	4.14766e-05	2.07383e-05	2.07383e-05	4.14766e-05	0.000207383	4.14766e-05	0.000953961	4.14766e-05	0.000103691	4.14766e-05	6.22148e-05	0.000165906	0.000103691	k__Bacteria;p__Proteobacteria;c__Betaproteobacteria;o__Burkholderiales;f__Alcaligenaceae;g__Achromobacter;
Prevotella	0	0	0.00107839	2.07383e-05	2.07383e-05	0	0	2.07383e-05	0	0	0	0	0	0	0	0	0	0	0	0	0	0	0	0	0	0	0	0	0	0	0	0	k__Bacteria;p__Bacteroidetes;c__Bacteroidia;o__Bacteroidales;f__Prevotellaceae;g__Prevotella;
Dietzia	0.000497719	0.000642887	0.00105765	0.00012443	4.14766e-05	8.29531e-05	0.000186645	4.14766e-05	2.07383e-05	4.14766e-05	2.07383e-05	0	6.22148e-05	4.14766e-05	0	2.07383e-05	0	8.29531e-05	8.29531e-05	0.000642887	6.22148e-05	0	0	0	8.29531e-05	0	2.07383e-05	4.14766e-05	0.000456242	0.000103691	0	0	k__Bacteria;p__Actinobacteria;c__unidentified_Actinobacteria;o__Corynebacteriales;f__Dietziaceae;g__Dietzia;
Marinobacterium	0	0	0	0	0	0	0	8.29531e-05	0	0.000186645	8.29531e-05	2.07383e-05	0.00012443	4.14766e-05	0.000103691	0.00103691	0	0	0	0	0	0	0	8.29531e-05	0	0	0	0	0	0	0	0	k__Bacteria;p__Proteobacteria;c__Gammaproteobacteria;o__Oceanospirillales;f__Oceanospirillaceae;g__Marinobacterium;
Anaerosporobacter	2.07383e-05	0.000352551	0.00101618	0.000145168	2.07383e-05	6.22148e-05	6.22148e-05	0.00012443	0	0	6.22148e-05	0	4.14766e-05	0	0	0	0	0	0	0	0	0	0	2.07383e-05	0	4.14766e-05	4.14766e-05	0.00012443	8.29531e-05	0	0	0	k__Bacteria;p__Firmicutes;c__Clostridia;o__Clostridiales;f__Lachnospiraceae;g__Anaerosporobacter;
Ruminococcaceae_V9D2013_group	2.07383e-05	0.000165906	0	6.22148e-05	4.14766e-05	4.14766e-05	4.14766e-05	0.000269598	0.000435504	4.14766e-05	0.00012443	6.22148e-05	6.22148e-05	0.000103691	0.00012443	0.000207383	0.000995438	0.000186645	0.000373289	4.14766e-05	0.000228121	0.000207383	6.22148e-05	0.000622148	0.000311074	6.22148e-05	0.000165906	0.000331813	0.000207383	0.000186645	0	0.000103691	k__Bacteria;p__Firmicutes;c__Clostridia;o__Clostridiales;f__Ruminococcaceae;g__Ruminococcaceae_V9D2013_group;
Pseudonocardia	0.000145168	0.000414766	0	2.07383e-05	0	0.000995438	6.22148e-05	6.22148e-05	6.22148e-05	4.14766e-05	4.14766e-05	0	2.07383e-05	0	0.000103691	4.14766e-05	2.07383e-05	0	0	0.00072584	0	0	2.07383e-05	8.29531e-05	2.07383e-05	0	2.07383e-05	0	0	2.07383e-05	0.000290336	2.07383e-05	k__Bacteria;p__Actinobacteria;c__unidentified_Actinobacteria;o__Pseudonocardiales;f__Pseudonocardiaceae;g__Pseudonocardia;
SM1A02	8.29531e-05	0	0	0	0	0	0	0	0	0.000995438	6.22148e-05	4.14766e-05	4.14766e-05	2.07383e-05	4.14766e-05	6.22148e-05	0	0	0	0	0	0	0	0	0	4.14766e-05	0	0	0	0	0	0	k__Bacteria;p__Planctomycetes;c__Phycisphaerae;o__Phycisphaerales;f__Phycisphaeraceae;g__SM1A02;
Saccharopolyspora	8.29531e-05	0.000995438	0.000497719	4.14766e-05	0	2.07383e-05	0.000103691	2.07383e-05	0	4.14766e-05	0.000165906	0	0.000269598	0	0	2.07383e-05	2.07383e-05	0.000248859	2.07383e-05	4.14766e-05	6.22148e-05	0	0	0	2.07383e-05	4.14766e-05	0.000642887	0	2.07383e-05	0.000165906	0	4.14766e-05	k__Bacteria;p__Actinobacteria;c__unidentified_Actinobacteria;o__Pseudonocardiales;f__Pseudonocardiaceae;g__Saccharopolyspora;
Amycolatopsis	0	0	0	8.29531e-05	0	0	0	0	0	0	0	0	0.00012443	0	2.07383e-05	0	0	0	2.07383e-05	0	0.00012443	0	0	0	6.22148e-05	0	6.22148e-05	2.07383e-05	0.000995438	2.07383e-05	0	6.22148e-05	k__Bacteria;p__Actinobacteria;c__unidentified_Actinobacteria;o__Pseudonocardiales;f__Pseudonocardiaceae;g__Amycolatopsis;
Sanguibacter	0.000165906	0.000974699	0	2.07383e-05	0	0	2.07383e-05	2.07383e-05	0	2.07383e-05	0.000145168	0	0	0	0	0	0	4.14766e-05	0.00012443	0	0	0	0	0	0	2.07383e-05	0.000414766	0	6.22148e-05	4.14766e-05	0	0.000145168	k__Bacteria;p__Actinobacteria;c__unidentified_Actinobacteria;o__Micrococcales;f__Sanguibacteraceae;g__Sanguibacter;
Modestobacter	0	2.07383e-05	0	0	6.22148e-05	0	0	4.14766e-05	2.07383e-05	6.22148e-05	0	0	2.07383e-05	0.000186645	0	8.29531e-05	0.000103691	4.14766e-05	6.22148e-05	0	6.22148e-05	4.14766e-05	0	0.000974699	0	0	0	0	0	0	0	2.07383e-05	k__Bacteria;p__Actinobacteria;c__unidentified_Actinobacteria;o__Frankiales;f__Geodermatophilaceae;g__Modestobacter;
Hydrogenoanaerobacterium	0.000207383	0.000145168	0.00012443	0.000103691	4.14766e-05	0	6.22148e-05	0.000933223	0	0	0.000165906	0	2.07383e-05	0	0	0.000290336	0.000103691	0.000103691	0.000808793	0.000103691	0.000165906	2.07383e-05	2.07383e-05	0.000684363	0	0	8.29531e-05	0	0	0	0	0.00012443	k__Bacteria;p__Firmicutes;c__Clostridia;o__Clostridiales;f__Ruminococcaceae;g__Hydrogenoanaerobacterium;
Dielma	2.07383e-05	0.000663625	0.000103691	0.000145168	0.000456242	4.14766e-05	2.07383e-05	6.22148e-05	0.00085027	0.00012443	0.000207383	4.14766e-05	0.00012443	0.000207383	8.29531e-05	0.000248859	0.000373289	6.22148e-05	0.000394027	0.000186645	8.29531e-05	0.000269598	0.000103691	8.29531e-05	0.000228121	2.07383e-05	0.000352551	0.000933223	0.000871008	0.000165906	2.07383e-05	6.22148e-05	k__Bacteria;p__Firmicutes;c__Erysipelotrichia;o__Erysipelotrichales;f__Erysipelotrichaceae;g__Dielma;
Georgenia	8.29531e-05	4.14766e-05	0.000145168	0	0.000912484	4.14766e-05	0	0	0	0	0	0	0	0.00012443	0	0	0	4.14766e-05	0	0	0	0.00012443	0	0	0	4.14766e-05	0	0.000580672	0	0	2.07383e-05	2.07383e-05	k__Bacteria;p__Actinobacteria;c__unidentified_Actinobacteria;o__Micrococcales;f__Bogoriellaceae;g__Georgenia;
Dechloromonas	0	0	0	0	0	0	2.07383e-05	0	0	0	0	0	0	0	0	0	0	0	0	0	0	0	4.14766e-05	0	4.14766e-05	4.14766e-05	0	4.14766e-05	0	0	0.000871008	0	k__Bacteria;p__Proteobacteria;c__Betaproteobacteria;o__Rhodocyclales;f__Rhodocyclaceae;g__Dechloromonas;
Stackebrandtia	0	0.000871008	2.07383e-05	2.07383e-05	2.07383e-05	0	2.07383e-05	4.14766e-05	0	0	0	0	0	2.07383e-05	0	0	0	0	0	0	0	0	0	0	0	0	0	0	0	0	0	0	k__Bacteria;p__Actinobacteria;c__unidentified_Actinobacteria;o__Micromonosporales;f__Micromonosporaceae;g__Stackebrandtia;
Flaviflexus	0	0	4.14766e-05	0	0	0	0.000871008	0	0	0	0	0	0	0	0	0	0	0	0	0	0	0	4.14766e-05	0	0	0	0	0	0	0	0	0	k__Bacteria;p__Actinobacteria;c__unidentified_Actinobacteria;o__Actinomycetales;f__Actinomycetaceae;g__Flaviflexus;
unidentified_Peptococcaceae	0.000871008	2.07383e-05	4.14766e-05	2.07383e-05	0	0	0	0	8.29531e-05	0.000103691	4.14766e-05	0	4.14766e-05	2.07383e-05	0	4.14766e-05	0	4.14766e-05	0	0	0	6.22148e-05	0	0	0.000165906	8.29531e-05	8.29531e-05	0.000539195	0.000165906	0	0	2.07383e-05	k__Bacteria;p__Firmicutes;c__Clostridia;o__Clostridiales;f__Peptococcaceae;g__unidentified_Peptococcaceae;
Butyricicoccus	8.29531e-05	0	8.29531e-05	6.22148e-05	0.00012443	2.07383e-05	0	0.000186645	0.000103691	0.000103691	0	4.14766e-05	2.07383e-05	6.22148e-05	4.14766e-05	8.29531e-05	0.000539195	0.000559934	0.00012443	0.00012443	0.000248859	0.000871008	0.000311074	0.00012443	0.000311074	4.14766e-05	8.29531e-05	8.29531e-05	0.000207383	0.000165906	2.07383e-05	0.000103691	k__Bacteria;p__Firmicutes;c__Clostridia;o__Clostridiales;f__Ruminococcaceae;g__Butyricicoccus;
Lachnospiraceae_FCS020_group	2.07383e-05	0.00060141	0.000663625	0.000186645	0.000228121	4.14766e-05	0.000207383	6.22148e-05	0.000145168	8.29531e-05	0.000103691	6.22148e-05	0.000186645	0.000103691	2.07383e-05	4.14766e-05	4.14766e-05	0.000165906	0.00012443	6.22148e-05	0.00012443	8.29531e-05	0.000165906	0.000103691	0.000269598	8.29531e-05	0.000165906	0.000642887	0.00085027	4.14766e-05	0.000145168	0.000103691	k__Bacteria;p__Firmicutes;c__Clostridia;o__Clostridiales;f__Lachnospiraceae;g__Lachnospiraceae_FCS020_group;
Eubacterium_ventriosum_group	0.000165906	0.000103691	0.000228121	0.000290336	4.14766e-05	4.14766e-05	0.000165906	0.00085027	0.000207383	0.000373289	0.00012443	8.29531e-05	0.000207383	0.000331813	8.29531e-05	0.000373289	0.00012443	0.000186645	0.000269598	2.07383e-05	0.000622148	0.000269598	0.000103691	0.000497719	4.14766e-05	4.14766e-05	0	0	8.29531e-05	2.07383e-05	0	0.000165906	k__Bacteria;p__Firmicutes;c__Clostridia;o__Clostridiales;f__Lachnospiraceae;g__Eubacterium_ventriosum_group;
Aeromonas	0.00085027	2.07383e-05	4.14766e-05	0	4.14766e-05	0.000476981	4.14766e-05	4.14766e-05	0	0.000145168	6.22148e-05	0	0	0	4.14766e-05	2.07383e-05	0	2.07383e-05	4.14766e-05	0	6.22148e-05	0	4.14766e-05	2.07383e-05	4.14766e-05	0.000103691	4.14766e-05	0	0	2.07383e-05	2.07383e-05	0	k__Bacteria;p__Proteobacteria;c__Gammaproteobacteria;o__Aeromonadales;f__Aeromonadaceae;g__Aeromonas;
Actinomycetospora	0	0	0.00085027	0	0	0	0	2.07383e-05	0	0	0	0	0	0	0	0	0	0	0	0	0	0	0	0	0	0	0	2.07383e-05	0.00012443	0	0	0	k__Bacteria;p__Actinobacteria;c__unidentified_Actinobacteria;o__Pseudonocardiales;f__Pseudonocardiaceae;g__Actinomycetospora;
Neisseria	0	0.000103691	0.000808793	4.14766e-05	0.000165906	0	0	4.14766e-05	0.000290336	8.29531e-05	0.000103691	6.22148e-05	0.000145168	4.14766e-05	4.14766e-05	0	2.07383e-05	0.000103691	6.22148e-05	0	6.22148e-05	2.07383e-05	0	4.14766e-05	4.14766e-05	6.22148e-05	0.000518457	0.000145168	0	0	0	2.07383e-05	k__Bacteria;p__Proteobacteria;c__Betaproteobacteria;o__Neisseriales;f__Neisseriaceae;g__Neisseria;
Intestinimonas	4.14766e-05	2.07383e-05	0.000186645	6.22148e-05	0	0	0	4.14766e-05	0.000808793	0.00012443	4.14766e-05	6.22148e-05	6.22148e-05	0.000103691	8.29531e-05	0.000228121	0.000186645	2.07383e-05	0.000269598	8.29531e-05	8.29531e-05	8.29531e-05	0	8.29531e-05	0.000145168	2.07383e-05	0	0.000373289	0.000145168	0	0	2.07383e-05	k__Bacteria;p__Firmicutes;c__Clostridia;o__Clostridiales;f__Ruminococcaceae;g__Intestinimonas;
Aerococcus	0.000684363	0.000788055	6.22148e-05	0.000103691	6.22148e-05	0	0	8.29531e-05	6.22148e-05	0.000186645	0.000207383	4.14766e-05	0.000746578	0.00012443	4.14766e-05	8.29531e-05	0	0.000207383	0.000103691	2.07383e-05	8.29531e-05	0	0.000207383	6.22148e-05	2.07383e-05	0.000435504	0.000331813	4.14766e-05	0.000165906	2.07383e-05	0.000186645	2.07383e-05	k__Bacteria;p__Firmicutes;c__Bacilli;o__Lactobacillales;f__Aerococcaceae;g__Aerococcus;
Anaerobiospirillum	0.000788055	4.14766e-05	0	6.22148e-05	6.22148e-05	0.000269598	4.14766e-05	0.000145168	6.22148e-05	0.000165906	0	0	0	0	8.29531e-05	0	0.000580672	0.000145168	0.000165906	6.22148e-05	6.22148e-05	4.14766e-05	4.14766e-05	0.000290336	0	4.14766e-05	0	0	2.07383e-05	0.000311074	0	6.22148e-05	k__Bacteria;p__Proteobacteria;c__Gammaproteobacteria;o__Aeromonadales;f__Succinivibrionaceae;g__Anaerobiospirillum;
Zoogloea	0	0	0	0	0	0	0	0	0	0	0	0	0	0	0	0	0	0	0	0	0	0	2.07383e-05	0	0	0	0	0	0	0	0.000788055	0	k__Bacteria;p__Proteobacteria;c__Betaproteobacteria;o__Rhodocyclales;f__Rhodocyclaceae;g__Zoogloea;
unidentified_Nitrosomonadaceae	0	0	0	0	0	0	0	0	0	0	4.14766e-05	0.000788055	2.07383e-05	2.07383e-05	0	0	0	0	0	0	0	0	0	0	0	0	0	0	0	0	0	0	k__Bacteria;p__Proteobacteria;c__Betaproteobacteria;o__Nitrosomonadales;f__Nitrosomonadaceae;g__unidentified_Nitrosomonadaceae;
Rhizobacter	0	0	0	0	0	6.22148e-05	0	0	6.22148e-05	4.14766e-05	0	0	4.14766e-05	4.14766e-05	0.000788055	4.14766e-05	0	0	0	0	0	0	0	0	0	0	0	0	0	0	0	0	k__Bacteria;p__Proteobacteria;c__Betaproteobacteria;o__Burkholderiales;f__Comamonadaceae;g__Rhizobacter;
Candidatus_Nitrotoga	0	4.14766e-05	0.000767316	0	0	0	0	0	0	0	0	0	0	0	0	0	0	0	0	0	0	0	0	0	0	0	2.07383e-05	4.14766e-05	0	0	0	0	k__Bacteria;p__Proteobacteria;c__Betaproteobacteria;o__Nitrosomonadales;f__Gallionellaceae;g__Candidatus_Nitrotoga;
Ruminiclostridium_6	2.07383e-05	2.07383e-05	2.07383e-05	8.29531e-05	4.14766e-05	2.07383e-05	0	0.000518457	6.22148e-05	4.14766e-05	0.000165906	2.07383e-05	4.14766e-05	4.14766e-05	4.14766e-05	0.000746578	0	0	0	0	0	0	0	0.000165906	0	0	0	0	0	0	0	8.29531e-05	k__Bacteria;p__Firmicutes;c__Clostridia;o__Clostridiales;f__Ruminococcaceae;g__Ruminiclostridium_6;
Peptoniphilus	0	0	0	0.000165906	0	0	0	0	6.22148e-05	0.00012443	6.22148e-05	0	0.00072584	8.29531e-05	0.000103691	0.000165906	0	0	0	0	0.000145168	0	0	0	0	0	0	0	8.29531e-05	0	0	0	k__Bacteria;p__Firmicutes;c__Clostridia;o__Clostridiales;f__Family_XI;g__Peptoniphilus;
Nitrosomonas	2.07383e-05	6.22148e-05	0.00072584	0.000684363	0	0	0.000103691	6.22148e-05	8.29531e-05	2.07383e-05	0	0	4.14766e-05	4.14766e-05	6.22148e-05	6.22148e-05	2.07383e-05	2.07383e-05	6.22148e-05	0	4.14766e-05	0.00012443	0	0	8.29531e-05	0	0	4.14766e-05	6.22148e-05	0	0	2.07383e-05	k__Bacteria;p__Proteobacteria;c__Betaproteobacteria;o__Nitrosomonadales;f__Nitrosomonadaceae;g__Nitrosomonas;
Hymenobacter	0	0	0	0	0.000705102	0	2.07383e-05	2.07383e-05	0	0	0	0	0	0.00012443	0	0	0	4.14766e-05	0	0	0	2.07383e-05	0	0.000497719	2.07383e-05	0	0	0	0	0	0	2.07383e-05	k__Bacteria;p__Bacteroidetes;c__Cytophagia;o__Cytophagales;f__Cytophagaceae;g__Hymenobacter;
Flavobacterium	0.000290336	4.14766e-05	0.000186645	0	6.22148e-05	0.000705102	0	0	0	0	0	0	0	0	4.14766e-05	0	0	4.14766e-05	0	2.07383e-05	0	0	0	0	0	0	0	0	0	2.07383e-05	0	0	k__Bacteria;p__Bacteroidetes;c__Flavobacteriia;o__Flavobacteriales;f__Flavobacteriaceae;g__Flavobacterium;
Rubellimicrobium	0	0	2.07383e-05	0	0	0	0	0	0	0	0	0	0	0	0	0	0	0	0	0	4.14766e-05	0	0	4.14766e-05	0	2.07383e-05	0	0.000684363	0	0	0	0	k__Bacteria;p__Proteobacteria;c__Alphaproteobacteria;o__Rhodobacterales;f__Rhodobacteraceae;g__Rubellimicrobium;
Helcobacillus	6.22148e-05	0	0	4.14766e-05	0	0	0	0	6.22148e-05	0.000476981	2.07383e-05	0	0.000103691	2.07383e-05	4.14766e-05	0	0	4.14766e-05	0	0	0	0	0	0	8.29531e-05	2.07383e-05	0	0	4.14766e-05	0.000663625	0.000103691	0	k__Bacteria;p__Actinobacteria;c__unidentified_Actinobacteria;o__Micrococcales;f__Dermabacteraceae;g__Helcobacillus;
Family_XIII_UCG-002	6.22148e-05	6.22148e-05	2.07383e-05	0.000103691	0	2.07383e-05	4.14766e-05	0.000642887	0	0	2.07383e-05	0	0	2.07383e-05	0	0.000207383	4.14766e-05	2.07383e-05	0.000145168	4.14766e-05	2.07383e-05	4.14766e-05	4.14766e-05	0.000269598	0	4.14766e-05	4.14766e-05	0	0	0	0	0.000186645	k__Bacteria;p__Firmicutes;c__Clostridia;o__Clostridiales;f__Family_XIII;g__Family_XIII_UCG-002;
vadinBC27_wastewater-sludge_group	0	0	0	0	0	0	0	6.22148e-05	8.29531e-05	0	6.22148e-05	0	0	0	0	0.000622148	0	0	0	0	0	0	0	4.14766e-05	0	0	0	0	0	0	0	4.14766e-05	k__Bacteria;p__Bacteroidetes;c__Bacteroidia;o__Bacteroidales;f__Rikenellaceae;g__vadinBC27_wastewater-sludge_group;
Erythrobacter	0.00060141	0	4.14766e-05	2.07383e-05	2.07383e-05	2.07383e-05	0	6.22148e-05	0	2.07383e-05	0	0	4.14766e-05	0	2.07383e-05	8.29531e-05	2.07383e-05	4.14766e-05	0	6.22148e-05	0	0	0	4.14766e-05	0	8.29531e-05	0	0	0	0	0	0	k__Bacteria;p__Proteobacteria;c__Alphaproteobacteria;o__Sphingomonadales;f__Erythrobacteraceae;g__Erythrobacter;
Parvibacter	6.22148e-05	0.00012443	0	0.00012443	0	4.14766e-05	4.14766e-05	0.000580672	0	0	0.000186645	0	0	0	0	0.000165906	6.22148e-05	4.14766e-05	0.000435504	2.07383e-05	6.22148e-05	2.07383e-05	2.07383e-05	0.000290336	0	0	0.000165906	0	0	0	0	0.000103691	k__Bacteria;p__Actinobacteria;c__Coriobacteriia;o__Coriobacteriales;f__Coriobacteriaceae;g__Parvibacter;
Burkholderia	0.000103691	0	0	2.07383e-05	0	2.07383e-05	0	0	0	0.000580672	4.14766e-05	2.07383e-05	4.14766e-05	8.29531e-05	0	8.29531e-05	0	6.22148e-05	0	0	0	0	0	0	0	6.22148e-05	0	0	0	0	0	0	k__Bacteria;p__Proteobacteria;c__Betaproteobacteria;o__Burkholderiales;f__Burkholderiaceae;g__Burkholderia;
Rhodanobacter	0	0	0	4.14766e-05	0	0	0.000539195	0	0	0	0	0	0	0	0	0	0	0	0	0	0	0	0	0	0	0	0	0	0	2.07383e-05	2.07383e-05	0	k__Bacteria;p__Proteobacteria;c__Gammaproteobacteria;o__Xanthomonadales;f__Xanthomonadaceae;g__Rhodanobacter;
Peredibacter	0	0.000331813	0	0	0	0	2.07383e-05	0	0	0	2.07383e-05	0	0	0	0	0	0	0	0.000103691	0	0	6.22148e-05	0	0.00012443	0	0	2.07383e-05	2.07383e-05	6.22148e-05	0	0.000518457	0	k__Bacteria;p__Proteobacteria;c__Deltaproteobacteria;o__Bdellovibrionales;f__Bacteriovoracaceae;g__Peredibacter;
Erysipelotrichaceae_UCG-009	0	0	0	6.22148e-05	0	0	0	4.14766e-05	0	0	0	0	6.22148e-05	0	0	4.14766e-05	0	6.22148e-05	0.000103691	0	0.000518457	2.07383e-05	0	0.00012443	0	0	0	0	6.22148e-05	0	0	0	k__Bacteria;p__Firmicutes;c__Erysipelotrichia;o__Erysipelotrichales;f__Erysipelotrichaceae;g__Erysipelotrichaceae_UCG-009;
Erysipelotrichaceae_UCG-004	0.000145168	4.14766e-05	2.07383e-05	0.000103691	0	4.14766e-05	0	0.000456242	4.14766e-05	0.000290336	0.000248859	2.07383e-05	0.00012443	6.22148e-05	0.000414766	0.000311074	4.14766e-05	2.07383e-05	0.000497719	0	2.07383e-05	0	0	0.000207383	0	2.07383e-05	4.14766e-05	0	0	2.07383e-05	0	0.00012443	k__Bacteria;p__Firmicutes;c__Erysipelotrichia;o__Erysipelotrichales;f__Erysipelotrichaceae;g__Erysipelotrichaceae_UCG-004;
Lachnospiraceae_UCG-008	0	0	2.07383e-05	0.000207383	0	0	0	0	0	0	4.14766e-05	0	0.00012443	0	0	0	4.14766e-05	8.29531e-05	0.000103691	6.22148e-05	0.000497719	6.22148e-05	2.07383e-05	0.000207383	2.07383e-05	0	0	0	0.000145168	0	0	0	k__Bacteria;p__Firmicutes;c__Clostridia;o__Clostridiales;f__Lachnospiraceae;g__Lachnospiraceae_UCG-008;
Parvularcula	0	0	0	8.29531e-05	0	0	0	0	0	4.14766e-05	0.00012443	0	0.000476981	2.07383e-05	0.000207383	8.29531e-05	0	0	0	4.14766e-05	4.14766e-05	0	0	0	0	0	0	0	4.14766e-05	0	0	0	k__Bacteria;p__Proteobacteria;c__Alphaproteobacteria;o__Parvularculales;f__Parvularculaceae;g__Parvularcula;
Gallicola	0	0	0	0	0	0.000103691	0	0	0	0	4.14766e-05	4.14766e-05	0	2.07383e-05	0.000476981	2.07383e-05	0	0	0	0	0	0	0	0	0	0	0	0	0	0	0	0	k__Bacteria;p__Firmicutes;c__Clostridia;o__Clostridiales;f__Family_XI;g__Gallicola;
Acidocella	2.07383e-05	0	0	0	0	0	0	0	2.07383e-05	0.000476981	6.22148e-05	0	6.22148e-05	4.14766e-05	4.14766e-05	8.29531e-05	0	4.14766e-05	0	0	0	0	0	0	0	6.22148e-05	0	0	0	0	0	0	k__Bacteria;p__Proteobacteria;c__Alphaproteobacteria;o__Rhodospirillales;f__Acetobacteraceae;g__Acidocella;
Pseudarcicella	0	0	0	0	0	0	0	0	4.14766e-05	0.000456242	8.29531e-05	2.07383e-05	0	0	4.14766e-05	2.07383e-05	0	0	0	0	0	0	0	0	0	0	0	0	0	0	0	0	k__Bacteria;p__Bacteroidetes;c__Cytophagia;o__Cytophagales;f__Cytophagaceae;g__Pseudarcicella;
Holdemania	0	4.14766e-05	0.000248859	2.07383e-05	2.07383e-05	0	0.000290336	0	2.07383e-05	0	4.14766e-05	0	0	0	4.14766e-05	0	6.22148e-05	0	6.22148e-05	6.22148e-05	0	0	4.14766e-05	2.07383e-05	2.07383e-05	2.07383e-05	0.000435504	4.14766e-05	0	8.29531e-05	2.07383e-05	8.29531e-05	k__Bacteria;p__Firmicutes;c__Erysipelotrichia;o__Erysipelotrichales;f__Erysipelotrichaceae;g__Holdemania;
Sandaracinobacter	0	0	0.000435504	0	2.07383e-05	0	0	0	0	0	0	0	0	0	0	0	0	0	0	0	0	0	0	0	0	0	0	2.07383e-05	0	0	0	0	k__Bacteria;p__Proteobacteria;c__Alphaproteobacteria;o__Sphingomonadales;f__Sphingomonadaceae;g__Sandaracinobacter;
Parapusillimonas	6.22148e-05	0.000186645	0	0	0	4.14766e-05	0	0	0	0	0.000103691	0	0	0	0	4.14766e-05	0	0	4.14766e-05	0	0	0	0	0	0	4.14766e-05	0.000435504	0	0	0	0	0	k__Bacteria;p__Proteobacteria;c__Betaproteobacteria;o__Burkholderiales;f__Alcaligenaceae;g__Parapusillimonas;
Haemophilus	2.07383e-05	2.07383e-05	0.000435504	4.14766e-05	0	0.000290336	4.14766e-05	0.000248859	2.07383e-05	0	2.07383e-05	0	0	0	4.14766e-05	4.14766e-05	0	0	0	0	0	0	0	4.14766e-05	0	0	0	0	0	4.14766e-05	0	2.07383e-05	k__Bacteria;p__Proteobacteria;c__Gammaproteobacteria;o__Pasteurellales;f__Pasteurellaceae;g__Haemophilus;
Prevotella_7	0.000435504	2.07383e-05	0.000207383	0	0	0	0	0.000103691	4.14766e-05	2.07383e-05	0	0	0	0	0	0	0	2.07383e-05	0	0	0	0	0	0.000165906	0	0	0	4.14766e-05	0	0	0	0	k__Bacteria;p__Bacteroidetes;c__Bacteroidia;o__Bacteroidales;f__Prevotellaceae;g__Prevotella_7;
Serinicoccus	0.000435504	0	0	0	0	0	2.07383e-05	0	6.22148e-05	4.14766e-05	0	0	0	0	0	6.22148e-05	0	0	0	4.14766e-05	0	0	0	2.07383e-05	0	0	0	0	0	0	0	0	k__Bacteria;p__Actinobacteria;c__unidentified_Actinobacteria;o__Micrococcales;f__Intrasporangiaceae;g__Serinicoccus;
Tyzzerella_3	0.000331813	2.07383e-05	0	0.000207383	0	0	0	4.14766e-05	0.000145168	0.000103691	0	4.14766e-05	0.000103691	0	8.29531e-05	0	4.14766e-05	6.22148e-05	0	0.00012443	0.000145168	2.07383e-05	2.07383e-05	0	6.22148e-05	0.000103691	8.29531e-05	8.29531e-05	0.000435504	6.22148e-05	2.07383e-05	6.22148e-05	k__Bacteria;p__Firmicutes;c__Clostridia;o__Clostridiales;f__Lachnospiraceae;g__Tyzzerella_3;
Limnobacter	0	0	0.000394027	0	0	0	0	0	8.29531e-05	2.07383e-05	0	0	0	0	4.14766e-05	2.07383e-05	0	0	0	0.000103691	0	0	0	0	0	0	0	6.22148e-05	0	0	0	0	k__Bacteria;p__Proteobacteria;c__Betaproteobacteria;o__Burkholderiales;f__Burkholderiaceae;g__Limnobacter;
Varibaculum	0	0	2.07383e-05	6.22148e-05	0.000394027	0	0	0	0	0	0	0	0	0	0	0	0	0	0	0	0	6.22148e-05	0	0	0	2.07383e-05	4.14766e-05	0.000373289	4.14766e-05	0	0	2.07383e-05	k__Bacteria;p__Actinobacteria;c__unidentified_Actinobacteria;o__Actinomycetales;f__Actinomycetaceae;g__Varibaculum;
Erysipelotrichaceae_UCG-008	0	0	0	6.22148e-05	0	0	0	0	0	0	0	0	4.14766e-05	0	0	0	8.29531e-05	4.14766e-05	6.22148e-05	4.14766e-05	0.000394027	0	0	2.07383e-05	0	0	0	0	6.22148e-05	0	0	0	k__Bacteria;p__Firmicutes;c__Erysipelotrichia;o__Erysipelotrichales;f__Erysipelotrichaceae;g__Erysipelotrichaceae_UCG-008;
Moheibacter	2.07383e-05	8.29531e-05	2.07383e-05	0	0	0	0	0	2.07383e-05	0	0.000373289	0	8.29531e-05	2.07383e-05	0	8.29531e-05	2.07383e-05	0	6.22148e-05	0	0	0	0	0	0	0	0	0	0	0	4.14766e-05	4.14766e-05	k__Bacteria;p__Bacteroidetes;c__Flavobacteriia;o__Flavobacteriales;f__Flavobacteriaceae;g__Moheibacter;
Solirubrobacter	0	0.000311074	0	0	0	0	0	0	0	0	4.14766e-05	0	0	0	0	0	0	0	2.07383e-05	0	0	0	0	0	0	0.000373289	2.07383e-05	0	0	0	0	2.07383e-05	k__Bacteria;p__Actinobacteria;c__Thermoleophilia;o__Solirubrobacterales;f__Solirubrobacteraceae;g__Solirubrobacter;
Pyramidobacter	4.14766e-05	4.14766e-05	0	4.14766e-05	2.07383e-05	0	4.14766e-05	0.000373289	0	0	0	0	0	0	0	0.000103691	0	0	0	0	0	0	0	6.22148e-05	0	0	0	0	0	0	0	4.14766e-05	k__Bacteria;p__Synergistetes;c__Synergistia;o__Synergistales;f__Synergistaceae;g__Pyramidobacter;
Moryella	0	4.14766e-05	2.07383e-05	6.22148e-05	0	2.07383e-05	0	0.000373289	0	0	4.14766e-05	0	0	0	0	4.14766e-05	0	0	0.000290336	0	2.07383e-05	2.07383e-05	2.07383e-05	0.000103691	0	4.14766e-05	0	0	0	0	0	4.14766e-05	k__Bacteria;p__Firmicutes;c__Clostridia;o__Clostridiales;f__Lachnospiraceae;g__Moryella;
Lachnospiraceae_FE2018_group	0	0	0	0.000186645	0	0	0	0	0	0	0	0	4.14766e-05	0	0	0	2.07383e-05	0	8.29531e-05	4.14766e-05	0.000373289	4.14766e-05	4.14766e-05	0.000165906	0	0	0	0	0.000145168	0	0	0	k__Bacteria;p__Firmicutes;c__Clostridia;o__Clostridiales;f__Lachnospiraceae;g__Lachnospiraceae_FE2018_group;
Ureaplasma	0.00012443	2.07383e-05	2.07383e-05	4.14766e-05	0	4.14766e-05	0	4.14766e-05	0	0.000186645	0	0	0	0	0.000103691	0	0.000165906	0.000373289	0.000290336	0.000103691	0.000145168	8.29531e-05	0.00012443	0.000228121	8.29531e-05	0.00012443	0	0	0	2.07383e-05	0	0	k__Bacteria;p__Tenericutes;c__Mollicutes;o__Mycoplasmatales;f__Mycoplasmataceae;g__Ureaplasma;
Paenibacillus	2.07383e-05	8.29531e-05	0	0	0	0	0	0	0	6.22148e-05	0	0	0	0	0	0	4.14766e-05	0.000373289	4.14766e-05	0	4.14766e-05	0	0	8.29531e-05	0	6.22148e-05	0	0	0	0	0	0	k__Bacteria;p__Firmicutes;c__Bacilli;o__Bacillales;f__Paenibacillaceae;g__Paenibacillus;
Telmatobacter	0	0	0	0	0	0	0	0	0	0	0	0	0	0	0	4.14766e-05	2.07383e-05	0	0	0	0	0	2.07383e-05	0.000352551	0	0	0	0	0	0	0	0	k__Bacteria;p__Acidobacteria;c__unidentified_Acidobacteria;o__Acidobacteriales;f__Acidobacteriaceae_.Subgroup_1.;g__Telmatobacter;
Mannheimia	0	0	0	0	0	0	0	0	0	2.07383e-05	0	0	2.07383e-05	4.14766e-05	0.000352551	0	0	0	0	0	0	0	0	0	0	0	0	0	0	2.07383e-05	0	0	k__Bacteria;p__Proteobacteria;c__Gammaproteobacteria;o__Pasteurellales;f__Pasteurellaceae;g__Mannheimia;
Geovibrio	0	0	0	0	0	0	0	0	0	0	0	0	0	0	0	4.14766e-05	0	0	0	0	0	0	0	4.14766e-05	4.14766e-05	0	2.07383e-05	0	2.07383e-05	0	0	0.000352551	k__Bacteria;p__Deferribacteres;c__unidentified_Deferribacteres;o__Deferribacterales;f__Deferribacteraceae;g__Geovibrio;
unidentified_GR-WP33-30	0	0	0	0	0	0	0	2.07383e-05	0	0	0	0	0	0	0	0	0	0	0	0	4.14766e-05	0	0	0.000352551	0	0	0	0	0	0	0	0	k__Bacteria;p__Proteobacteria;c__Deltaproteobacteria;o__GR-WP33-30;f__unidentified_GR-WP33-30;g__unidentified_GR-WP33-30;
Geothrix	0	0	0	0	0	0	0	0	4.14766e-05	4.14766e-05	0	0	0	4.14766e-05	0.000331813	0	0	0	0	0	0	0	0	0	0	0	0	0	0	2.07383e-05	0	0	k__Bacteria;p__Acidobacteria;c__Holophagae;o__Holophagales;f__Holophagaceae;g__Geothrix;
Lysobacter	0	0	0.000331813	0	6.22148e-05	0	0	4.14766e-05	0	8.29531e-05	0	0	0	4.14766e-05	0	0	0	0	0	0	0	0	0	0	0	0	0	0	0	0	0	0	k__Bacteria;p__Proteobacteria;c__Gammaproteobacteria;o__Xanthomonadales;f__Xanthomonadaceae;g__Lysobacter;
Asteroleplasma	4.14766e-05	4.14766e-05	0	6.22148e-05	0	0	4.14766e-05	0.000145168	0	0.000331813	2.07383e-05	2.07383e-05	0	0	0	8.29531e-05	0	0	0	0	0	0	0	0	0	0	0	0	0	0	0	0	k__Bacteria;p__Firmicutes;c__Erysipelotrichia;o__Erysipelotrichales;f__Erysipelotrichaceae;g__Asteroleplasma;
Aestuariimicrobium	0	0	0	2.07383e-05	0	0	0	0	0	0	0	0	8.29531e-05	0	0	6.22148e-05	0	2.07383e-05	0	0	4.14766e-05	0	4.14766e-05	8.29531e-05	0	0	0	0	0	0	0.000331813	0	k__Bacteria;p__Actinobacteria;c__unidentified_Actinobacteria;o__Propionibacteriales;f__Propionibacteriaceae;g__Aestuariimicrobium;
Microvirga	0	0	0.000331813	0	6.22148e-05	0	0	2.07383e-05	0	0	0	0	0	0	4.14766e-05	0	0	0	0	0	4.14766e-05	0	0	0	0	0	0	0	0	0	0	0	k__Bacteria;p__Proteobacteria;c__Alphaproteobacteria;o__Rhizobiales;f__Methylobacteriaceae;g__Microvirga;
Parapedobacter	0	2.07383e-05	0	0	0	0.000331813	0	4.14766e-05	0	0	0	0	0	0	0	0	0	0	0	0	0	0	0	0	0	0	0	0	0	0	0	0	k__Bacteria;p__Bacteroidetes;c__Sphingobacteriia;o__Sphingobacteriales;f__Sphingobacteriaceae;g__Parapedobacter;
Nitrosospira	0	0	0	0	0	0	0	0	0	0.000145168	0	0	0	0	0	0	2.07383e-05	0.000311074	0	0	2.07383e-05	0	2.07383e-05	4.14766e-05	0	4.14766e-05	0	2.07383e-05	0	0	0	0	k__Bacteria;p__Proteobacteria;c__Betaproteobacteria;o__Nitrosomonadales;f__Nitrosomonadaceae;g__Nitrosospira;
Kocuria	0	8.29531e-05	0	0.000145168	0	0	0	8.29531e-05	4.14766e-05	0	4.14766e-05	0	0	0	0	0	4.14766e-05	4.14766e-05	0.000311074	2.07383e-05	0.000103691	0	2.07383e-05	2.07383e-05	4.14766e-05	2.07383e-05	0.000186645	0	4.14766e-05	0	0	2.07383e-05	k__Bacteria;p__Actinobacteria;c__unidentified_Actinobacteria;o__Micrococcales;f__Micrococcaceae;g__Kocuria;
Cellvibrio	0	4.14766e-05	0.000311074	0	0	2.07383e-05	0	0	0	0	0	0	0	0	0	0	0	0	0	0	0	0	0	0	0	0	0	0	0	0	0	0	k__Bacteria;p__Proteobacteria;c__Gammaproteobacteria;o__Cellvibrionales;f__Cellvibrionaceae;g__Cellvibrio;
unidentified_Mitochondria	0	0	0	0	2.07383e-05	0	0	0	0	2.07383e-05	0	0	0	0	0	0	8.29531e-05	0	0	0	0	0	0	0.000145168	0	2.07383e-05	0	0	0.000290336	0	0	8.29531e-05	k__Bacteria;p__Proteobacteria;c__Alphaproteobacteria;o__Rickettsiales;f__Mitochondria;g__unidentified_Mitochondria;
Oxalobacter	0	4.14766e-05	2.07383e-05	2.07383e-05	0	0	0	4.14766e-05	2.07383e-05	0	4.14766e-05	0	0.000186645	0	0	2.07383e-05	0	0.000165906	8.29531e-05	0	4.14766e-05	0.000269598	0	4.14766e-05	4.14766e-05	2.07383e-05	0	6.22148e-05	0.00012443	2.07383e-05	0	0	k__Bacteria;p__Proteobacteria;c__Betaproteobacteria;o__Burkholderiales;f__Oxalobacteraceae;g__Oxalobacter;
Ramlibacter	0	0	0	0	2.07383e-05	0	0.000269598	0	0	0	0	0	0	0	0	0	0	0	0	0	0	0	0	0	0	0	0	0	0	0	0	0	k__Bacteria;p__Proteobacteria;c__Betaproteobacteria;o__Burkholderiales;f__Comamonadaceae;g__Ramlibacter;
Lawsonia	0	0	0	0	0	0	0	0	0	0	8.29531e-05	0	2.07383e-05	0	0	0	0	4.14766e-05	4.14766e-05	2.07383e-05	0.000248859	0	0	2.07383e-05	0	0	0	0	2.07383e-05	0	0	0	k__Bacteria;p__Proteobacteria;c__Deltaproteobacteria;o__Desulfovibrionales;f__Desulfovibrionaceae;g__Lawsonia;
Catellicoccus	0	0	0	0	0	0	0	2.07383e-05	0	0	0	0	0	0	0	0	0	0	0	0	0	0	0	0.000248859	0	0	0	0	0	0	0	0	k__Bacteria;p__Firmicutes;c__Bacilli;o__Lactobacillales;f__Enterococcaceae;g__Catellicoccus;
Butyrivibrio_2	0	0	0	4.14766e-05	0	0	0	0	0	0	0	0	0.000103691	0	0	0	6.22148e-05	4.14766e-05	0	2.07383e-05	0.000248859	0	4.14766e-05	0	0	0	0	0	4.14766e-05	0	0	0	k__Bacteria;p__Firmicutes;c__Clostridia;o__Clostridiales;f__Lachnospiraceae;g__Butyrivibrio_2;
Fusobacterium	6.22148e-05	2.07383e-05	0.000228121	2.07383e-05	0	0	0	2.07383e-05	0	4.14766e-05	0	0	0	0	0	0	6.22148e-05	0.00012443	0	4.14766e-05	4.14766e-05	0	2.07383e-05	2.07383e-05	0	8.29531e-05	0	4.14766e-05	0	0	0	0	k__Bacteria;p__Fusobacteria;c__Fusobacteriia;o__Fusobacteriales;f__Fusobacteriaceae;g__Fusobacterium;
Taibaiella	0	0	0	0	0	0	0	0	0	0.000228121	2.07383e-05	0	0	2.07383e-05	2.07383e-05	0	0	2.07383e-05	0	0	0	0	0	0	0	2.07383e-05	0	0	0	0	0	0	k__Bacteria;p__Bacteroidetes;c__Sphingobacteriia;o__Sphingobacteriales;f__Chitinophagaceae;g__Taibaiella;
Eubacterium_ruminantium_group	2.07383e-05	0	2.07383e-05	0	2.07383e-05	0	2.07383e-05	0.000228121	0	0	4.14766e-05	0	0	0	0	0.000103691	0	0	0	0	0	4.14766e-05	0	0.000103691	0	0	0	0	0	0	0	4.14766e-05	k__Bacteria;p__Firmicutes;c__Clostridia;o__Clostridiales;f__Lachnospiraceae;g__Eubacterium_ruminantium_group;
Rheinheimera	0	0	0	2.07383e-05	0	0	0	0	2.07383e-05	8.29531e-05	2.07383e-05	0	0.000207383	0	0	2.07383e-05	0	0	0	0	0	0	0	0	0	0	0	0	0	0	0	0	k__Bacteria;p__Proteobacteria;c__Gammaproteobacteria;o__Chromatiales;f__Chromatiaceae;g__Rheinheimera;
Vibrio	0	0	0	0	0	0	0	0	0	0	2.07383e-05	0	0	0	0	0	0	0	0.000186645	0	0	0	0	0	0	0	0	0	0	0	0	0	k__Bacteria;p__Proteobacteria;c__Gammaproteobacteria;o__Vibrionales;f__Vibrionaceae;g__Vibrio;
Ferruginibacter	0	0	0	0	0	0	0	0	0	0	0	0	0	0	0	0	0	0	0	0	0	0	4.14766e-05	0	0	0	0	0	0	0	0.000186645	0	k__Bacteria;p__Bacteroidetes;c__Sphingobacteriia;o__Sphingobacteriales;f__Chitinophagaceae;g__Ferruginibacter;
Lachnoanaerobaculum	4.14766e-05	0	2.07383e-05	0	0	0	0	0.000186645	0	0	0	0	0	0	0	0	0	0	0	0	0	0	0	4.14766e-05	0	0	0	0	0	0	0	2.07383e-05	k__Bacteria;p__Firmicutes;c__Clostridia;o__Clostridiales;f__Lachnospiraceae;g__Lachnoanaerobaculum;
Litorimicrobium	0	0	0	0	0	0	2.07383e-05	0	0	0	0	0	4.14766e-05	0	0	0	0	0	2.07383e-05	8.29531e-05	4.14766e-05	0	0.000186645	2.07383e-05	0	2.07383e-05	2.07383e-05	0	0	0	0.000103691	4.14766e-05	k__Bacteria;p__Proteobacteria;c__Alphaproteobacteria;o__Rhodobacterales;f__Rhodobacteraceae;g__Litorimicrobium;
Methylomonas	0	0	0	0	0	0	0	0	0	0	0	0	0	0	0	0	0	0	0	0	0	0	0	0.000186645	0	0	0	0	0	0	0	0	k__Bacteria;p__Proteobacteria;c__Gammaproteobacteria;o__Methylococcales;f__Methylococcaceae;g__Methylomonas;
Deinococcus	0.00012443	0	4.14766e-05	0	0	0	0	2.07383e-05	0	2.07383e-05	0	0	0	0	0	0	0	6.22148e-05	0	0	0	0	0	0	0	2.07383e-05	0	0.000186645	0	0	0	6.22148e-05	k__Bacteria;p__Deinococcus-Thermus;c__Deinococci;o__Deinococcales;f__Deinococcaceae;g__Deinococcus;
unidentified_Gaiellales	0	0	0	4.14766e-05	0	0	0	0	0	0	0	0	0	0	0	0	0	0	0	0	0	0	0	0	0	0	2.07383e-05	0	0.000186645	0	0	4.14766e-05	k__Bacteria;p__Actinobacteria;c__Thermoleophilia;o__Gaiellales;f__unidentified_Gaiellales;g__unidentified_Gaiellales;
Cellulosilyticum	2.07383e-05	6.22148e-05	4.14766e-05	2.07383e-05	0	0	4.14766e-05	0.00012443	0	0	0	0	0	0	0	6.22148e-05	2.07383e-05	2.07383e-05	0.000165906	0	6.22148e-05	0	0	4.14766e-05	0	0	4.14766e-05	0	0	0	0	0	k__Bacteria;p__Firmicutes;c__Clostridia;o__Clostridiales;f__Lachnospiraceae;g__Cellulosilyticum;
Ornithobacterium	0	0	0	2.07383e-05	0	0	0	0	6.22148e-05	0	4.14766e-05	0	0.000165906	2.07383e-05	0	6.22148e-05	0	0	0	0	2.07383e-05	0	0	0	0	0	0	0	0	0	0	0	k__Bacteria;p__Bacteroidetes;c__Flavobacteriia;o__Flavobacteriales;f__Flavobacteriaceae;g__Ornithobacterium;
Sulfurovum	0	2.07383e-05	0	0	0	0	0	0	0	0	0	0	0	0	0	0	0	0	0.000165906	0	0	0	0	0	0	0	0	0	0	0	0	0	k__Bacteria;p__Proteobacteria;c__Epsilonproteobacteria;o__Campylobacterales;f__Helicobacteraceae;g__Sulfurovum;
Ruegeria	0	0	0	0	0	0	0	2.07383e-05	0	4.14766e-05	0	2.07383e-05	0	2.07383e-05	0	0.000165906	4.14766e-05	0	0	0	0	0	0	2.07383e-05	0	0	0	0	0	0	0	6.22148e-05	k__Bacteria;p__Proteobacteria;c__Alphaproteobacteria;o__Rhodobacterales;f__Rhodobacteraceae;g__Ruegeria;
Denitrobacterium	0	0	0	8.29531e-05	0	0	0	0	0	0	0	0	4.14766e-05	0	0	0	0	0	2.07383e-05	0	0.000165906	2.07383e-05	4.14766e-05	0	0	0	0	0	0	0	0	0	k__Bacteria;p__Actinobacteria;c__Coriobacteriia;o__Coriobacteriales;f__Coriobacteriaceae;g__Denitrobacterium;
Synechococcus	0	0	0	0	0	0	0	0	0	0	0	0	0	0	0	0	0.000165906	6.22148e-05	0.000165906	0.00012443	2.07383e-05	4.14766e-05	8.29531e-05	4.14766e-05	0	0	0	0	0	0	0	0	k__Bacteria;p__Cyanobacteria;c__unidentified_Cyanobacteria;o__SubsectionI;f__FamilyI;g__Synechococcus;
Sedimentibacter	0	0	0	0	0	0	0	0	0	0	4.14766e-05	0	0	0	0	0	0	0	0	0	0	0	0	0	6.22148e-05	0	0.000165906	6.22148e-05	0	0	0	2.07383e-05	k__Bacteria;p__Firmicutes;c__Clostridia;o__Clostridiales;f__Family_XI;g__Sedimentibacter;
Desulfurispora	0	0	0	0	0	0	0	0	0	0	0	0	0	0	0	0	0	0	0	0.000165906	0	0	0	4.14766e-05	0	0	0	0	4.14766e-05	0	0	0	k__Bacteria;p__Firmicutes;c__Clostridia;o__Clostridiales;f__Peptococcaceae;g__Desulfurispora;
Coprobacillus	0	0	0	0	0	0	2.07383e-05	0.000145168	0	0	0	0	0	0	0	6.22148e-05	0	0	0	0	0	0	0	2.07383e-05	0	0	0	0	0	0	0	6.22148e-05	k__Bacteria;p__Firmicutes;c__Erysipelotrichia;o__Erysipelotrichales;f__Erysipelotrichaceae;g__Coprobacillus;
Aggregatibacter	0	0	0	0	0	0	0	0.000145168	0	0	0	0	0	0	0	0	0	0	0	0	0	0	0	0	0	0	0	0	0	0	0	0	k__Bacteria;p__Proteobacteria;c__Gammaproteobacteria;o__Pasteurellales;f__Pasteurellaceae;g__Aggregatibacter;
U29-B03	2.07383e-05	2.07383e-05	0	2.07383e-05	0	0	0	8.29531e-05	0	0	0	0	0	0	0	0	0	2.07383e-05	0.000145168	0	0	0	0	2.07383e-05	0	0	0	0	0	0	0	0	k__Bacteria;p__Bacteroidetes;c__Bacteroidia;o__Bacteroidales;f__Rikenellaceae;g__U29-B03;
Scardovia	0	0	0.000145168	0	0	0	0	2.07383e-05	0	0	0	0	0	0	0	0	0	0	0	0	0	0	0	0	0	0	0	0	0	0	0	0	k__Bacteria;p__Actinobacteria;c__unidentified_Actinobacteria;o__Bifidobacteriales;f__Bifidobacteriaceae;g__Scardovia;
Ottowia	0.000145168	0	0	2.07383e-05	6.22148e-05	0	0	0	0	0	0	0	0	4.14766e-05	0	0	0	0	0	0	0	0	0	0	0	0	0	0	0	0	0	0	k__Bacteria;p__Proteobacteria;c__Betaproteobacteria;o__Burkholderiales;f__Comamonadaceae;g__Ottowia;
CL500-29_marine_group	0	0	0	0	0	0	0	2.07383e-05	0	0	0	0	0	2.07383e-05	0	0	0	0	0	0	0	0.000145168	0	0	0	0	0	0	0	0	0	0	k__Bacteria;p__Actinobacteria;c__Acidimicrobiia;o__Acidimicrobiales;f__Acidimicrobiaceae;g__CL500-29_marine_group;
Uruburuella	0	0	2.07383e-05	0	0	0	0	0	0	0	0	0	0	0	0	0	0	0	0	0	0	0.00012443	0	0	0	0	0	0.000145168	0	0	0	0	k__Bacteria;p__Proteobacteria;c__Betaproteobacteria;o__Neisseriales;f__Neisseriaceae;g__Uruburuella;
Altererythrobacter	0	2.07383e-05	0	0	0	0	0	0	0	0	0	0	0	0	0	2.07383e-05	0	0	2.07383e-05	0	4.14766e-05	0	0	0.00012443	0	0	0	0	0	0	0	0	k__Bacteria;p__Proteobacteria;c__Alphaproteobacteria;o__Sphingomonadales;f__Erythrobacteraceae;g__Altererythrobacter;
Parasutterella	0	0	0	0	0	0	0	0	0	0	0	0	0	0	0	0	0	0	0	0	0	0	0	0.00012443	0	0	2.07383e-05	0	0	0	0	0	k__Bacteria;p__Proteobacteria;c__Betaproteobacteria;o__Burkholderiales;f__Alcaligenaceae;g__Parasutterella;
unidentified_Actinobacteria	0	0	6.22148e-05	2.07383e-05	0	0	0	0.00012443	0	0	0	0	0	0	0	0	0	0	0	0	0	0	0	2.07383e-05	0	0	0	0	0	0	0	0	k__Bacteria;p__Actinobacteria;c__unidentified_Actinobacteria;o__Actinomycetales;f__Actinomycetaceae;g__unidentified_Actinobacteria;
Coprobacter	0	0	0	0	0	0	0	0	0.00012443	2.07383e-05	8.29531e-05	0	2.07383e-05	0	0	4.14766e-05	0	0	0	0	0	0	0	0	6.22148e-05	0	0	0	8.29531e-05	0	0	2.07383e-05	k__Bacteria;p__Bacteroidetes;c__Bacteroidia;o__Bacteroidales;f__Porphyromonadaceae;g__Coprobacter;
Selenomonas	0	0	0	0	0	0	0	4.14766e-05	2.07383e-05	0	0	0	0	0	0	0.00012443	0	0	0	0	0	0	0	2.07383e-05	0	0	0	0	0	0	0	4.14766e-05	k__Bacteria;p__Firmicutes;c__Negativicutes;o__Selenomonadales;f__Veillonellaceae;g__Selenomonas;
Pusillimonas	0	0.00012443	0	0	0	0	0	0	0	0	0	0	0	0	0	0	0	0	0	0	0	0	0	0	0	0	0	0	0	0	0	0	k__Bacteria;p__Proteobacteria;c__Betaproteobacteria;o__Burkholderiales;f__Alcaligenaceae;g__Pusillimonas;
Illumatobacter	0	0	0	0	0	0	0	0	0	0	0	0	0	0	0	0	0	6.22148e-05	0	0	0	0	0	0.00012443	0	0	0	0	0	0	0	0	k__Bacteria;p__Actinobacteria;c__Acidimicrobiia;o__Acidimicrobiales;f__Acidimicrobiaceae;g__Illumatobacter;
Paucisalibacillus	0	0	0	0	0	0	0	0	0	0	0	0	0	0	0	0	0	0	0	0	0	0	0	0.00012443	0	0	0	0	0	0	0	2.07383e-05	k__Bacteria;p__Firmicutes;c__Bacilli;o__Bacillales;f__Bacillaceae;g__Paucisalibacillus;
Bryobacter	0	0	0	0	0	0	0	0	0	0	0	0	0	0	0	0	0	0	6.22148e-05	2.07383e-05	6.22148e-05	0	0	0.00012443	0	0	0	0	0	0	0	0	k__Bacteria;p__Acidobacteria;c__unidentified_Acidobacteria;o__Subgroup_3;f__unidentified_Acidobacteria;g__Bryobacter;
unidentified_Family_XI	0	0	0	0	0	0	0	0.00012443	0	0	0	0	0	0	0	0	0	0	0	0	0	0	4.14766e-05	6.22148e-05	0	0	0	0	0	0	0	0	k__Bacteria;p__Firmicutes;c__Clostridia;o__Clostridiales;f__Family_XI;g__unidentified_Family_XI;
Buchnera	0	2.07383e-05	0	0	0	4.14766e-05	0	0	0	0	0	0	0	0	0.00012443	0	0	0	6.22148e-05	0	0	0	0	4.14766e-05	0	0	0	0	0	8.29531e-05	0	0	k__Bacteria;p__Proteobacteria;c__Gammaproteobacteria;o__Enterobacteriales;f__Enterobacteriaceae;g__Buchnera;
Iamia	0	0.000103691	0	0	0	0	0	2.07383e-05	0	0	0	0	0	0	0	0	0	0	6.22148e-05	0	0	0	0	0.00012443	0	0	0	0	0	0	0	0	k__Bacteria;p__Actinobacteria;c__Acidimicrobiia;o__Acidimicrobiales;f__Iamiaceae;g__Iamia;
Demequina	0	0	0	0	0	8.29531e-05	0	0	0.00012443	6.22148e-05	0	4.14766e-05	2.07383e-05	0	0	2.07383e-05	6.22148e-05	0	0	0	0	0	0	0	2.07383e-05	0	0	0	0	0	0	0	k__Bacteria;p__Actinobacteria;c__unidentified_Actinobacteria;o__Micrococcales;f__Demequinaceae;g__Demequina;
Acetoanaerobium	0	0	0	0	0	0	0	8.29531e-05	0	0	0	0	0	0	0	0.000103691	0	0	0	0	0	0	0	2.07383e-05	0	0	0	0	0	0	0	0	k__Bacteria;p__Firmicutes;c__Clostridia;o__Clostridiales;f__Peptostreptococcaceae;g__Acetoanaerobium;
Enterorhabdus	0	4.14766e-05	0	0	0	0	0	0.000103691	0	0	0	0	0	0	0	0	0	0	0	0	0	0	0	6.22148e-05	0	0	0	0	0	0	0	0	k__Bacteria;p__Actinobacteria;c__Coriobacteriia;o__Coriobacteriales;f__Coriobacteriaceae;g__Enterorhabdus;
Rikenella	0	0	0.000103691	0	0	0	0	0	2.07383e-05	0	0	0	2.07383e-05	0	0	0	4.14766e-05	0	4.14766e-05	4.14766e-05	0	6.22148e-05	0	0	0	2.07383e-05	0	0	0.000103691	0.000103691	0	0	k__Bacteria;p__Bacteroidetes;c__Bacteroidia;o__Bacteroidales;f__Rikenellaceae;g__Rikenella;
Faecalitalea	0	0	0	0	0	0	2.07383e-05	0	8.29531e-05	0	0.000103691	0	2.07383e-05	6.22148e-05	0	2.07383e-05	8.29531e-05	0	2.07383e-05	4.14766e-05	6.22148e-05	0	0.000103691	0	2.07383e-05	4.14766e-05	0	0	0	0	0	0	k__Bacteria;p__Firmicutes;c__Erysipelotrichia;o__Erysipelotrichales;f__Erysipelotrichaceae;g__Faecalitalea;
Alkaliphilus	0	0.000103691	2.07383e-05	6.22148e-05	0.000103691	4.14766e-05	0	0	0	0	0	0	0	8.29531e-05	0	2.07383e-05	0	0	8.29531e-05	0	0	2.07383e-05	0	0	0	0	0	0	0	0	0	0	k__Bacteria;p__Firmicutes;c__Clostridia;o__Clostridiales;f__Clostridiaceae_2;g__Alkaliphilus;
Pontibacter	0	0	0	0	0	0	0	0	4.14766e-05	0.000103691	0	0	0	2.07383e-05	0	4.14766e-05	0	4.14766e-05	0	0	0	0	0	0	0	2.07383e-05	0	0	0	0	0	0	k__Bacteria;p__Bacteroidetes;c__Cytophagia;o__Cytophagales;f__Cytophagaceae;g__Pontibacter;
Coprococcus_2	4.14766e-05	2.07383e-05	6.22148e-05	4.14766e-05	0	0	4.14766e-05	4.14766e-05	0	0	2.07383e-05	0	0	0	0	6.22148e-05	0	0	0.000103691	0	2.07383e-05	0	0	8.29531e-05	0	0	0	0	0	0	0	4.14766e-05	k__Bacteria;p__Firmicutes;c__Clostridia;o__Clostridiales;f__Lachnospiraceae;g__Coprococcus_2;
unidentified_Xanthomonadaceae	0	2.07383e-05	8.29531e-05	0	0	0	0	0	0	0	0	0	0	0	0	0	0	0	0	0	0	0	0	0	0	0	0	0	0	0	0	0	k__Bacteria;p__Proteobacteria;c__Gammaproteobacteria;o__Xanthomonadales;f__Xanthomonadaceae;g__unidentified_Xanthomonadaceae;
Aquaspirillum	0	0	0	0	0	0	0	0	0	4.14766e-05	0	0	8.29531e-05	0	0	0	0	0	0	0	0	0	0	0	0	0	0	0	0	0	0	0	k__Bacteria;p__Proteobacteria;c__Betaproteobacteria;o__Neisseriales;f__Neisseriaceae;g__Aquaspirillum;
Johnsonella	0	0	0	0	0	0	0	8.29531e-05	0	0	0	0	0	0	0	0	0	0	0	0	0	0	0	2.07383e-05	0	0	0	0	0	0	0	0	k__Bacteria;p__Firmicutes;c__Clostridia;o__Clostridiales;f__Lachnospiraceae;g__Johnsonella;
Lachnospiraceae_ND3007_group	2.07383e-05	4.14766e-05	0	0	0	0	0	6.22148e-05	0	0	0	0	0	0	0	2.07383e-05	0	0	8.29531e-05	2.07383e-05	0	0	0	6.22148e-05	0	0	4.14766e-05	0	0	0	0	0	k__Bacteria;p__Firmicutes;c__Clostridia;o__Clostridiales;f__Lachnospiraceae;g__Lachnospiraceae_ND3007_group;
Bergeyella	0	0	0	2.07383e-05	0	8.29531e-05	0	0	0	2.07383e-05	0	0	0	0	0	0	0	0	0	0	0	0	0	2.07383e-05	0	0	0	0	0	0	0	0	k__Bacteria;p__Bacteroidetes;c__Flavobacteriia;o__Flavobacteriales;f__Flavobacteriaceae;g__Bergeyella;
Clostridium_sensu_stricto_10	0	0	0	2.07383e-05	0	0	0	0	0	0	0	0	0	0	0	0	2.07383e-05	0	0	4.14766e-05	4.14766e-05	0	0	0	8.29531e-05	0	4.14766e-05	2.07383e-05	0	0	0	4.14766e-05	k__Bacteria;p__Firmicutes;c__Clostridia;o__Clostridiales;f__Clostridiaceae_1;g__Clostridium_sensu_stricto_10;
Geobacillus	0	2.07383e-05	0	0	0	0	0	0	0	0	0	0	0	0	0	0	0	0	0	0	0	0	0	0	0	0	8.29531e-05	0	0	0	0	0	k__Bacteria;p__Firmicutes;c__Bacilli;o__Bacillales;f__Bacillaceae;g__Geobacillus;
Ruminococcaceae_UCG-007	0	0	2.07383e-05	4.14766e-05	0	0	0	8.29531e-05	0	0	0	0	0	0	0	0	0	0	0	0	0	0	0	2.07383e-05	0	0	0	0	0	0	0	0	k__Bacteria;p__Firmicutes;c__Clostridia;o__Clostridiales;f__Ruminococcaceae;g__Ruminococcaceae_UCG-007;
Brochothrix	0	2.07383e-05	0	0	0	0	0	0	0	0	2.07383e-05	0	0	0	0	0	0	0	4.14766e-05	0	0	0	0	0	0	0	8.29531e-05	0	0	0	0	0	k__Bacteria;p__Firmicutes;c__Bacilli;o__Bacillales;f__Listeriaceae;g__Brochothrix;
Asaia	0	8.29531e-05	0	0	0	0	0	0	0	0	0	0	0	0	0	0	0	0	0	0	0	0	0	0	2.07383e-05	0	2.07383e-05	4.14766e-05	2.07383e-05	0	0	0	k__Bacteria;p__Proteobacteria;c__Alphaproteobacteria;o__Rhodospirillales;f__Acetobacteraceae;g__Asaia;
Pelotomaculum	0	0	0	0	0	0	0	0	0	0	4.14766e-05	0	0	0	0	0	0	0	0	0	0	0	0	0	0	0	6.22148e-05	0	0	0	0	0	k__Bacteria;p__Firmicutes;c__Clostridia;o__Clostridiales;f__Peptococcaceae;g__Pelotomaculum;
Candidatus_Hepatincola	0	0	0	0	0	0	0	2.07383e-05	0	0	0	0	0	0	0	0	0	0	0	0	0	0	0	6.22148e-05	0	0	0	0	0	0	0	0	k__Bacteria;p__Proteobacteria;c__Alphaproteobacteria;o__Rickettsiales;f__unidentified_Rickettsiales;g__Candidatus_Hepatincola;
Dolosigranulum	0	0	0	0	0	0	0	0	0	0	0	0	0	6.22148e-05	4.14766e-05	0	0	0	0	0	0	0	0	0	0	0	0	0	0	0	0	0	k__Bacteria;p__Firmicutes;c__Bacilli;o__Lactobacillales;f__Carnobacteriaceae;g__Dolosigranulum;
Sulfuritalea	0	0	0	0	0	0	0	6.22148e-05	0	0	0	0	0	0	0	2.07383e-05	0	0	0	0	0	0	0	0	0	0	0	0	0	0	0	2.07383e-05	k__Bacteria;p__Proteobacteria;c__Betaproteobacteria;o__Rhodocyclales;f__Rhodocyclaceae;g__Sulfuritalea;
Fonticella	0	0	0	0	0	0	0	0	0	2.07383e-05	0	0	0	4.14766e-05	0	2.07383e-05	0	2.07383e-05	4.14766e-05	2.07383e-05	2.07383e-05	2.07383e-05	0	6.22148e-05	0	2.07383e-05	0	2.07383e-05	0	0	0	2.07383e-05	k__Bacteria;p__Firmicutes;c__Clostridia;o__Clostridiales;f__Clostridiaceae_1;g__Fonticella;
Anaeroplasma	0	0	0	0	0	0	0	2.07383e-05	0	0	0	6.22148e-05	0	0	0	0	0	0	0	4.14766e-05	0	0	0	6.22148e-05	0	0	0	0	0	0	0	0	k__Bacteria;p__Tenericutes;c__Mollicutes;o__Anaeroplasmatales;f__Anaeroplasmataceae;g__Anaeroplasma;
Leuconostoc	0	0	0	0	0	0	0	0	0	0	0	0	0	0	0	0	0	0	0	0	0	2.07383e-05	0	6.22148e-05	0	0	0	0	0	0	0	0	k__Bacteria;p__Firmicutes;c__Bacilli;o__Lactobacillales;f__Leuconostocaceae;g__Leuconostoc;
Ferribacterium	0	0	0	0	0	0	0	0	0	0	0	0	0	0	0	0	0	0	0	0	0	0	0	0	0	0	0	0	0	0	6.22148e-05	0	k__Bacteria;p__Proteobacteria;c__Betaproteobacteria;o__Rhodocyclales;f__Rhodocyclaceae;g__Ferribacterium;
Advenella	0	0	0	0	0	2.07383e-05	0	0	0	0	0	0	2.07383e-05	0	0	0	0	0	0	0	0	0	0	0	0	2.07383e-05	0	0	0	6.22148e-05	0	0	k__Bacteria;p__Proteobacteria;c__Betaproteobacteria;o__Burkholderiales;f__Alcaligenaceae;g__Advenella;
Clostridium_sensu_stricto_13	0	0	0	0	0	0	0	0	2.07383e-05	0	0	6.22148e-05	2.07383e-05	0	0	0	4.14766e-05	0	0	0	0	0	0	0	0	0	0	0	0	0	0	0	k__Bacteria;p__Firmicutes;c__Clostridia;o__Clostridiales;f__Clostridiaceae_1;g__Clostridium_sensu_stricto_13;
Finegoldia	0	0	0	0	0	0	0	0	4.14766e-05	2.07383e-05	0	2.07383e-05	0	0	6.22148e-05	0	0	0	0	0	0	0	0	0	0	0	0	0	0	2.07383e-05	0	0	k__Bacteria;p__Firmicutes;c__Clostridia;o__Clostridiales;f__Family_XI;g__Finegoldia;
Mobiluncus	0	0	0	0	0	0	0	0	0	0	0	0	0	0	0	0	0	0	0	0	0	0	2.07383e-05	0	0	0	0	0	0	0	6.22148e-05	0	k__Bacteria;p__Actinobacteria;c__unidentified_Actinobacteria;o__Actinomycetales;f__Actinomycetaceae;g__Mobiluncus;
Undibacterium	0	0	0	0	0	0	0	0	0	0	6.22148e-05	0	4.14766e-05	2.07383e-05	0	0	0	0	0	0	0	0	0	0	0	0	0	0	0	0	0	0	k__Bacteria;p__Proteobacteria;c__Betaproteobacteria;o__Burkholderiales;f__Oxalobacteraceae;g__Undibacterium;
Hamadaea	2.07383e-05	0	0	0	0	0	0	0	0	4.14766e-05	0	0	0	6.22148e-05	0	0	0	0	2.07383e-05	0	0	0	0	0	0	0	0	0	0	0	0	0	k__Bacteria;p__Actinobacteria;c__unidentified_Actinobacteria;o__Micromonosporales;f__Micromonosporaceae;g__Hamadaea;
Corynebacterium	0	0	0	0	0	0	0	0	0	0	0	0	0	0	0	0	0	0	2.07383e-05	0	4.14766e-05	0	0	0	0	0	0	0	0	0	0	0	k__Bacteria;p__Actinobacteria;c__unidentified_Actinobacteria;o__Corynebacteriales;f__Corynebacteriaceae;g__Corynebacterium;
Solibacillus	0	0	0	0	0	0	0	0	0	0	0	0	4.14766e-05	0	0	0	0	0	0	0	2.07383e-05	0	0	0	0	0	0	0	0	0	0	0	k__Bacteria;p__Firmicutes;c__Bacilli;o__Bacillales;f__Planococcaceae;g__Solibacillus;
unidentified_SAR324_clade.Marine_group_B.	4.14766e-05	0	0	0	0	0	0	0	0	0	0	0	0	0	0	0	0	0	0	0	0	0	0	0	0	0	0	0	0	0	0	0	k__Bacteria;p__Proteobacteria;c__Deltaproteobacteria;o__SAR324_clade.Marine_group_B.;f__unidentified_SAR324_clade.Marine_group_B.;g__unidentified_SAR324_clade.Marine_group_B.;
Pelomonas	0	0	0	0	0	0	0	0	0	0	0	0	0	0	0	0	0	0	0	0	0	0	0	0	4.14766e-05	0	0	0	0	0	0	4.14766e-05	k__Bacteria;p__Proteobacteria;c__Betaproteobacteria;o__Burkholderiales;f__Comamonadaceae;g__Pelomonas;
Gemmobacter	0	0	0	0	0	0	0	0	0	0	0	0	0	0	0	4.14766e-05	0	0	0	0	0	0	0	4.14766e-05	0	0	0	0	0	0	0	2.07383e-05	k__Bacteria;p__Proteobacteria;c__Alphaproteobacteria;o__Rhodobacterales;f__Rhodobacteraceae;g__Gemmobacter;
Rhodoplanes	0	0	0	0	0	0	4.14766e-05	0	0	0	0	0	0	0	0	0	0	0	0	0	0	0	0	0	0	0	0	0	0	0	0	0	k__Bacteria;p__Proteobacteria;c__Alphaproteobacteria;o__Rhizobiales;f__Hyphomicrobiaceae;g__Rhodoplanes;
Shuttleworthia	0	0	0	0	0	0	0	0	0	0	0	0	0	0	0	0	0	0	4.14766e-05	0	0	0	0	0	0	0	0	0	0	0	0	0	k__Bacteria;p__Firmicutes;c__Clostridia;o__Clostridiales;f__Lachnospiraceae;g__Shuttleworthia;
Patulibacter	0	0	0	4.14766e-05	0	0	4.14766e-05	0	0	0	0	0	2.07383e-05	0	0	0	2.07383e-05	0	0	0	4.14766e-05	0	0	0	0	0	0	0	0	0	0	0	k__Bacteria;p__Actinobacteria;c__Thermoleophilia;o__Solirubrobacterales;f__Patulibacteraceae;g__Patulibacter;
unidentified_Coriobacteriaceae	0	0	0	0	0	0	0	0	0	0	0	0	4.14766e-05	0	0	0	0	0	0	0	0	0	0	0	0	0	0	0	0	0	0	0	k__Bacteria;p__Actinobacteria;c__Coriobacteriia;o__Coriobacteriales;f__Coriobacteriaceae;g__unidentified_Coriobacteriaceae;
Tannerella	0	0	0	0	0	0	0	0	0	0	0	0	0	0	0	0	0	0	0	0	0	0	0	4.14766e-05	0	0	0	0	0	0	0	0	k__Bacteria;p__Bacteroidetes;c__Bacteroidia;o__Bacteroidales;f__Porphyromonadaceae;g__Tannerella;
Eubacterium	0	0	0	0	0	0	0	0	0	0	0	0	0	0	0	0	0	0	2.07383e-05	0	4.14766e-05	0	0	0	0	0	0	0	0	0	0	0	k__Bacteria;p__Firmicutes;c__Clostridia;o__Clostridiales;f__Eubacteriaceae;g__Eubacterium;
Geobacter	0	0	0	0	0	0	0	0	0	0	0	0	0	0	0	0	0	0	2.07383e-05	0	0	0	0	4.14766e-05	0	0	0	0	0	2.07383e-05	0	0	k__Bacteria;p__Proteobacteria;c__Deltaproteobacteria;o__Desulfuromonadales;f__Geobacteraceae;g__Geobacter;
Brevinema	0	0	0	0	0	0	0	0	0	0	0	0	0	0	0	0	0	4.14766e-05	0	0	4.14766e-05	0	0	0	0	0	0	0	0	0	0	0	k__Bacteria;p__Spirochaetes;c__unidentified_Spirochaetes;o__Spirochaetales;f__Brevinemataceae;g__Brevinema;
Petrimonas	0	0	0	0	0	0	0	2.07383e-05	0	0	0	0	0	0	0	0	0	0	0	0	0	0	0	0	0	0	0	0	0	0	0	0	k__Bacteria;p__Bacteroidetes;c__Bacteroidia;o__Bacteroidales;f__Porphyromonadaceae;g__Petrimonas;
Succinivibrionaceae_UCG-002	0	0	0	0	0	0	0	0	0	0	0	0	0	0	0	0	0	0	0	0	2.07383e-05	0	0	0	0	0	0	0	0	0	0	0	k__Bacteria;p__Proteobacteria;c__Gammaproteobacteria;o__Aeromonadales;f__Succinivibrionaceae;g__Succinivibrionaceae_UCG-002;
Ruminococcaceae_UCG-011	0	0	0	0	0	0	0	0	2.07383e-05	2.07383e-05	0	0	0	0	0	0	0	0	0	0	0	0	0	0	0	0	0	0	0	0	0	0	k__Bacteria;p__Firmicutes;c__Clostridia;o__Clostridiales;f__Ruminococcaceae;g__Ruminococcaceae_UCG-011;
Sporacetigenium	0	0	0	0	0	0	0	0	0	0	0	0	0	0	0	0	0	0	0	0	0	0	2.07383e-05	0	0	0	0	0	0	0	0	0	k__Bacteria;p__Firmicutes;c__Clostridia;o__Clostridiales;f__Peptostreptococcaceae;g__Sporacetigenium;
Selenomonas_3	0	0	0	0	0	0	0	2.07383e-05	0	0	0	0	0	0	0	0	0	0	0	0	0	0	0	2.07383e-05	0	0	0	0	0	0	0	0	k__Bacteria;p__Firmicutes;c__Negativicutes;o__Selenomonadales;f__Veillonellaceae;g__Selenomonas_3;
Methylocaldum	0	0	0	0	0	0	0	0	0	0	0	0	0	0	0	0	2.07383e-05	0	0	0	0	0	0	0	0	0	0	0	0	0	0	0	k__Bacteria;p__Proteobacteria;c__Gammaproteobacteria;o__Methylococcales;f__Methylococcaceae;g__Methylocaldum;
Gemmatimonas	0	0	0	0	0	0	0	0	0	0	0	0	0	0	0	2.07383e-05	0	0	0	0	0	0	0	0	0	0	0	0	0	0	0	0	k__Bacteria;p__Gemmatimonadetes;c__unidentified_Gemmatimonadetes;o__Gemmatimonadales;f__Gemmatimonadaceae;g__Gemmatimonas;
Pseudospirillum	0	0	0	0	0	0	0	0	0	0	0	0	0	0	0	0	0	0	0	0	0	0	0	0	0	0	0	0	0	2.07383e-05	0	0	k__Bacteria;p__Proteobacteria;c__Gammaproteobacteria;o__Oceanospirillales;f__Oceanospirillaceae;g__Pseudospirillum;
Sulfuricella	0	0	0	0	0	0	0	0	0	0	0	0	0	0	0	0	2.07383e-05	0	0	0	0	0	0	2.07383e-05	0	0	0	0	0	0	0	0	k__Bacteria;p__Proteobacteria;c__Betaproteobacteria;o__Hydrogenophilales;f__Hydrogenophilaceae;g__Sulfuricella;
Allisonella	0	0	0	0	0	0	0	0	0	0	0	0	0	0	0	0	0	0	0	0	0	0	0	0	0	0	0	0	0	0	0	0	k__Bacteria;p__Firmicutes;c__Negativicutes;o__Selenomonadales;f__Veillonellaceae;g__Allisonella;
Elizabethkingia	0	0	0	0	0	0	0	0	0	0	0	0	0	0	0	0	0	0	0	0	0	0	0	0	0	0	0	0	0	0	0	0	k__Bacteria;p__Bacteroidetes;c__Flavobacteriia;o__Flavobacteriales;f__Flavobacteriaceae;g__Elizabethkingia;
Defluviicoccus	0	0	0	0	0	0	0	0	0	0	0	0	0	0	0	0	0	0	0	0	0	0	0	0	0	0	0	0	0	0	0	0	k__Bacteria;p__Proteobacteria;c__Alphaproteobacteria;o__Rhodospirillales;f__Rhodospirillaceae;g__Defluviicoccus;
Others	0.178536	0.187184	0.186022	0.214849	0.0689755	0.178163	0.409063	0.183824	0.261033	0.221796	0.211136	0.192721	0.17134	0.360597	0.364994	0.202074	0.268457	0.15871	0.191497	0.276981	0.14971	0.260182	0.308358	0.178868	0.172501	0.057528	0.122543	0.173808	0.23708	0.111385	0.376296	0.0797387	Others
