# Supplementary material for: Effects of fermented feeds and ginseng polysaccharides on the intestinal morphology and microbiota composition of Xuefeng black-bone chicken
Source: PLoS One. 2020 Aug 11;15(8):e0237357. doi: 10.1371/journal.pone.0237357 (PMC7418966; doi:10.1371/journal.pone.0237357)
Supplement: S14 Table — (XLSX) [file pone.0237357.s016.xlsx]

## Sheet: K
The aligned counts that annotated at Species level
Taxonomy	Cn1	Cn2	Cn3	Cn4	Cn5	Cn6	Cn7	Cn8	Fe1	Fe2	Fe3	Fe4	Fe5	Fe6	Fe7	Fe8	FP1	FP2	FP3	FP4	FP5	FP6	FP7	FP8	Po1	Po2	Po3	Po4	Po5	Po6	Po7	Po8	Tax_detail
Serratia_marcescens	1880	37	135	73	54	248	309	1317	49	3550	83	46	141	82	121	1840	23	2117	38	27	63	43	628	2092	1422	39206	1461	1223	1266	1102	10451	35240	k__Bacteria;p__Proteobacteria;c__Gammaproteobacteria;o__Enterobacteriales;f__Enterobacteriaceae;g__Serratia;s__Serratia_marcescens;
Bacteroides_barnesiae	531	582	801	266	960	122	64	138	4375	561	286	253	378	415	370	506	1700	1441	310	1724	194	1931	381	330	8380	463	741	1159	1194	1964	672	570	k__Bacteria;p__Bacteroidetes;c__Bacteroidia;o__Bacteroidales;f__Bacteroidaceae;g__Bacteroides;s__Bacteroides_barnesiae;
Lactobacillus_salivarius	560	108	345	158	22	17	226	42	12	1102	148	15	191	144	30	35	303	6447	592	286	1207	229	494	687	92	634	804	499	246	152	71	192	k__Bacteria;p__Firmicutes;c__Bacilli;o__Lactobacillales;f__Lactobacillaceae;g__Lactobacillus;s__Lactobacillus_salivarius;
Escherichia_coli	630	23	155	107	24	218	55	57	72	333	121	80	245	188	5707	203	23	42	21	528	97	15	14	34	60	70	75	52	933	227	30	102	k__Bacteria;p__Proteobacteria;c__Gammaproteobacteria;o__Enterobacteriales;f__Enterobacteriaceae;g__Escherichia-Shigella;s__Escherichia_coli;
Aeriscardovia_aeriphila	172	66	99	58	34	256	240	38	20	320	84	3	119	3	40	42	118	5451	270	84	763	37	125	259	65	301	1464	805	87	306	30	889	k__Bacteria;p__Actinobacteria;c__unidentified_Actinobacteria;o__Bifidobacteriales;f__Bifidobacteriaceae;g__Aeriscardovia;s__Aeriscardovia_aeriphila;
Shewanella_algae	1626	562	1210	2286	559	3490	914	277	349	1534	3015	4705	2599	1346	1246	1651	445	522	169	777	223	371	956	273	138	2673	977	813	386	350	811	398	k__Bacteria;p__Proteobacteria;c__Gammaproteobacteria;o__Alteromonadales;f__Shewanellaceae;g__Shewanella;s__Shewanella_algae;
Enterococcus_cecorum	357	231	1953	516	181	496	675	102	337	590	414	3255	889	272	429	235	103	1281	280	719	227	150	552	249	189	345	2839	1925	366	178	133	293	k__Bacteria;p__Firmicutes;c__Bacilli;o__Lactobacillales;f__Enterococcaceae;g__Enterococcus;s__Enterococcus_cecorum;
Lactobacillus_aviarius	226	225	288	201	858	2173	233	130	225	195	179	296	417	319	441	107	32	19	67	25	63	136	29	64	116	88	619	330	113	1793	64	100	k__Bacteria;p__Firmicutes;c__Bacilli;o__Lactobacillales;f__Lactobacillaceae;g__Lactobacillus;s__Lactobacillus_aviarius;
Micrococcus_luteus	1843	609	41	69	26	25	21	57	9	138	31	2	14	2	39	14	110	123	20	186	14	7	21	46	27	169	32	51	34	8	72	10	k__Bacteria;p__Actinobacteria;c__unidentified_Actinobacteria;o__Micrococcales;f__Micrococcaceae;g__Micrococcus;s__Micrococcus_luteus;
Brevundimonas_bullata	650	670	195	193	166	1813	37	89	2	92	54	13	61	36	92	4	16	148	37	333	50	52	31	36	37	143	219	106	288	130	298	34	k__Bacteria;p__Proteobacteria;c__Alphaproteobacteria;o__Caulobacterales;f__Caulobacteraceae;g__Brevundimonas;s__Brevundimonas_bullata;
Bacteroides_salanitronis	70	3	94	8	29	85	27	9	194	74	14	14	211	87	22	25	491	469	43	387	53	1779	66	121	105	58	28	156	49	246	671	57	k__Bacteria;p__Bacteroidetes;c__Bacteroidia;o__Bacteroidales;f__Bacteroidaceae;g__Bacteroides;s__Bacteroides_salanitronis;
Lactobacillus_agilis	151	53	360	61	44	102	73	19	3	258	38	10	17	6	8	5	90	1477	186	370	256	91	410	238	20	164	278	236	53	60	122	53	k__Bacteria;p__Firmicutes;c__Bacilli;o__Lactobacillales;f__Lactobacillaceae;g__Lactobacillus;s__Lactobacillus_agilis;
Brevundimonas_diminuta	665	1373	308	670	207	1242	102	116	30	110	119	23	135	27	92	32	30	298	95	454	87	47	53	187	30	73	402	103	221	171	132	53	k__Bacteria;p__Proteobacteria;c__Alphaproteobacteria;o__Caulobacterales;f__Caulobacteraceae;g__Brevundimonas;s__Brevundimonas_diminuta;
Pseudochrobactrum_saccharolyticum	1146	1071	877	327	217	1359	162	169	36	463	243	458	161	98	181	187	162	897	199	708	140	143	111	191	92	471	710	253	344	145	269	111	k__Bacteria;p__Proteobacteria;c__Alphaproteobacteria;o__Rhizobiales;f__Brucellaceae;g__Pseudochrobactrum;s__Pseudochrobactrum_saccharolyticum;
Helicobacter_pullorum	72	248	208	277	339	52	31	32	385	50	64	18	72	190	80	76	190	40	42	174	93	1199	115	68	683	47	122	77	310	285	228	73	k__Bacteria;p__Proteobacteria;c__Epsilonproteobacteria;o__Campylobacterales;f__Helicobacteraceae;g__Helicobacter;s__Helicobacter_pullorum;
Lactobacillus_iners	8	5	4	4	4	403	4	6	13	37	27	1017	31	17	41	32	1	0	0	55	1	0	0	1	0	0	0	0	0	20	1	1	k__Bacteria;p__Firmicutes;c__Bacilli;o__Lactobacillales;f__Lactobacillaceae;g__Lactobacillus;s__Lactobacillus_iners;
Bifidobacterium_saeculare	1	6	59	19	8	6	1	2	1	1	15	1	3	2	5	1	2	2	9	0	3	12	0	5	38	18	198	933	32	58	21	25	k__Bacteria;p__Actinobacteria;c__unidentified_Actinobacteria;o__Bifidobacteriales;f__Bifidobacteriaceae;g__Bifidobacterium;s__Bifidobacterium_saeculare;
Bacteroides_plebeius	2	2	60	16	164	10	25	15	89	15	11	130	16	47	7	115	149	27	13	10	17	585	66	35	832	47	83	120	102	152	746	73	k__Bacteria;p__Bacteroidetes;c__Bacteroidia;o__Bacteroidales;f__Bacteroidaceae;g__Bacteroides;s__Bacteroides_plebeius;
Bacteroides_sp._C13EG172	106	86	450	105	146	54	22	67	669	277	116	521	182	169	183	183	604	397	87	184	113	304	131	217	740	115	96	200	288	267	226	116	k__Bacteria;p__Bacteroidetes;c__Bacteroidia;o__Bacteroidales;f__Bacteroidaceae;g__Bacteroides;s__Bacteroides_sp._C13EG172;
Campylobacter_jejuni	16	5	2	69	49	8	0	8	48	118	58	22	369	691	96	61	80	121	18	6	55	167	6	30	42	25	139	51	473	250	20	104	k__Bacteria;p__Proteobacteria;c__Epsilonproteobacteria;o__Campylobacterales;f__Campylobacteraceae;g__Campylobacter;s__Campylobacter_jejuni;
Candidatus_Saccharibacteria_bacterium_UB2523	2	3	39	15	11	1	0	4	0	0	3	0	1	0	0	0	1	1	0	0	1	1	1	0	15	9	34	612	20	10	3	11	k__Bacteria;p__Saccharibacteria;c__unidentified_Saccharibacteria;o__unidentified_Saccharibacteria;f__unidentified_Saccharibacteria;g__unidentified_Saccharibacteria;s__Candidatus_Saccharibacteria_bacterium_UB2523;
Pseudomonas_stutzeri	606	22	51	33	18	135	7	26	0	63	7	3	7	34	12	7	1	35	3	0	0	6	1	1	0	38	5	4	0	3	1	1	k__Bacteria;p__Proteobacteria;c__Gammaproteobacteria;o__Pseudomonadales;f__Pseudomonadaceae;g__Pseudomonas;s__Pseudomonas_stutzeri;
Acinetobacter_guillouiae	0	4	0	0	0	1	0	2	10	35	14	605	17	23	15	20	1	0	0	47	0	0	0	0	0	1	0	0	0	0	0	1	k__Bacteria;p__Proteobacteria;c__Gammaproteobacteria;o__Pseudomonadales;f__Moraxellaceae;g__Acinetobacter;s__Acinetobacter_guillouiae;
Megamonas_hypermegale	3	17	61	18	48	5	11	4	17	2	6	2	22	5	7	3	8	2	2	17	7	45	26	7	20	8	28	52	97	130	588	22	k__Bacteria;p__Firmicutes;c__Negativicutes;o__Selenomonadales;f__Veillonellaceae;g__Megamonas;s__Megamonas_hypermegale;
Arabidopsis_thaliana_.thale_cress.	93	13	175	27	11	217	15	16	22	43	6	110	60	32	21	8	69	51	7	155	9	3	52	9	19	230	8	19	8	13	573	17	k__Bacteria;p__Cyanobacteria;c__Chloroplast;o__unidentified_Chloroplast;f__unidentified_Chloroplast;g__unidentified_Chloroplast;s__Arabidopsis_thaliana_.thale_cress.;
bacterium_New_Zealand_D	149	56	22	66	34	9	5	20	71	30	16	7	184	68	15	13	378	50	27	202	68	336	46	62	127	30	115	212	572	103	98	63	k__Bacteria;p__Proteobacteria;c__Deltaproteobacteria;o__Desulfovibrionales;f__Desulfovibrionaceae;g__Desulfovibrio;s__bacterium_New_Zealand_D;
Parasutterella_secunda	185	73	106	30	103	92	25	26	324	70	35	20	53	65	60	38	306	140	64	138	52	514	226	99	233	43	56	143	181	224	299	44	k__Bacteria;p__Proteobacteria;c__Betaproteobacteria;o__Burkholderiales;f__Alcaligenaceae;g__Sutterella;s__Parasutterella_secunda;
Succinatimonas_hippei	23	152	92	33	35	21	32	18	80	28	18	16	39	33	42	10	40	87	25	266	44	360	52	29	105	35	32	84	171	224	495	31	k__Bacteria;p__Proteobacteria;c__Gammaproteobacteria;o__Aeromonadales;f__Succinivibrionaceae;g__Succinatimonas;s__Succinatimonas_hippei;
Lactococcus_lactis	10	16	476	5	2	4	4	25	3	94	6	1	5	0	3	13	0	11	0	0	1	0	0	3	0	3	0	15	0	0	0	2	k__Bacteria;p__Firmicutes;c__Bacilli;o__Lactobacillales;f__Streptococcaceae;g__Lactococcus;s__Lactococcus_lactis;
Veillonella_magna	159	22	109	28	38	460	29	22	158	27	26	57	24	7	24	10	23	23	14	2	12	3	2	14	19	13	110	241	31	95	9	27	k__Bacteria;p__Firmicutes;c__Negativicutes;o__Selenomonadales;f__Veillonellaceae;g__Veillonella;s__Veillonella_magna;
Sphingomonas_paucimobilis	69	37	90	344	11	34	10	27	11	56	30	458	56	31	15	22	0	19	10	76	34	25	6	4	5	55	73	18	43	3	1	13	k__Bacteria;p__Proteobacteria;c__Alphaproteobacteria;o__Sphingomonadales;f__Sphingomonadaceae;g__Sphingomonas;s__Sphingomonas_paucimobilis;
Lactobacillus_ingluviei	16	111	161	43	23	4	54	24	1	6	42	0	3	9	4	20	5	26	42	3	10	0	7	73	19	18	447	146	30	37	21	215	k__Bacteria;p__Firmicutes;c__Bacilli;o__Lactobacillales;f__Lactobacillaceae;g__Lactobacillus;s__Lactobacillus_ingluviei;
Gallibacterium_anatis	284	17	85	127	61	415	35	51	280	76	34	14	310	33	48	32	20	10	0	0	17	15	5	15	28	12	2	60	40	19	40	3	k__Bacteria;p__Proteobacteria;c__Gammaproteobacteria;o__Pasteurellales;f__Pasteurellaceae;g__Gallibacterium;s__Gallibacterium_anatis;
Corynebacterium_tuberculostearicum	6	9	3	10	2	413	2	3	7	10	34	1	66	4	36	22	0	1	1	0	5	0	1	6	1	0	8	0	5	5	34	0	k__Bacteria;p__Actinobacteria;c__unidentified_Actinobacteria;o__Corynebacteriales;f__Corynebacteriaceae;g__Corynebacterium_1;s__Corynebacterium_tuberculostearicum;
Propionibacterium_acnes	32	15	176	28	6	84	132	22	31	70	235	365	270	20	25	113	3	1	8	10	22	2	59	28	10	11	24	29	36	25	411	19	k__Bacteria;p__Actinobacteria;c__unidentified_Actinobacteria;o__Propionibacteriales;f__Propionibacteriaceae;g__Propionibacterium;s__Propionibacterium_acnes;
Eubacterium_tenue	108	124	31	53	12	22	12	304	1	24	31	1	4	0	4	115	21	35	115	10	26	9	17	361	1	10	26	2	0	0	1	93	k__Bacteria;p__Firmicutes;c__Clostridia;o__Clostridiales;f__Peptostreptococcaceae;g__Peptoclostridium;s__Eubacterium_tenue;
iron-reducing_bacterium_enrichment_culture_clone_HN70	10	95	25	33	22	7	6	15	215	33	57	26	103	26	18	46	69	49	57	355	49	170	16	121	56	21	37	199	242	65	111	45	k__Bacteria;p__Firmicutes;c__Clostridia;o__Clostridiales;f__Christensenellaceae;g__Christensenellaceae_R-7_group;s__iron-reducing_bacterium_enrichment_culture_clone_HN70;
Brevundimonas_vesicularis	66	17	2	351	4	5	42	17	6	18	4	1	24	2	5	43	3	30	4	0	17	0	20	16	5	74	7	8	21	4	149	10	k__Bacteria;p__Proteobacteria;c__Alphaproteobacteria;o__Caulobacterales;f__Caulobacteraceae;g__Brevundimonas;s__Brevundimonas_vesicularis;
Comamonas_testosteroni	6	4	2	6	0	347	3	3	6	0	1	0	0	0	19	1	0	7	2	1	1	0	1	1	0	0	0	0	0	6	1	1	k__Bacteria;p__Proteobacteria;c__Betaproteobacteria;o__Burkholderiales;f__Comamonadaceae;g__Comamonas;s__Comamonas_testosteroni;
Sphingobacterium_kyonggiense	302	102	49	14	7	175	36	6	1	40	5	4	2	11	8	2	11	158	9	49	5	12	3	8	5	15	23	4	18	9	2	1	k__Bacteria;p__Bacteroidetes;c__Sphingobacteriia;o__Sphingobacteriales;f__Sphingobacteriaceae;g__Sphingobacterium;s__Sphingobacterium_kyonggiense;
Bacteroides_coprocola	23	27	98	119	78	6	11	23	13	15	12	3	40	82	2	52	27	19	20	7	45	301	32	30	81	15	51	264	115	16	89	48	k__Bacteria;p__Bacteroidetes;c__Bacteroidia;o__Bacteroidales;f__Bacteroidaceae;g__Bacteroides;s__Bacteroides_coprocola;
bacterium_ic1391	128	18	14	11	6	1	289	9	9	14	7	4	5	57	2	5	13	6	5	10	3	23	32	6	12	6	17	90	10	7	64	2	k__Bacteria;p__Firmicutes;c__Erysipelotrichia;o__Erysipelotrichales;f__Erysipelotrichaceae;g__Erysipelatoclostridium;s__bacterium_ic1391;
Simplicispira_limi	287	6	5	9	6	1	1	8	0	28	0	0	0	1	0	1	0	18	0	0	0	0	1	0	0	15	0	1	0	1	11	0	k__Bacteria;p__Proteobacteria;c__Betaproteobacteria;o__Burkholderiales;f__Comamonadaceae;g__Simplicispira;s__Simplicispira_limi;
Arthrobacter_arilaitensis	13	77	198	272	1	26	14	10	0	5	4	0	4	0	3	2	1	28	5	40	10	1	1	16	0	16	3	13	2	1	4	0	k__Bacteria;p__Actinobacteria;c__unidentified_Actinobacteria;o__Micrococcales;f__Micrococcaceae;g__Arthrobacter;s__Arthrobacter_arilaitensis;
Sinorhizobium_fredii	16	70	139	20	6	272	19	35	16	30	24	1	13	11	24	168	138	46	26	7	14	14	21	59	27	13	35	50	7	6	152	38	k__Bacteria;p__Proteobacteria;c__Alphaproteobacteria;o__Rhizobiales;f__Rhizobiaceae;g__Ensifer;s__Sinorhizobium_fredii;
Psychrobacter_faecalis	125	12	88	8	5	2	1	20	1	19	1	20	3	4	3	8	5	22	7	269	8	8	6	14	1	10	0	14	0	0	0	2	k__Bacteria;p__Proteobacteria;c__Gammaproteobacteria;o__Pseudomonadales;f__Moraxellaceae;g__Psychrobacter;s__Psychrobacter_faecalis;
Hyphomicrobium_sulfonivorans	12	33	61	14	3	269	2	7	0	7	4	2	1	0	30	0	1	20	4	0	1	0	2	0	0	3	6	3	0	16	0	1	k__Bacteria;p__Proteobacteria;c__Alphaproteobacteria;o__Rhizobiales;f__Hyphomicrobiaceae;g__Hyphomicrobium;s__Hyphomicrobium_sulfonivorans;
Methylobacterium_aquaticum	43	3	3	61	13	1	93	7	29	57	10	1	11	5	3	7	242	23	15	5	17	6	9	11	39	96	38	4	61	0	49	32	k__Bacteria;p__Proteobacteria;c__Alphaproteobacteria;o__Rhizobiales;f__Methylobacteriaceae;g__Methylobacterium;s__Methylobacterium_aquaticum;
Firmicutes_bacterium_CAG:822	20	18	45	22	7	3	229	8	38	12	9	1	10	3	1	16	16	26	5	41	4	51	23	7	5	8	9	90	13	16	5	6	k__Bacteria;p__Tenericutes;c__Mollicutes;o__Mollicutes_RF9;f__unidentified_Mollicutes_RF9;g__unidentified_Mollicutes_RF9;s__Firmicutes_bacterium_CAG:822;
Marinomonas_vaga	0	1	0	0	0	0	0	14	15	29	34	9	17	9	11	217	0	0	0	0	1	0	0	30	0	0	1	0	0	0	0	29	k__Bacteria;p__Proteobacteria;c__Gammaproteobacteria;o__Oceanospirillales;f__Oceanospirillaceae;g__Marinomonas;s__Marinomonas_vaga;
Bacillus_thermoamylovorans	2	5	1	215	0	0	1	5	1	0	0	0	3	0	0	0	1	0	0	0	5	0	0	0	0	0	0	0	3	0	0	0	k__Bacteria;p__Firmicutes;c__Bacilli;o__Bacillales;f__Bacillaceae;g__Bacillus;s__Bacillus_thermoamylovorans;
Mycoplasma_penetrans	0	48	0	0	0	0	0	3	5	11	59	2	4	2	3	13	0	0	82	0	0	0	0	5	29	19	215	20	25	15	19	22	k__Bacteria;p__Tenericutes;c__Mollicutes;o__Mycoplasmatales;f__Mycoplasmataceae;g__Mycoplasma;s__Mycoplasma_penetrans;
Marinomonas_aquimarina	0	0	0	0	0	1	0	17	8	31	22	7	25	10	14	209	0	0	0	0	0	1	0	20	1	0	0	0	0	0	0	17	k__Bacteria;p__Proteobacteria;c__Gammaproteobacteria;o__Oceanospirillales;f__Oceanospirillaceae;g__Marinomonas;s__Marinomonas_aquimarina;
Psychrobacter_cibarius	207	29	26	42	13	15	7	38	2	132	0	0	0	0	0	1	1	65	0	1	1	0	0	8	1	53	0	0	0	0	0	1	k__Bacteria;p__Proteobacteria;c__Gammaproteobacteria;o__Pseudomonadales;f__Moraxellaceae;g__Psychrobacter;s__Psychrobacter_cibarius;
Pseudomonas_veronii	2	0	0	0	2	0	3	13	1	1	2	0	1	0	1	27	9	11	5	5	14	5	7	202	3	24	1	1	4	2	68	15	k__Bacteria;p__Proteobacteria;c__Gammaproteobacteria;o__Pseudomonadales;f__Pseudomonadaceae;g__Pseudomonas;s__Pseudomonas_veronii;
Propionibacterium_avidum	17	0	1	0	0	0	0	0	1	21	0	0	0	0	0	0	4	7	1	0	1	1	0	0	5	200	5	3	4	2	1	4	k__Bacteria;p__Actinobacteria;c__unidentified_Actinobacteria;o__Propionibacteriales;f__Propionibacteriaceae;g__Propionibacterium;s__Propionibacterium_avidum;
Collinsella_sp._GD3	113	4	32	12	7	25	191	11	10	10	2	1	15	5	4	7	1	22	0	21	10	48	8	10	3	5	4	10	58	40	60	6	k__Bacteria;p__Actinobacteria;c__Coriobacteriia;o__Coriobacteriales;f__Coriobacteriaceae;g__Collinsella;s__Collinsella_sp._GD3;
Chryseobacterium_anthropi	188	17	4	13	1	3	0	8	0	11	0	0	1	0	0	0	0	15	1	14	1	0	0	0	0	8	1	0	0	0	0	0	k__Bacteria;p__Bacteroidetes;c__Flavobacteriia;o__Flavobacteriales;f__Flavobacteriaceae;g__Chryseobacterium;s__Chryseobacterium_anthropi;
Clostridiales_bacterium_60-7e	0	26	33	3	0	4	0	2	11	2	7	0	3	1	4	1	186	17	9	15	7	28	15	12	27	4	38	69	41	16	67	13	k__Bacteria;p__Firmicutes;c__Erysipelotrichia;o__Erysipelotrichales;f__Erysipelotrichaceae;g__unidentified_Erysipelotrichaceae;s__Clostridiales_bacterium_60-7e;
Clostridium_spiroforme	7	1	13	6	0	3	129	2	1	3	2	6	17	2	29	1	26	3	1	4	7	0	39	1	5	3	3	184	32	3	125	6	k__Bacteria;p__Firmicutes;c__Erysipelotrichia;o__Erysipelotrichales;f__Erysipelotrichaceae;g__Erysipelatoclostridium;s__Clostridium_spiroforme;
Bacillus_niabensis	1	46	0	19	0	1	1	2	3	22	17	6	175	8	5	20	0	1	1	0	13	0	2	0	0	1	4	0	10	0	0	1	k__Bacteria;p__Firmicutes;c__Bacilli;o__Bacillales;f__Bacillaceae;g__Bacillus;s__Bacillus_niabensis;
Moraxella_osloensis	12	23	4	15	3	173	30	13	2	8	10	10	25	4	57	6	1	3	1	1	4	0	5	0	3	2	3	13	2	15	1	0	k__Bacteria;p__Proteobacteria;c__Gammaproteobacteria;o__Pseudomonadales;f__Moraxellaceae;g__Moraxella;s__Moraxella_osloensis;
Shewanella_baltica	5	5	169	4	0	1	3	12	0	0	0	0	0	0	0	1	0	0	0	0	2	0	0	5	0	1	0	8	0	0	0	2	k__Bacteria;p__Proteobacteria;c__Gammaproteobacteria;o__Alteromonadales;f__Shewanellaceae;g__Shewanella;s__Shewanella_baltica;
Exiguobacterium_sp._AT1b	1	3	163	4	1	1	1	2	0	0	0	0	0	0	0	0	0	0	0	0	0	0	0	0	0	0	0	6	0	0	0	1	k__Bacteria;p__Firmicutes;c__Bacilli;o__Bacillales;f__Family_XII;g__Exiguobacterium;s__Exiguobacterium_sp._AT1b;
Clostridiales_bacterium_NK3B98	14	16	2	31	1	7	3	0	43	27	22	5	42	5	19	9	59	56	37	39	34	54	9	21	42	19	151	28	159	52	9	15	k__Bacteria;p__Firmicutes;c__Clostridia;o__Clostridiales;f__Ruminococcaceae;g__Ruminiclostridium_9;s__Clostridiales_bacterium_NK3B98;
Actinomyces_naeslundii	8	3	158	36	5	2	4	22	0	2	0	0	1	0	0	6	1	0	0	0	1	0	0	0	0	0	0	1	0	0	0	3	k__Bacteria;p__Actinobacteria;c__unidentified_Actinobacteria;o__Actinomycetales;f__Actinomycetaceae;g__Actinomyces;s__Actinomyces_naeslundii;
Propionibacterium_propionicum	6	5	157	4	0	1	1	5	0	0	0	0	0	0	0	0	0	0	0	0	0	0	0	0	0	1	0	5	0	0	0	0	k__Bacteria;p__Actinobacteria;c__unidentified_Actinobacteria;o__Propionibacteriales;f__Propionibacteriaceae;g__Propionibacterium;s__Propionibacterium_propionicum;
Rosenbergiella_nectarea	153	2	5	10	3	4	2	3	0	19	0	0	0	0	0	0	0	4	0	0	0	0	0	0	0	6	0	0	2	0	0	0	k__Bacteria;p__Proteobacteria;c__Gammaproteobacteria;o__Enterobacteriales;f__Enterobacteriaceae;g__Tatumella;s__Rosenbergiella_nectarea;
Clostridiales_bacterium_10-3b	151	3	1	3	3	1	0	2	7	14	1	0	0	6	1	2	48	38	2	8	4	25	6	3	11	10	0	25	5	10	58	3	k__Bacteria;p__Firmicutes;c__Erysipelotrichia;o__Erysipelotrichales;f__Erysipelotrichaceae;g__unidentified_Erysipelotrichaceae;s__Clostridiales_bacterium_10-3b;
Bradyrhizobium_elkanii	25	3	2	43	5	53	2	3	0	38	0	3	3	1	4	1	0	32	1	2	3	9	11	6	6	151	7	1	11	12	1	8	k__Bacteria;p__Proteobacteria;c__Alphaproteobacteria;o__Rhizobiales;f__Bradyrhizobiaceae;g__Bradyrhizobium;s__Bradyrhizobium_elkanii;
bacterium_P1C11	45	9	43	67	13	98	149	20	29	17	7	26	50	42	24	13	20	43	10	57	35	85	99	49	45	16	22	89	121	75	79	21	k__Bacteria;p__Firmicutes;c__Clostridia;o__Clostridiales;f__Lachnospiraceae;g__unidentified_Lachnospiraceae;s__bacterium_P1C11;
Acinetobacter_lwoffii	39	11	59	16	4	99	39	14	6	27	12	147	39	8	18	31	13	9	1	12	4	5	8	11	6	6	10	5	8	17	45	27	k__Bacteria;p__Proteobacteria;c__Gammaproteobacteria;o__Pseudomonadales;f__Moraxellaceae;g__Acinetobacter;s__Acinetobacter_lwoffii;
methanogenic_archaeon_CH1270	0	11	0	1	0	0	0	24	20	7	0	1	2	0	0	20	14	0	32	145	2	15	2	2	75	0	14	53	72	60	72	1	k__Archaea;p__Euryarchaeota;c__Thermoplasmata;o__Thermoplasmatales;f__unidentified_Thermoplasmatales;g__unidentified_Thermoplasmatales;s__methanogenic_archaeon_CH1270;
Weissella_paramesenteroides	35	6	7	13	3	22	28	7	0	46	0	0	7	0	5	2	12	144	26	8	40	7	47	39	1	26	0	13	6	3	9	2	k__Bacteria;p__Firmicutes;c__Bacilli;o__Lactobacillales;f__Leuconostocaceae;g__Weissella;s__Weissella_paramesenteroides;
Corynebacterium_suicordis	1	131	14	7	0	2	2	1	7	2	7	0	32	4	2	7	0	2	3	1	3	0	4	1	0	1	6	1	0	0	104	0	k__Bacteria;p__Actinobacteria;c__unidentified_Actinobacteria;o__Corynebacteriales;f__Corynebacteriaceae;g__Corynebacterium_1;s__Corynebacterium_suicordis;
Streptococcus_constellatus	2	2	127	4	1	0	2	3	0	0	0	0	0	0	0	0	0	0	0	1	0	0	0	1	0	0	0	9	0	0	0	0	k__Bacteria;p__Firmicutes;c__Bacilli;o__Lactobacillales;f__Streptococcaceae;g__Streptococcus;s__Streptococcus_constellatus;
Rhizobium_rhizogenes	0	0	1	16	0	0	0	0	5	16	17	6	126	3	14	8	0	1	0	0	18	0	0	0	0	0	2	0	10	0	1	0	k__Bacteria;p__Proteobacteria;c__Alphaproteobacteria;o__Rhizobiales;f__Rhizobiaceae;g__Rhizobium;s__Rhizobium_rhizogenes;
Corynebacterium_imitans	2	126	1	3	0	0	1	4	4	21	14	3	39	6	7	8	0	1	4	1	4	1	0	0	0	2	14	0	4	0	0	0	k__Bacteria;p__Actinobacteria;c__unidentified_Actinobacteria;o__Corynebacteriales;f__Corynebacteriaceae;g__Corynebacterium_1;s__Corynebacterium_imitans;
Rhodococcus_erythropolis	1	5	2	4	0	124	1	3	0	0	5	0	1	0	8	0	1	0	5	0	7	0	1	9	3	1	21	1	5	1	15	0	k__Bacteria;p__Actinobacteria;c__unidentified_Actinobacteria;o__Corynebacteriales;f__Nocardiaceae;g__Rhodococcus;s__Rhodococcus_erythropolis;
Shewanella_frigidimarina	12	0	0	0	0	0	0	0	0	17	0	0	0	0	0	0	0	9	0	0	0	0	0	0	5	116	4	3	2	1	2	3	k__Bacteria;p__Proteobacteria;c__Gammaproteobacteria;o__Alteromonadales;f__Shewanellaceae;g__Shewanella;s__Shewanella_frigidimarina;
bacterium_enrichment_culture_clone_BBMC-9	0	9	2	5	0	1	2	29	10	14	20	8	15	13	5	113	2	0	16	0	1	0	0	35	1	0	0	0	0	0	0	16	k__Bacteria;p__Firmicutes;c__Clostridia;o__Clostridiales;f__Ruminococcaceae;g__Ruminococcaceae_UCG-010;s__bacterium_enrichment_culture_clone_BBMC-9;
Bacillus_horti	3	7	2	3	109	3	2	4	0	0	0	0	0	14	0	0	0	0	0	0	1	6	0	0	0	0	0	0	0	0	0	0	k__Bacteria;p__Firmicutes;c__Bacilli;o__Bacillales;f__Bacillaceae;g__Bacillus;s__Bacillus_horti;
Sphingobium_xenophagum	2	6	3	109	1	4	0	6	0	0	0	1	7	0	0	0	1	0	0	0	8	0	1	0	0	0	0	0	6	0	0	0	k__Bacteria;p__Proteobacteria;c__Alphaproteobacteria;o__Sphingomonadales;f__Sphingomonadaceae;g__Sphingobium;s__Sphingobium_xenophagum;
Alcaligenes_faecalis	21	53	28	73	10	106	4	14	6	48	84	2	35	19	15	10	3	34	14	18	16	2	7	10	10	44	33	8	17	12	10	3	k__Bacteria;p__Proteobacteria;c__Betaproteobacteria;o__Burkholderiales;f__Alcaligenaceae;g__Alcaligenes;s__Alcaligenes_faecalis;
bacterium_ic1340	4	27	5	5	0	1	0	10	14	8	7	8	3	7	6	8	6	8	11	105	14	18	9	55	18	4	9	29	20	8	2	5	k__Bacteria;p__Firmicutes;c__Clostridia;o__Clostridiales;f__Ruminococcaceae;g__unidentified_Ruminococcaceae;s__bacterium_ic1340;
Bacteroides_coprophilus	101	1	0	4	1	47	2	3	8	8	4	0	2	0	6	0	10	18	2	0	4	1	1	1	10	6	19	9	25	5	3	0	k__Bacteria;p__Bacteroidetes;c__Bacteroidia;o__Bacteroidales;f__Bacteroidaceae;g__Bacteroides;s__Bacteroides_coprophilus;
Alloprevotella_tannerae	0	1	98	0	0	0	0	1	0	0	0	0	0	0	0	0	0	0	0	0	0	0	0	1	0	0	0	5	0	0	0	1	k__Bacteria;p__Bacteroidetes;c__Bacteroidia;o__Bacteroidales;f__Prevotellaceae;g__Alloprevotella;s__Alloprevotella_tannerae;
bacterium_enrichment_culture_clone_SRAO_12	0	0	0	10	0	0	0	0	0	0	0	0	7	0	0	0	0	0	0	0	11	1	0	0	3	0	2	2	97	3	1	2	k__Bacteria;p__Acidobacteria;c__unidentified_Acidobacteria;o__Subgroup_4;f__unidentified_Acidobacteria;g__Blastocatella;s__bacterium_enrichment_culture_clone_SRAO_12;
Lachnospiraceae_bacterium_A2	0	5	1	0	0	0	0	0	1	0	5	0	0	0	0	0	0	0	7	0	0	0	0	0	1	1	94	1	3	0	1	1	k__Bacteria;p__Firmicutes;c__Clostridia;o__Clostridiales;f__Lachnospiraceae;g__unidentified_Lachnospiraceae;s__Lachnospiraceae_bacterium_A2;
Macrococcus_brunensis	0	0	0	7	0	0	0	1	1	27	12	3	93	6	3	34	0	0	0	0	11	0	0	3	0	1	0	0	4	0	0	2	k__Bacteria;p__Firmicutes;c__Bacilli;o__Bacillales;f__Staphylococcaceae;g__Macrococcus;s__Macrococcus_brunensis;
Agrobacterium_tumefaciens	50	15	90	16	1	7	23	7	0	28	9	1	36	2	0	4	1	36	6	0	6	3	3	6	3	12	46	12	9	3	7	1	k__Bacteria;p__Proteobacteria;c__Alphaproteobacteria;o__Rhizobiales;f__Rhizobiaceae;g__Rhizobium;s__Agrobacterium_tumefaciens;
Lactobacillus_gigeriorum	0	0	5	0	0	0	0	0	12	1	4	0	8	0	3	2	5	4	2	0	4	1	0	19	6	3	6	89	3	1	3	19	k__Bacteria;p__Firmicutes;c__Bacilli;o__Lactobacillales;f__Lactobacillaceae;g__Lactobacillus;s__Lactobacillus_gigeriorum;
Bacillus_anthracis	3	1	0	0	1	0	3	0	2	5	0	0	0	0	0	1	27	20	4	1	6	5	9	2	6	2	1	0	1	1	89	0	k__Bacteria;p__Firmicutes;c__Bacilli;o__Bacillales;f__Bacillaceae;g__Bacillus;s__Bacillus_anthracis;
Lactobacillus_animalis	87	3	3	7	2	6	1	3	6	22	3	1	3	3	49	4	1	9	2	0	0	0	0	0	2	3	0	2	1	1	1	0	k__Bacteria;p__Firmicutes;c__Bacilli;o__Lactobacillales;f__Lactobacillaceae;g__Lactobacillus;s__Lactobacillus_animalis;
Pediococcus_pentosaceus	0	0	0	10	0	0	13	1	5	9	12	1	86	4	4	9	0	0	0	0	10	0	2	0	0	0	0	0	8	0	1	0	k__Bacteria;p__Firmicutes;c__Bacilli;o__Lactobacillales;f__Lactobacillaceae;g__Pediococcus;s__Pediococcus_pentosaceus;
Nocardioides_albus	0	0	0	1	1	1	86	1	0	0	0	0	0	0	0	0	0	0	0	0	0	0	3	1	0	0	0	0	0	0	2	0	k__Bacteria;p__Actinobacteria;c__unidentified_Actinobacteria;o__Propionibacteriales;f__Nocardioidaceae;g__Nocardioides;s__Nocardioides_albus;
Faecalitalea_cylindroides	5	1	5	0	0	3	0	0	5	0	0	0	0	0	4	0	0	14	1	14	4	3	1	5	1	5	2	85	2	65	39	5	k__Bacteria;p__Firmicutes;c__unidentified_Firmicutes;o__Erysipelotrichales;f__Erysipelotrichaceae;g__unidentified_Firmicutes;s__Faecalitalea_cylindroides;
Avibacterium_paragallinarum	32	2	1	84	1	2	0	5	75	13	4	3	21	3	1	3	3	1	0	0	5	0	0	1	9	3	0	1	31	1	1	3	k__Bacteria;p__Proteobacteria;c__Gammaproteobacteria;o__Pasteurellales;f__Pasteurellaceae;g__Avibacterium;s__Avibacterium_paragallinarum;
bacterium_YE57	57	5	4	7	16	2	2	3	19	55	8	1	16	5	2	9	7	6	14	6	10	7	31	24	14	11	8	51	77	9	2	6	k__Bacteria;p__Firmicutes;c__Clostridia;o__Clostridiales;f__Christensenellaceae;g__Christensenellaceae_R-7_group;s__bacterium_YE57;
Cobetia_marina	1	0	0	0	0	4	0	3	3	5	8	1	9	3	77	56	0	0	0	0	0	0	0	3	0	0	0	0	0	3	1	4	k__Bacteria;p__Proteobacteria;c__Gammaproteobacteria;o__Oceanospirillales;f__Halomonadaceae;g__Cobetia;s__Cobetia_marina;
Dietzia_maris	37	45	75	8	1	6	13	3	1	3	2	1	3	1	0	1	0	4	4	41	4	0	0	1	1	1	2	3	28	8	0	0	k__Bacteria;p__Actinobacteria;c__unidentified_Actinobacteria;o__Corynebacteriales;f__Dietziaceae;g__Dietzia;s__Dietzia_maris;
Prevotella_intermedia	1	0	74	1	2	0	0	2	0	0	0	0	0	0	0	0	0	0	0	0	0	0	0	0	0	0	0	1	0	0	0	1	k__Bacteria;p__Bacteroidetes;c__Bacteroidia;o__Bacteroidales;f__Prevotellaceae;g__Prevotella;s__Prevotella_intermedia;
Streptococcus_agalactiae	1	1	72	5	24	0	0	1	0	0	1	1	0	0	0	0	0	2	4	3	0	3	1	2	1	0	0	9	0	0	0	1	k__Bacteria;p__Firmicutes;c__Bacilli;o__Lactobacillales;f__Streptococcaceae;g__Streptococcus;s__Streptococcus_agalactiae;
Clostridiales_bacterium_77-5d	3	24	72	6	3	4	4	7	0	0	3	0	3	0	0	0	0	0	1	0	0	0	0	1	0	1	2	8	6	1	0	0	k__Bacteria;p__Firmicutes;c__Clostridia;o__Clostridiales;f__Lachnospiraceae;g__Anaerosporobacter;s__Clostridiales_bacterium_77-5d;
Ruminococcus_sp._5_1_39BFAA	1	2	13	7	0	2	7	24	6	20	14	13	35	6	10	70	3	4	1	10	6	1	0	30	3	2	3	38	6	2	3	34	k__Bacteria;p__Firmicutes;c__Clostridia;o__Clostridiales;f__Lachnospiraceae;g__Blautia;s__Ruminococcus_sp._5_1_39BFAA;
Herbaspirillum_seropedicae	0	0	0	0	0	3	0	0	2	8	1	1	4	4	64	7	0	0	0	0	2	0	0	0	0	0	0	1	2	3	0	0	k__Bacteria;p__Proteobacteria;c__Betaproteobacteria;o__Burkholderiales;f__Oxalobacteraceae;g__Herbaspirillum;s__Herbaspirillum_seropedicae;
Clostridium_leptum	0	0	1	0	0	1	4	5	0	0	0	0	0	0	0	0	0	0	0	0	0	0	11	3	1	2	1	2	1	0	60	3	k__Bacteria;p__Firmicutes;c__Clostridia;o__Clostridiales;f__Ruminococcaceae;g__unidentified_Ruminococcaceae;s__Clostridium_leptum;
Actinomyces_orihominis	0	0	59	0	0	1	0	1	0	0	0	0	0	0	0	1	0	0	0	0	0	0	0	0	0	0	0	1	0	0	0	0	k__Bacteria;p__Actinobacteria;c__unidentified_Actinobacteria;o__Actinomycetales;f__Actinomycetaceae;g__Actinomyces;s__Actinomyces_orihominis;
Streptococcus_pluranimalium	1	4	59	2	2	0	0	0	3	3	4	8	2	8	2	0	1	1	2	1	0	0	0	2	0	1	31	3	0	1	0	0	k__Bacteria;p__Firmicutes;c__Bacilli;o__Lactobacillales;f__Streptococcaceae;g__Streptococcus;s__Streptococcus_pluranimalium;
Marinobacterium_stanieri	0	0	0	0	0	0	0	5	1	13	5	2	9	3	5	58	0	0	0	0	0	0	0	5	0	0	0	0	0	0	0	1	k__Bacteria;p__Proteobacteria;c__Gammaproteobacteria;o__Oceanospirillales;f__Oceanospirillaceae;g__Marinobacterium;s__Marinobacterium_stanieri;
Aerococcus_viridans	51	56	2	7	4	1	0	4	3	12	11	3	54	7	2	4	0	16	6	1	7	0	15	4	2	30	23	3	11	1	14	2	k__Bacteria;p__Firmicutes;c__Bacilli;o__Lactobacillales;f__Aerococcaceae;g__Aerococcus;s__Aerococcus_viridans;
bacterium_enrichment_culture_clone_RB7c	14	1	0	1	2	1	2	3	4	4	2	1	5	1	2	0	4	3	4	3	1	15	12	3	15	4	5	12	8	0	54	3	k__Bacteria;p__Firmicutes;c__Clostridia;o__Clostridiales;f__Christensenellaceae;g__Christensenellaceae_R-7_group;s__bacterium_enrichment_culture_clone_RB7c;
Streptococcus_gallolyticus_subsp._macedonicus	5	7	0	10	0	4	1	3	8	3	5	1	40	6	3	2	3	2	2	53	21	3	11	14	6	0	13	0	8	1	10	2	k__Bacteria;p__Firmicutes;c__Bacilli;o__Lactobacillales;f__Streptococcaceae;g__Streptococcus;s__Streptococcus_gallolyticus_subsp._macedonicus;
Arthrobacter_cumminsii	2	0	0	0	0	3	0	0	3	16	0	0	2	2	4	2	0	3	0	0	0	0	0	0	0	2	1	2	2	50	0	0	k__Bacteria;p__Actinobacteria;c__unidentified_Actinobacteria;o__Micrococcales;f__Micrococcaceae;g__Arthrobacter;s__Arthrobacter_cumminsii;
Lactobacillus_coleohominis	2	4	4	0	0	2	1	2	0	4	3	1	0	0	22	8	1	3	4	0	3	1	3	44	0	5	45	25	5	14	1	0	k__Bacteria;p__Firmicutes;c__Bacilli;o__Lactobacillales;f__Lactobacillaceae;g__Lactobacillus;s__Lactobacillus_coleohominis;
Propionibacterium_granulosum	0	0	0	0	0	0	3	0	1	4	2	1	14	0	0	0	6	1	2	1	3	0	45	2	0	0	0	0	2	0	2	0	k__Bacteria;p__Actinobacteria;c__unidentified_Actinobacteria;o__Propionibacteriales;f__Propionibacteriaceae;g__Propionibacterium;s__Propionibacterium_granulosum;
Xanthomonadaceae_bacterium_JGI_0001002-F18	0	0	0	0	0	0	0	0	1	0	1	45	1	2	0	0	0	0	0	0	0	0	0	0	0	0	0	0	0	0	0	0	k__Bacteria;p__Proteobacteria;c__Betaproteobacteria;o__Nitrosomonadales;f__Nitrosomonadaceae;g__unidentified_Nitrosomonadaceae;s__Xanthomonadaceae_bacterium_JGI_0001002-F18;
Erythrobacter_citreus	44	1	4	2	3	1	0	5	0	2	0	0	2	1	1	3	1	3	0	3	0	0	0	3	0	6	0	0	0	0	0	1	k__Bacteria;p__Proteobacteria;c__Alphaproteobacteria;o__Sphingomonadales;f__Erythrobacteraceae;g__Erythrobacter;s__Erythrobacter_citreus;
Neisseria_oralis	0	2	43	2	0	0	0	1	0	0	0	0	0	0	0	0	0	0	0	0	0	0	0	0	0	0	0	1	0	0	0	0	k__Bacteria;p__Proteobacteria;c__Betaproteobacteria;o__Neisseriales;f__Neisseriaceae;g__Neisseria;s__Neisseria_oralis;
Ruminococcus_flavefaciens	15	6	5	9	1	1	2	41	3	34	5	2	12	2	2	19	4	9	9	3	13	1	4	21	0	7	0	0	3	0	0	4	k__Bacteria;p__Firmicutes;c__Clostridia;o__Clostridiales;f__Ruminococcaceae;g__Ruminococcus_1;s__Ruminococcus_flavefaciens;
Helicobacter_bilis	3	36	1	3	9	3	2	4	2	0	5	0	0	1	0	1	1	1	4	2	4	4	3	1	2	0	3	0	0	7	0	1	k__Bacteria;p__Proteobacteria;c__Epsilonproteobacteria;o__Campylobacterales;f__Helicobacteraceae;g__Helicobacter;s__Helicobacter_bilis;
Solobacterium_moorei	1	0	36	2	0	1	1	2	0	0	0	0	0	0	0	0	0	0	0	0	0	0	0	0	0	0	0	2	0	0	0	0	k__Bacteria;p__Firmicutes;c__Erysipelotrichia;o__Erysipelotrichales;f__Erysipelotrichaceae;g__Solobacterium;s__Solobacterium_moorei;
Shewanella_morhuae	0	0	1	0	0	0	0	0	0	0	0	0	0	0	0	0	0	0	0	0	0	0	3	1	1	0	0	0	1	0	34	0	k__Bacteria;p__Proteobacteria;c__Gammaproteobacteria;o__Alteromonadales;f__Shewanellaceae;g__Shewanella;s__Shewanella_morhuae;
Lactobacillus_phage_Sal3	2	0	0	1	0	2	0	0	0	5	0	0	5	0	0	0	2	33	9	4	11	3	5	22	1	5	6	6	2	0	2	4	k__Bacteria;p__Firmicutes;c__Bacilli;o__Lactobacillales;f__Lactobacillaceae;g__Lactobacillus;s__Lactobacillus_phage_Sal3;
Prevotella_melaninogenica	32	1	14	0	0	0	0	0	0	2	0	0	0	0	0	0	0	2	0	0	0	0	0	0	0	0	0	3	0	0	0	0	k__Bacteria;p__Bacteroidetes;c__Bacteroidia;o__Bacteroidales;f__Prevotellaceae;g__Prevotella_7;s__Prevotella_melaninogenica;
Sphingobacterium_mizutaii	0	32	6	3	5	1	32	0	0	7	2	0	1	1	0	2	1	12	4	0	2	0	1	9	0	1	11	0	2	0	3	2	k__Bacteria;p__Bacteroidetes;c__Sphingobacteriia;o__Sphingobacteriales;f__Sphingobacteriaceae;g__Sphingobacterium;s__Sphingobacterium_mizutaii;
Lactobacillus_saerimneri	1	1	3	1	0	0	0	0	3	1	0	0	0	1	0	0	10	10	1	1	1	2	1	3	1	3	3	32	4	1	2	2	k__Bacteria;p__Firmicutes;c__Bacilli;o__Lactobacillales;f__Lactobacillaceae;g__Lactobacillus;s__Lactobacillus_saerimneri;
Actinomycetaceae_bacterium_S4-S8	0	1	2	3	31	0	0	0	0	0	0	0	0	1	0	0	0	0	0	0	0	3	0	0	0	1	2	26	3	1	1	1	k__Bacteria;p__Actinobacteria;c__unidentified_Actinobacteria;o__Actinomycetales;f__Actinomycetaceae;g__Varibaculum;s__Actinomycetaceae_bacterium_S4-S8;
Haemophilus_parainfluenzae	2	1	31	1	0	18	3	16	0	0	0	0	0	0	2	2	0	0	0	0	0	0	0	2	0	0	0	0	0	3	0	2	k__Bacteria;p__Proteobacteria;c__Gammaproteobacteria;o__Pasteurellales;f__Pasteurellaceae;g__Haemophilus;s__Haemophilus_parainfluenzae;
Sporosarcina_globispora	0	28	1	0	1	1	1	0	0	0	2	0	0	0	0	1	0	0	0	0	0	0	0	0	0	0	0	5	1	0	0	3	k__Bacteria;p__Firmicutes;c__Bacilli;o__Bacillales;f__Planococcaceae;g__Sporosarcina;s__Sporosarcina_globispora;
Pyropia_haitanensis	0	0	1	2	0	17	1	1	6	1	1	0	1	0	5	1	1	0	1	0	0	0	0	0	0	1	17	2	0	26	9	1	k__Bacteria;p__Cyanobacteria;c__Chloroplast;o__unidentified_Chloroplast;f__unidentified_Chloroplast;g__unidentified_Chloroplast;s__Pyropia_haitanensis;
Clostridium_colinum	24	2	0	1	0	0	0	2	0	5	0	0	0	0	0	0	0	4	0	0	0	0	0	0	0	3	0	0	0	0	0	0	k__Bacteria;p__Firmicutes;c__Clostridia;o__Clostridiales;f__Lachnospiraceae;g__Tyzzerella_3;s__Clostridium_colinum;
Bacteroides_vulgatus	0	0	0	0	0	0	2	1	3	0	0	1	0	1	0	1	7	3	2	7	1	2	14	2	7	2	3	0	1	1	24	1	k__Bacteria;p__Bacteroidetes;c__Bacteroidia;o__Bacteroidales;f__Bacteroidaceae;g__Bacteroides;s__Bacteroides_vulgatus;
Peptostreptococcaceae_bacterium_SK031	0	0	0	0	0	8	0	0	0	0	2	2	0	1	24	2	0	0	0	0	0	0	0	0	0	0	0	0	0	0	0	0	k__Bacteria;p__Firmicutes;c__Clostridia;o__Clostridiales;f__Family_XI;g__Gallicola;s__Peptostreptococcaceae_bacterium_SK031;
Clostridium_sp._ND2	0	0	0	0	0	0	0	1	0	0	0	0	0	0	0	6	1	3	3	0	2	1	0	23	0	0	0	0	1	0	0	5	k__Bacteria;p__Firmicutes;c__Clostridia;o__Clostridiales;f__Clostridiaceae_1;g__Clostridium_sensu_stricto_1;s__Clostridium_sp._ND2;
Streptococcus_parauberis	0	0	0	0	0	0	0	0	0	0	0	1	0	0	0	0	0	0	0	23	0	0	0	0	0	0	0	0	0	0	0	0	k__Bacteria;p__Firmicutes;c__Bacilli;o__Lactobacillales;f__Streptococcaceae;g__Streptococcus;s__Streptococcus_parauberis;
Lactobacillus_mucosae	1	0	2	1	0	0	10	0	0	0	0	0	0	0	0	0	1	3	0	0	0	0	2	6	0	0	1	22	0	1	0	0	k__Bacteria;p__Firmicutes;c__Bacilli;o__Lactobacillales;f__Lactobacillaceae;g__Lactobacillus;s__Lactobacillus_mucosae;
Asteroleplasma_anaerobium	4	3	1	6	0	1	1	10	0	22	2	2	1	1	0	4	0	0	0	0	0	0	0	0	0	1	0	0	0	0	0	1	k__Bacteria;p__Firmicutes;c__Erysipelotrichia;o__Erysipelotrichales;f__Erysipelotrichaceae;g__Asteroleplasma;s__Asteroleplasma_anaerobium;
Sphingobacterium_sp._3-0-1	0	0	0	2	0	0	1	0	1	3	1	17	3	1	0	12	1	1	1	22	1	0	1	2	0	5	0	0	3	0	1	1	k__Bacteria;p__Bacteroidetes;c__Sphingobacteriia;o__Sphingobacteriales;f__Sphingobacteriaceae;g__Sphingobacterium;s__Sphingobacterium_sp._3-0-1;
bacterium_enrichment_culture_clone_B30.2011.	0	0	0	0	0	0	0	2	0	0	0	0	0	0	0	0	0	0	0	0	1	0	0	21	0	0	0	0	0	0	0	0	k__Bacteria;p__Proteobacteria;c__Deltaproteobacteria;o__GR-WP33-30;f__unidentified_GR-WP33-30;g__unidentified_GR-WP33-30;s__bacterium_enrichment_culture_clone_B30.2011.;
Methylobacterium_radiotolerans	0	0	0	4	0	0	9	0	1	0	0	0	7	0	0	0	2	4	1	2	21	6	0	6	0	0	0	0	3	0	0	0	k__Bacteria;p__Proteobacteria;c__Alphaproteobacteria;o__Rhizobiales;f__Methylobacteriaceae;g__Methylobacterium;s__Methylobacterium_radiotolerans;
Bacteroides_ovatus	2	0	0	0	0	0	0	5	7	7	6	3	2	0	3	19	3	10	0	10	0	1	0	12	0	2	0	0	0	0	0	3	k__Bacteria;p__Bacteroidetes;c__Bacteroidia;o__Bacteroidales;f__Bacteroidaceae;g__Bacteroides;s__Bacteroides_ovatus;
Betula_platyphylla	0	0	0	0	2	0	0	0	0	0	0	0	0	0	0	0	4	0	0	0	0	0	0	9	0	1	0	0	18	0	0	0	k__Bacteria;p__Proteobacteria;c__Alphaproteobacteria;o__Rickettsiales;f__Mitochondria;g__unidentified_Mitochondria;s__Betula_platyphylla;
Erysipelotrichaceae_bacterium_NK3D112	0	0	0	3	0	0	0	0	0	0	0	0	3	0	0	0	2	1	0	0	16	0	2	1	0	0	0	0	2	0	0	0	k__Bacteria;p__Firmicutes;c__Erysipelotrichia;o__Erysipelotrichales;f__Erysipelotrichaceae;g__Solobacterium;s__Erysipelotrichaceae_bacterium_NK3D112;
Candidatus_Soleaferrea_massiliensis	0	0	0	0	1	0	0	0	2	2	2	0	1	15	1	2	0	0	0	0	0	5	0	0	0	0	0	0	0	0	0	0	k__Bacteria;p__Firmicutes;c__Clostridia;o__Clostridiales;f__Ruminococcaceae;g__Candidatus_Soleaferrea;s__Candidatus_Soleaferrea_massiliensis;
Bacteroides_fragilis	2	0	0	0	0	0	0	2	2	6	3	1	2	15	1	5	1	6	1	2	1	6	1	1	0	2	0	0	0	0	0	1	k__Bacteria;p__Bacteroidetes;c__Bacteroidia;o__Bacteroidales;f__Bacteroidaceae;g__Bacteroides;s__Bacteroides_fragilis;
Fusobacterium_nucleatum	5	2	14	3	0	0	0	1	0	3	0	0	0	0	0	1	4	10	1	1	4	0	2	2	0	4	0	3	0	0	0	0	k__Bacteria;p__Fusobacteria;c__Fusobacteriia;o__Fusobacteriales;f__Fusobacteriaceae;g__Fusobacterium;s__Fusobacterium_nucleatum;
bacterium_enrichment_culture_clone_DPF35	0	1	1	1	0	1	0	14	0	0	0	0	0	0	0	6	0	1	1	0	0	0	0	2	0	0	1	0	0	0	0	5	k__Bacteria;p__Firmicutes;c__Clostridia;o__Clostridiales;f__Christensenellaceae;g__Christensenellaceae_R-7_group;s__bacterium_enrichment_culture_clone_DPF35;
Methylobacterium_adhaesivum	0	0	0	1	0	0	0	0	0	0	2	0	0	1	0	1	0	0	0	0	2	0	0	0	0	0	0	0	14	0	0	0	k__Bacteria;p__Proteobacteria;c__Alphaproteobacteria;o__Rhizobiales;f__Methylobacteriaceae;g__Methylobacterium;s__Methylobacterium_adhaesivum;
Kocuria_rosea	0	2	0	4	0	0	0	0	0	0	3	0	0	0	0	0	3	1	14	1	4	0	1	2	1	2	13	0	1	0	0	0	k__Bacteria;p__Actinobacteria;c__unidentified_Actinobacteria;o__Micrococcales;f__Micrococcaceae;g__Kocuria;s__Kocuria_rosea;
Lactobacillus_curvatus	0	0	0	0	0	0	1	0	14	1	2	2	4	0	0	2	1	0	0	0	1	1	0	8	1	0	0	0	0	0	0	0	k__Bacteria;p__Firmicutes;c__Bacilli;o__Lactobacillales;f__Lactobacillaceae;g__Lactobacillus;s__Lactobacillus_curvatus;
Desulfovibrio_sp._ABHU1SB	0	0	0	0	0	0	0	1	0	0	0	0	0	0	0	1	1	0	0	0	0	0	0	14	0	0	0	0	0	0	0	2	k__Bacteria;p__Proteobacteria;c__Deltaproteobacteria;o__Desulfovibrionales;f__Desulfovibrionaceae;g__Desulfovibrio;s__Desulfovibrio_sp._ABHU1SB;
Xanthomonas_axonopodis	0	0	0	0	0	0	1	0	0	0	0	0	0	0	0	0	0	0	0	0	0	0	2	0	0	0	0	0	0	0	13	0	k__Bacteria;p__Proteobacteria;c__Gammaproteobacteria;o__Xanthomonadales;f__Xanthomonadaceae;g__Thermomonas;s__Xanthomonas_axonopodis;
Actinomyces_marimammalium	0	0	0	0	1	0	0	0	0	0	0	0	0	0	0	0	0	1	0	0	0	12	0	0	0	0	0	0	0	0	0	0	k__Bacteria;p__Actinobacteria;c__unidentified_Actinobacteria;o__Actinomycetales;f__Actinomycetaceae;g__Actinomyces;s__Actinomyces_marimammalium;
Ornithobacterium_rhinotracheale	0	0	0	1	0	0	0	0	2	1	2	1	12	1	0	2	0	0	0	0	2	0	0	0	0	0	0	0	1	0	0	0	k__Bacteria;p__Bacteroidetes;c__Flavobacteriia;o__Flavobacteriales;f__Flavobacteriaceae;g__Ornithobacterium;s__Ornithobacterium_rhinotracheale;
Denitrobacterium_detoxificans	0	0	0	7	0	0	0	0	0	0	0	0	2	0	0	0	0	0	2	0	12	1	1	0	0	0	0	0	0	0	0	0	k__Bacteria;p__Actinobacteria;c__Coriobacteriia;o__Coriobacteriales;f__Coriobacteriaceae;g__Denitrobacterium;s__Denitrobacterium_detoxificans;
Methanobrevibacter_sp._AbM4	0	0	0	0	0	0	0	0	0	0	0	0	0	0	0	0	0	0	7	0	12	0	0	0	0	0	0	0	0	0	0	0	k__Archaea;p__Euryarchaeota;c__Methanobacteria;o__Methanobacteriales;f__Methanobacteriaceae;g__Methanobrevibacter;s__Methanobrevibacter_sp._AbM4;
Clostridium_baratii	0	0	0	0	0	0	0	1	3	1	0	1	0	0	0	1	12	1	0	0	2	1	1	4	3	0	0	0	0	0	0	4	k__Bacteria;p__Firmicutes;c__Clostridia;o__Clostridiales;f__Clostridiaceae_1;g__Clostridium_sensu_stricto_1;s__Clostridium_baratii;
Gaiella_sp._EBR4-R2	0	0	0	1	0	0	0	0	0	0	0	1	0	0	0	0	0	0	0	0	0	0	0	0	0	0	1	0	12	0	1	1	k__Bacteria;p__Actinobacteria;c__Thermoleophilia;o__Gaiellales;f__unidentified_Gaiellales;g__unidentified_Gaiellales;s__Gaiella_sp._EBR4-R2;
Clostridium_sp._Culture-27	0	0	0	1	11	0	0	0	0	0	0	0	0	2	0	0	0	0	0	0	0	1	0	0	0	0	0	0	0	0	0	0	k__Bacteria;p__Firmicutes;c__Clostridia;o__Clostridiales;f__Lachnospiraceae;g__unidentified_Lachnospiraceae;s__Clostridium_sp._Culture-27;
Vibrio_diabolicus	0	0	0	0	0	0	0	0	0	0	1	0	0	0	0	0	1	0	10	0	1	0	0	0	0	1	0	0	0	0	0	0	k__Bacteria;p__Proteobacteria;c__Gammaproteobacteria;o__Vibrionales;f__Vibrionaceae;g__Vibrio;s__Vibrio_diabolicus;
Deinococcus_xinjiangensis	9	0	0	0	0	0	0	1	0	2	0	0	0	0	0	0	0	1	0	0	0	0	0	0	0	2	0	0	0	0	0	0	k__Bacteria;p__Deinococcus-Thermus;c__Deinococci;o__Deinococcales;f__Deinococcaceae;g__Deinococcus;s__Deinococcus_xinjiangensis;
Parabacteroides_distasonis	0	0	0	0	0	0	0	0	0	0	0	0	0	0	0	0	0	0	0	0	0	0	0	9	1	0	1	0	0	0	0	3	k__Bacteria;p__Bacteroidetes;c__Bacteroidia;o__Bacteroidales;f__Porphyromonadaceae;g__Parabacteroides;s__Parabacteroides_distasonis;
Chryseobacterium_hominis	0	0	0	9	0	0	0	1	0	1	0	0	2	0	0	0	0	6	1	0	0	0	0	0	0	1	0	0	1	0	0	0	k__Bacteria;p__Bacteroidetes;c__Flavobacteriia;o__Flavobacteriales;f__Flavobacteriaceae;g__Chryseobacterium;s__Chryseobacterium_hominis;
Actinomyces_sp._oral_clone_IO076	0	1	2	2	0	0	0	9	0	0	0	0	0	0	0	0	0	0	0	0	0	0	0	1	0	0	0	0	0	0	0	0	k__Bacteria;p__Actinobacteria;c__unidentified_Actinobacteria;o__Actinomycetales;f__Actinomycetaceae;g__unidentified_Actinobacteria;s__Actinomyces_sp._oral_clone_IO076;
Clostridiales_bacterium_canine_oral_taxon_085	0	0	0	0	0	0	0	0	9	1	0	0	0	1	1	3	0	0	1	0	0	0	0	0	4	1	0	0	3	1	0	0	k__Bacteria;p__Firmicutes;c__Clostridia;o__Clostridiales;f__Ruminococcaceae;g__unidentified_Ruminococcaceae;s__Clostridiales_bacterium_canine_oral_taxon_085;
Butyrivibrio_fibrisolvens	0	0	0	3	0	0	0	0	0	0	0	0	1	0	0	0	4	1	0	0	9	0	0	0	0	0	0	0	3	0	0	0	k__Bacteria;p__Firmicutes;c__Clostridia;o__Clostridiales;f__Lachnospiraceae;g__Butyrivibrio_2;s__Butyrivibrio_fibrisolvens;
Treponema_berlinense	0	0	0	1	0	0	0	0	0	1	0	0	8	0	0	1	0	0	0	0	0	0	0	0	0	0	0	0	0	0	0	0	k__Bacteria;p__Spirochaetes;c__unidentified_Spirochaetes;o__Spirochaetales;f__Spirochaetaceae;g__Treponema_2;s__Treponema_berlinense;
Selenomonas_bovis	0	0	0	0	0	0	0	2	1	0	0	0	1	0	0	7	0	0	0	0	0	0	0	1	0	0	0	0	0	0	0	1	k__Bacteria;p__Firmicutes;c__Negativicutes;o__Selenomonadales;f__Veillonellaceae;g__Selenomonas;s__Selenomonas_bovis;
Propionibacterium_sp._oral_taxon_192	0	0	0	0	0	0	0	0	0	7	0	0	0	0	0	1	0	1	0	0	0	0	0	0	0	0	0	0	0	0	0	0	k__Bacteria;p__Actinobacteria;c__unidentified_Actinobacteria;o__Propionibacteriales;f__Propionibacteriaceae;g__Propionibacterium;s__Propionibacterium_sp._oral_taxon_192;
Eubacterium_tortuosum	0	0	0	0	0	0	1	0	5	0	4	1	2	1	0	2	5	0	1	2	4	0	7	0	2	1	0	0	0	0	0	0	k__Bacteria;p__Firmicutes;c__Erysipelotrichia;o__Erysipelotrichales;f__Erysipelotrichaceae;g__Faecalitalea;s__Eubacterium_tortuosum;
Peptostreptococcus_sp._oral_clone_AP24	1	0	0	1	0	0	0	7	0	0	0	0	0	0	0	0	0	0	0	0	0	0	1	4	0	0	0	0	0	0	0	0	k__Bacteria;p__Firmicutes;c__Clostridia;o__Clostridiales;f__Family_XI;g__unidentified_Family_XI;s__Peptostreptococcus_sp._oral_clone_AP24;
Clostridium_leptum	0	0	0	0	0	0	0	0	0	0	0	0	1	0	0	0	0	0	0	0	0	0	0	0	2	0	3	0	7	1	0	1	k__Bacteria;p__Firmicutes;c__Clostridia;o__Clostridiales;f__Ruminococcaceae;g__Ruminiclostridium_5;s__Clostridium_leptum;
Chryseobacterium_aquaticum	0	0	0	0	0	0	0	0	6	1	0	0	0	0	0	1	0	0	0	0	0	0	0	0	2	0	0	0	0	0	0	0	k__Bacteria;p__Bacteroidetes;c__Flavobacteriia;o__Flavobacteriales;f__Flavobacteriaceae;g__Chryseobacterium;s__Chryseobacterium_aquaticum;
Brochothrix_thermosphacta	0	2	0	0	0	0	0	0	0	0	1	0	0	0	0	0	0	0	1	0	0	0	0	0	0	1	6	0	0	0	0	0	k__Bacteria;p__Firmicutes;c__Bacilli;o__Bacillales;f__Listeriaceae;g__Brochothrix;s__Brochothrix_thermosphacta;
Acetivibrio_sp._6-13	2	1	1	0	0	0	0	6	0	0	0	0	0	0	0	1	0	0	0	0	0	0	0	1	0	0	0	0	0	0	0	2	k__Bacteria;p__Firmicutes;c__Clostridia;o__Clostridiales;f__Ruminococcaceae;g__Ruminococcaceae_UCG-013;s__Acetivibrio_sp._6-13;
Treponema_socranskii	0	0	0	0	0	1	0	6	0	0	0	0	0	0	0	0	0	0	0	0	0	0	0	2	0	0	0	0	0	0	0	0	k__Bacteria;p__Spirochaetes;c__unidentified_Spirochaetes;o__Spirochaetales;f__Spirochaetaceae;g__Treponema_2;s__Treponema_socranskii;
Aquaspirillum_serpens	0	0	0	0	0	0	0	0	0	1	0	0	6	0	0	0	0	0	0	0	0	0	0	0	0	0	0	0	1	0	0	0	k__Bacteria;p__Proteobacteria;c__Betaproteobacteria;o__Neisseriales;f__Neisseriaceae;g__Aquaspirillum;s__Aquaspirillum_serpens;
Bergeyella_sp._M2T8B3	0	0	0	2	0	6	0	0	0	2	0	0	0	0	0	0	1	1	0	0	0	1	0	1	0	0	0	0	0	0	0	0	k__Bacteria;p__Bacteroidetes;c__Flavobacteriia;o__Flavobacteriales;f__Flavobacteriaceae;g__Bergeyella;s__Bergeyella_sp._M2T8B3;
Geobacillus_stearothermophilus	0	1	0	0	0	0	0	0	0	0	1	0	0	0	0	0	0	0	0	0	0	0	0	0	0	0	5	0	0	0	0	0	k__Bacteria;p__Firmicutes;c__Bacilli;o__Bacillales;f__Bacillaceae;g__Geobacillus;s__Geobacillus_stearothermophilus;
Campylobacter_fetus	0	0	0	0	0	0	0	0	0	0	0	0	0	0	0	0	1	0	5	0	0	0	0	1	0	0	2	0	0	0	0	0	k__Bacteria;p__Proteobacteria;c__Epsilonproteobacteria;o__Campylobacterales;f__Campylobacteraceae;g__Campylobacter;s__Campylobacter_fetus;
Parabacteroides_merdae	1	0	0	0	0	0	0	0	5	3	2	0	0	0	2	4	0	0	2	0	1	1	0	0	2	2	0	0	0	1	0	1	k__Bacteria;p__Bacteroidetes;c__Bacteroidia;o__Bacteroidales;f__Porphyromonadaceae;g__Parabacteroides;s__Parabacteroides_merdae;
Mycoplasma_gallisepticum	0	0	0	0	0	0	0	0	0	0	0	0	0	0	0	0	0	0	0	0	0	0	5	0	1	1	2	0	0	0	5	1	k__Bacteria;p__Tenericutes;c__Mollicutes;o__Mycoplasmatales;f__Mycoplasmataceae;g__Mycoplasma;s__Mycoplasma_gallisepticum;
Clostridiales_bacterium_JN18_V41_S	1	0	0	0	0	0	0	0	1	1	0	0	0	1	0	0	1	2	1	0	1	5	0	0	0	0	0	0	0	0	0	0	k__Bacteria;p__Firmicutes;c__Clostridia;o__Clostridiales;f__Ruminococcaceae;g__Anaerotruncus;s__Clostridiales_bacterium_JN18_V41_S;
Actinomyces_gerencseriae	0	0	0	0	0	0	1	5	0	0	0	0	0	0	0	1	0	0	0	0	0	0	0	1	0	0	0	0	0	0	0	0	k__Bacteria;p__Actinobacteria;c__unidentified_Actinobacteria;o__Actinomycetales;f__Actinomycetaceae;g__Actinomyces;s__Actinomyces_gerencseriae;
Kocuria_kristinae	0	1	0	5	0	0	0	4	1	0	1	0	0	0	0	1	0	1	1	0	5	0	0	1	0	0	1	0	1	0	0	1	k__Bacteria;p__Actinobacteria;c__unidentified_Actinobacteria;o__Micrococcales;f__Micrococcaceae;g__Kocuria;s__Kocuria_kristinae;
Leuconostoc_pseudomesenteroides	0	0	0	0	0	0	0	0	0	0	0	0	0	0	0	0	0	0	0	0	0	1	0	4	0	0	0	0	0	0	0	0	k__Bacteria;p__Firmicutes;c__Bacilli;o__Lactobacillales;f__Leuconostocaceae;g__Leuconostoc;s__Leuconostoc_pseudomesenteroides;
Treponema_sp._oral_taxon_251	0	0	0	0	0	0	0	0	0	0	0	0	0	0	0	0	0	0	0	0	0	4	0	0	0	0	0	0	0	0	0	0	k__Bacteria;p__Spirochaetes;c__unidentified_Spirochaetes;o__Spirochaetales;f__Spirochaetaceae;g__Treponema_2;s__Treponema_sp._oral_taxon_251;
Paenibacillus_camelliae	0	4	0	0	0	0	0	0	0	0	0	0	0	0	0	0	0	0	0	0	0	0	0	0	0	0	0	0	0	0	0	0	k__Bacteria;p__Firmicutes;c__Bacilli;o__Bacillales;f__Paenibacillaceae;g__Paenibacillus;s__Paenibacillus_camelliae;
Eubacterium_sp._oral_clone_CK047	1	2	0	0	1	0	0	4	0	0	0	0	0	0	0	2	0	0	2	0	0	0	0	1	0	0	0	0	0	0	0	1	k__Bacteria;p__Firmicutes;c__Clostridia;o__Clostridiales;f__Family_XIII;g__Family_XIII_UCG-001;s__Eubacterium_sp._oral_clone_CK047;
Mycoplasma_gallinarum	4	1	4	4	1	2	0	1	0	1	0	0	2	0	2	1	0	0	0	0	1	0	0	0	1	0	0	2	1	2	0	0	k__Bacteria;p__Tenericutes;c__Mollicutes;o__Mycoplasmatales;f__Mycoplasmataceae;g__Mycoplasma;s__Mycoplasma_gallinarum;
Actinomyces_sp._oral_clone_GU009	0	2	0	0	0	1	0	4	0	0	0	0	0	0	0	1	0	0	0	0	0	0	0	0	0	0	0	0	0	0	0	1	k__Bacteria;p__Actinobacteria;c__unidentified_Actinobacteria;o__Actinomycetales;f__Actinomycetaceae;g__Actinomyces;s__Actinomyces_sp._oral_clone_GU009;
Desmochloris_halophila	0	0	0	0	0	0	0	0	0	0	0	0	4	0	0	0	0	0	0	0	0	0	0	0	0	0	0	0	0	0	0	0	k__Bacteria;p__Cyanobacteria;c__Chloroplast;o__unidentified_Chloroplast;f__unidentified_Chloroplast;g__unidentified_Chloroplast;s__Desmochloris_halophila;
Dialister_propionicifaciens	0	0	0	0	0	0	0	0	0	0	0	0	0	0	3	0	0	0	0	0	0	0	0	0	0	0	0	0	0	0	0	0	k__Bacteria;p__Firmicutes;c__Negativicutes;o__Selenomonadales;f__Veillonellaceae;g__Dialister;s__Dialister_propionicifaciens;
Butyrivibrio_hungatei	0	0	0	0	0	0	0	0	0	0	0	0	3	0	0	0	1	0	0	1	3	0	1	1	0	0	0	0	0	0	0	0	k__Bacteria;p__Firmicutes;c__Clostridia;o__Clostridiales;f__Lachnospiraceae;g__Butyrivibrio_2;s__Butyrivibrio_hungatei;
Clostridium_propionicum	0	0	0	0	0	0	0	0	0	0	0	0	0	0	0	0	0	0	3	0	0	0	0	0	0	0	0	0	0	0	0	0	k__Bacteria;p__Firmicutes;c__Clostridia;o__Clostridiales;f__Lachnospiraceae;g__Tyzzerella;s__Clostridium_propionicum;
Paradoxia_multiseta	0	0	0	0	0	0	0	0	0	0	0	0	1	0	0	0	0	0	0	0	0	0	0	0	0	0	0	0	3	0	0	0	k__Bacteria;p__Cyanobacteria;c__Chloroplast;o__unidentified_Chloroplast;f__unidentified_Chloroplast;g__unidentified_Chloroplast;s__Paradoxia_multiseta;
Eubacterium_sp._cL-10-1-3	0	0	0	0	0	0	0	0	0	0	0	0	3	0	0	0	0	0	0	0	0	0	0	0	0	0	0	0	1	0	0	0	k__Bacteria;p__Actinobacteria;c__Coriobacteriia;o__Coriobacteriales;f__Coriobacteriaceae;g__unidentified_Coriobacteriaceae;s__Eubacterium_sp._cL-10-1-3;
Asaia_bogorensis	0	1	0	0	0	0	0	0	0	0	0	0	0	0	0	0	0	0	0	0	0	0	0	0	2	0	1	3	1	0	1	1	k__Bacteria;p__Proteobacteria;c__Alphaproteobacteria;o__Rhodospirillales;f__Acetobacteraceae;g__Asaia;s__Asaia_bogorensis;
Haemophilus_influenzae	0	0	0	0	0	0	1	2	2	0	1	0	0	0	0	0	0	0	0	0	0	0	0	1	0	0	0	0	0	0	0	0	k__Bacteria;p__Proteobacteria;c__Gammaproteobacteria;o__Pasteurellales;f__Pasteurellaceae;g__Haemophilus;s__Haemophilus_influenzae;
bacterium_mpn-isolate_group_2	0	0	0	0	0	0	0	1	0	0	0	0	0	0	0	2	0	0	0	0	0	0	0	0	0	0	0	0	0	0	0	1	k__Bacteria;p__Bacteroidetes;c__Bacteroidia;o__Bacteroidales;f__Prevotellaceae;g__Prevotella_1;s__bacterium_mpn-isolate_group_2;
Porphyromonas_endodontalis	0	1	0	0	0	0	0	2	0	0	0	0	0	0	0	0	0	0	0	0	0	0	0	1	0	0	0	0	0	0	0	0	k__Bacteria;p__Bacteroidetes;c__Bacteroidia;o__Bacteroidales;f__Porphyromonadaceae;g__Porphyromonas;s__Porphyromonas_endodontalis;
Lactobacillus_ruminis	0	0	0	0	0	0	0	0	0	0	0	0	0	0	0	0	0	0	0	0	0	0	0	2	0	0	0	0	0	0	0	0	k__Bacteria;p__Firmicutes;c__Bacilli;o__Lactobacillales;f__Lactobacillaceae;g__Lactobacillus;s__Lactobacillus_ruminis;
Corynebacterium_sp._canine_oral_taxon_423	0	1	0	0	0	0	0	0	0	0	0	0	0	0	0	0	0	0	1	0	2	0	0	1	0	0	0	0	0	0	0	0	k__Bacteria;p__Actinobacteria;c__unidentified_Actinobacteria;o__Corynebacteriales;f__Corynebacteriaceae;g__Corynebacterium;s__Corynebacterium_sp._canine_oral_taxon_423;
Bacteroides_pyogenes	0	0	0	0	0	0	0	0	0	0	0	0	0	0	2	0	0	0	0	0	0	0	0	0	0	0	0	0	0	2	0	1	k__Bacteria;p__Bacteroidetes;c__Bacteroidia;o__Bacteroidales;f__Bacteroidaceae;g__Bacteroides;s__Bacteroides_pyogenes;
Actinomyces_denticolens	0	0	0	0	0	0	0	0	0	0	0	0	0	0	0	0	0	0	0	0	2	0	0	0	0	0	0	0	0	0	0	0	k__Bacteria;p__Actinobacteria;c__unidentified_Actinobacteria;o__Actinomycetales;f__Actinomycetaceae;g__Actinomyces;s__Actinomyces_denticolens;
Geobacter_sp._GSS01	0	0	1	0	0	0	0	0	0	0	0	0	0	0	0	0	0	0	1	0	0	0	0	2	0	0	0	0	0	0	0	0	k__Bacteria;p__Proteobacteria;c__Deltaproteobacteria;o__Desulfuromonadales;f__Geobacteraceae;g__Geobacter;s__Geobacter_sp._GSS01;
Petrimonas_sp._canine_oral_taxon_434	0	0	0	0	0	0	0	2	0	0	0	0	0	0	0	0	0	0	0	0	0	0	0	0	0	0	0	0	0	0	0	0	k__Bacteria;p__Bacteroidetes;c__Bacteroidia;o__Bacteroidales;f__Porphyromonadaceae;g__Petrimonas;s__Petrimonas_sp._canine_oral_taxon_434;
Elizabethkingia_meningoseptica	0	0	0	0	0	0	0	0	1	0	0	1	0	0	0	0	0	0	0	0	0	0	0	0	0	0	0	0	0	0	0	0	k__Bacteria;p__Bacteroidetes;c__Flavobacteriia;o__Flavobacteriales;f__Flavobacteriaceae;g__Elizabethkingia;s__Elizabethkingia_meningoseptica;
Veillonella_sp._oral_taxon_780	1	0	0	0	0	1	0	0	0	0	0	0	0	0	0	1	0	0	0	0	0	0	0	0	0	0	0	0	0	0	0	0	k__Bacteria;p__Firmicutes;c__Negativicutes;o__Selenomonadales;f__Veillonellaceae;g__Veillonella;s__Veillonella_sp._oral_taxon_780;
Anaerococcus_vaginalis	0	0	0	0	0	0	0	0	0	0	0	0	0	0	1	0	0	0	0	0	0	0	0	0	0	0	0	0	0	1	0	0	k__Bacteria;p__Firmicutes;c__Clostridia;o__Clostridiales;f__Family_XI;g__Anaerococcus;s__Anaerococcus_vaginalis;
Brevinema_andersonii	0	0	0	0	0	0	0	0	0	0	0	0	0	0	0	0	0	1	0	0	1	0	0	0	0	0	0	0	1	0	0	0	k__Bacteria;p__Spirochaetes;c__unidentified_Spirochaetes;o__Spirochaetales;f__Brevinemataceae;g__Brevinema;s__Brevinema_andersonii;
Eubacterium_infirmum	0	0	0	1	0	0	0	0	0	0	0	0	0	0	0	1	0	0	0	0	0	0	0	1	0	0	0	0	0	0	0	1	k__Bacteria;p__Firmicutes;c__Clostridia;o__Clostridiales;f__Family_XIII;g__Eubacterium_nodatum_group;s__Eubacterium_infirmum;
Mycoplasma_sualvi	0	0	1	0	0	0	0	0	0	0	0	0	0	0	0	1	0	0	1	0	1	0	0	0	0	0	1	0	0	0	0	0	k__Bacteria;p__Tenericutes;c__Mollicutes;o__Mycoplasmatales;f__Mycoplasmataceae;g__Mycoplasma;s__Mycoplasma_sualvi;
SAR324_cluster_bacterium_JCVI-SC_AAA005	1	0	0	0	0	0	0	0	0	0	0	0	0	0	0	0	0	0	0	0	0	0	0	0	0	0	0	0	1	0	0	0	k__Bacteria;p__Proteobacteria;c__Deltaproteobacteria;o__SAR324_clade.Marine_group_B.;f__unidentified_SAR324_clade.Marine_group_B.;g__unidentified_SAR324_clade.Marine_group_B.;s__SAR324_cluster_bacterium_JCVI-SC_AAA005;
Others	59059	61510	58728	65718	74202	54037	59413	64847	53010	54951	46866	46184	62668	48915	37972	48197	53136	48272	49278	56478	63743	67816	61301	57013	37849	22768	57331	59531	53398	68807	54807	24682	Others
