# Supplementary material for: Effects of fermented feeds and ginseng polysaccharides on the intestinal morphology and microbiota composition of Xuefeng black-bone chicken
Source: PLoS One. 2020 Aug 11;15(8):e0237357. doi: 10.1371/journal.pone.0237357 (PMC7418966; doi:10.1371/journal.pone.0237357)
Supplement: S15 Table — (XLSX) [file pone.0237357.s017.xlsx]

## Sheet: L
The aligned percentages that annotated at Species level
Taxonomy	Cn1	Cn2	Cn3	Cn4	Cn5	Cn6	Cn7	Cn8	Fe1	Fe2	Fe3	Fe4	Fe5	Fe6	Fe7	Fe8	FP1	FP2	FP3	FP4	FP5	FP6	FP7	FP8	Po1	Po2	Po3	Po4	Po5	Po6	Po7	Po8	Tax_detail
Serratia_marcescens	0.0253214	0.000539195	0.00190792	0.000974699	0.000684363	0.00354625	0.00479054	0.0191207	0.000808793	0.0532352	0.00155537	0.000767316	0.00197014	0.00153463	0.00248859	0.0331605	0.000373289	0.0296557	0.000746578	0.000394027	0.000912484	0.000580672	0.00941518	0.0326213	0.0272294	0.563625	0.0206968	0.0170054	0.0200954	0.014102	0.140813	0.548071	k__Bacteria;p__Proteobacteria;c__Gammaproteobacteria;o__Enterobacteriales;f__Enterobacteriaceae;g__Serratia;s__Serratia_marcescens;
Bacteroides_barnesiae	0.00713397	0.00835753	0.0113231	0.00358772	0.0121112	0.00174202	0.000995438	0.00201161	0.0708627	0.00841974	0.00539195	0.00427209	0.005309	0.0076939	0.00771464	0.00910411	0.0284529	0.0202198	0.00586893	0.0261925	0.00282041	0.0249689	0.00572377	0.00514309	0.160494	0.00663625	0.0104521	0.0160929	0.0189755	0.0251348	0.00904189	0.00883451	k__Bacteria;p__Bacteroidetes;c__Bacteroidia;o__Bacteroidales;f__Bacteroidaceae;g__Bacteroides;s__Bacteroides_barnesiae;
Escherichia_coli	0.00848196	0.000331813	0.002219	0.00145168	0.000290336	0.00309	0.00085027	0.000829531	0.00118208	0.00497719	0.00230195	0.00134799	0.00342182	0.00348403	0.118353	0.00364994	0.000373289	0.000580672	0.000394027	0.00802572	0.00143094	0.000186645	0.000228121	0.000518457	0.00114061	0.00103691	0.00105765	0.000767316	0.0148071	0.0029241	0.000394027	0.00159685	k__Bacteria;p__Proteobacteria;c__Gammaproteobacteria;o__Enterobacteriales;f__Enterobacteriaceae;g__Escherichia-Shigella;s__Escherichia_coli;
Lactobacillus_salivarius	0.007528	0.00155537	0.0048735	0.0021153	0.000269598	0.000228121	0.00352551	0.000622148	0.000186645	0.0165284	0.00279967	0.000248859	0.0026545	0.00271672	0.000622148	0.000622148	0.00506014	0.0903567	0.0112194	0.0043343	0.0176275	0.00294484	0.00740357	0.0107217	0.00176275	0.00912484	0.0113438	0.00690585	0.0038988	0.0019494	0.000953961	0.00296557	k__Bacteria;p__Firmicutes;c__Bacilli;o__Lactobacillales;f__Lactobacillaceae;g__Lactobacillus;s__Lactobacillus_salivarius;
Shewanella_algae	0.0218789	0.00808793	0.0171091	0.0308586	0.00705102	0.0497719	0.0141435	0.00402323	0.00566155	0.0229988	0.0566777	0.0795106	0.0363542	0.0249689	0.0258399	0.0297387	0.00744504	0.00729988	0.0031937	0.0118001	0.00325591	0.00479054	0.0143509	0.00427209	0.00263376	0.0384073	0.013791	0.0112816	0.00615927	0.00445873	0.0109498	0.00618001	k__Bacteria;p__Proteobacteria;c__Gammaproteobacteria;o__Alteromonadales;f__Shewanellaceae;g__Shewanella;s__Shewanella_algae;
Aeriscardovia_aeriphila	0.00234343	0.000933223	0.0014102	0.000767316	0.000435504	0.0036292	0.00371215	0.000539195	0.000311074	0.00479054	0.00159685	4.14766e-05	0.00165906	4.14766e-05	0.000829531	0.000767316	0.00197014	0.0763998	0.00512236	0.00126504	0.0111365	0.000476981	0.00186645	0.00402323	0.0012443	0.0043343	0.0206761	0.0111572	0.00136873	0.00391954	0.000394027	0.0138532	k__Bacteria;p__Actinobacteria;c__unidentified_Actinobacteria;o__Bifidobacteriales;f__Bifidobacteriaceae;g__Aeriscardovia;s__Aeriscardovia_aeriphila;
Enterococcus_cecorum	0.00483202	0.00331813	0.0276649	0.00696806	0.00226047	0.00707175	0.0104314	0.00147242	0.00545417	0.00883451	0.00777686	0.0550187	0.012443	0.00506014	0.00891746	0.00423061	0.00170054	0.0179801	0.00532974	0.0109083	0.0033596	0.00192866	0.00827457	0.00387806	0.00360846	0.00495645	0.0401286	0.0267316	0.00580672	0.00228121	0.00178349	0.00454168	k__Bacteria;p__Firmicutes;c__Bacilli;o__Lactobacillales;f__Enterococcaceae;g__Enterococcus;s__Enterococcus_cecorum;
Lactobacillus_aviarius	0.00304853	0.00323517	0.00410618	0.00273745	0.0108254	0.0309623	0.00358772	0.00188718	0.00364994	0.0029241	0.0033596	0.00499793	0.00582746	0.00591041	0.00916632	0.00192866	0.000518457	0.000269598	0.00126504	0.000373289	0.000933223	0.00176275	0.000414766	0.000995438	0.002219	0.00126504	0.00875156	0.00458316	0.00178349	0.0229158	0.000871008	0.00153463	k__Bacteria;p__Firmicutes;c__Bacilli;o__Lactobacillales;f__Lactobacillaceae;g__Lactobacillus;s__Lactobacillus_aviarius;
Brevundimonas_bullata	0.00875156	0.00962256	0.00275819	0.00261302	0.00209457	0.0258399	0.000559934	0.00130651	2.07383e-05	0.00136873	0.00103691	0.000207383	0.000871008	0.000663625	0.00190792	6.22148e-05	0.000248859	0.00207383	0.000746578	0.0050394	0.00072584	0.000663625	0.000456242	0.000559934	0.000705102	0.00205309	0.00309	0.00149316	0.00458316	0.00165906	0.00404397	0.000539195	k__Bacteria;p__Proteobacteria;c__Alphaproteobacteria;o__Caulobacterales;f__Caulobacteraceae;g__Brevundimonas;s__Brevundimonas_bullata;
Micrococcus_luteus	0.024803	0.00873082	0.000580672	0.000912484	0.000311074	0.000352551	0.000311074	0.000808793	0.000145168	0.00207383	0.000580672	2.07383e-05	0.000186645	0.000103691	0.000808793	0.000248859	0.00190792	0.00172128	0.000373289	0.00282041	0.000186645	8.29531e-05	0.000311074	0.00072584	0.000497719	0.00244712	0.000456242	0.000705102	0.000539195	8.29531e-05	0.000974699	0.000145168	k__Bacteria;p__Actinobacteria;c__unidentified_Actinobacteria;o__Micrococcales;f__Micrococcaceae;g__Micrococcus;s__Micrococcus_luteus;
Bacteroides_salanitronis	0.000974699	4.14766e-05	0.00132725	0.000103691	0.000373289	0.00120282	0.000414766	0.00012443	0.00315222	0.00109913	0.000269598	0.000248859	0.00294484	0.00161759	0.000456242	0.000435504	0.00821236	0.00657404	0.000808793	0.00586893	0.000788055	0.0229573	0.000974699	0.00188718	0.00201161	0.00085027	0.000394027	0.00215678	0.000767316	0.00313148	0.00902115	0.000871008	k__Bacteria;p__Bacteroidetes;c__Bacteroidia;o__Bacteroidales;f__Bacteroidaceae;g__Bacteroides;s__Bacteroides_salanitronis;
Lactobacillus_agilis	0.00203235	0.000767316	0.00508088	0.000829531	0.000580672	0.00147242	0.00111987	0.000269598	4.14766e-05	0.00387806	0.00072584	0.000165906	0.000228121	0.000103691	0.000165906	8.29531e-05	0.00151389	0.0206968	0.00354625	0.00559934	0.00373289	0.00120282	0.00615927	0.00373289	0.000373289	0.00234343	0.00391954	0.00325591	0.000871008	0.000788055	0.00163832	0.000871008	k__Bacteria;p__Firmicutes;c__Bacilli;o__Lactobacillales;f__Lactobacillaceae;g__Lactobacillus;s__Lactobacillus_agilis;
Brevundimonas_diminuta	0.00895894	0.0197221	0.00435504	0.00904189	0.00261302	0.0176898	0.00157611	0.00170054	0.000476981	0.00165906	0.002219	0.000394027	0.00188718	0.000497719	0.00190792	0.000559934	0.000497719	0.00416839	0.00180423	0.00688511	0.00126504	0.00060141	0.000788055	0.00298631	0.000559934	0.00103691	0.00566155	0.0014102	0.00350477	0.00219826	0.00176275	0.000829531	k__Bacteria;p__Proteobacteria;c__Alphaproteobacteria;o__Caulobacterales;f__Caulobacteraceae;g__Brevundimonas;s__Brevundimonas_diminuta;
Pseudochrobactrum_saccharolyticum	0.0154293	0.0153671	0.0124015	0.00441725	0.00273745	0.0193488	0.00248859	0.00244712	0.000580672	0.00692659	0.00458316	0.00773538	0.00223973	0.00180423	0.00375363	0.0033596	0.00269598	0.0125674	0.00377437	0.0107424	0.00203235	0.00184571	0.00165906	0.00298631	0.00174202	0.00676068	0.0100373	0.00350477	0.00547491	0.00184571	0.0036292	0.00172128	k__Bacteria;p__Proteobacteria;c__Alphaproteobacteria;o__Rhizobiales;f__Brucellaceae;g__Pseudochrobactrum;s__Pseudochrobactrum_saccharolyticum;
Lactobacillus_iners	0.000103691	6.22148e-05	4.14766e-05	4.14766e-05	6.22148e-05	0.00576524	8.29531e-05	0.000103691	0.000207383	0.000539195	0.000518457	0.0171713	0.000414766	0.000311074	0.00085027	0.000580672	2.07383e-05	0	0	0.000829531	0	0	0	2.07383e-05	0	0	0	0	0	0.000248859	4.14766e-05	0	k__Bacteria;p__Firmicutes;c__Bacilli;o__Lactobacillales;f__Lactobacillaceae;g__Lactobacillus;s__Lactobacillus_iners;
Bacteroides_plebeius	2.07383e-05	4.14766e-05	0.00085027	0.000207383	0.00205309	0.00012443	0.000414766	0.000228121	0.00147242	0.000248859	0.000186645	0.00217752	0.000207383	0.000871008	0.000145168	0.00207383	0.00250933	0.000373289	0.000248859	0.000145168	0.000228121	0.00754873	0.00103691	0.000539195	0.015927	0.000684363	0.00116134	0.00165906	0.00163832	0.00192866	0.0100373	0.00111987	k__Bacteria;p__Bacteroidetes;c__Bacteroidia;o__Bacteroidales;f__Bacteroidaceae;g__Bacteroides;s__Bacteroides_plebeius;
Helicobacter_pullorum	0.000953961	0.00356698	0.00296557	0.00375363	0.00427209	0.00072584	0.000476981	0.000456242	0.00624222	0.000746578	0.00120282	0.000331813	0.000995438	0.00352551	0.00165906	0.00136873	0.00317296	0.000559934	0.000808793	0.00263376	0.00134799	0.0155122	0.00172128	0.00105765	0.0130859	0.000663625	0.00172128	0.00107839	0.00491497	0.0036292	0.00306927	0.00111987	k__Bacteria;p__Proteobacteria;c__Epsilonproteobacteria;o__Campylobacterales;f__Helicobacteraceae;g__Helicobacter;s__Helicobacter_pullorum;
Bacteroides_sp._C13EG172	0.0014102	0.0012443	0.00634591	0.0014102	0.00186645	0.000788055	0.000352551	0.000974699	0.0108254	0.00412692	0.00217752	0.00881377	0.00261302	0.00315222	0.00377437	0.00327665	0.0100995	0.00553712	0.00163832	0.00282041	0.0016798	0.00394027	0.0019494	0.00342182	0.014185	0.00163832	0.00134799	0.00275819	0.00456242	0.00344255	0.00304853	0.00182497	k__Bacteria;p__Bacteroidetes;c__Bacteroidia;o__Bacteroidales;f__Bacteroidaceae;g__Bacteroides;s__Bacteroides_sp._C13EG172;
Bifidobacterium_saeculare	2.07383e-05	0.000103691	0.00085027	0.000269598	0.000103691	8.29531e-05	4.14766e-05	2.07383e-05	4.14766e-05	4.14766e-05	0.000269598	0	4.14766e-05	6.22148e-05	0.000103691	4.14766e-05	2.07383e-05	4.14766e-05	0.000165906	0	4.14766e-05	0.000145168	0	6.22148e-05	0.00072584	0.000290336	0.00279967	0.0129614	0.000518457	0.00072584	0.000269598	0.000373289	k__Bacteria;p__Actinobacteria;c__unidentified_Actinobacteria;o__Bifidobacteriales;f__Bifidobacteriaceae;g__Bifidobacterium;s__Bifidobacterium_saeculare;
Campylobacter_jejuni	0.000228121	6.22148e-05	2.07383e-05	0.000912484	0.00060141	0.00012443	0	0.000103691	0.000788055	0.00176275	0.00109913	0.000352551	0.00514309	0.0128163	0.00197014	0.00109913	0.00132725	0.0016798	0.000331813	8.29531e-05	0.000788055	0.00215678	8.29531e-05	0.000497719	0.000808793	0.000352551	0.00197014	0.000705102	0.00750726	0.0031937	0.000248859	0.00161759	k__Bacteria;p__Proteobacteria;c__Epsilonproteobacteria;o__Campylobacterales;f__Campylobacteraceae;g__Campylobacter;s__Campylobacter_jejuni;
Acinetobacter_guillouiae	0	6.22148e-05	0	0	0	0	0	4.14766e-05	0.000165906	0.000539195	0.000248859	0.010224	0.000228121	0.000435504	0.000311074	0.000352551	0	0	0	0.000705102	0	0	0	0	0	2.07383e-05	0	0	0	0	0	2.07383e-05	k__Bacteria;p__Proteobacteria;c__Gammaproteobacteria;o__Pseudomonadales;f__Moraxellaceae;g__Acinetobacter;s__Acinetobacter_guillouiae;
bacterium_New_Zealand_D	0.00199088	0.000788055	0.000311074	0.000891746	0.000414766	0.00012443	6.22148e-05	0.000290336	0.00114061	0.000456242	0.000290336	0.000145168	0.00257155	0.0012443	0.000311074	0.000248859	0.00630444	0.00072584	0.000518457	0.00304853	0.000974699	0.0043343	0.000684363	0.000974699	0.00244712	0.000456242	0.00161759	0.00294484	0.00908337	0.00132725	0.00130651	0.00101618	k__Bacteria;p__Proteobacteria;c__Deltaproteobacteria;o__Desulfovibrionales;f__Desulfovibrionaceae;g__Desulfovibrio;s__bacterium_New_Zealand_D;
Candidatus_Saccharibacteria_bacterium_UB2523	4.14766e-05	4.14766e-05	0.000539195	0.000207383	0.00012443	0	0	4.14766e-05	0	0	6.22148e-05	0	0	0	0	0	2.07383e-05	0	0	0	0	0	2.07383e-05	0	0.000269598	0.00012443	0.000476981	0.0085027	0.000311074	0.00012443	4.14766e-05	0.000165906	k__Bacteria;p__Saccharibacteria;c__unidentified_Saccharibacteria;o__unidentified_Saccharibacteria;f__unidentified_Saccharibacteria;g__unidentified_Saccharibacteria;s__Candidatus_Saccharibacteria_bacterium_UB2523;
Pseudomonas_stutzeri	0.00817088	0.000311074	0.00072584	0.000435504	0.000248859	0.00192866	0.00012443	0.000373289	0	0.000933223	0.000145168	6.22148e-05	0.000103691	0.000622148	0.000290336	0.00012443	2.07383e-05	0.000497719	6.22148e-05	0	0	6.22148e-05	2.07383e-05	0	0	0.000580672	6.22148e-05	4.14766e-05	0	4.14766e-05	0	0	k__Bacteria;p__Proteobacteria;c__Gammaproteobacteria;o__Pseudomonadales;f__Pseudomonadaceae;g__Pseudomonas;s__Pseudomonas_stutzeri;
Megamonas_hypermegale	2.07383e-05	0.000228121	0.000871008	0.000248859	0.00060141	6.22148e-05	0.000186645	4.14766e-05	0.000290336	2.07383e-05	0.000103691	2.07383e-05	0.000352551	0.000103691	0.00012443	8.29531e-05	0.00012443	2.07383e-05	2.07383e-05	0.000269598	8.29531e-05	0.000580672	0.000394027	0.00012443	0.000373289	0.000145168	0.000394027	0.000705102	0.00155537	0.00165906	0.00792202	0.000331813	k__Bacteria;p__Firmicutes;c__Negativicutes;o__Selenomonadales;f__Veillonellaceae;g__Megamonas;s__Megamonas_hypermegale;
Sphingomonas_paucimobilis	0.000933223	0.000539195	0.00126504	0.00462464	0.00012443	0.000497719	0.000145168	0.000414766	0.000165906	0.000829531	0.000580672	0.00773538	0.000829531	0.000580672	0.000311074	0.000394027	0	0.000269598	0.000186645	0.00114061	0.000476981	0.000311074	8.29531e-05	6.22148e-05	8.29531e-05	0.000788055	0.00103691	0.000248859	0.000705102	2.07383e-05	0	0.000207383	k__Bacteria;p__Proteobacteria;c__Alphaproteobacteria;o__Sphingomonadales;f__Sphingomonadaceae;g__Sphingomonas;s__Sphingomonas_paucimobilis;
Arabidopsis_thaliana_.thale_cress.	0.0012443	0.000186645	0.00246786	0.000352551	0.000145168	0.00309	0.000228121	0.000228121	0.000352551	0.000642887	0.00012443	0.00186645	0.00085027	0.000580672	0.000435504	0.00012443	0.00114061	0.000705102	0.00012443	0.0023849	0.000165906	2.07383e-05	0.000767316	0.00012443	0.000352551	0.0033596	0.00012443	0.000248859	0.00012443	0.000165906	0.00771464	0.000269598	k__Bacteria;p__Cyanobacteria;c__Chloroplast;o__unidentified_Chloroplast;f__unidentified_Chloroplast;g__unidentified_Chloroplast;s__Arabidopsis_thaliana_.thale_cress.;
Lactococcus_lactis	0.00012443	0.000228121	0.0067192	6.22148e-05	2.07383e-05	6.22148e-05	6.22148e-05	0.000352551	4.14766e-05	0.00143094	0.000103691	4.14766e-05	6.22148e-05	0	8.29531e-05	0.000228121	0	0.000145168	0	0	2.07383e-05	0	0	4.14766e-05	0	4.14766e-05	0	0.000207383	0	0	0	4.14766e-05	k__Bacteria;p__Firmicutes;c__Bacilli;o__Lactobacillales;f__Streptococcaceae;g__Lactococcus;s__Lactococcus_lactis;
Succinatimonas_hippei	0.000311074	0.00217752	0.00128577	0.000435504	0.000456242	0.000311074	0.000476981	0.000248859	0.00130651	0.000414766	0.000331813	0.000269598	0.000539195	0.000622148	0.000871008	0.000186645	0.000663625	0.00120282	0.000476981	0.00402323	0.000622148	0.00464538	0.000788055	0.000435504	0.00201161	0.000497719	0.000518457	0.00116134	0.00277893	0.00288262	0.00667773	0.000497719	k__Bacteria;p__Proteobacteria;c__Gammaproteobacteria;o__Aeromonadales;f__Succinivibrionaceae;g__Succinatimonas;s__Succinatimonas_hippei;
Parasutterella_secunda	0.00246786	0.00105765	0.00151389	0.000394027	0.00130651	0.00130651	0.000414766	0.000394027	0.00522605	0.00103691	0.000642887	0.000331813	0.000767316	0.00120282	0.0012443	0.000684363	0.00516383	0.00197014	0.00120282	0.00205309	0.000746578	0.00663625	0.0033596	0.00157611	0.00445873	0.00060141	0.000788055	0.0019494	0.00286188	0.00286188	0.00400249	0.000663625	k__Bacteria;p__Proteobacteria;c__Betaproteobacteria;o__Burkholderiales;f__Alcaligenaceae;g__Sutterella;s__Parasutterella_secunda;
Veillonella_magna	0.00213604	0.000311074	0.00153463	0.000373289	0.000476981	0.0065533	0.000435504	0.000331813	0.00255081	0.000394027	0.000497719	0.000953961	0.000331813	0.00012443	0.000476981	0.000165906	0.000373289	0.000352551	0.000248859	2.07383e-05	0.000165906	4.14766e-05	2.07383e-05	0.000207383	0.000373289	0.000186645	0.00155537	0.0033596	0.000497719	0.00120282	0.00012443	0.000414766	k__Bacteria;p__Firmicutes;c__Negativicutes;o__Selenomonadales;f__Veillonellaceae;g__Veillonella;s__Veillonella_magna;
Lactobacillus_ingluviei	0.000248859	0.00163832	0.00228121	0.00060141	0.000290336	4.14766e-05	0.00085027	0.000352551	0	8.29531e-05	0.000788055	0	4.14766e-05	0.000165906	8.29531e-05	0.000352551	8.29531e-05	0.000373289	0.000788055	4.14766e-05	0.000145168	0	0.000103691	0.00111987	0.000352551	0.000248859	0.00632518	0.00201161	0.000456242	0.000456242	0.000269598	0.0033596	k__Bacteria;p__Firmicutes;c__Bacilli;o__Lactobacillales;f__Lactobacillaceae;g__Lactobacillus;s__Lactobacillus_ingluviei;
Propionibacterium_acnes	0.000414766	0.000248859	0.00248859	0.000373289	6.22148e-05	0.00118208	0.00207383	0.000311074	0.000497719	0.00105765	0.00441725	0.00618001	0.00377437	0.000394027	0.000518457	0.00203235	4.14766e-05	2.07383e-05	0.000145168	0.000165906	0.000331813	2.07383e-05	0.000871008	0.000435504	0.000186645	0.000145168	0.000331813	0.000394027	0.00060141	0.000311074	0.00553712	0.000290336	k__Bacteria;p__Actinobacteria;c__unidentified_Actinobacteria;o__Propionibacteriales;f__Propionibacteriaceae;g__Propionibacterium;s__Propionibacterium_acnes;
Gallibacterium_anatis	0.00381584	0.000228121	0.00120282	0.00170054	0.000767316	0.00591041	0.000559934	0.00072584	0.00454168	0.00114061	0.000642887	0.000228121	0.0043343	0.00060141	0.000995438	0.000559934	0.000331813	0.00012443	0	0	0.000228121	0.000186645	6.22148e-05	0.000248859	0.000559934	0.000186645	4.14766e-05	0.000829531	0.000642887	0.000269598	0.000559934	6.22148e-05	k__Bacteria;p__Proteobacteria;c__Gammaproteobacteria;o__Pasteurellales;f__Pasteurellaceae;g__Gallibacterium;s__Gallibacterium_anatis;
Corynebacterium_tuberculostearicum	0.000103691	0.00012443	4.14766e-05	0.00012443	4.14766e-05	0.00586893	2.07383e-05	4.14766e-05	0.000103691	0.000145168	0.000622148	0	0.000933223	8.29531e-05	0.000746578	0.000394027	0	0	2.07383e-05	0	6.22148e-05	0	0	8.29531e-05	0	0	0.000103691	0	6.22148e-05	6.22148e-05	0.000456242	0	k__Bacteria;p__Actinobacteria;c__unidentified_Actinobacteria;o__Corynebacteriales;f__Corynebacteriaceae;g__Corynebacterium_1;s__Corynebacterium_tuberculostearicum;
Eubacterium_tenue	0.00145168	0.00176275	0.000456242	0.00072584	0.000145168	0.000311074	0.000165906	0.00441725	0	0.000352551	0.000580672	0	4.14766e-05	0	8.29531e-05	0.00205309	0.000331813	0.000497719	0.00217752	0.000145168	0.000394027	0.000103691	0.000248859	0.00564081	0	0.000165906	0.000352551	2.07383e-05	0	0	0	0.00145168	k__Bacteria;p__Firmicutes;c__Clostridia;o__Clostridiales;f__Peptostreptococcaceae;g__Peptoclostridium;s__Eubacterium_tenue;
iron-reducing_bacterium_enrichment_culture_clone_HN70	0.00012443	0.00138946	0.000394027	0.000456242	0.000311074	8.29531e-05	0.000103691	0.000228121	0.00348403	0.000518457	0.00103691	0.000435504	0.00143094	0.000456242	0.000394027	0.000808793	0.00118208	0.000663625	0.00107839	0.00543343	0.00072584	0.00226047	0.000248859	0.00190792	0.00107839	0.000311074	0.000518457	0.00275819	0.00385732	0.000808793	0.00147242	0.000663625	k__Bacteria;p__Firmicutes;c__Clostridia;o__Clostridiales;f__Christensenellaceae;g__Christensenellaceae_R-7_group;s__iron-reducing_bacterium_enrichment_culture_clone_HN70;
Comamonas_testosteroni	6.22148e-05	8.29531e-05	2.07383e-05	6.22148e-05	0	0.00493571	4.14766e-05	4.14766e-05	0.00012443	0	2.07383e-05	0	0	0	0.000394027	0	0	8.29531e-05	4.14766e-05	2.07383e-05	0	0	0	4.14766e-05	0	0	0	0	0	6.22148e-05	0	2.07383e-05	k__Bacteria;p__Proteobacteria;c__Betaproteobacteria;o__Burkholderiales;f__Comamonadaceae;g__Comamonas;s__Comamonas_testosteroni;
Brevundimonas_vesicularis	0.000912484	0.000248859	6.22148e-05	0.00472833	4.14766e-05	6.22148e-05	0.000663625	0.000228121	8.29531e-05	0.000269598	8.29531e-05	0	0.000352551	4.14766e-05	0.000103691	0.000767316	4.14766e-05	0.000414766	8.29531e-05	0	0.000269598	0	0.000290336	0.000248859	8.29531e-05	0.00105765	0.00012443	0.000145168	0.000331813	6.22148e-05	0.00201161	0.000145168	k__Bacteria;p__Proteobacteria;c__Alphaproteobacteria;o__Caulobacterales;f__Caulobacteraceae;g__Brevundimonas;s__Brevundimonas_vesicularis;
bacterium_ic1391	0.00172128	0.000248859	0.000186645	0.000145168	0.000103691	2.07383e-05	0.00445873	0.00012443	0.000145168	0.000228121	0.00012443	6.22148e-05	6.22148e-05	0.00105765	4.14766e-05	8.29531e-05	0.000207383	8.29531e-05	0.00012443	0.000145168	8.29531e-05	0.000290336	0.000497719	8.29531e-05	0.000228121	8.29531e-05	0.000228121	0.0012443	0.000145168	0.000103691	0.000871008	2.07383e-05	k__Bacteria;p__Firmicutes;c__Erysipelotrichia;o__Erysipelotrichales;f__Erysipelotrichaceae;g__Erysipelatoclostridium;s__bacterium_ic1391;
Sphingobacterium_kyonggiense	0.0040647	0.00145168	0.000684363	0.000186645	0.000103691	0.00248859	0.000559934	8.29531e-05	2.07383e-05	0.000580672	0.000103691	6.22148e-05	2.07383e-05	0.000186645	0.000165906	4.14766e-05	0.000165906	0.00219826	0.000165906	0.000788055	6.22148e-05	0.000145168	4.14766e-05	0.00012443	8.29531e-05	0.000228121	0.000311074	4.14766e-05	0.000269598	0.000103691	4.14766e-05	0	k__Bacteria;p__Bacteroidetes;c__Sphingobacteriia;o__Sphingobacteriales;f__Sphingobacteriaceae;g__Sphingobacterium;s__Sphingobacterium_kyonggiense;
Psychrobacter_faecalis	0.0016798	0.000186645	0.0012443	0.00012443	6.22148e-05	2.07383e-05	6.22148e-05	0.000290336	2.07383e-05	0.000290336	0	0.000331813	4.14766e-05	6.22148e-05	8.29531e-05	0.000145168	8.29531e-05	0.000290336	0.00012443	0.0040647	0.000103691	8.29531e-05	8.29531e-05	0.000207383	2.07383e-05	0.000165906	0	0.000186645	0	0	0	4.14766e-05	k__Bacteria;p__Proteobacteria;c__Gammaproteobacteria;o__Pseudomonadales;f__Moraxellaceae;g__Psychrobacter;s__Psychrobacter_faecalis;
Methylobacterium_aquaticum	0.000559934	4.14766e-05	6.22148e-05	0.000829531	0.000165906	0	0.00143094	0.00012443	0.000456242	0.00085027	0.000186645	2.07383e-05	0.000145168	8.29531e-05	6.22148e-05	0.00012443	0.00404397	0.000331813	0.000290336	0.00012443	0.000248859	8.29531e-05	0.00012443	0.000165906	0.000746578	0.00138946	0.000539195	8.29531e-05	0.000953961	0	0.000684363	0.000476981	k__Bacteria;p__Proteobacteria;c__Alphaproteobacteria;o__Rhizobiales;f__Methylobacteriaceae;g__Methylobacterium;s__Methylobacterium_aquaticum;
Marinomonas_vaga	0	2.07383e-05	0	0	0	0	0	0.000186645	0.000228121	0.000414766	0.000642887	0.000145168	0.000228121	0.000165906	0.000228121	0.00391954	0	0	0	0	2.07383e-05	0	0	0.000518457	0	0	0	0	0	0	0	0.000476981	k__Bacteria;p__Proteobacteria;c__Gammaproteobacteria;o__Oceanospirillales;f__Oceanospirillaceae;g__Marinomonas;s__Marinomonas_vaga;
Sinorhizobium_fredii	0.000248859	0.000995438	0.0019494	0.000269598	8.29531e-05	0.0038988	0.000290336	0.000497719	0.000248859	0.000435504	0.000435504	2.07383e-05	0.000207383	0.000228121	0.000476981	0.00302779	0.00232269	0.000642887	0.000476981	0.000103691	0.000186645	0.000165906	0.000311074	0.000974699	0.000497719	0.000186645	0.000497719	0.000684363	0.000103691	0.000103691	0.00207383	0.000580672	k__Bacteria;p__Proteobacteria;c__Alphaproteobacteria;o__Rhizobiales;f__Rhizobiaceae;g__Ensifer;s__Sinorhizobium_fredii;
Bacteroides_coprocola	0.000290336	0.000373289	0.00136873	0.00161759	0.000974699	8.29531e-05	0.000186645	0.000331813	0.000207383	0.000228121	0.000228121	6.22148e-05	0.000559934	0.00151389	4.14766e-05	0.000933223	0.000435504	0.000248859	0.000373289	0.000103691	0.000663625	0.00387806	0.000476981	0.000476981	0.00159685	0.000228121	0.000705102	0.00369141	0.00182497	0.000186645	0.00118208	0.000746578	k__Bacteria;p__Bacteroidetes;c__Bacteroidia;o__Bacteroidales;f__Bacteroidaceae;g__Bacteroides;s__Bacteroides_coprocola;
Simplicispira_limi	0.00387806	0.000103691	6.22148e-05	0.000103691	6.22148e-05	0	0	0.00012443	0	0.000414766	0	0	0	2.07383e-05	0	0	0	0.000248859	0	0	0	0	2.07383e-05	0	0	0.000207383	0	4.14766e-05	0	0	0.000145168	0	k__Bacteria;p__Proteobacteria;c__Betaproteobacteria;o__Burkholderiales;f__Comamonadaceae;g__Simplicispira;s__Simplicispira_limi;
Hyphomicrobium_sulfonivorans	0.000145168	0.000518457	0.00085027	0.000186645	6.22148e-05	0.00381584	2.07383e-05	0.000103691	0	0.000103691	6.22148e-05	4.14766e-05	0	0	0.000622148	0	2.07383e-05	0.000290336	6.22148e-05	0	0	0	2.07383e-05	0	0	4.14766e-05	8.29531e-05	4.14766e-05	0	0.000207383	0	4.14766e-05	k__Bacteria;p__Proteobacteria;c__Alphaproteobacteria;o__Rhizobiales;f__Hyphomicrobiaceae;g__Hyphomicrobium;s__Hyphomicrobium_sulfonivorans;
Marinomonas_aquimarina	0	0	0	0	0	0	0	0.000269598	0.00012443	0.000456242	0.000435504	0.000103691	0.000331813	0.000186645	0.000290336	0.00375363	0	0	0	0	0	2.07383e-05	0	0.000311074	2.07383e-05	0	0	0	0	0	0	0.000248859	k__Bacteria;p__Proteobacteria;c__Gammaproteobacteria;o__Oceanospirillales;f__Oceanospirillaceae;g__Marinomonas;s__Marinomonas_aquimarina;
Arthrobacter_arilaitensis	0.000165906	0.00111987	0.00279967	0.00367068	2.07383e-05	0.000352551	0.000207383	0.000145168	0	6.22148e-05	6.22148e-05	0	4.14766e-05	0	8.29531e-05	2.07383e-05	4.14766e-05	0.000414766	0.00012443	0.00060141	0.000145168	0	4.14766e-05	0.000248859	0	0.000228121	4.14766e-05	0.000165906	4.14766e-05	0	6.22148e-05	0	k__Bacteria;p__Actinobacteria;c__unidentified_Actinobacteria;o__Micrococcales;f__Micrococcaceae;g__Arthrobacter;s__Arthrobacter_arilaitensis;
Firmicutes_bacterium_CAG:822	0.000352551	0.000248859	0.000622148	0.000290336	8.29531e-05	6.22148e-05	0.00352551	0.000103691	0.000622148	0.000186645	0.000186645	0	0.000165906	8.29531e-05	4.14766e-05	0.000290336	0.000290336	0.000394027	8.29531e-05	0.000642887	4.14766e-05	0.000663625	0.000352551	0.000103691	0.00012443	0.000103691	0.000145168	0.00128577	0.000228121	0.000207383	8.29531e-05	6.22148e-05	k__Bacteria;p__Tenericutes;c__Mollicutes;o__Mollicutes_RF9;f__unidentified_Mollicutes_RF9;g__unidentified_Mollicutes_RF9;s__Firmicutes_bacterium_CAG:822;
Pseudomonas_veronii	2.07383e-05	0	0	0	2.07383e-05	0	4.14766e-05	0.000186645	0	0	4.14766e-05	0	2.07383e-05	0	0	0.000476981	0.000145168	0.000165906	8.29531e-05	8.29531e-05	0.000248859	6.22148e-05	0.000103691	0.00313148	4.14766e-05	0.000331813	2.07383e-05	2.07383e-05	6.22148e-05	2.07383e-05	0.000912484	0.000228121	k__Bacteria;p__Proteobacteria;c__Gammaproteobacteria;o__Pseudomonadales;f__Pseudomonadaceae;g__Pseudomonas;s__Pseudomonas_veronii;
Clostridiales_bacterium_60-7e	0	0.000373289	0.000456242	2.07383e-05	0	0.000103691	0	2.07383e-05	0.000186645	2.07383e-05	0.00012443	0	4.14766e-05	0	8.29531e-05	2.07383e-05	0.00311074	0.000248859	0.000186645	0.000228121	8.29531e-05	0.000394027	0.000207383	0.000186645	0.000539195	4.14766e-05	0.000539195	0.000953961	0.000642887	0.000186645	0.000912484	0.000207383	k__Bacteria;p__Firmicutes;c__Erysipelotrichia;o__Erysipelotrichales;f__Erysipelotrichaceae;g__unidentified_Erysipelotrichaceae;s__Clostridiales_bacterium_60-7e;
Mycoplasma_penetrans	0	0.000684363	0	0	0	0	0	4.14766e-05	6.22148e-05	0.000186645	0.00111987	2.07383e-05	6.22148e-05	2.07383e-05	6.22148e-05	0.000228121	0	0	0.00155537	0	0	0	0	6.22148e-05	0.000559934	0.000269598	0.00302779	0.000269598	0.000394027	0.000186645	0.000248859	0.000331813	k__Bacteria;p__Tenericutes;c__Mollicutes;o__Mycoplasmatales;f__Mycoplasmataceae;g__Mycoplasma;s__Mycoplasma_penetrans;
Collinsella_sp._GD3	0.00149316	4.14766e-05	0.000476981	0.000165906	8.29531e-05	0.000352551	0.0029241	0.000145168	0.000165906	0.000145168	4.14766e-05	2.07383e-05	0.000207383	0.000103691	8.29531e-05	0.000103691	0	0.000290336	0	0.000311074	0.00012443	0.00060141	0.000103691	0.000145168	4.14766e-05	6.22148e-05	6.22148e-05	0.000165906	0.000912484	0.000497719	0.000788055	8.29531e-05	k__Bacteria;p__Actinobacteria;c__Coriobacteriia;o__Coriobacteriales;f__Coriobacteriaceae;g__Collinsella;s__Collinsella_sp._GD3;
Bacillus_thermoamylovorans	4.14766e-05	6.22148e-05	0	0.00290336	0	0	2.07383e-05	6.22148e-05	4.14766e-05	0	0	0	4.14766e-05	0	0	0	2.07383e-05	0	0	0	8.29531e-05	0	0	0	0	0	0	0	4.14766e-05	0	0	0	k__Bacteria;p__Firmicutes;c__Bacilli;o__Bacillales;f__Bacillaceae;g__Bacillus;s__Bacillus_thermoamylovorans;
Propionibacterium_avidum	0.000228121	0	4.14766e-05	0	0	0	0	0	4.14766e-05	0.000311074	0	0	0	0	0	0	6.22148e-05	0.000103691	2.07383e-05	0	4.14766e-05	2.07383e-05	0	0	0.000103691	0.00288262	0.000103691	4.14766e-05	6.22148e-05	2.07383e-05	2.07383e-05	8.29531e-05	k__Bacteria;p__Actinobacteria;c__unidentified_Actinobacteria;o__Propionibacteriales;f__Propionibacteriaceae;g__Propionibacterium;s__Propionibacterium_avidum;
Psychrobacter_cibarius	0.00279967	0.000414766	0.000352551	0.000559934	0.000165906	0.000228121	0.000103691	0.000539195	2.07383e-05	0.00197014	0	0	0	0	0	0	2.07383e-05	0.000891746	0	2.07383e-05	2.07383e-05	0	0	0.000145168	0	0.000746578	0	0	0	0	0	0	k__Bacteria;p__Proteobacteria;c__Gammaproteobacteria;o__Pseudomonadales;f__Moraxellaceae;g__Psychrobacter;s__Psychrobacter_cibarius;
Clostridiales_bacterium_NK3B98	0.000186645	0.000228121	6.22148e-05	0.000414766	0	0.000103691	4.14766e-05	0	0.000705102	0.000435504	0.000414766	8.29531e-05	0.000580672	0.000103691	0.000394027	0.000165906	0.000974699	0.000808793	0.000705102	0.000580672	0.000539195	0.000705102	0.00012443	0.000311074	0.000808793	0.000269598	0.00213604	0.000373289	0.00255081	0.000663625	0.000103691	0.000228121	k__Bacteria;p__Firmicutes;c__Clostridia;o__Clostridiales;f__Ruminococcaceae;g__Ruminiclostridium_9;s__Clostridiales_bacterium_NK3B98;
Clostridium_spiroforme	8.29531e-05	0	0.000207383	8.29531e-05	0	4.14766e-05	0.00199088	2.07383e-05	0	4.14766e-05	4.14766e-05	8.29531e-05	0.000228121	2.07383e-05	0.000580672	0	0.000435504	4.14766e-05	0	8.29531e-05	0.000103691	0	0.000580672	2.07383e-05	8.29531e-05	4.14766e-05	4.14766e-05	0.00255081	0.000518457	2.07383e-05	0.0016798	0.00012443	k__Bacteria;p__Firmicutes;c__Erysipelotrichia;o__Erysipelotrichales;f__Erysipelotrichaceae;g__Erysipelatoclostridium;s__Clostridium_spiroforme;
Chryseobacterium_anthropi	0.00253007	0.000290336	4.14766e-05	0.000165906	2.07383e-05	4.14766e-05	0	0.00012443	0	0.000145168	0	0	0	0	0	0	0	0.000207383	4.14766e-05	0.000207383	0	0	0	0	0	0.00012443	2.07383e-05	0	0	0	0	0	k__Bacteria;p__Bacteroidetes;c__Flavobacteriia;o__Flavobacteriales;f__Flavobacteriaceae;g__Chryseobacterium;s__Chryseobacterium_anthropi;
Acinetobacter_lwoffii	0.000539195	0.000145168	0.00085027	0.000228121	6.22148e-05	0.0014102	0.00060141	0.000228121	8.29531e-05	0.000394027	0.000207383	0.00248859	0.000559934	0.000145168	0.000373289	0.000559934	0.000207383	0.00012443	2.07383e-05	0.000165906	8.29531e-05	6.22148e-05	0.000103691	0.000165906	0.000103691	8.29531e-05	0.00012443	6.22148e-05	0.00012443	0.000207383	0.000622148	0.000414766	k__Bacteria;p__Proteobacteria;c__Gammaproteobacteria;o__Pseudomonadales;f__Moraxellaceae;g__Acinetobacter;s__Acinetobacter_lwoffii;
Bacillus_niabensis	0	0.000642887	0	0.000248859	0	4.14766e-05	0	2.07383e-05	4.14766e-05	0.000311074	0.000311074	8.29531e-05	0.00246786	0.000145168	0.000103691	0.000373289	0	2.07383e-05	2.07383e-05	0	0.000186645	0	4.14766e-05	0	0	4.14766e-05	8.29531e-05	0	0.000165906	0	0	2.07383e-05	k__Bacteria;p__Firmicutes;c__Bacilli;o__Bacillales;f__Bacillaceae;g__Bacillus;s__Bacillus_niabensis;
Moraxella_osloensis	0.000145168	0.000311074	6.22148e-05	0.000248859	2.07383e-05	0.00244712	0.000456242	0.000186645	4.14766e-05	0.000103691	0.000186645	0.000165906	0.000331813	8.29531e-05	0.00118208	0.000103691	6.22148e-05	4.14766e-05	2.07383e-05	4.14766e-05	4.14766e-05	0	8.29531e-05	0	6.22148e-05	2.07383e-05	4.14766e-05	0.000186645	4.14766e-05	0.000186645	4.14766e-05	0	k__Bacteria;p__Proteobacteria;c__Gammaproteobacteria;o__Pseudomonadales;f__Moraxellaceae;g__Moraxella;s__Moraxella_osloensis;
Shewanella_baltica	6.22148e-05	8.29531e-05	0.0023849	4.14766e-05	0	2.07383e-05	4.14766e-05	0.000165906	0	0	0	0	0	0	0	4.14766e-05	0	0	0	0	2.07383e-05	0	0	0.000103691	0	0	0	0.00012443	0	0	0	2.07383e-05	k__Bacteria;p__Proteobacteria;c__Gammaproteobacteria;o__Alteromonadales;f__Shewanellaceae;g__Shewanella;s__Shewanella_baltica;
Exiguobacterium_sp._AT1b	2.07383e-05	4.14766e-05	0.00230195	6.22148e-05	0	2.07383e-05	0	2.07383e-05	0	0	0	0	0	0	0	0	0	0	0	0	0	0	0	0	0	0	0	8.29531e-05	0	0	0	0	k__Bacteria;p__Firmicutes;c__Bacilli;o__Bacillales;f__Family_XII;g__Exiguobacterium;s__Exiguobacterium_sp._AT1b;
bacterium_P1C11	0.00060141	0.00012443	0.000622148	0.000912484	0.000145168	0.00138946	0.00230195	0.000290336	0.000456242	0.000248859	0.00012443	0.000435504	0.000684363	0.000767316	0.000518457	0.000269598	0.000331813	0.00060141	0.000207383	0.000891746	0.000518457	0.00107839	0.00147242	0.000767316	0.00085027	0.000228121	0.000290336	0.0012443	0.00190792	0.000953961	0.00107839	0.000331813	k__Bacteria;p__Firmicutes;c__Clostridia;o__Clostridiales;f__Lachnospiraceae;g__unidentified_Lachnospiraceae;s__bacterium_P1C11;
Actinomyces_naeslundii	0.000103691	4.14766e-05	0.002219	0.000497719	6.22148e-05	2.07383e-05	8.29531e-05	0.000331813	0	4.14766e-05	0	0	2.07383e-05	0	0	0.000103691	0	0	0	0	2.07383e-05	0	0	0	0	0	0	0	0	0	0	4.14766e-05	k__Bacteria;p__Actinobacteria;c__unidentified_Actinobacteria;o__Actinomycetales;f__Actinomycetaceae;g__Actinomyces;s__Actinomyces_naeslundii;
Propionibacterium_propionicum	8.29531e-05	6.22148e-05	0.002219	4.14766e-05	0	4.14766e-05	2.07383e-05	6.22148e-05	0	0	0	0	0	0	0	0	0	0	0	0	0	0	0	0	0	0	0	6.22148e-05	0	0	0	0	k__Bacteria;p__Actinobacteria;c__unidentified_Actinobacteria;o__Propionibacteriales;f__Propionibacteriaceae;g__Propionibacterium;s__Propionibacterium_propionicum;
Bradyrhizobium_elkanii	0.000331813	4.14766e-05	2.07383e-05	0.000580672	6.22148e-05	0.000746578	4.14766e-05	4.14766e-05	0	0.000559934	0	6.22148e-05	6.22148e-05	2.07383e-05	8.29531e-05	2.07383e-05	0	0.000456242	0	2.07383e-05	8.29531e-05	0.000103691	0.000145168	8.29531e-05	0.00012443	0.00219826	8.29531e-05	4.14766e-05	0.000207383	0.000165906	0	0.000145168	k__Bacteria;p__Proteobacteria;c__Alphaproteobacteria;o__Rhizobiales;f__Bradyrhizobiaceae;g__Bradyrhizobium;s__Bradyrhizobium_elkanii;
methanogenic_archaeon_CH1270	0	0.000145168	0	0	0	0	0	0.000331813	0.000352551	0.00012443	0	0	2.07383e-05	0	0	0.000352551	0.000228121	0	0.00060141	0.00219826	4.14766e-05	0.000186645	2.07383e-05	2.07383e-05	0.00143094	0	0.000186645	0.00072584	0.00114061	0.000746578	0.000953961	0	k__Archaea;p__Euryarchaeota;c__Thermoplasmata;o__Thermoplasmatales;f__unidentified_Thermoplasmatales;g__unidentified_Thermoplasmatales;s__methanogenic_archaeon_CH1270;
Rosenbergiella_nectarea	0.00205309	2.07383e-05	6.22148e-05	0.00012443	2.07383e-05	4.14766e-05	2.07383e-05	6.22148e-05	0	0.000290336	0	0	0	0	0	0	0	6.22148e-05	0	0	0	0	0	0	0	8.29531e-05	0	0	2.07383e-05	0	0	0	k__Bacteria;p__Proteobacteria;c__Gammaproteobacteria;o__Enterobacteriales;f__Enterobacteriaceae;g__Tatumella;s__Rosenbergiella_nectarea;
bacterium_enrichment_culture_clone_BBMC-9	0	0.00012443	2.07383e-05	6.22148e-05	0	2.07383e-05	4.14766e-05	0.000435504	0.000145168	0.000228121	0.000373289	0.00012443	0.000207383	0.000228121	0.000103691	0.00203235	2.07383e-05	0	0.000290336	0	2.07383e-05	0	0	0.000539195	2.07383e-05	0	0	0	0	0	0	0.000269598	k__Bacteria;p__Firmicutes;c__Clostridia;o__Clostridiales;f__Ruminococcaceae;g__Ruminococcaceae_UCG-010;s__bacterium_enrichment_culture_clone_BBMC-9;
Clostridiales_bacterium_10-3b	0.00203235	4.14766e-05	2.07383e-05	2.07383e-05	4.14766e-05	0	0	2.07383e-05	0.00012443	0.000207383	2.07383e-05	0	0	0.000103691	2.07383e-05	6.22148e-05	0.000788055	0.000518457	4.14766e-05	0.000103691	6.22148e-05	0.000311074	8.29531e-05	4.14766e-05	0.000207383	0.000145168	0	0.000331813	0.000103691	0.000145168	0.000808793	4.14766e-05	k__Bacteria;p__Firmicutes;c__Erysipelotrichia;o__Erysipelotrichales;f__Erysipelotrichaceae;g__unidentified_Erysipelotrichaceae;s__Clostridiales_bacterium_10-3b;
Weissella_paramesenteroides	0.000476981	8.29531e-05	0.00012443	0.000165906	4.14766e-05	0.000311074	0.000414766	0.000145168	0	0.000684363	0	0	0.00012443	0	0.000103691	4.14766e-05	0.000186645	0.00201161	0.000497719	0.00012443	0.00060141	8.29531e-05	0.000705102	0.00060141	2.07383e-05	0.000373289	0	0.000207383	0.000103691	4.14766e-05	0.000103691	2.07383e-05	k__Bacteria;p__Firmicutes;c__Bacilli;o__Lactobacillales;f__Leuconostocaceae;g__Weissella;s__Weissella_paramesenteroides;
Corynebacterium_suicordis	0	0.00188718	0.000186645	8.29531e-05	0	4.14766e-05	2.07383e-05	0	0.000103691	2.07383e-05	0.000145168	0	0.000435504	6.22148e-05	4.14766e-05	0.00012443	0	2.07383e-05	6.22148e-05	2.07383e-05	4.14766e-05	0	6.22148e-05	2.07383e-05	0	0	8.29531e-05	0	0	0	0.00138946	0	k__Bacteria;p__Actinobacteria;c__unidentified_Actinobacteria;o__Corynebacteriales;f__Corynebacteriaceae;g__Corynebacterium_1;s__Corynebacterium_suicordis;
Corynebacterium_imitans	2.07383e-05	0.00180423	2.07383e-05	8.29531e-05	0	0	0	6.22148e-05	8.29531e-05	0.000331813	0.000248859	4.14766e-05	0.000539195	0.000103691	0.00012443	0.000145168	0	2.07383e-05	6.22148e-05	0	4.14766e-05	0	0	0	0	2.07383e-05	0.000186645	0	6.22148e-05	0	0	0	k__Bacteria;p__Actinobacteria;c__unidentified_Actinobacteria;o__Corynebacteriales;f__Corynebacteriaceae;g__Corynebacterium_1;s__Corynebacterium_imitans;
Streptococcus_constellatus	2.07383e-05	4.14766e-05	0.00180423	4.14766e-05	2.07383e-05	0	2.07383e-05	4.14766e-05	0	0	0	0	0	0	0	0	0	0	0	0	0	0	0	0	0	0	0	0.00012443	0	0	0	0	k__Bacteria;p__Firmicutes;c__Bacilli;o__Lactobacillales;f__Streptococcaceae;g__Streptococcus;s__Streptococcus_constellatus;
Rhodococcus_erythropolis	0	6.22148e-05	6.22148e-05	4.14766e-05	0	0.00176275	0	4.14766e-05	0	0	8.29531e-05	0	8.29531e-05	0	0.000165906	0	0	0	0.000103691	0	0.000103691	0	2.07383e-05	0.000145168	4.14766e-05	0	0.000311074	0	6.22148e-05	2.07383e-05	0.000186645	0	k__Bacteria;p__Actinobacteria;c__unidentified_Actinobacteria;o__Corynebacteriales;f__Nocardiaceae;g__Rhodococcus;s__Rhodococcus_erythropolis;
Rhizobium_rhizogenes	0	0	2.07383e-05	0.000228121	0	0	0	0	8.29531e-05	0.000248859	0.000311074	8.29531e-05	0.00174202	4.14766e-05	0.000290336	0.00012443	0	0	0	0	0.000269598	0	0	0	0	0	4.14766e-05	0	0.000186645	0	6.22148e-05	0	k__Bacteria;p__Proteobacteria;c__Alphaproteobacteria;o__Rhizobiales;f__Rhizobiaceae;g__Rhizobium;s__Rhizobium_rhizogenes;
Shewanella_frigidimarina	0.000186645	0	0	0	0	0	0	0	0	0.000248859	0	0	0	0	0	0	0	0.00012443	0	0	0	0	0	0	8.29531e-05	0.0016798	4.14766e-05	4.14766e-05	4.14766e-05	2.07383e-05	4.14766e-05	6.22148e-05	k__Bacteria;p__Proteobacteria;c__Gammaproteobacteria;o__Alteromonadales;f__Shewanellaceae;g__Shewanella;s__Shewanella_frigidimarina;
Cobetia_marina	2.07383e-05	0	0	0	0	6.22148e-05	0	4.14766e-05	4.14766e-05	8.29531e-05	0.000145168	2.07383e-05	0.00012443	4.14766e-05	0.00161759	0.00101618	0	0	0	0	0	0	0	6.22148e-05	0	0	0	0	0	2.07383e-05	0	8.29531e-05	k__Bacteria;p__Proteobacteria;c__Gammaproteobacteria;o__Oceanospirillales;f__Halomonadaceae;g__Cobetia;s__Cobetia_marina;
Alcaligenes_faecalis	0.000311074	0.000746578	0.000394027	0.000974699	0.00012443	0.00149316	4.14766e-05	0.000207383	0.00012443	0.000705102	0.00157611	2.07383e-05	0.000476981	0.000331813	0.000352551	0.000165906	4.14766e-05	0.000476981	0.000248859	0.000269598	0.000228121	4.14766e-05	0.000103691	0.000145168	0.000186645	0.000622148	0.000456242	0.000103691	0.000269598	0.000145168	0.000145168	4.14766e-05	k__Bacteria;p__Proteobacteria;c__Betaproteobacteria;o__Burkholderiales;f__Alcaligenaceae;g__Alcaligenes;s__Alcaligenes_faecalis;
bacterium_ic1340	4.14766e-05	0.000394027	6.22148e-05	6.22148e-05	0	2.07383e-05	0	0.000145168	0.000228121	0.00012443	0.00012443	0.000186645	4.14766e-05	0.00012443	0.00012443	0.00012443	0.000103691	0.00012443	0.000207383	0.00157611	0.000228121	0.000228121	0.000145168	0.00085027	0.000331813	4.14766e-05	0.00012443	0.000394027	0.000331813	8.29531e-05	2.07383e-05	8.29531e-05	k__Bacteria;p__Firmicutes;c__Clostridia;o__Clostridiales;f__Ruminococcaceae;g__unidentified_Ruminococcaceae;s__bacterium_ic1340;
bacterium_enrichment_culture_clone_SRAO_12	0	0	0	0.000145168	0	0	0	0	0	0	0	0	8.29531e-05	0	0	0	0	0	0	0	0.000207383	0	0	0	6.22148e-05	0	2.07383e-05	2.07383e-05	0.00153463	2.07383e-05	0	2.07383e-05	k__Bacteria;p__Acidobacteria;c__unidentified_Acidobacteria;o__Subgroup_4;f__unidentified_Acidobacteria;g__Blastocatella;s__bacterium_enrichment_culture_clone_SRAO_12;
Sphingobium_xenophagum	4.14766e-05	8.29531e-05	4.14766e-05	0.00145168	2.07383e-05	4.14766e-05	0	8.29531e-05	0	0	0	2.07383e-05	8.29531e-05	0	0	0	0	0	0	0	0.000145168	0	2.07383e-05	0	0	0	0	0	8.29531e-05	0	0	0	k__Bacteria;p__Proteobacteria;c__Alphaproteobacteria;o__Sphingomonadales;f__Sphingomonadaceae;g__Sphingobium;s__Sphingobium_xenophagum;
Bacillus_horti	6.22148e-05	0.000103691	2.07383e-05	4.14766e-05	0.00138946	4.14766e-05	4.14766e-05	4.14766e-05	0	0	0	0	0	0.000248859	0	0	0	0	0	0	2.07383e-05	0.000103691	0	0	0	0	0	0	0	0	0	0	k__Bacteria;p__Firmicutes;c__Bacilli;o__Bacillales;f__Bacillaceae;g__Bacillus;s__Bacillus_horti;
Alloprevotella_tannerae	0	2.07383e-05	0.00138946	0	0	0	0	2.07383e-05	0	0	0	0	0	0	0	0	0	0	0	0	0	0	0	0	0	0	0	6.22148e-05	0	0	0	0	k__Bacteria;p__Bacteroidetes;c__Bacteroidia;o__Bacteroidales;f__Prevotellaceae;g__Alloprevotella;s__Alloprevotella_tannerae;
Bacteroides_coprophilus	0.00134799	0	0	4.14766e-05	0	0.000663625	4.14766e-05	6.22148e-05	0.000145168	0.00012443	0.000103691	0	2.07383e-05	0	0.000103691	0	0.000165906	0.000248859	2.07383e-05	0	4.14766e-05	2.07383e-05	0	2.07383e-05	0.000186645	8.29531e-05	0.000269598	0.00012443	0.000394027	6.22148e-05	2.07383e-05	0	k__Bacteria;p__Bacteroidetes;c__Bacteroidia;o__Bacteroidales;f__Bacteroidaceae;g__Bacteroides;s__Bacteroides_coprophilus;
Nocardioides_albus	0	0	0	0	2.07383e-05	4.14766e-05	0.00132725	4.14766e-05	0	0	0	0	0	0	0	0	0	0	0	0	0	0	6.22148e-05	0	0	0	0	0	0	0	2.07383e-05	0	k__Bacteria;p__Actinobacteria;c__unidentified_Actinobacteria;o__Propionibacteriales;f__Nocardioidaceae;g__Nocardioides;s__Nocardioides_albus;
Herbaspirillum_seropedicae	0	0	0	0	0	4.14766e-05	0	0	2.07383e-05	0.00012443	2.07383e-05	0	4.14766e-05	8.29531e-05	0.00132725	0.000145168	0	0	0	0	2.07383e-05	0	0	0	0	0	0	0	2.07383e-05	2.07383e-05	0	0	k__Bacteria;p__Proteobacteria;c__Betaproteobacteria;o__Burkholderiales;f__Oxalobacteraceae;g__Herbaspirillum;s__Herbaspirillum_seropedicae;
Lachnospiraceae_bacterium_A2	0	8.29531e-05	0	0	0	0	0	0	4.14766e-05	0	8.29531e-05	0	0	0	0	0	0	0	0.00012443	0	0	0	0	0	0	0	0.00132725	2.07383e-05	4.14766e-05	0	2.07383e-05	0	k__Bacteria;p__Firmicutes;c__Clostridia;o__Clostridiales;f__Lachnospiraceae;g__unidentified_Lachnospiraceae;s__Lachnospiraceae_bacterium_A2;
Lactobacillus_gigeriorum	0	0	8.29531e-05	0	0	0	0	0	0.000186645	0	0.00012443	0	0.000103691	0	8.29531e-05	2.07383e-05	8.29531e-05	8.29531e-05	4.14766e-05	0	4.14766e-05	2.07383e-05	0	0.000290336	0.000103691	4.14766e-05	8.29531e-05	0.00128577	4.14766e-05	0	4.14766e-05	0.000290336	k__Bacteria;p__Firmicutes;c__Bacilli;o__Lactobacillales;f__Lactobacillaceae;g__Lactobacillus;s__Lactobacillus_gigeriorum;
Macrococcus_brunensis	0	0	0	0.000103691	0	0	0	0	0	0.000394027	0.000228121	6.22148e-05	0.00128577	0.000103691	4.14766e-05	0.00060141	0	0	0	0	0.000145168	0	0	4.14766e-05	0	6.22148e-05	0	0	8.29531e-05	0	0	4.14766e-05	k__Bacteria;p__Firmicutes;c__Bacilli;o__Bacillales;f__Staphylococcaceae;g__Macrococcus;s__Macrococcus_brunensis;
Agrobacterium_tumefaciens	0.000663625	0.000228121	0.00126504	0.000207383	0	0.00012443	0.000352551	8.29531e-05	0	0.000414766	0.000165906	2.07383e-05	0.000497719	2.07383e-05	0	6.22148e-05	2.07383e-05	0.000497719	0.000103691	0	8.29531e-05	4.14766e-05	4.14766e-05	0.000103691	6.22148e-05	0.000165906	0.000642887	0.000165906	0.000145168	2.07383e-05	8.29531e-05	0	k__Bacteria;p__Proteobacteria;c__Alphaproteobacteria;o__Rhizobiales;f__Rhizobiaceae;g__Rhizobium;s__Agrobacterium_tumefaciens;
Ruminococcus_sp._5_1_39BFAA	0	4.14766e-05	0.000165906	0.000103691	0	2.07383e-05	0.000103691	0.000331813	0.000103691	0.000311074	0.000248859	0.000248859	0.000476981	0.00012443	0.000207383	0.00126504	6.22148e-05	6.22148e-05	4.14766e-05	0.000145168	8.29531e-05	0	0	0.000456242	4.14766e-05	2.07383e-05	4.14766e-05	0.000518457	8.29531e-05	2.07383e-05	2.07383e-05	0.000559934	k__Bacteria;p__Firmicutes;c__Clostridia;o__Clostridiales;f__Lachnospiraceae;g__Blautia;s__Ruminococcus_sp._5_1_39BFAA;
bacterium_YE57	0.000767316	6.22148e-05	6.22148e-05	0.000103691	0.000228121	2.07383e-05	4.14766e-05	4.14766e-05	0.000311074	0.000871008	0.000145168	2.07383e-05	0.000228121	8.29531e-05	4.14766e-05	0.000165906	0.00012443	8.29531e-05	0.000290336	8.29531e-05	0.000145168	8.29531e-05	0.000456242	0.000373289	0.000269598	0.000186645	0.000103691	0.000705102	0.00126504	0.000103691	2.07383e-05	8.29531e-05	k__Bacteria;p__Firmicutes;c__Clostridia;o__Clostridiales;f__Christensenellaceae;g__Christensenellaceae_R-7_group;s__bacterium_YE57;
Avibacterium_paragallinarum	0.000414766	4.14766e-05	2.07383e-05	0.00114061	2.07383e-05	4.14766e-05	0	6.22148e-05	0.00122356	0.000186645	8.29531e-05	4.14766e-05	0.000290336	4.14766e-05	0	4.14766e-05	4.14766e-05	0	0	0	0.000103691	0	0	4.14766e-05	0.000165906	4.14766e-05	0	4.14766e-05	0.000497719	2.07383e-05	0	4.14766e-05	k__Bacteria;p__Proteobacteria;c__Gammaproteobacteria;o__Pasteurellales;f__Pasteurellaceae;g__Avibacterium;s__Avibacterium_paragallinarum;
Lactobacillus_animalis	0.00120282	4.14766e-05	6.22148e-05	8.29531e-05	2.07383e-05	8.29531e-05	8.29531e-05	4.14766e-05	8.29531e-05	0.000311074	4.14766e-05	4.14766e-05	4.14766e-05	4.14766e-05	0.00101618	8.29531e-05	8.29531e-05	0.00012443	4.14766e-05	0	0	0	0	0	0.000103691	4.14766e-05	0	4.14766e-05	0	0	0	0	k__Bacteria;p__Firmicutes;c__Bacilli;o__Lactobacillales;f__Lactobacillaceae;g__Lactobacillus;s__Lactobacillus_animalis;
Pediococcus_pentosaceus	0	0	0	0.00012443	0	0	0.000186645	0	8.29531e-05	0.000165906	0.000248859	0	0.00120282	6.22148e-05	8.29531e-05	0.000165906	0	0	0	0	0.000145168	0	4.14766e-05	0	0	0	0	0	0.00012443	0	4.14766e-05	0	k__Bacteria;p__Firmicutes;c__Bacilli;o__Lactobacillales;f__Lactobacillaceae;g__Pediococcus;s__Pediococcus_pentosaceus;
Bacillus_anthracis	6.22148e-05	4.14766e-05	0	0	0	0	4.14766e-05	0	4.14766e-05	0.000103691	0	0	0	0	0	2.07383e-05	0.000435504	0.000269598	8.29531e-05	0	8.29531e-05	6.22148e-05	0.00012443	4.14766e-05	0.000103691	2.07383e-05	0	0	0	2.07383e-05	0.00118208	0	k__Bacteria;p__Firmicutes;c__Bacilli;o__Bacillales;f__Bacillaceae;g__Bacillus;s__Bacillus_anthracis;
Faecalitalea_cylindroides	6.22148e-05	2.07383e-05	8.29531e-05	0	0	4.14766e-05	0	0	6.22148e-05	0	0	0	0	0	8.29531e-05	0	0	0.000186645	0	0.000207383	6.22148e-05	4.14766e-05	0	6.22148e-05	0	6.22148e-05	2.07383e-05	0.00116134	4.14766e-05	0.000829531	0.000518457	8.29531e-05	k__Bacteria;p__Firmicutes;c__unidentified_Firmicutes;o__Erysipelotrichales;f__Erysipelotrichaceae;g__unidentified_Firmicutes;s__Faecalitalea_cylindroides;
Prevotella_intermedia	0	0	0.00107839	2.07383e-05	2.07383e-05	0	0	2.07383e-05	0	0	0	0	0	0	0	0	0	0	0	0	0	0	0	0	0	0	0	0	0	0	0	0	k__Bacteria;p__Bacteroidetes;c__Bacteroidia;o__Bacteroidales;f__Prevotellaceae;g__Prevotella;s__Prevotella_intermedia;
Dietzia_maris	0.000497719	0.000642887	0.00105765	0.00012443	4.14766e-05	8.29531e-05	0.000186645	4.14766e-05	2.07383e-05	4.14766e-05	2.07383e-05	0	6.22148e-05	4.14766e-05	0	2.07383e-05	0	8.29531e-05	8.29531e-05	0.000642887	6.22148e-05	0	0	0	8.29531e-05	0	2.07383e-05	4.14766e-05	0.000456242	0.000103691	0	0	k__Bacteria;p__Actinobacteria;c__unidentified_Actinobacteria;o__Corynebacteriales;f__Dietziaceae;g__Dietzia;s__Dietzia_maris;
Streptococcus_agalactiae	2.07383e-05	2.07383e-05	0.00105765	8.29531e-05	0.000290336	0	0	2.07383e-05	0	0	0	0	0	0	0	0	0	2.07383e-05	8.29531e-05	4.14766e-05	0	2.07383e-05	0	2.07383e-05	0	0	0	0.00012443	0	0	0	0	k__Bacteria;p__Firmicutes;c__Bacilli;o__Lactobacillales;f__Streptococcaceae;g__Streptococcus;s__Streptococcus_agalactiae;
Marinobacterium_stanieri	0	0	0	0	0	0	0	8.29531e-05	0	0.000186645	8.29531e-05	2.07383e-05	0.00012443	4.14766e-05	0.000103691	0.00103691	0	0	0	0	0	0	0	8.29531e-05	0	0	0	0	0	0	0	0	k__Bacteria;p__Proteobacteria;c__Gammaproteobacteria;o__Oceanospirillales;f__Oceanospirillaceae;g__Marinobacterium;s__Marinobacterium_stanieri;
Clostridiales_bacterium_77-5d	2.07383e-05	0.000352551	0.00101618	0.000145168	2.07383e-05	6.22148e-05	6.22148e-05	0.00012443	0	0	6.22148e-05	0	4.14766e-05	0	0	0	0	0	0	0	0	0	0	2.07383e-05	0	4.14766e-05	4.14766e-05	0.00012443	8.29531e-05	0	0	0	k__Bacteria;p__Firmicutes;c__Clostridia;o__Clostridiales;f__Lachnospiraceae;g__Anaerosporobacter;s__Clostridiales_bacterium_77-5d;
Actinomyces_orihominis	0	0	0.00085027	0	0	0	0	0	0	0	0	0	0	0	0	2.07383e-05	0	0	0	0	0	0	0	0	0	0	0	0	0	0	0	0	k__Bacteria;p__Actinobacteria;c__unidentified_Actinobacteria;o__Actinomycetales;f__Actinomycetaceae;g__Actinomyces;s__Actinomyces_orihominis;
Streptococcus_pluranimalium	0	4.14766e-05	0.000829531	2.07383e-05	2.07383e-05	0	0	0	0.000103691	4.14766e-05	6.22148e-05	0.000186645	2.07383e-05	0.000145168	4.14766e-05	0	0	6.22148e-05	2.07383e-05	0	0	0	0	2.07383e-05	0	2.07383e-05	0.000435504	4.14766e-05	0	0	0	0	k__Bacteria;p__Firmicutes;c__Bacilli;o__Lactobacillales;f__Streptococcaceae;g__Streptococcus;s__Streptococcus_pluranimalium;
Clostridium_leptum	0	0	0	0	0	2.07383e-05	8.29531e-05	6.22148e-05	0	0	0	0	0	0	0	0	0	0	0	0	0	0	0.000165906	4.14766e-05	2.07383e-05	6.22148e-05	0	2.07383e-05	2.07383e-05	0	0.000808793	4.14766e-05	k__Bacteria;p__Firmicutes;c__Clostridia;o__Clostridiales;f__Ruminococcaceae;g__unidentified_Ruminococcaceae;s__Clostridium_leptum;
Xanthomonadaceae_bacterium_JGI_0001002-F18	0	0	0	0	0	0	0	0	0	0	4.14766e-05	0.000788055	2.07383e-05	2.07383e-05	0	0	0	0	0	0	0	0	0	0	0	0	0	0	0	0	0	0	k__Bacteria;p__Proteobacteria;c__Betaproteobacteria;o__Nitrosomonadales;f__Nitrosomonadaceae;g__unidentified_Nitrosomonadaceae;s__Xanthomonadaceae_bacterium_JGI_0001002-F18;
Aerococcus_viridans	0.000684363	0.000788055	6.22148e-05	0.000103691	6.22148e-05	0	0	8.29531e-05	6.22148e-05	0.000186645	0.000207383	4.14766e-05	0.000746578	0.00012443	4.14766e-05	8.29531e-05	0	0.000207383	0.000103691	2.07383e-05	8.29531e-05	0	0.000207383	6.22148e-05	2.07383e-05	0.000435504	0.000331813	4.14766e-05	0.000165906	2.07383e-05	0.000186645	2.07383e-05	k__Bacteria;p__Firmicutes;c__Bacilli;o__Lactobacillales;f__Aerococcaceae;g__Aerococcus;s__Aerococcus_viridans;
Streptococcus_gallolyticus_subsp._macedonicus	0.000103691	0.000103691	0	0.000165906	0	6.22148e-05	0	4.14766e-05	0.00012443	4.14766e-05	0.000103691	2.07383e-05	0.000559934	0.000103691	6.22148e-05	4.14766e-05	4.14766e-05	2.07383e-05	2.07383e-05	0.000788055	0.000311074	2.07383e-05	0.000145168	0.000248859	0.000103691	0	0.000165906	0	0.00012443	2.07383e-05	0.00012443	2.07383e-05	k__Bacteria;p__Firmicutes;c__Bacilli;o__Lactobacillales;f__Streptococcaceae;g__Streptococcus;s__Streptococcus_gallolyticus_subsp._macedonicus;
bacterium_enrichment_culture_clone_RB7c	0.000186645	0	0	2.07383e-05	2.07383e-05	0	4.14766e-05	4.14766e-05	6.22148e-05	0.000103691	4.14766e-05	0	8.29531e-05	2.07383e-05	4.14766e-05	0	6.22148e-05	4.14766e-05	8.29531e-05	4.14766e-05	0	0.000186645	0.000165906	4.14766e-05	0.000311074	6.22148e-05	8.29531e-05	0.000165906	0.00012443	0	0.00072584	4.14766e-05	k__Bacteria;p__Firmicutes;c__Clostridia;o__Clostridiales;f__Christensenellaceae;g__Christensenellaceae_R-7_group;s__bacterium_enrichment_culture_clone_RB7c;
Lactobacillus_coleohominis	4.14766e-05	4.14766e-05	4.14766e-05	0	0	2.07383e-05	0	4.14766e-05	0	0.000103691	6.22148e-05	4.14766e-05	0	0	0.000456242	0.000145168	2.07383e-05	4.14766e-05	8.29531e-05	0	4.14766e-05	2.07383e-05	4.14766e-05	0.000684363	0	8.29531e-05	0.000622148	0.000331813	0.000103691	0.000165906	2.07383e-05	0	k__Bacteria;p__Firmicutes;c__Bacilli;o__Lactobacillales;f__Lactobacillaceae;g__Lactobacillus;s__Lactobacillus_coleohominis;
Arthrobacter_cumminsii	2.07383e-05	0	0	0	0	4.14766e-05	0	0	4.14766e-05	0.000228121	0	0	4.14766e-05	6.22148e-05	8.29531e-05	2.07383e-05	0	4.14766e-05	0	0	0	0	0	0	0	4.14766e-05	0	2.07383e-05	2.07383e-05	0.000663625	0	0	k__Bacteria;p__Actinobacteria;c__unidentified_Actinobacteria;o__Micrococcales;f__Micrococcaceae;g__Arthrobacter;s__Arthrobacter_cumminsii;
Propionibacterium_granulosum	0	0	0	0	0	0	4.14766e-05	0	0	4.14766e-05	4.14766e-05	2.07383e-05	0.000186645	0	0	0	8.29531e-05	2.07383e-05	6.22148e-05	0	4.14766e-05	0	0.000663625	2.07383e-05	0	0	0	0	6.22148e-05	0	2.07383e-05	0	k__Bacteria;p__Actinobacteria;c__unidentified_Actinobacteria;o__Propionibacteriales;f__Propionibacteriaceae;g__Propionibacterium;s__Propionibacterium_granulosum;
Ruminococcus_flavefaciens	0.000207383	8.29531e-05	6.22148e-05	0.00012443	0	2.07383e-05	4.14766e-05	0.00060141	6.22148e-05	0.000539195	8.29531e-05	2.07383e-05	0.000165906	4.14766e-05	4.14766e-05	0.000331813	6.22148e-05	0.00012443	0.000165906	4.14766e-05	0.000186645	0	8.29531e-05	0.000331813	0	0.000103691	0	0	4.14766e-05	0	0	6.22148e-05	k__Bacteria;p__Firmicutes;c__Clostridia;o__Clostridiales;f__Ruminococcaceae;g__Ruminococcus_1;s__Ruminococcus_flavefaciens;
Neisseria_oralis	0	4.14766e-05	0.00060141	2.07383e-05	0	0	0	2.07383e-05	0	0	0	0	0	0	0	0	0	0	0	0	0	0	0	0	0	0	0	0	0	0	0	0	k__Bacteria;p__Proteobacteria;c__Betaproteobacteria;o__Neisseriales;f__Neisseriaceae;g__Neisseria;s__Neisseria_oralis;
Erythrobacter_citreus	0.00060141	0	4.14766e-05	2.07383e-05	2.07383e-05	2.07383e-05	0	6.22148e-05	0	2.07383e-05	0	0	4.14766e-05	0	2.07383e-05	8.29531e-05	2.07383e-05	4.14766e-05	0	6.22148e-05	0	0	0	4.14766e-05	0	8.29531e-05	0	0	0	0	0	0	k__Bacteria;p__Proteobacteria;c__Alphaproteobacteria;o__Sphingomonadales;f__Erythrobacteraceae;g__Erythrobacter;s__Erythrobacter_citreus;
Solobacterium_moorei	0	0	0.000497719	2.07383e-05	0	2.07383e-05	0	2.07383e-05	0	0	0	0	0	0	0	0	0	0	0	0	0	0	0	0	0	0	0	2.07383e-05	0	0	0	0	k__Bacteria;p__Firmicutes;c__Erysipelotrichia;o__Erysipelotrichales;f__Erysipelotrichaceae;g__Solobacterium;s__Solobacterium_moorei;
Helicobacter_bilis	6.22148e-05	0.000497719	2.07383e-05	2.07383e-05	0.00012443	4.14766e-05	4.14766e-05	4.14766e-05	4.14766e-05	0	0.000103691	0	0	4.14766e-05	0	6.22148e-05	4.14766e-05	2.07383e-05	6.22148e-05	2.07383e-05	4.14766e-05	4.14766e-05	6.22148e-05	4.14766e-05	8.29531e-05	0	4.14766e-05	0	0	8.29531e-05	0	0	k__Bacteria;p__Proteobacteria;c__Epsilonproteobacteria;o__Campylobacterales;f__Helicobacteraceae;g__Helicobacter;s__Helicobacter_bilis;
Sphingobacterium_mizutaii	0	0.000456242	8.29531e-05	4.14766e-05	6.22148e-05	2.07383e-05	0.000476981	0	0	0.000103691	4.14766e-05	0	0	2.07383e-05	0	4.14766e-05	2.07383e-05	0.000186645	8.29531e-05	0	2.07383e-05	0	2.07383e-05	0.000145168	0	0	0.000145168	0	6.22148e-05	0	2.07383e-05	4.14766e-05	k__Bacteria;p__Bacteroidetes;c__Sphingobacteriia;o__Sphingobacteriales;f__Sphingobacteriaceae;g__Sphingobacterium;s__Sphingobacterium_mizutaii;
Lactobacillus_saerimneri	0	2.07383e-05	4.14766e-05	0	0	0	0	0	4.14766e-05	0	0	0	0	0	0	0	0.000165906	0.000145168	2.07383e-05	0	2.07383e-05	2.07383e-05	0	4.14766e-05	2.07383e-05	4.14766e-05	4.14766e-05	0.000476981	6.22148e-05	2.07383e-05	2.07383e-05	2.07383e-05	k__Bacteria;p__Firmicutes;c__Bacilli;o__Lactobacillales;f__Lactobacillaceae;g__Lactobacillus;s__Lactobacillus_saerimneri;
Peptostreptococcaceae_bacterium_SK031	0	0	0	0	0	0.000103691	0	0	0	0	4.14766e-05	4.14766e-05	0	2.07383e-05	0.000476981	2.07383e-05	0	0	0	0	0	0	0	0	0	0	0	0	0	0	0	0	k__Bacteria;p__Firmicutes;c__Clostridia;o__Clostridiales;f__Family_XI;g__Gallicola;s__Peptostreptococcaceae_bacterium_SK031;
Shewanella_morhuae	0	0	2.07383e-05	0	0	0	0	0	0	0	0	0	0	0	0	0	0	0	0	0	0	0	6.22148e-05	0	0	0	0	0	0	0	0.000456242	0	k__Bacteria;p__Proteobacteria;c__Gammaproteobacteria;o__Alteromonadales;f__Shewanellaceae;g__Shewanella;s__Shewanella_morhuae;
Lactobacillus_phage_Sal3	4.14766e-05	0	0	2.07383e-05	0	2.07383e-05	0	0	0	6.22148e-05	0	0	6.22148e-05	0	0	0	2.07383e-05	0.000456242	0.000186645	6.22148e-05	0.000145168	6.22148e-05	8.29531e-05	0.000352551	2.07383e-05	6.22148e-05	8.29531e-05	8.29531e-05	2.07383e-05	0	2.07383e-05	4.14766e-05	k__Bacteria;p__Firmicutes;c__Bacilli;o__Lactobacillales;f__Lactobacillaceae;g__Lactobacillus;s__Lactobacillus_phage_Sal3;
Haemophilus_parainfluenzae	2.07383e-05	2.07383e-05	0.000435504	4.14766e-05	0	0.000290336	4.14766e-05	0.000228121	0	0	0	0	0	0	4.14766e-05	4.14766e-05	0	0	0	0	0	0	0	4.14766e-05	0	0	0	0	0	4.14766e-05	0	2.07383e-05	k__Bacteria;p__Proteobacteria;c__Gammaproteobacteria;o__Pasteurellales;f__Pasteurellaceae;g__Haemophilus;s__Haemophilus_parainfluenzae;
Prevotella_melaninogenica	0.000435504	0	0.000207383	0	0	0	0	0	0	2.07383e-05	0	0	0	0	0	0	0	2.07383e-05	0	0	0	0	0	0	0	0	0	4.14766e-05	0	0	0	0	k__Bacteria;p__Bacteroidetes;c__Bacteroidia;o__Bacteroidales;f__Prevotellaceae;g__Prevotella_7;s__Prevotella_melaninogenica;
Actinomycetaceae_bacterium_S4-S8	0	0	2.07383e-05	6.22148e-05	0.000394027	0	0	0	0	0	0	0	0	0	0	0	0	0	0	0	0	6.22148e-05	0	0	0	2.07383e-05	4.14766e-05	0.000373289	4.14766e-05	0	0	2.07383e-05	k__Bacteria;p__Actinobacteria;c__unidentified_Actinobacteria;o__Actinomycetales;f__Actinomycetaceae;g__Varibaculum;s__Actinomycetaceae_bacterium_S4-S8;
Sporosarcina_globispora	0	0.000394027	0	0	0	2.07383e-05	2.07383e-05	0	0	0	2.07383e-05	0	0	0	0	2.07383e-05	0	0	0	0	0	0	0	0	0	0	0	6.22148e-05	2.07383e-05	0	0	4.14766e-05	k__Bacteria;p__Firmicutes;c__Bacilli;o__Bacillales;f__Planococcaceae;g__Sporosarcina;s__Sporosarcina_globispora;
Lactobacillus_mucosae	0	0	2.07383e-05	2.07383e-05	0	0	0.000145168	0	0	0	0	0	0	0	0	0	0	4.14766e-05	0	0	0	0	6.22148e-05	0.000103691	0	0	2.07383e-05	0.000352551	0	0	0	0	k__Bacteria;p__Firmicutes;c__Bacilli;o__Lactobacillales;f__Lactobacillaceae;g__Lactobacillus;s__Lactobacillus_mucosae;
Bacteroides_ovatus	4.14766e-05	0	0	0	0	0	0	6.22148e-05	0.000103691	0.000103691	0.000103691	4.14766e-05	2.07383e-05	0	6.22148e-05	0.000352551	4.14766e-05	0.000145168	0	0.000145168	0	4.14766e-05	0	0.000186645	0	2.07383e-05	0	0	0	0	0	6.22148e-05	k__Bacteria;p__Bacteroidetes;c__Bacteroidia;o__Bacteroidales;f__Bacteroidaceae;g__Bacteroides;s__Bacteroides_ovatus;
bacterium_enrichment_culture_clone_B30.2011.	0	0	0	0	0	0	0	2.07383e-05	0	0	0	0	0	0	0	0	0	0	0	0	4.14766e-05	0	0	0.000352551	0	0	0	0	0	0	0	0	k__Bacteria;p__Proteobacteria;c__Deltaproteobacteria;o__GR-WP33-30;f__unidentified_GR-WP33-30;g__unidentified_GR-WP33-30;s__bacterium_enrichment_culture_clone_B30.2011.;
Clostridium_sp._ND2	0	0	0	0	0	0	0	6.22148e-05	0	0	0	0	0	0	0	0.000103691	0	4.14766e-05	4.14766e-05	0	6.22148e-05	0	0	0.000352551	0	0	0	0	0	0	0	8.29531e-05	k__Bacteria;p__Firmicutes;c__Clostridia;o__Clostridiales;f__Clostridiaceae_1;g__Clostridium_sensu_stricto_1;s__Clostridium_sp._ND2;
Methylobacterium_radiotolerans	0	0	0	4.14766e-05	0	0	0.00012443	0	2.07383e-05	0	0	0	8.29531e-05	0	0	0	4.14766e-05	8.29531e-05	6.22148e-05	6.22148e-05	0.000352551	6.22148e-05	0	0.000103691	0	0	0	0	6.22148e-05	0	0	0	k__Bacteria;p__Proteobacteria;c__Alphaproteobacteria;o__Rhizobiales;f__Methylobacteriaceae;g__Methylobacterium;s__Methylobacterium_radiotolerans;
Sphingobacterium_sp._3-0-1	0	0	0	2.07383e-05	0	0	0	0	6.22148e-05	6.22148e-05	0	0.000290336	4.14766e-05	0	0	0.000248859	0	0	2.07383e-05	0.000331813	4.14766e-05	0	0	0.000103691	0	8.29531e-05	0	0	4.14766e-05	0	0	0	k__Bacteria;p__Bacteroidetes;c__Sphingobacteriia;o__Sphingobacteriales;f__Sphingobacteriaceae;g__Sphingobacterium;s__Sphingobacterium_sp._3-0-1;
Clostridium_colinum	0.000331813	2.07383e-05	0	0	0	0	0	2.07383e-05	0	6.22148e-05	0	0	0	0	0	0	0	6.22148e-05	0	0	0	0	0	0	0	4.14766e-05	0	0	0	0	0	0	k__Bacteria;p__Firmicutes;c__Clostridia;o__Clostridiales;f__Lachnospiraceae;g__Tyzzerella_3;s__Clostridium_colinum;
Asteroleplasma_anaerobium	4.14766e-05	4.14766e-05	0	6.22148e-05	0	0	4.14766e-05	0.000145168	0	0.000331813	2.07383e-05	2.07383e-05	0	0	0	8.29531e-05	0	0	0	0	0	0	0	0	0	0	0	0	0	0	0	0	k__Bacteria;p__Firmicutes;c__Erysipelotrichia;o__Erysipelotrichales;f__Erysipelotrichaceae;g__Asteroleplasma;s__Asteroleplasma_anaerobium;
Streptococcus_parauberis	0	0	0	0	0	0	0	0	0	0	0	2.07383e-05	0	0	0	0	0	0	0	0.000331813	0	0	0	0	0	0	0	0	0	0	0	0	k__Bacteria;p__Firmicutes;c__Bacilli;o__Lactobacillales;f__Streptococcaceae;g__Streptococcus;s__Streptococcus_parauberis;
Pyropia_haitanensis	0	0	2.07383e-05	2.07383e-05	0	0.000248859	0	0	8.29531e-05	2.07383e-05	2.07383e-05	0	0	0	0.000103691	0	0	0	0	0	0	0	0	0	0	0	0.000248859	2.07383e-05	0	0.000331813	0.000103691	0	k__Bacteria;p__Cyanobacteria;c__Chloroplast;o__unidentified_Chloroplast;f__unidentified_Chloroplast;g__unidentified_Chloroplast;s__Pyropia_haitanensis;
Bacteroides_vulgatus	0	0	0	0	0	0	2.07383e-05	0	6.22148e-05	0	0	2.07383e-05	0	2.07383e-05	0	2.07383e-05	0.000103691	4.14766e-05	2.07383e-05	0.000103691	0	2.07383e-05	0.000207383	2.07383e-05	0.00012443	4.14766e-05	4.14766e-05	0	2.07383e-05	8.29531e-05	0.000311074	2.07383e-05	k__Bacteria;p__Bacteroidetes;c__Bacteroidia;o__Bacteroidales;f__Bacteroidaceae;g__Bacteroides;s__Bacteroides_vulgatus;
Candidatus_Soleaferrea_massiliensis	0	0	0	0	0	0	0	0	4.14766e-05	2.07383e-05	2.07383e-05	0	4.14766e-05	0.000290336	2.07383e-05	2.07383e-05	0	0	0	0	0	6.22148e-05	0	0	0	0	0	0	0	0	0	0	k__Bacteria;p__Firmicutes;c__Clostridia;o__Clostridiales;f__Ruminococcaceae;g__Candidatus_Soleaferrea;s__Candidatus_Soleaferrea_massiliensis;
Betula_platyphylla	0	0	0	0	2.07383e-05	0	0	0	0	0	0	0	0	0	0	0	8.29531e-05	0	0	0	0	0	0	0.000145168	0	2.07383e-05	0	0	0.000290336	0	0	0	k__Bacteria;p__Proteobacteria;c__Alphaproteobacteria;o__Rickettsiales;f__Mitochondria;g__unidentified_Mitochondria;s__Betula_platyphylla;
Kocuria_rosea	0	2.07383e-05	0	8.29531e-05	0	0	0	0	0	0	4.14766e-05	0	0	0	0	0	4.14766e-05	0	0.000269598	2.07383e-05	4.14766e-05	0	2.07383e-05	2.07383e-05	4.14766e-05	2.07383e-05	0.000165906	0	2.07383e-05	0	0	0	k__Bacteria;p__Actinobacteria;c__unidentified_Actinobacteria;o__Micrococcales;f__Micrococcaceae;g__Kocuria;s__Kocuria_rosea;
Bacteroides_fragilis	2.07383e-05	0	0	0	0	0	0	2.07383e-05	2.07383e-05	8.29531e-05	4.14766e-05	2.07383e-05	2.07383e-05	0.000269598	4.14766e-05	8.29531e-05	0	8.29531e-05	0	2.07383e-05	0	6.22148e-05	2.07383e-05	4.14766e-05	0	2.07383e-05	0	0	0	0	0	6.22148e-05	k__Bacteria;p__Bacteroidetes;c__Bacteroidia;o__Bacteroidales;f__Bacteroidaceae;g__Bacteroides;s__Bacteroides_fragilis;
Lactobacillus_curvatus	0	0	0	0	0	0	2.07383e-05	0	0.000248859	0	2.07383e-05	2.07383e-05	0.000103691	0	0	4.14766e-05	0	0	0	0	0	4.14766e-05	0	0.00012443	0	0	0	0	0	0	0	0	k__Bacteria;p__Firmicutes;c__Bacilli;o__Lactobacillales;f__Lactobacillaceae;g__Lactobacillus;s__Lactobacillus_curvatus;
Desulfovibrio_sp._ABHU1SB	0	0	0	0	0	0	0	2.07383e-05	0	0	0	0	0	0	0	0	0	0	0	0	0	0	0	0.000248859	0	0	0	0	0	0	0	2.07383e-05	k__Bacteria;p__Proteobacteria;c__Deltaproteobacteria;o__Desulfovibrionales;f__Desulfovibrionaceae;g__Desulfovibrio;s__Desulfovibrio_sp._ABHU1SB;
Fusobacterium_nucleatum	6.22148e-05	2.07383e-05	0.000228121	2.07383e-05	0	0	0	2.07383e-05	0	4.14766e-05	0	0	0	0	0	0	6.22148e-05	0.00012443	0	4.14766e-05	4.14766e-05	0	2.07383e-05	2.07383e-05	0	8.29531e-05	0	4.14766e-05	0	0	0	0	k__Bacteria;p__Fusobacteria;c__Fusobacteriia;o__Fusobacteriales;f__Fusobacteriaceae;g__Fusobacterium;s__Fusobacterium_nucleatum;
Erysipelotrichaceae_bacterium_NK3D112	0	0	0	2.07383e-05	0	0	0	0	0	0	0	0	6.22148e-05	0	0	0	2.07383e-05	0	0	0	0.000207383	0	2.07383e-05	0	0	0	0	0	0	0	0	0	k__Bacteria;p__Firmicutes;c__Erysipelotrichia;o__Erysipelotrichales;f__Erysipelotrichaceae;g__Solobacterium;s__Erysipelotrichaceae_bacterium_NK3D112;
Clostridium_baratii	0	0	0	0	0	0	0	0	4.14766e-05	0	0	2.07383e-05	0	0	0	4.14766e-05	0.000207383	2.07383e-05	0	0	2.07383e-05	0	0	6.22148e-05	8.29531e-05	0	0	0	0	0	0	0.000145168	k__Bacteria;p__Firmicutes;c__Clostridia;o__Clostridiales;f__Clostridiaceae_1;g__Clostridium_sensu_stricto_1;s__Clostridium_baratii;
Xanthomonas_axonopodis	0	0	0	0	0	0	0	0	0	0	0	0	0	0	0	0	0	0	0	0	0	0	2.07383e-05	0	0	0	0	0	0	0	0.000207383	0	k__Bacteria;p__Proteobacteria;c__Gammaproteobacteria;o__Xanthomonadales;f__Xanthomonadaceae;g__Thermomonas;s__Xanthomonas_axonopodis;
Methylobacterium_adhaesivum	0	0	0	2.07383e-05	0	0	0	0	0	0	0.000103691	0	0	0	0	2.07383e-05	0	0	0	0	2.07383e-05	0	0	0	0	0	0	0	0.000207383	0	0	0	k__Bacteria;p__Proteobacteria;c__Alphaproteobacteria;o__Rhizobiales;f__Methylobacteriaceae;g__Methylobacterium;s__Methylobacterium_adhaesivum;
Gaiella_sp._EBR4-R2	0	0	0	4.14766e-05	0	0	0	0	0	0	0	0	0	0	0	0	0	0	0	0	0	0	0	0	0	0	2.07383e-05	0	0.000186645	0	0	4.14766e-05	k__Bacteria;p__Actinobacteria;c__Thermoleophilia;o__Gaiellales;f__unidentified_Gaiellales;g__unidentified_Gaiellales;s__Gaiella_sp._EBR4-R2;
Vibrio_diabolicus	0	0	0	0	0	0	0	0	0	0	2.07383e-05	0	0	0	0	0	0	0	0.000186645	0	0	0	0	0	0	0	0	0	0	0	0	0	k__Bacteria;p__Proteobacteria;c__Gammaproteobacteria;o__Vibrionales;f__Vibrionaceae;g__Vibrio;s__Vibrio_diabolicus;
Methanobrevibacter_sp._AbM4	0	0	0	0	0	0	0	0	0	0	0	0	0	0	0	0	0	0	0.000145168	0	0.000186645	0	0	0	0	0	0	0	0	0	0	0	k__Archaea;p__Euryarchaeota;c__Methanobacteria;o__Methanobacteriales;f__Methanobacteriaceae;g__Methanobrevibacter;s__Methanobrevibacter_sp._AbM4;
bacterium_enrichment_culture_clone_DPF35	0	0	2.07383e-05	0	0	2.07383e-05	0	0.000186645	0	0	0	0	0	0	0	0.000103691	0	0	2.07383e-05	0	0	0	0	4.14766e-05	0	0	0	0	0	0	0	8.29531e-05	k__Bacteria;p__Firmicutes;c__Clostridia;o__Clostridiales;f__Christensenellaceae;g__Christensenellaceae_R-7_group;s__bacterium_enrichment_culture_clone_DPF35;
Butyrivibrio_fibrisolvens	0	0	0	2.07383e-05	0	0	0	0	0	0	0	0	2.07383e-05	0	0	0	6.22148e-05	4.14766e-05	0	0	0.000165906	0	0	0	0	0	0	0	4.14766e-05	0	0	0	k__Bacteria;p__Firmicutes;c__Clostridia;o__Clostridiales;f__Lachnospiraceae;g__Butyrivibrio_2;s__Butyrivibrio_fibrisolvens;
Ornithobacterium_rhinotracheale	0	0	0	2.07383e-05	0	0	0	0	6.22148e-05	0	4.14766e-05	0	0.000165906	2.07383e-05	0	6.22148e-05	0	0	0	0	2.07383e-05	0	0	0	0	0	0	0	0	0	0	0	k__Bacteria;p__Bacteroidetes;c__Flavobacteriia;o__Flavobacteriales;f__Flavobacteriaceae;g__Ornithobacterium;s__Ornithobacterium_rhinotracheale;
Denitrobacterium_detoxificans	0	0	0	8.29531e-05	0	0	0	0	0	0	0	0	4.14766e-05	0	0	0	0	0	2.07383e-05	0	0.000165906	2.07383e-05	4.14766e-05	0	0	0	0	0	0	0	0	0	k__Bacteria;p__Actinobacteria;c__Coriobacteriia;o__Coriobacteriales;f__Coriobacteriaceae;g__Denitrobacterium;s__Denitrobacterium_detoxificans;
Actinomyces_marimammalium	0	0	0	0	2.07383e-05	0	0	0	0	0	0	0	0	0	0	0	0	0	0	0	0	0.000145168	0	0	0	0	0	0	0	0	0	0	k__Bacteria;p__Actinobacteria;c__unidentified_Actinobacteria;o__Actinomycetales;f__Actinomycetaceae;g__Actinomyces;s__Actinomyces_marimammalium;
Clostridiales_bacterium_canine_oral_taxon_085	0	0	0	0	0	0	0	0	0.000145168	2.07383e-05	0	0	0	0	2.07383e-05	4.14766e-05	0	0	6.22148e-05	0	0	0	0	0	8.29531e-05	2.07383e-05	0	0	4.14766e-05	2.07383e-05	0	0	k__Bacteria;p__Firmicutes;c__Clostridia;o__Clostridiales;f__Ruminococcaceae;g__unidentified_Ruminococcaceae;s__Clostridiales_bacterium_canine_oral_taxon_085;
Parabacteroides_distasonis	0	0	0	0	0	0	0	0	0	0	0	0	0	0	0	0	0	0	0	0	0	0	0	0.000145168	2.07383e-05	0	2.07383e-05	0	0	0	0	6.22148e-05	k__Bacteria;p__Bacteroidetes;c__Bacteroidia;o__Bacteroidales;f__Porphyromonadaceae;g__Parabacteroides;s__Parabacteroides_distasonis;
Chryseobacterium_hominis	0	0	0	0.000145168	0	0	0	4.14766e-05	0	4.14766e-05	0	0	2.07383e-05	0	0	0	0	0.000103691	0	0	0	0	0	0	0	0	0	0	0	0	0	0	k__Bacteria;p__Bacteroidetes;c__Flavobacteriia;o__Flavobacteriales;f__Flavobacteriaceae;g__Chryseobacterium;s__Chryseobacterium_hominis;
Clostridium_sp._Culture-27	0	0	0	2.07383e-05	0.00012443	0	0	0	0	0	0	0	0	2.07383e-05	0	0	0	0	0	0	0	2.07383e-05	0	0	0	0	0	0	0	0	0	0	k__Bacteria;p__Firmicutes;c__Clostridia;o__Clostridiales;f__Lachnospiraceae;g__unidentified_Lachnospiraceae;s__Clostridium_sp._Culture-27;
Actinomyces_sp._oral_clone_IO076	0	0	6.22148e-05	2.07383e-05	0	0	0	0.00012443	0	0	0	0	0	0	0	0	0	0	0	0	0	0	0	2.07383e-05	0	0	0	0	0	0	0	0	k__Bacteria;p__Actinobacteria;c__unidentified_Actinobacteria;o__Actinomycetales;f__Actinomycetaceae;g__unidentified_Actinobacteria;s__Actinomyces_sp._oral_clone_IO076;
Selenomonas_bovis	0	0	0	0	0	0	0	4.14766e-05	2.07383e-05	0	0	0	0	0	0	0.00012443	0	0	0	0	0	0	0	2.07383e-05	0	0	0	0	0	0	0	4.14766e-05	k__Bacteria;p__Firmicutes;c__Negativicutes;o__Selenomonadales;f__Veillonellaceae;g__Selenomonas;s__Selenomonas_bovis;
Peptostreptococcus_sp._oral_clone_AP24	0	0	0	0	0	0	0	0.00012443	0	0	0	0	0	0	0	0	0	0	0	0	0	0	4.14766e-05	6.22148e-05	0	0	0	0	0	0	0	0	k__Bacteria;p__Firmicutes;c__Clostridia;o__Clostridiales;f__Family_XI;g__unidentified_Family_XI;s__Peptostreptococcus_sp._oral_clone_AP24;
Treponema_berlinense	0	0	0	2.07383e-05	0	0	0	0	0	4.14766e-05	0	0	0.00012443	0	0	2.07383e-05	0	0	0	0	0	0	0	0	0	0	0	0	0	0	0	0	k__Bacteria;p__Spirochaetes;c__unidentified_Spirochaetes;o__Spirochaetales;f__Spirochaetaceae;g__Treponema_2;s__Treponema_berlinense;
Clostridium_leptum	0	0	0	0	0	0	0	0	0	0	0	0	0	0	0	0	0	0	0	0	0	0	0	0	2.07383e-05	0	4.14766e-05	0	0.00012443	0	0	2.07383e-05	k__Bacteria;p__Firmicutes;c__Clostridia;o__Clostridiales;f__Ruminococcaceae;g__Ruminiclostridium_5;s__Clostridium_leptum;
Deinococcus_xinjiangensis	0.00012443	0	0	0	0	0	0	2.07383e-05	0	2.07383e-05	0	0	0	0	0	0	0	6.22148e-05	0	0	0	0	0	0	0	2.07383e-05	0	0	0	0	0	0	k__Bacteria;p__Deinococcus-Thermus;c__Deinococci;o__Deinococcales;f__Deinococcaceae;g__Deinococcus;s__Deinococcus_xinjiangensis;
Treponema_socranskii	0	0	0	0	0	0	0	0.000103691	0	0	0	0	0	0	0	0	0	0	0	0	0	0	0	2.07383e-05	0	0	0	0	0	0	0	0	k__Bacteria;p__Spirochaetes;c__unidentified_Spirochaetes;o__Spirochaetales;f__Spirochaetaceae;g__Treponema_2;s__Treponema_socranskii;
Eubacterium_tortuosum	0	0	0	0	0	0	2.07383e-05	0	8.29531e-05	0	0.000103691	0	2.07383e-05	6.22148e-05	0	2.07383e-05	8.29531e-05	0	2.07383e-05	4.14766e-05	6.22148e-05	0	0.000103691	0	2.07383e-05	4.14766e-05	0	0	0	0	0	0	k__Bacteria;p__Firmicutes;c__Erysipelotrichia;o__Erysipelotrichales;f__Erysipelotrichaceae;g__Faecalitalea;s__Eubacterium_tortuosum;
Parabacteroides_merdae	0	0	0	0	0	0	0	0	8.29531e-05	4.14766e-05	2.07383e-05	0	0	0	4.14766e-05	6.22148e-05	0	0	4.14766e-05	0	0	0.000103691	0	0	6.22148e-05	2.07383e-05	0	0	0	0	0	0	k__Bacteria;p__Bacteroidetes;c__Bacteroidia;o__Bacteroidales;f__Porphyromonadaceae;g__Parabacteroides;s__Parabacteroides_merdae;
Propionibacterium_sp._oral_taxon_192	0	0	0	0	0	0	0	0	0	0.000103691	0	0	0	0	0	4.14766e-05	0	0	0	0	0	0	0	0	0	0	0	0	0	0	0	0	k__Bacteria;p__Actinobacteria;c__unidentified_Actinobacteria;o__Propionibacteriales;f__Propionibacteriaceae;g__Propionibacterium;s__Propionibacterium_sp._oral_taxon_192;
Mycoplasma_gallinarum	4.14766e-05	4.14766e-05	4.14766e-05	0.000103691	4.14766e-05	2.07383e-05	0	2.07383e-05	0	0	0	0	2.07383e-05	0	4.14766e-05	0	0	0	0	0	2.07383e-05	0	0	0	2.07383e-05	0	0	2.07383e-05	0	2.07383e-05	0	0	k__Bacteria;p__Tenericutes;c__Mollicutes;o__Mycoplasmatales;f__Mycoplasmataceae;g__Mycoplasma;s__Mycoplasma_gallinarum;
Bergeyella_sp._M2T8B3	0	0	0	2.07383e-05	0	8.29531e-05	0	0	0	2.07383e-05	0	0	0	0	0	0	0	0	0	0	0	0	0	2.07383e-05	0	0	0	0	0	0	0	0	k__Bacteria;p__Bacteroidetes;c__Flavobacteriia;o__Flavobacteriales;f__Flavobacteriaceae;g__Bergeyella;s__Bergeyella_sp._M2T8B3;
Paenibacillus_camelliae	0	8.29531e-05	0	0	0	0	0	0	0	0	0	0	0	0	0	0	0	0	0	0	0	0	0	0	0	0	0	0	0	0	0	0	k__Bacteria;p__Firmicutes;c__Bacilli;o__Bacillales;f__Paenibacillaceae;g__Paenibacillus;s__Paenibacillus_camelliae;
Desmochloris_halophila	0	0	0	0	0	0	0	0	0	0	0	0	8.29531e-05	0	0	0	0	0	0	0	0	0	0	0	0	0	0	0	0	0	0	0	k__Bacteria;p__Cyanobacteria;c__Chloroplast;o__unidentified_Chloroplast;f__unidentified_Chloroplast;g__unidentified_Chloroplast;s__Desmochloris_halophila;
Geobacillus_stearothermophilus	0	2.07383e-05	0	0	0	0	0	0	0	0	0	0	0	0	0	0	0	0	0	0	0	0	0	0	0	0	8.29531e-05	0	0	0	0	0	k__Bacteria;p__Firmicutes;c__Bacilli;o__Bacillales;f__Bacillaceae;g__Geobacillus;s__Geobacillus_stearothermophilus;
Chryseobacterium_aquaticum	0	0	0	0	0	0	0	0	8.29531e-05	2.07383e-05	0	0	0	0	0	0	0	0	0	0	0	0	0	0	2.07383e-05	0	0	0	0	0	0	0	k__Bacteria;p__Bacteroidetes;c__Flavobacteriia;o__Flavobacteriales;f__Flavobacteriaceae;g__Chryseobacterium;s__Chryseobacterium_aquaticum;
Kocuria_kristinae	0	6.22148e-05	0	6.22148e-05	0	0	0	8.29531e-05	4.14766e-05	0	0	0	0	0	0	0	0	4.14766e-05	4.14766e-05	0	6.22148e-05	0	0	0	0	0	2.07383e-05	0	2.07383e-05	0	0	2.07383e-05	k__Bacteria;p__Actinobacteria;c__unidentified_Actinobacteria;o__Micrococcales;f__Micrococcaceae;g__Kocuria;s__Kocuria_kristinae;
Campylobacter_fetus	0	0	0	0	0	0	0	0	0	0	0	0	0	0	0	0	0	0	8.29531e-05	0	0	0	0	2.07383e-05	0	0	2.07383e-05	0	0	0	0	0	k__Bacteria;p__Proteobacteria;c__Epsilonproteobacteria;o__Campylobacterales;f__Campylobacteraceae;g__Campylobacter;s__Campylobacter_fetus;
Treponema_sp._oral_taxon_251	0	0	0	0	0	0	0	0	0	0	0	0	0	0	0	0	0	0	0	0	0	8.29531e-05	0	0	0	0	0	0	0	0	0	0	k__Bacteria;p__Spirochaetes;c__unidentified_Spirochaetes;o__Spirochaetales;f__Spirochaetaceae;g__Treponema_2;s__Treponema_sp._oral_taxon_251;
Brochothrix_thermosphacta	0	2.07383e-05	0	0	0	0	0	0	0	0	2.07383e-05	0	0	0	0	0	0	0	4.14766e-05	0	0	0	0	0	0	0	8.29531e-05	0	0	0	0	0	k__Bacteria;p__Firmicutes;c__Bacilli;o__Bacillales;f__Listeriaceae;g__Brochothrix;s__Brochothrix_thermosphacta;
Asaia_bogorensis	0	8.29531e-05	0	0	0	0	0	0	0	0	0	0	0	0	0	0	0	0	0	0	0	0	0	0	2.07383e-05	0	2.07383e-05	4.14766e-05	2.07383e-05	0	0	0	k__Bacteria;p__Proteobacteria;c__Alphaproteobacteria;o__Rhodospirillales;f__Acetobacteraceae;g__Asaia;s__Asaia_bogorensis;
Acetivibrio_sp._6-13	4.14766e-05	0	4.14766e-05	0	0	0	0	8.29531e-05	0	0	0	0	0	0	0	0	0	0	0	0	0	0	0	0	0	0	0	0	0	0	0	4.14766e-05	k__Bacteria;p__Firmicutes;c__Clostridia;o__Clostridiales;f__Ruminococcaceae;g__Ruminococcaceae_UCG-013;s__Acetivibrio_sp._6-13;
Aquaspirillum_serpens	0	0	0	0	0	0	0	0	0	4.14766e-05	0	0	8.29531e-05	0	0	0	0	0	0	0	0	0	0	0	0	0	0	0	0	0	0	0	k__Bacteria;p__Proteobacteria;c__Betaproteobacteria;o__Neisseriales;f__Neisseriaceae;g__Aquaspirillum;s__Aquaspirillum_serpens;
Actinomyces_gerencseriae	0	0	0	0	0	0	2.07383e-05	6.22148e-05	0	0	0	0	0	0	0	2.07383e-05	0	0	0	0	0	0	0	0	0	0	0	0	0	0	0	0	k__Bacteria;p__Actinobacteria;c__unidentified_Actinobacteria;o__Actinomycetales;f__Actinomycetaceae;g__Actinomyces;s__Actinomyces_gerencseriae;
Eubacterium_sp._oral_clone_CK047	4.14766e-05	4.14766e-05	0	0	2.07383e-05	0	0	6.22148e-05	0	0	0	0	0	0	0	4.14766e-05	0	0	4.14766e-05	0	0	0	0	2.07383e-05	0	0	0	0	0	0	0	2.07383e-05	k__Bacteria;p__Firmicutes;c__Clostridia;o__Clostridiales;f__Family_XIII;g__Family_XIII_UCG-001;s__Eubacterium_sp._oral_clone_CK047;
Leuconostoc_pseudomesenteroides	0	0	0	0	0	0	0	0	0	0	0	0	0	0	0	0	0	0	0	0	0	2.07383e-05	0	6.22148e-05	0	0	0	0	0	0	0	0	k__Bacteria;p__Firmicutes;c__Bacilli;o__Lactobacillales;f__Leuconostocaceae;g__Leuconostoc;s__Leuconostoc_pseudomesenteroides;
bacterium_mpn-isolate_group_2	0	0	0	0	0	0	0	0	0	0	0	0	0	0	0	6.22148e-05	0	0	0	0	0	0	0	0	0	0	0	0	0	0	0	0	k__Bacteria;p__Bacteroidetes;c__Bacteroidia;o__Bacteroidales;f__Prevotellaceae;g__Prevotella_1;s__bacterium_mpn-isolate_group_2;
Mycoplasma_gallisepticum	0	0	0	0	0	0	0	0	0	0	0	0	0	0	0	0	0	0	0	0	0	0	6.22148e-05	0	2.07383e-05	2.07383e-05	4.14766e-05	0	0	0	6.22148e-05	0	k__Bacteria;p__Tenericutes;c__Mollicutes;o__Mycoplasmatales;f__Mycoplasmataceae;g__Mycoplasma;s__Mycoplasma_gallisepticum;
Dialister_propionicifaciens	0	0	0	0	0	0	0	0	0	0	0	0	0	0	6.22148e-05	0	0	0	0	0	0	0	0	0	0	0	0	0	0	0	0	0	k__Bacteria;p__Firmicutes;c__Negativicutes;o__Selenomonadales;f__Veillonellaceae;g__Dialister;s__Dialister_propionicifaciens;
Actinomyces_sp._oral_clone_GU009	0	2.07383e-05	0	0	0	2.07383e-05	0	6.22148e-05	0	0	0	0	0	0	0	0	0	0	0	0	0	0	0	0	0	0	0	0	0	0	0	0	k__Bacteria;p__Actinobacteria;c__unidentified_Actinobacteria;o__Actinomycetales;f__Actinomycetaceae;g__Actinomyces;s__Actinomyces_sp._oral_clone_GU009;
Clostridiales_bacterium_JN18_V41_S	2.07383e-05	0	0	0	0	0	0	0	0	0	0	0	0	0	0	0	0	2.07383e-05	2.07383e-05	0	2.07383e-05	6.22148e-05	0	0	0	0	0	0	0	0	0	0	k__Bacteria;p__Firmicutes;c__Clostridia;o__Clostridiales;f__Ruminococcaceae;g__Anaerotruncus;s__Clostridiales_bacterium_JN18_V41_S;
Butyrivibrio_hungatei	0	0	0	0	0	0	0	0	0	0	0	0	4.14766e-05	0	0	0	0	0	0	0	4.14766e-05	0	4.14766e-05	0	0	0	0	0	0	0	0	0	k__Bacteria;p__Firmicutes;c__Clostridia;o__Clostridiales;f__Lachnospiraceae;g__Butyrivibrio_2;s__Butyrivibrio_hungatei;
Bacteroides_pyogenes	0	0	0	0	0	0	0	0	0	0	0	0	0	0	4.14766e-05	0	0	0	0	0	0	0	0	0	0	0	0	0	0	2.07383e-05	0	4.14766e-05	k__Bacteria;p__Bacteroidetes;c__Bacteroidia;o__Bacteroidales;f__Bacteroidaceae;g__Bacteroides;s__Bacteroides_pyogenes;
Corynebacterium_sp._canine_oral_taxon_423	0	0	0	0	0	0	0	0	0	0	0	0	0	0	0	0	0	0	2.07383e-05	0	4.14766e-05	0	0	0	0	0	0	0	0	0	0	0	k__Bacteria;p__Actinobacteria;c__unidentified_Actinobacteria;o__Corynebacteriales;f__Corynebacteriaceae;g__Corynebacterium;s__Corynebacterium_sp._canine_oral_taxon_423;
SAR324_cluster_bacterium_JCVI-SC_AAA005	4.14766e-05	0	0	0	0	0	0	0	0	0	0	0	0	0	0	0	0	0	0	0	0	0	0	0	0	0	0	0	0	0	0	0	k__Bacteria;p__Proteobacteria;c__Deltaproteobacteria;o__SAR324_clade.Marine_group_B.;f__unidentified_SAR324_clade.Marine_group_B.;g__unidentified_SAR324_clade.Marine_group_B.;s__SAR324_cluster_bacterium_JCVI-SC_AAA005;
Actinomyces_denticolens	0	0	0	0	0	0	0	0	0	0	0	0	0	0	0	0	0	0	0	0	4.14766e-05	0	0	0	0	0	0	0	0	0	0	0	k__Bacteria;p__Actinobacteria;c__unidentified_Actinobacteria;o__Actinomycetales;f__Actinomycetaceae;g__Actinomyces;s__Actinomyces_denticolens;
Clostridium_propionicum	0	0	0	0	0	0	0	0	0	0	0	0	0	0	0	0	0	0	4.14766e-05	0	0	0	0	0	0	0	0	0	0	0	0	0	k__Bacteria;p__Firmicutes;c__Clostridia;o__Clostridiales;f__Lachnospiraceae;g__Tyzzerella;s__Clostridium_propionicum;
Paradoxia_multiseta	0	0	0	0	0	0	0	0	0	0	0	0	4.14766e-05	0	0	0	0	0	0	0	0	0	0	0	0	0	0	0	4.14766e-05	0	0	0	k__Bacteria;p__Cyanobacteria;c__Chloroplast;o__unidentified_Chloroplast;f__unidentified_Chloroplast;g__unidentified_Chloroplast;s__Paradoxia_multiseta;
Lactobacillus_ruminis	0	0	0	0	0	0	0	0	0	0	0	0	0	0	0	0	0	0	0	0	0	0	0	4.14766e-05	0	0	0	0	0	0	0	0	k__Bacteria;p__Firmicutes;c__Bacilli;o__Lactobacillales;f__Lactobacillaceae;g__Lactobacillus;s__Lactobacillus_ruminis;
Brevinema_andersonii	0	0	0	0	0	0	0	0	0	0	0	0	0	0	0	0	0	4.14766e-05	0	0	4.14766e-05	0	0	0	0	0	0	0	0	0	0	0	k__Bacteria;p__Spirochaetes;c__unidentified_Spirochaetes;o__Spirochaetales;f__Brevinemataceae;g__Brevinema;s__Brevinema_andersonii;
Eubacterium_sp._cL-10-1-3	0	0	0	0	0	0	0	0	0	0	0	0	4.14766e-05	0	0	0	0	0	0	0	0	0	0	0	0	0	0	0	0	0	0	0	k__Bacteria;p__Actinobacteria;c__Coriobacteriia;o__Coriobacteriales;f__Coriobacteriaceae;g__unidentified_Coriobacteriaceae;s__Eubacterium_sp._cL-10-1-3;
Veillonella_sp._oral_taxon_780	0	0	0	0	0	2.07383e-05	0	0	0	0	0	0	0	0	0	2.07383e-05	0	0	0	0	0	0	0	0	0	0	0	0	0	0	0	0	k__Bacteria;p__Firmicutes;c__Negativicutes;o__Selenomonadales;f__Veillonellaceae;g__Veillonella;s__Veillonella_sp._oral_taxon_780;
Petrimonas_sp._canine_oral_taxon_434	0	0	0	0	0	0	0	2.07383e-05	0	0	0	0	0	0	0	0	0	0	0	0	0	0	0	0	0	0	0	0	0	0	0	0	k__Bacteria;p__Bacteroidetes;c__Bacteroidia;o__Bacteroidales;f__Porphyromonadaceae;g__Petrimonas;s__Petrimonas_sp._canine_oral_taxon_434;
Mycoplasma_sualvi	0	0	2.07383e-05	0	0	0	0	0	0	0	0	0	0	0	0	2.07383e-05	0	0	2.07383e-05	0	0	0	0	0	0	0	2.07383e-05	0	0	0	0	0	k__Bacteria;p__Tenericutes;c__Mollicutes;o__Mycoplasmatales;f__Mycoplasmataceae;g__Mycoplasma;s__Mycoplasma_sualvi;
Geobacter_sp._GSS01	0	0	0	0	0	0	0	0	0	0	0	0	0	0	0	0	0	0	2.07383e-05	0	0	0	0	2.07383e-05	0	0	0	0	0	0	0	0	k__Bacteria;p__Proteobacteria;c__Deltaproteobacteria;o__Desulfuromonadales;f__Geobacteraceae;g__Geobacter;s__Geobacter_sp._GSS01;
Anaerococcus_vaginalis	0	0	0	0	0	0	0	0	0	0	0	0	0	0	2.07383e-05	0	0	0	0	0	0	0	0	0	0	0	0	0	0	2.07383e-05	0	0	k__Bacteria;p__Firmicutes;c__Clostridia;o__Clostridiales;f__Family_XI;g__Anaerococcus;s__Anaerococcus_vaginalis;
Eubacterium_infirmum	0	0	0	2.07383e-05	0	0	0	0	0	0	0	0	0	0	0	2.07383e-05	0	0	0	0	0	0	0	2.07383e-05	0	0	0	0	0	0	0	2.07383e-05	k__Bacteria;p__Firmicutes;c__Clostridia;o__Clostridiales;f__Family_XIII;g__Eubacterium_nodatum_group;s__Eubacterium_infirmum;
Haemophilus_influenzae	0	0	0	0	0	0	0	2.07383e-05	2.07383e-05	0	2.07383e-05	0	0	0	0	0	0	0	0	0	0	0	0	0	0	0	0	0	0	0	0	0	k__Bacteria;p__Proteobacteria;c__Gammaproteobacteria;o__Pasteurellales;f__Pasteurellaceae;g__Haemophilus;s__Haemophilus_influenzae;
Porphyromonas_endodontalis	0	0	0	0	0	0	0	2.07383e-05	0	0	0	0	0	0	0	0	0	0	0	0	0	0	0	2.07383e-05	0	0	0	0	0	0	0	0	k__Bacteria;p__Bacteroidetes;c__Bacteroidia;o__Bacteroidales;f__Porphyromonadaceae;g__Porphyromonas;s__Porphyromonas_endodontalis;
Elizabethkingia_meningoseptica	0	0	0	0	0	0	0	0	0	0	0	0	0	0	0	0	0	0	0	0	0	0	0	0	0	0	0	0	0	0	0	0	k__Bacteria;p__Bacteroidetes;c__Flavobacteriia;o__Flavobacteriales;f__Flavobacteriaceae;g__Elizabethkingia;s__Elizabethkingia_meningoseptica;
Others	0.795251	0.883658	0.831024	0.887246	0.937204	0.770178	0.919888	0.941642	0.858523	0.824285	0.881128	0.780817	0.876545	0.90759	0.787391	0.86883	0.889403	0.676628	0.935587	0.85703	0.930921	0.875736	0.920033	0.889216	0.725156	0.327167	0.810203	0.826089	0.847947	0.879137	0.738594	0.383928	Others
