# Supplementary material for: Effects of fermented feeds and ginseng polysaccharides on the intestinal morphology and microbiota composition of Xuefeng black-bone chicken
Source: PLoS One. 2020 Aug 11;15(8):e0237357. doi: 10.1371/journal.pone.0237357 (PMC7418966; doi:10.1371/journal.pone.0237357)
Supplement: S16 Table — (XLSX) [file pone.0237357.s018.xlsx]

## Sheet: A(Cn-FP)
Significant differences between Cn and FP groups identified at Genus-taxa level
Taxa	Aavg (C)	Sd (C)	Avg (FG)	Sd (FG)	P value
k__Bacteria;p__Tenericutes;c__Mollicutes;o__Mycoplasmatales;f__Mycoplasmataceae;g__Ureaplasma;	3.6292e-05	3.95816e-05	0.000189237	0.000100647	0.00303242
k__Bacteria;p__Cyanobacteria;c__unidentified_Cyanobacteria;o__SubsectionI;f__FamilyI;g__Synechococcus;	0	0	8.81377e-05	5.73325e-05	0.00336237
k__Bacteria;p__Firmicutes;c__Clostridia;o__Clostridiales;f__Lachnospiraceae;g__Coprococcus_1;	0.00192866	0.00116636	0.00450798	0.00189464	0.00684465
k__Bacteria;p__Firmicutes;c__Clostridia;o__Clostridiales;f__Clostridiaceae_1;g__Fonticella;	0	0	2.33306e-05	2.05523e-05	0.0148421
k__Bacteria;p__Firmicutes;c__Bacilli;o__Bacillales;f__Sporolactobacillaceae;g__Sporolactobacillus;	0.00816051	0.00623445	0.00132207	0.000998011	0.0171494
k__Bacteria;p__Firmicutes;c__Clostridia;o__Clostridiales;f__Ruminococcaceae;g__Butyricicoccus;	6.99917e-05	6.45771e-05	0.00036292	0.000271075	0.018318
k__Bacteria;p__Firmicutes;c__Bacilli;o__Bacillales;f__Bacillaceae;g__Bacillus;	0.00267783	0.00154955	0.00099803	0.000791356	0.0204495
k__Bacteria;p__Elusimicrobia;c__unidentified_Elusimicrobia;o__Elusimicrobiales;f__Elusimicrobiaceae;g__Elusimicrobium;	0.000360328	0.000356095	0.00155278	0.0012009	0.026723
k__Bacteria;p__Proteobacteria;c__Betaproteobacteria;o__Burkholderiales;f__Alcaligenaceae;g__Sutterella;	0.0014465	0.00077546	0.0041347	0.00288995	0.0346429
k__Bacteria;p__Proteobacteria;c__Gammaproteobacteria;o__Oceanospirillales;f__Halomonadaceae;g__Halomonas;	0.0473377	0.0359061	0.0143457	0.00556867	0.0356685
k__Bacteria;p__Firmicutes;c__Clostridia;o__Clostridiales;f__Lachnospiraceae;g__Anaerostipes;	6.73994e-05	6.43985e-05	0.000764724	0.000772658	0.0380106
k__Bacteria;p__Firmicutes;c__Erysipelotrichia;o__Erysipelotrichales;f__Erysipelotrichaceae;g__Faecalitalea;	2.59229e-06	7.33209e-06	3.88843e-05	4.06348e-05	0.0398341
k__Bacteria;p__Proteobacteria;c__Alphaproteobacteria;o__Rhodospirillales;f__Rhodospirillaceae;g__Thalassospira;	0.00132466	0.000567014	0.005309	0.00449784	0.0408356
k__Bacteria;p__Proteobacteria;c__Alphaproteobacteria;o__Rhizobiales;f__Phyllobacteriaceae;g__Aquamicrobium;	0.00918187	0.0081145	0.00199865	0.00130324	0.0410736
k__Bacteria;p__Proteobacteria;c__Alphaproteobacteria;o__Rhizobiales;f__Hyphomicrobiaceae;g__Devosia;	0.00364475	0.0033252	0.00072584	0.000663162	0.0426098
k__Bacteria;p__Actinobacteria;c__unidentified_Actinobacteria;o__Micrococcales;f__Microbacteriaceae;g__Microbacterium;	0.00328702	0.0031986	0.000521049	0.00058933	0.0449098
k__Bacteria;p__Firmicutes;c__Erysipelotrichia;o__Erysipelotrichales;f__Erysipelotrichaceae;g__Asteroleplasma;	4.14766e-05	4.83187e-05	0	0	0.0455602
k__Bacteria;p__Bacteroidetes;c__Bacteroidia;o__Bacteroidales;f__Bacteroidaceae;g__Bacteroides;	0.017752	0.00918083	0.049536	0.0373179	0.0480834
k__Bacteria;p__Proteobacteria;c__Gammaproteobacteria;o__Alteromonadales;f__Shewanellaceae;g__Shewanella;	0.0201058	0.015279	0.00712878	0.0041147	0.048908
k__Bacteria;p__Bacteroidetes;c__Bacteroidia;o__Bacteroidales;f__Rikenellaceae;g__Rikenellaceae_RC9_gut_group;	0.015266	0.0133237	0.0425757	0.0325254	0.0546617
k__Bacteria;p__Proteobacteria;c__Gammaproteobacteria;o__Pasteurellales;f__Pasteurellaceae;g__Haemophilus;	0.000137391	0.000164395	5.18457e-06	1.46642e-05	0.0572704
k__Bacteria;p__Bacteroidetes;c__Bacteroidia;o__Bacteroidales;f__Porphyromonadaceae;g__Odoribacter;	9.85068e-05	8.98849e-05	0.0011095	0.00126598	0.0585604
k__Bacteria;p__Firmicutes;c__Clostridia;o__Clostridiales;f__Ruminococcaceae;g__Ruminococcaceae_V9D2013_group;	8.03608e-05	9.1031e-05	0.000339589	0.000322981	0.0599584
k__Bacteria;p__Actinobacteria;c__unidentified_Actinobacteria;o__Corynebacteriales;f__Corynebacteriaceae;g__Corynebacterium_1;	0.00285151	0.00338044	0.000204791	0.000169728	0.0624465
k__Bacteria;p__Deinococcus-Thermus;c__Deinococci;o__Deinococcales;f__Trueperaceae;g__Truepera;	0.00110691	0.00109831	0.000243675	0.000219123	0.0628153
k__Bacteria;p__Firmicutes;c__Erysipelotrichia;o__Erysipelotrichales;f__Erysipelotrichaceae;g__Erysipelotrichaceae_UCG-003;	4.92534e-05	3.66605e-05	0.00048735	0.000562288	0.0634998
k__Bacteria;p__Actinobacteria;c__unidentified_Actinobacteria;o__Actinomycetales;f__Actinomycetaceae;g__Actinomyces;	0.00152945	0.00166921	0.000230713	0.00020453	0.0641064
k__Bacteria;p__Proteobacteria;c__Epsilonproteobacteria;o__Campylobacterales;f__Campylobacteraceae;g__Campylobacter;	0.000267005	0.000323076	0.000881377	0.000764951	0.0645348
k__Bacteria;p__Proteobacteria;c__Alphaproteobacteria;o__Caulobacterales;f__Caulobacteraceae;g__Brevundimonas;	0.0221381	0.021174	0.00572117	0.00487942	0.0662171
k__Bacteria;p__Acidobacteria;c__unidentified_Acidobacteria;o__Subgroup_3;f__unidentified_Acidobacteria;g__Bryobacter;	0	0	3.36997e-05	4.56209e-05	0.0750439
k__Bacteria;p__Proteobacteria;c__Alphaproteobacteria;o__Sphingomonadales;f__Sphingomonadaceae;g__Sphingomonas;	0.00185608	0.00201132	0.000365512	0.000359358	0.0755692
k__Bacteria;p__Firmicutes;c__Clostridia;o__Clostridiales;f__Lachnospiraceae;g__Marvinbryantia;	0.000394027	0.000636693	0.00177572	0.00183822	0.07672
k__Bacteria;p__Firmicutes;c__Clostridia;o__Clostridiales;f__Peptostreptococcaceae;g__Terrisporobacter;	2.85151e-05	4.28428e-05	0.000324036	0.00040683	0.07945
k__Archaea;p__Euryarchaeota;c__Methanomicrobia;o__Methanomicrobiales;f__Methanocorpusculaceae;g__Methanocorpusculum;	2.59229e-05	4.53676e-05	0.000484757	0.000637265	0.0813448
k__Bacteria;p__Proteobacteria;c__Betaproteobacteria;o__Burkholderiales;f__Alcaligenaceae;g__Achromobacter;	0.000383658	0.000353682	0.000127022	0.000130426	0.0867586
k__Bacteria;p__Firmicutes;c__Clostridia;o__Clostridiales;f__Defluviitaleaceae;g__Defluviitaleaceae_UCG-011;	0.000518457	0.000543847	0.00115357	0.000814805	0.0911863
k__Bacteria;p__Proteobacteria;c__Alphaproteobacteria;o__Sphingomonadales;f__Sphingomonadaceae;g__Sphingopyxis;	0.00122615	0.00152235	0.000171091	0.000139668	0.0912069
k__Bacteria;p__Bacteroidetes;c__Sphingobacteriia;o__Sphingobacteriales;f__Sphingobacteriaceae;g__Pedobacter;	0.000546972	0.000597972	0.00012443	0.000217505	0.0937344
k__Bacteria;p__Firmicutes;c__Clostridia;o__Clostridiales;f__Ruminococcaceae;g__unidentified_Ruminococcaceae;	0.000111468	0.000129243	0.000466611	0.000512318	0.0943286
k__Bacteria;p__Firmicutes;c__Negativicutes;o__Selenomonadales;f__Veillonellaceae;g__Megamonas;	0.00443281	0.00546028	0.000720655	0.000537341	0.0964408
k__Bacteria;p__Actinobacteria;c__unidentified_Actinobacteria;o__Propionibacteriales;f__Propionibacteriaceae;g__Aestuariimicrobium;	2.59229e-06	7.33209e-06	2.33306e-05	3.0231e-05	0.0969157
k__Bacteria;p__Proteobacteria;c__Betaproteobacteria;o__Burkholderiales;f__Alcaligenaceae;g__Alcaligenes;	0.000536603	0.000499375	0.000194421	0.00014493	0.0989582
k__Bacteria;p__Proteobacteria;c__Alphaproteobacteria;o__Rhizobiales;f__Hyphomicrobiaceae;g__Pelagibacterium;	0.000876192	0.00117118	8.81377e-05	0.000106757	0.0992076
k__Bacteria;p__Firmicutes;c__Bacilli;o__Lactobacillales;f__Carnobacteriaceae;g__Trichococcus;	0.00114579	0.00107587	0.000391435	0.000459789	0.0998538
k__Bacteria;p__Proteobacteria;c__Gammaproteobacteria;o__Pasteurellales;f__Pasteurellaceae;g__Gallibacterium;	0.0188796	0.0268789	0.0008736	0.000851204	0.100031
k__Bacteria;p__Firmicutes;c__Clostridia;o__Clostridiales;f__Lachnospiraceae;g__Anaerosporobacter;	0.000225529	0.000337037	2.59229e-06	7.33209e-06	0.10357
k__Bacteria;p__Saccharibacteria;c__unidentified_Saccharibacteria;o__unidentified_Saccharibacteria;f__unidentified_Saccharibacteria;g__unidentified_Saccharibacteria;	0.00012443	0.000181471	5.18457e-06	9.59996e-06	0.1056
k__Bacteria;p__Firmicutes;c__Clostridia;o__Clostridiales;f__Family_XIII;g__Mogibacterium;	0.000186645	0.0003894	0.00117171	0.00147669	0.105681
k__Bacteria;p__Firmicutes;c__Negativicutes;o__Selenomonadales;f__Veillonellaceae;g__Veillonella;	0.00156574	0.00212522	0.000178868	0.000142794	0.107709
k__Bacteria;p__Acidobacteria;c__unidentified_Acidobacteria;o__Subgroup_3;f__unidentified_Acidobacteria;g__Candidatus_Solibacter;	1.03691e-05	2.21702e-05	0.000365512	0.000545419	0.108178
k__Bacteria;p__Firmicutes;c__Clostridia;o__Clostridiales;f__Lachnospiraceae;g__Ruminococcus_gauvreauii_group;	0.00023849	0.000346841	0.001278	0.00158291	0.108769
k__Bacteria;p__Proteobacteria;c__Alphaproteobacteria;o__Rhodobacterales;f__Rhodobacteraceae;g__Litorimicrobium;	2.59229e-06	7.33209e-06	4.40689e-05	6.40997e-05	0.110761
k__Bacteria;p__Proteobacteria;c__Alphaproteobacteria;o__Rhizobiales;f__Beijerinckiaceae;g__Chelatococcus;	0.000534011	0.00078303	3.11074e-05	4.43403e-05	0.112339
k__Bacteria;p__Firmicutes;c__Clostridia;o__Clostridiales;f__Lachnospiraceae;g__Lachnospiraceae_UCG-008;	2.85151e-05	7.26369e-05	0.000134799	0.000157158	0.113583
k__Bacteria;p__Actinobacteria;c__unidentified_Actinobacteria;o__Micrococcales;f__Microbacteriaceae;g__Leucobacter;	0.0070899	0.00679069	0.00258192	0.00280249	0.1155
k__Bacteria;p__Bacteroidetes;c__Flavobacteriia;o__Flavobacteriales;f__Flavobacteriaceae;g__Myroides;	0.00152167	0.00220543	0.000134799	0.000158327	0.118888
k__Bacteria;p__Bacteroidetes;c__Flavobacteriia;o__Flavobacteriales;f__Flavobacteriaceae;g__Flavobacterium;	0.000160722	0.000243557	7.77686e-06	1.54298e-05	0.119242
k__Bacteria;p__Firmicutes;c__Clostridia;o__Clostridiales;f__Lachnospiraceae;g__Eubacterium_cellulosolvens_group;	1.55537e-05	4.39925e-05	0.000241083	0.000358331	0.119329
k__Bacteria;p__Actinobacteria;c__Coriobacteriia;o__Coriobacteriales;f__Coriobacteriaceae;g__Atopobium;	0.000134799	0.000160638	0.000671402	0.000848348	0.11933
k__Bacteria;p__Firmicutes;c__Clostridia;o__Clostridiales;f__Ruminococcaceae;g__Oscillospira;	0.00153463	0.00157088	0.00263117	0.00102652	0.124163
k__Bacteria;p__Proteobacteria;c__Betaproteobacteria;o__Burkholderiales;f__Oxalobacteraceae;g__Oxalobacter;	1.55537e-05	1.83825e-05	7.51763e-05	9.65977e-05	0.127165
k__Bacteria;p__Actinobacteria;c__unidentified_Actinobacteria;o__Micrococcales;f__Micrococcaceae;g__Arthrobacter;	0.00106802	0.00139874	0.000212567	0.000212287	0.129074
k__Bacteria;p__Synergistetes;c__Synergistia;o__Synergistales;f__Synergistaceae;g__Synergistes;	0.00177312	0.00164467	0.00349959	0.0025099	0.129465
k__Bacteria;p__Firmicutes;c__Bacilli;o__Lactobacillales;f__Leuconostocaceae;g__Weissella;	0.000220344	0.000160614	0.00060141	0.000618583	0.130476
k__Bacteria;p__Firmicutes;c__Clostridia;o__Clostridiales;f__Lachnospiraceae;g__Syntrophococcus;	5.96226e-05	0.000152571	0.000466611	0.000668146	0.132867
k__Bacteria;p__Bacteroidetes;c__Bacteroidia;o__Bacteroidales;f__Prevotellaceae;g__Prevotellaceae_UCG-001;	0.00189237	0.00143781	0.00874637	0.0113886	0.13378
k__Bacteria;p__Proteobacteria;c__Alphaproteobacteria;o__Rhodobacterales;f__Rhodobacteraceae;g__Paracocccus;	0.000886562	0.00119815	0.000163314	0.000244736	0.134979
k__Bacteria;p__Actinobacteria;c__Acidimicrobiia;o__Acidimicrobiales;f__unidentified_Acidimicrobiales;g__Candidatus_Microthrix;	0.000946184	0.00135001	0.000137391	0.000164768	0.135203
k__Bacteria;p__Firmicutes;c__Clostridia;o__Clostridiales;f__Lachnospiraceae;g__Lachnospiraceae_UCG-002;	0.000145168	0.000353855	0.00120282	0.00175862	0.136112
k__Bacteria;p__Firmicutes;c__Clostridia;o__Clostridiales;f__Family_XIII;g__Eubacterium_nodatum_group;	0.000189237	0.000394952	0.00129873	0.00185081	0.137659
k__Bacteria;p__Bacteroidetes;c__Sphingobacteriia;o__Sphingobacteriales;f__Sphingobacteriaceae;g__Sphingobacterium;	0.00512754	0.00558108	0.00170054	0.00211345	0.138901
k__Bacteria;p__Firmicutes;c__Clostridia;o__Clostridiales;f__Lachnospiraceae;g__Oribacterium;	2.59229e-06	7.33209e-06	0.00032922	0.000554413	0.139599
k__Bacteria;p__Firmicutes;c__Negativicutes;o__Selenomonadales;f__Veillonellaceae;g__Dialister;	0.00139206	0.0023222	2.59229e-05	5.04949e-05	0.14011
k__Bacteria;p__Spirochaetes;c__unidentified_Spirochaetes;o__Spirochaetales;f__Spirochaetaceae;g__Sphaerochaeta;	0.000202198	0.00024153	0.00129096	0.00184974	0.141348
k__Bacteria;p__Actinobacteria;c__Coriobacteriia;o__Coriobacteriales;f__Coriobacteriaceae;g__Slackia;	0.000756947	0.00108526	0.000119245	0.000145274	0.142006
k__Bacteria;p__Firmicutes;c__Negativicutes;o__Selenomonadales;f__Veillonellaceae;g__Megasphaera;	2.07383e-05	3.13533e-05	0.000121837	0.000171528	0.142344
k__Bacteria;p__Firmicutes;c__Clostridia;o__Clostridiales;f__Ruminococcaceae;g__Ruminococcus_2;	0.00129873	0.00188149	0.00614372	0.00825326	0.145477
k__Bacteria;p__Proteobacteria;c__Alphaproteobacteria;o__Rhizobiales;f__Brucellaceae;g__Pseudochrobactrum;	0.00932964	0.00702276	0.00478795	0.00432047	0.146016
k__Bacteria;p__Proteobacteria;c__Betaproteobacteria;o__Rhodocyclales;f__Rhodocyclaceae;g__Thauera;	0.000502903	0.000715803	8.81377e-05	0.000126753	0.148078
k__Bacteria;p__Proteobacteria;c__Alphaproteobacteria;o__Rhizobiales;f__Rhizobiaceae;g__Rhizobium;	0.00039662	0.000418076	0.000145168	0.000180792	0.150988
k__Bacteria;p__Actinobacteria;c__unidentified_Actinobacteria;o__Bifidobacteriales;f__Bifidobacteriaceae;g__Aeriscardovia;	0.00207901	0.00137073	0.0183845	0.0286156	0.151276
k__Bacteria;p__Firmicutes;c__Clostridia;o__Clostridiales;f__Lachnospiraceae;g__Lachnospiraceae_FCS020_group;	0.000251452	0.000248473	0.000108876	4.53676e-05	0.151717
k__Bacteria;p__Firmicutes;c__Clostridia;o__Clostridiales;f__Clostridiaceae_2;g__Alkaliphilus;	4.14766e-05	4.43403e-05	1.29614e-05	2.91971e-05	0.154387
k__Bacteria;p__Actinobacteria;c__unidentified_Actinobacteria;o__Bifidobacteriales;f__Bifidobacteriaceae;g__Gardnerella;	0.00410359	0.00420656	0.00146464	0.00252078	0.155121
k__Bacteria;p__Firmicutes;c__Clostridia;o__Clostridiales;f__Ruminococcaceae;g__Intestinimonas;	4.40689e-05	6.21531e-05	0.000101099	8.75914e-05	0.157722
k__Bacteria;p__Proteobacteria;c__Deltaproteobacteria;o__Desulfovibrionales;f__Desulfovibrionaceae;g__Lawsonia;	0	0	4.66611e-05	8.35068e-05	0.158018
k__Bacteria;p__Actinobacteria;c__unidentified_Actinobacteria;o__Bifidobacteriales;f__Bifidobacteriaceae;g__Bifidobacterium;	0.00021516	0.00027444	5.96226e-05	6.31339e-05	0.158135
k__Bacteria;p__Proteobacteria;c__Betaproteobacteria;o__Nitrosomonadales;f__Nitrosomonadaceae;g__Nitrosomonas;	0.000207383	0.000309391	3.36997e-05	4.28428e-05	0.158189
k__Bacteria;p__Firmicutes;c__Clostridia;o__Clostridiales;f__Lachnospiraceae;g__Butyrivibrio_2;	5.18457e-06	1.46642e-05	5.18457e-05	8.29531e-05	0.158659
k__Bacteria;p__Firmicutes;c__Clostridia;o__Clostridiales;f__Lachnospiraceae;g__Acetitomaculum;	0.000321443	0.000570316	0.00209716	0.00315992	0.159148
k__Bacteria;p__Proteobacteria;c__Gammaproteobacteria;o__Pseudomonadales;f__Moraxellaceae;g__Moraxella;	0.000484757	0.000804943	3.6292e-05	2.87999e-05	0.159191
k__Bacteria;p__Firmicutes;c__Erysipelotrichia;o__Erysipelotrichales;f__Erysipelotrichaceae;g__Erysipelotrichaceae_UCG-008;	7.77686e-06	2.19963e-05	8.03608e-05	0.000129955	0.160973
k__Bacteria;p__Firmicutes;c__Bacilli;o__Lactobacillales;f__Lactobacillaceae;g__Lactobacillus;	0.0233176	0.0169252	0.0489657	0.0445433	0.16231
k__Bacteria;p__Actinobacteria;c__unidentified_Actinobacteria;o__Corynebacteriales;f__Dietziaceae;g__Dietzia;	0.000334405	0.000367556	0.000108876	0.000219123	0.163143
k__Bacteria;p__Proteobacteria;c__Betaproteobacteria;o__Burkholderiales;f__Comamonadaceae;g__Ottowia;	2.85151e-05	5.19197e-05	0	0	0.164269
k__Bacteria;p__Actinobacteria;c__Rubrobacteria;o__Rubrobacterales;f__Rubrobacteriaceae;g__Rubrobacter;	0.00187163	0.00284005	0.00030589	0.000408459	0.164941
k__Bacteria;p__Firmicutes;c__Clostridia;o__Clostridiales;f__Lachnospiraceae;g__Lachnospiraceae_FE2018_group;	2.33306e-05	6.59888e-05	9.59146e-05	0.000122908	0.169838
k__Bacteria;p__Spirochaetes;c__unidentified_Spirochaetes;o__Spirochaetales;f__Brevinemataceae;g__Brevinema;	0	0	1.03691e-05	1.91999e-05	0.170471
k__Bacteria;p__Proteobacteria;c__Betaproteobacteria;o__Hydrogenophilales;f__Hydrogenophilaceae;g__Sulfuricella;	0	0	5.18457e-06	9.59996e-06	0.170471
k__Bacteria;p__Proteobacteria;c__Gammaproteobacteria;o__Legionellales;f__Coxiellaceae;g__Aquicella;	0	0	2.33306e-05	4.35539e-05	0.173521
k__Bacteria;p__Proteobacteria;c__Gammaproteobacteria;o__Aeromonadales;f__Aeromonadaceae;g__Aeromonas;	0.000189237	0.000309676	2.33306e-05	2.33511e-05	0.174061
k__Bacteria;p__Firmicutes;c__Clostridia;o__Clostridiales;f__Lachnospiraceae;g__Howardella;	6.73994e-05	0.000190634	0.000502903	0.000806378	0.176484
k__Bacteria;p__Actinobacteria;c__unidentified_Actinobacteria;o__Propionibacteriales;f__Propionibacteriaceae;g__Propionibacterium;	0.00124948	0.00156126	0.00039662	0.000480182	0.176579
k__Bacteria;p__Proteobacteria;c__Gammaproteobacteria;o__Pseudomonadales;f__Pseudomonadaceae;g__Pseudomonas;	0.00229676	0.00312249	0.000585856	0.00104534	0.177478
k__Bacteria;p__Firmicutes;c__Clostridia;o__Clostridiales;f__Lachnospiraceae;g__Lachnospiraceae_NK3A20_group;	0.000629925	0.0012184	0.00470759	0.00764334	0.177769
k__Bacteria;p__Firmicutes;c__Clostridia;o__Clostridiales;f__Lachnospiraceae;g__Tyzzerella;	0.000534011	0.000767977	0.000127022	0.000104833	0.179573
k__Bacteria;p__Bacteroidetes;c__Bacteroidia;o__Bacteroidales;f__Prevotellaceae;g__Prevotellaceae_Ga6A1_group;	0.0013454	0.000699102	0.00207383	0.0012556	0.179579
k__Bacteria;p__Proteobacteria;c__Alphaproteobacteria;o__Caulobacterales;f__Caulobacteraceae;g__Asticcacaulis;	0.00143353	0.0017623	0.000482165	0.000503335	0.179624
k__Bacteria;p__Fusobacteria;c__Fusobacteriia;o__Fusobacteriales;f__Fusobacteriaceae;g__Cetobacterium;	1.03691e-05	2.93284e-05	0.00251452	0.00477769	0.181779
k__Bacteria;p__Firmicutes;c__Clostridia;o__Clostridiales;f__Clostridiaceae_1;g__Clostridium_sensu_stricto_10;	2.59229e-06	7.33209e-06	1.29614e-05	1.89989e-05	0.18354
k__Bacteria;p__Firmicutes;c__Clostridia;o__Clostridiales;f__Lachnospiraceae;g__Fusicatenibacter;	0.000160722	0.000232985	0.00032922	0.000249953	0.184932
k__Bacteria;p__Firmicutes;c__Erysipelotrichia;o__Erysipelotrichales;f__Erysipelotrichaceae;g__Turicibacter;	0.00275301	0.0033721	0.000969515	0.000872752	0.185893
k__Bacteria;p__Firmicutes;c__Erysipelotrichia;o__Erysipelotrichales;f__Erysipelotrichaceae;g__Erysipelotrichaceae_UCG-009;	1.29614e-05	2.46316e-05	0.000103691	0.000174568	0.18723
k__Bacteria;p__Proteobacteria;c__Alphaproteobacteria;o__Rhizobiales;f__Hyphomicrobiaceae;g__Filomicrobium;	0.00280485	0.00521323	0.00012443	0.000132558	0.189269
k__Bacteria;p__Actinobacteria;c__unidentified_Actinobacteria;o__Actinomycetales;f__Actinomycetaceae;g__unidentified_Actinobacteria;	2.59229e-05	4.53676e-05	2.59229e-06	7.33209e-06	0.192107
k__Bacteria;p__Actinobacteria;c__unidentified_Actinobacteria;o__Micrococcales;f__Intrasporangiaceae;g__Knoellia;	0.0020168	0.00331799	0.000318851	0.000330874	0.192165
k__Bacteria;p__Firmicutes;c__Clostridia;o__Clostridiales;f__Ruminococcaceae;g__Anaerotruncus;	0.00377955	0.00286126	0.00578339	0.00299885	0.193098
k__Bacteria;p__Firmicutes;c__unidentified_Firmicutes;o__Erysipelotrichales;f__Erysipelotrichaceae;g__unidentified_Firmicutes;	2.59229e-05	3.27901e-05	6.99917e-05	8.29068e-05	0.1951
k__Bacteria;p__Firmicutes;c__Clostridia;o__Clostridiales;f__Ruminococcaceae;g__Ruminococcaceae_UCG-007;	1.8146e-05	3.0231e-05	2.59229e-06	7.33209e-06	0.195851
k__Bacteria;p__Actinobacteria;c__Acidimicrobiia;o__Acidimicrobiales;f__Acidimicrobiaceae;g__Illumatobacter;	0	0	2.33306e-05	4.62893e-05	0.197022
k__Bacteria;p__Actinobacteria;c__unidentified_Actinobacteria;o__Corynebacteriales;f__Corynebacteriaceae;g__Corynebacterium;	0	0	7.77686e-06	1.54298e-05	0.197022
k__Bacteria;p__Firmicutes;c__Clostridia;o__Clostridiales;f__Eubacteriaceae;g__Eubacterium;	0	0	7.77686e-06	1.54298e-05	0.197022
k__Bacteria;p__Proteobacteria;c__Deltaproteobacteria;o__Desulfuromonadales;f__Geobacteraceae;g__Geobacter;	0	0	7.77686e-06	1.54298e-05	0.197022
k__Bacteria;p__Proteobacteria;c__Gammaproteobacteria;o__Aeromonadales;f__Succinivibrionaceae;g__Succinatimonas;	0.000712878	0.000677183	0.00160722	0.00170768	0.201275
k__Bacteria;p__Synergistetes;c__Synergistia;o__Synergistales;f__Synergistaceae;g__Pyramidobacter;	6.99917e-05	0.000123904	7.77686e-06	2.19963e-05	0.202276
k__Bacteria;p__Bacteroidetes;c__Flavobacteriia;o__Flavobacteriales;f__Flavobacteriaceae;g__Chryseobacterium;	0.000863231	0.00108294	0.00030589	0.000385396	0.204402
k__Bacteria;p__Firmicutes;c__Clostridia;o__Clostridiales;f__Ruminococcaceae;g__Flavonifractor;	0.00186645	0.00186111	0.00292669	0.00127707	0.20792
k__Bacteria;p__Proteobacteria;c__Betaproteobacteria;o__Nitrosomonadales;f__Nitrosomonadaceae;g__Nitrosospira;	0	0	5.18457e-05	0.000105745	0.208073
k__Bacteria;p__Actinobacteria;c__unidentified_Actinobacteria;o__Propionibacteriales;f__Nocardioidaceae;g__Nocardioides;	0.000648071	0.00109987	0.000106284	0.000158496	0.20871
k__Bacteria;p__Actinobacteria;c__Coriobacteriia;o__Coriobacteriales;f__Coriobacteriaceae;g__Senegalimassilia;	0.000111468	0.000266489	0.00122615	0.00226994	0.209112
k__Bacteria;p__Proteobacteria;c__Gammaproteobacteria;o__Pasteurellales;f__Pasteurellaceae;g__Avibacterium;	0.000217752	0.000396747	2.33306e-05	3.7489e-05	0.209365
k__Bacteria;p__Proteobacteria;c__Gammaproteobacteria;o__Xanthomonadales;f__Xanthomonadaceae;g__Luteimonas;	0.00138428	0.00223627	0.000292928	0.000291062	0.212035
k__Bacteria;p__Proteobacteria;c__Gammaproteobacteria;o__Xanthomonadales;f__Xanthomonadaceae;g__Stenotrophomonas;	0.00105506	0.00131956	0.000401804	0.000373279	0.214283
k__Bacteria;p__Actinobacteria;c__unidentified_Actinobacteria;o__Pseudonocardiales;f__Pseudonocardiaceae;g__Saccharopolyspora;	0.000220344	0.000352627	4.92534e-05	8.36446e-05	0.219509
k__Bacteria;p__Proteobacteria;c__Gammaproteobacteria;o__Xanthomonadales;f__Xanthomonadaceae;g__Lysobacter;	5.4438e-05	0.000114631	0	0	0.221119
k__Bacteria;p__Firmicutes;c__Clostridia;o__Clostridiales;f__Family_XIII;g__Family_XIII_AD3011_group;	0.00260006	0.00303006	0.00797905	0.0110983	0.22241
k__Bacteria;p__Proteobacteria;c__Alphaproteobacteria;o__Sphingomonadales;f__Erythrobacteraceae;g__Altererythrobacter;	2.59229e-06	7.33209e-06	2.33306e-05	4.35539e-05	0.22367
k__Bacteria;p__Bacteroidetes;c__Bacteroidia;o__Bacteroidales;f__Porphyromonadaceae;g__Butyricimonas;	0.000334405	0.00061554	4.40689e-05	6.50511e-05	0.225371
k__Bacteria;p__Firmicutes;c__Bacilli;o__Bacillales;f__Paenibacillaceae;g__Paenibacillus;	1.29614e-05	2.91971e-05	7.2584e-05	0.000124922	0.226181
k__Bacteria;p__Proteobacteria;c__Betaproteobacteria;o__Burkholderiales;f__Alcaligenaceae;g__Parapusillimonas;	3.6292e-05	6.53456e-05	5.18457e-06	1.46642e-05	0.226693
k__Bacteria;p__Firmicutes;c__Bacilli;o__Lactobacillales;f__Leuconostocaceae;g__Leuconostoc;	0	0	1.03691e-05	2.21702e-05	0.227453
k__Archaea;p__Euryarchaeota;c__Thermoplasmata;o__Thermoplasmatales;f__unidentified_Thermoplasmatales;g__unidentified_Thermoplasmatales;	5.96226e-05	0.000121146	0.000412173	0.000748751	0.228071
k__Bacteria;p__Actinobacteria;c__Coriobacteriia;o__Coriobacteriales;f__Coriobacteriaceae;g__Collinsella;	0.000852862	0.00122832	0.000269598	0.000301139	0.229078
k__Bacteria;p__Proteobacteria;c__Alphaproteobacteria;o__Rickettsiales;f__Mitochondria;g__unidentified_Mitochondria;	2.59229e-06	7.33209e-06	2.85151e-05	5.53561e-05	0.229217
k__Bacteria;p__Firmicutes;c__Clostridia;o__Clostridiales;f__Ruminococcaceae;g__Ruminococcaceae_NK4A214_group;	0.0107969	0.00840278	0.0152504	0.00536846	0.230683
k__Bacteria;p__Firmicutes;c__Bacilli;o__Bacillales;f__Family_XI;g__Gemella;	6.73994e-05	8.85073e-05	2.07383e-05	5.86567e-05	0.237325
k__Bacteria;p__Firmicutes;c__Erysipelotrichia;o__Erysipelotrichales;f__Erysipelotrichaceae;g__Faecalicoccus;	0.00133243	0.0020235	0.000391435	0.000487168	0.237666
k__Bacteria;p__Bacteroidetes;c__Bacteroidia;o__Bacteroidales;f__Porphyromonadaceae;g__Barnesiella;	0.000622148	0.000662235	0.00137391	0.00155325	0.238107
k__Bacteria;p__Firmicutes;c__Clostridia;o__Clostridiales;f__Lachnospiraceae;g__Lachnospiraceae_UCG-010;	0.000438096	0.000496537	0.00160203	0.00254131	0.241432
k__Bacteria;p__Firmicutes;c__Clostridia;o__Clostridiales;f__Lachnospiraceae;g__Lachnospiraceae_UCG-006;	0	0	0.000285151	0.000630852	0.241836
k__Bacteria;p__Firmicutes;c__Clostridia;o__Clostridiales;f__Ruminococcaceae;g__Ruminiclostridium;	0.00524679	0.00394348	0.00325073	0.00231723	0.242092
k__Bacteria;p__Actinobacteria;c__unidentified_Actinobacteria;o__Propionibacteriales;f__Propionibacteriaceae;g__Micropruina;	0.000194421	0.000415644	7.77686e-06	1.54298e-05	0.244822
k__Bacteria;p__Firmicutes;c__Clostridia;o__Clostridiales;f__Ruminococcaceae;g__Ruminiclostridium_9;	0.00648849	0.0039917	0.00859083	0.00282419	0.24624
k__Bacteria;p__Bacteroidetes;c__Bacteroidia;o__Bacteroidales;f__Prevotellaceae;g__Prevotella_7;	9.59146e-05	0.000155956	2.33306e-05	5.80645e-05	0.248902
k__Bacteria;p__Proteobacteria;c__Betaproteobacteria;o__Burkholderiales;f__Comamonadaceae;g__Delftia;	0.000466611	0.000890747	6.99917e-05	6.64527e-05	0.249015
k__Bacteria;p__Firmicutes;c__Clostridia;o__Clostridiales;f__Peptococcaceae;g__Desulfurispora;	0	0	2.59229e-05	5.83943e-05	0.249542
k__Bacteria;p__Proteobacteria;c__Gammaproteobacteria;o__Xanthomonadales;f__Xanthomonadaceae;g__unidentified_Xanthomonadaceae;	1.29614e-05	2.91971e-05	0	0	0.249542
k__Bacteria;p__Firmicutes;c__Clostridia;o__Clostridiales;f__Ruminococcaceae;g__Saccharofermentans;	0.000811385	0.0010351	0.00221381	0.00308081	0.25483
k__Bacteria;p__Actinobacteria;c__unidentified_Actinobacteria;o__Frankiales;f__Geodermatophilaceae;g__Modestobacter;	1.55537e-05	2.41594e-05	0.000160722	0.000330653	0.255054
k__Bacteria;p__Firmicutes;c__Bacilli;o__Bacillales;f__Planococcaceae;g__Sporosarcina;	0.000492534	0.00113305	0	0	0.258601
k__Bacteria;p__Saccharibacteria;c__unidentified_Saccharibacteria;o__unidentified_Saccharibacteria;f__unidentified_Saccharibacteria;g__Candidatus_Saccharimonas;	0.000406989	0.000709353	0.00430579	0.0089628	0.259183
k__Bacteria;p__Proteobacteria;c__Gammaproteobacteria;o__Cellvibrionales;f__Cellvibrionaceae;g__Cellvibrio;	4.66611e-05	0.000107902	0	0	0.260856
k__Bacteria;p__Firmicutes;c__Clostridia;o__Clostridiales;f__Family_XI;g__Parvimonas;	0.00085027	0.0018538	5.18457e-05	0.000123438	0.263241
k__Bacteria;p__Firmicutes;c__Clostridia;o__Clostridiales;f__Peptostreptococcaceae;g__Filifactor;	0.000308482	0.000705575	5.18457e-06	1.46642e-05	0.26352
k__Bacteria;p__Bacteroidetes;c__Sphingobacteriia;o__Sphingobacteriales;f__Sphingobacteriaceae;g__Parapedobacter;	4.92534e-05	0.000115166	0	0	0.265679
k__Bacteria;p__Firmicutes;c__Clostridia;o__Clostridiales;f__Ruminococcaceae;g__Faecalibacterium;	0.0150275	0.0107582	0.00997252	0.00580726	0.267461
k__Bacteria;p__Spirochaetes;c__unidentified_Spirochaetes;o__Spirochaetales;f__Spirochaetaceae;g__Spirochaeta_2;	0.000370697	0.000722951	6.22148e-05	0.000119903	0.270663
k__Bacteria;p__Actinobacteria;c__unidentified_Actinobacteria;o__Micrococcales;f__Bogoriellaceae;g__Georgenia;	0.000152945	0.000310963	2.07383e-05	4.43403e-05	0.271207
k__Bacteria;p__Firmicutes;c__Bacilli;o__Lactobacillales;f__Aerococcaceae;g__Aerococcus;	0.000222937	0.000320079	8.55454e-05	8.40111e-05	0.274207
k__Bacteria;p__Proteobacteria;c__Betaproteobacteria;o__Burkholderiales;f__Oxalobacteraceae;g__Massilia;	0.000461427	0.00100696	4.14766e-05	3.32552e-05	0.276854
k__Bacteria;p__Firmicutes;c__Erysipelotrichia;o__Erysipelotrichales;f__Erysipelotrichaceae;g__Solobacterium;	0.00012443	0.000206492	0.000689548	0.0013535	0.279629
k__Bacteria;p__Proteobacteria;c__Betaproteobacteria;o__Burkholderiales;f__Burkholderiaceae;g__Lautropia;	0.000342182	0.000775876	2.07383e-05	5.07982e-05	0.280239
k__Bacteria;p__Proteobacteria;c__Gammaproteobacteria;o__Enterobacteriales;f__Enterobacteriaceae;g__Tatumella;	0.000300705	0.000708925	7.77686e-06	2.19963e-05	0.280919
k__Bacteria;p__Actinobacteria;c__unidentified_Actinobacteria;o__Micrococcales;f__Micrococcaceae;g__Micrococcus;	0.00460131	0.0086535	0.00101618	0.00100722	0.281609
k__Bacteria;p__Actinobacteria;c__unidentified_Actinobacteria;o__Micromonosporales;f__Micromonosporaceae;g__Stackebrandtia;	0.00012443	0.000301954	0	0	0.281974
k__Bacteria;p__Tenericutes;c__Mollicutes;o__Anaeroplasmatales;f__Anaeroplasmataceae;g__Anaeroplasma;	2.59229e-06	7.33209e-06	1.29614e-05	2.46316e-05	0.285902
k__Bacteria;p__Actinobacteria;c__unidentified_Actinobacteria;o__Bifidobacteriales;f__Bifidobacteriaceae;g__Scardovia;	2.07383e-05	5.07982e-05	0	0	0.286105
k__Bacteria;p__Proteobacteria;c__Alphaproteobacteria;o__Rhizobiales;f__Methylobacteriaceae;g__Microvirga;	5.18457e-05	0.0001152	5.18457e-06	1.46642e-05	0.292036
k__Bacteria;p__Proteobacteria;c__Betaproteobacteria;o__Burkholderiales;f__Comamonadaceae;g__Comamonas;	0.0010421	0.0023881	8.29531e-05	4.9574e-05	0.293415
k__Bacteria;p__Acidobacteria;c__unidentified_Acidobacteria;o__Acidobacteriales;f__Acidobacteriaceae_.Subgroup_1.;g__Telmatobacter;	0	0	4.92534e-05	0.000122908	0.29435
k__Bacteria;p__Firmicutes;c__Bacilli;o__Bacillales;f__Bacillaceae;g__Fictibacillus;	0.000344774	0.000850373	5.18457e-06	1.46642e-05	0.295943
k__Bacteria;p__Proteobacteria;c__Alphaproteobacteria;o__Sphingomonadales;f__Sphingomonadaceae;g__Sphingobium;	0.000220344	0.000498328	2.07383e-05	5.07982e-05	0.296126
k__Bacteria;p__Proteobacteria;c__Alphaproteobacteria;o__Caulobacterales;f__Caulobacteraceae;g__Phenylobacterium;	0.000368105	0.000915962	2.59229e-06	7.33209e-06	0.296236
k__Bacteria;p__Firmicutes;c__Bacilli;o__Lactobacillales;f__Streptococcaceae;g__Streptococcus;	0.001208	0.00173826	0.000489942	0.000567718	0.297223
k__Bacteria;p__Firmicutes;c__Bacilli;o__Lactobacillales;f__Streptococcaceae;g__Lactococcus;	0.000953961	0.00233211	2.59229e-05	5.04949e-05	0.297536
k__Bacteria;p__Firmicutes;c__Clostridia;o__Clostridiales;f__Lachnospiraceae;g__Lachnoanaerobaculum;	3.11074e-05	6.46366e-05	5.18457e-06	1.46642e-05	0.301904
k__Bacteria;p__Deferribacteres;c__unidentified_Deferribacteres;o__Deferribacterales;f__Deferribacteraceae;g__Mucispirillum;	0.000663625	0.00068638	0.00138169	0.00174652	0.30693
k__Bacteria;p__Proteobacteria;c__Gammaproteobacteria;o__Enterobacteriales;f__Enterobacteriaceae;g__Pantoea;	0.00171869	0.0038251	0.000225529	0.000370055	0.307495
k__Bacteria;p__Firmicutes;c__Bacilli;o__Bacillales;f__Planococcaceae;g__Chryseomicrobium;	0.000235898	0.000601046	2.59229e-06	7.33209e-06	0.308595
k__Bacteria;p__Proteobacteria;c__Betaproteobacteria;o__Burkholderiales;f__Comamonadaceae;g__Inhella;	0.000168499	0.00043493	0	0	0.309439
k__Bacteria;p__Firmicutes;c__Clostridia;o__Clostridiales;f__Lachnospiraceae;g__Lachnospiraceae_NK4A136_group;	0.000557341	0.00100033	0.000163314	0.000230516	0.310277
k__Bacteria;p__Firmicutes;c__Clostridia;o__Clostridiales;f__Family_XI;g__Anaerococcus;	0.000697325	0.00146449	0.000127022	0.000210744	0.310337
k__Bacteria;p__Proteobacteria;c__Alphaproteobacteria;o__Rhizobiales;f__Bradyrhizobiaceae;g__Bradyrhizobium;	0.000233306	0.000287518	0.000111468	0.000148696	0.310933
k__Bacteria;p__Firmicutes;c__Clostridia;o__Clostridiales;f__Ruminococcaceae;g__Ruminiclostridium_6;	9.073e-05	0.000174546	2.07383e-05	5.86567e-05	0.311695
k__Bacteria;p__Firmicutes;c__Negativicutes;o__Selenomonadales;f__Veillonellaceae;g__Selenomonas_4;	0.000339589	0.000868531	5.18457e-06	1.46642e-05	0.312258
k__Bacteria;p__Proteobacteria;c__Betaproteobacteria;o__Neisseriales;f__Neisseriaceae;g__Neisseria;	0.000145168	0.000274454	3.88843e-05	3.58127e-05	0.312269
k__Bacteria;p__Proteobacteria;c__Alphaproteobacteria;o__Rhodobacterales;f__Rhodobacteraceae;g__Rubellimicrobium;	2.59229e-06	7.33209e-06	1.03691e-05	1.91999e-05	0.312367
k__Bacteria;p__Actinobacteria;c__unidentified_Actinobacteria;o__Micrococcales;f__Dermacoccaceae;g__Calidifontibacter;	0.000495127	0.00115308	5.18457e-05	6.92263e-05	0.313465
k__Bacteria;p__Proteobacteria;c__Gammaproteobacteria;o__Xanthomonadales;f__Xanthomonadaceae;g__Rhodanobacter;	7.2584e-05	0.000189097	0	0	0.313589
k__Bacteria;p__Proteobacteria;c__Betaproteobacteria;o__Burkholderiales;f__Comamonadaceae;g__Ramlibacter;	3.6292e-05	9.45486e-05	0	0	0.313589
k__Bacteria;p__Actinobacteria;c__unidentified_Actinobacteria;o__Streptomycetales;f__Streptomycetaceae;g__Streptomyces;	0.000189237	0.000261485	0.000406989	0.000521227	0.315002
k__Bacteria;p__Actinobacteria;c__unidentified_Actinobacteria;o__Frankiales;f__Acidothermaceae;g__Acidothermus;	0.000318851	0.000835284	0	0	0.316071
k__Bacteria;p__Actinobacteria;c__unidentified_Actinobacteria;o__Micrococcales;f__Sanguibacteraceae;g__Sanguibacter;	0.000150353	0.00033764	2.07383e-05	4.43403e-05	0.316238
k__Bacteria;p__Firmicutes;c__Erysipelotrichia;o__Erysipelotrichales;f__Erysipelotrichaceae;g__Holdemania;	7.77686e-05	0.000119775	3.11074e-05	2.93284e-05	0.316356
k__Bacteria;p__Proteobacteria;c__Gammaproteobacteria;o__Xanthomonadales;f__unidentified_Xanthomonadales;g__Acidibacter;	0.000160722	0.000421342	0	0	0.316396
k__Bacteria;p__Proteobacteria;c__Gammaproteobacteria;o__Xanthomonadales;f__Xanthomonadaceae;g__Silanimonas;	0.000173683	0.000457981	0	0	0.319012
k__Bacteria;p__Proteobacteria;c__Deltaproteobacteria;o__GR-WP33-30;f__unidentified_GR-WP33-30;g__unidentified_GR-WP33-30;	2.59229e-06	7.33209e-06	4.92534e-05	0.000123407	0.320906
k__Bacteria;p__Bacteroidetes;c__Bacteroidia;o__Bacteroidales;f__Prevotellaceae;g__Prevotella;	0.000142576	0.000378266	0	0	0.321767
k__Bacteria;p__Firmicutes;c__Clostridia;o__Clostridiales;f__Peptostreptococcaceae;g__Peptostreptococcus;	0.000235898	0.00045583	6.22148e-05	8.36905e-05	0.32221
k__Bacteria;p__Proteobacteria;c__Betaproteobacteria;o__Burkholderiales;f__Comamonadaceae;g__Simplicispira;	0.000541788	0.00134885	3.36997e-05	8.724e-05	0.322708
k__Bacteria;p__Actinobacteria;c__unidentified_Actinobacteria;o__Actinomycetales;f__Actinomycetaceae;g__Varibaculum;	5.96226e-05	0.000136863	7.77686e-06	2.19963e-05	0.323586
k__Bacteria;p__Proteobacteria;c__Betaproteobacteria;o__Nitrosomonadales;f__Gallionellaceae;g__Candidatus_Nitrotoga;	0.000101099	0.000269583	0	0	0.32404
k__Bacteria;p__Bacteroidetes;c__Bacteroidia;o__Bacteroidales;f__Porphyromonadaceae;g__Porphyromonas;	7.77686e-06	1.54298e-05	0.000248859	0.000645605	0.326052
k__Bacteria;p__Proteobacteria;c__Alphaproteobacteria;o__Sphingomonadales;f__Sphingomonadaceae;g__Sandaracinobacter;	5.70303e-05	0.000153099	0	0	0.327066
k__Bacteria;p__Proteobacteria;c__Alphaproteobacteria;o__Rhodospirillales;f__Acetobacteraceae;g__Belnapia;	0.000912484	0.00245529	0	0	0.328114
k__Bacteria;p__Proteobacteria;c__Alphaproteobacteria;o__Rhodospirillales;f__Acetobacteraceae;g__Roseomonas;	0.000243675	0.000655872	0	0	0.328251
k__Archaea;p__Euryarchaeota;c__Methanobacteria;o__Methanobacteriales;f__Methanobacteriaceae;g__Methanobrevibacter;	0.000243675	0.000326163	0.0149549	0.0397217	0.329682
k__Bacteria;p__Firmicutes;c__Bacilli;o__Bacillales;f__Family_XII;g__Exiguobacterium;	0.000308482	0.000805744	1.03691e-05	2.93284e-05	0.330336
k__Bacteria;p__Firmicutes;c__Clostridia;o__Clostridiales;f__Ruminococcaceae;g__Ruminococcaceae_UCG-005;	0.0243053	0.0226677	0.0343659	0.0170879	0.334414
k__Bacteria;p__Actinobacteria;c__Coriobacteriia;o__Coriobacteriales;f__Coriobacteriaceae;g__Coriobacteriaceae_UCG-002;	0.000575487	0.00156086	5.18457e-06	9.59996e-06	0.33578
k__Bacteria;p__Firmicutes;c__Clostridia;o__Clostridiales;f__Family_XIII;g__Family_XIII_UCG-001;	0.000365512	0.000308782	0.000702509	0.000884825	0.336621
k__Bacteria;p__Proteobacteria;c__Alphaproteobacteria;o__Sphingomonadales;f__Erythrobacteraceae;g__Erythrobacter;	9.59146e-05	0.00020528	2.07383e-05	2.4787e-05	0.337074
k__Bacteria;p__Actinobacteria;c__unidentified_Actinobacteria;o__Pseudonocardiales;f__Pseudonocardiaceae;g__Actinomycetospora;	0.000108876	0.000299656	0	0	0.3383
k__Archaea;p__Euryarchaeota;c__Methanobacteria;o__Methanobacteriales;f__Methanobacteriaceae;g__Methanosphaera;	5.18457e-06	9.59996e-06	0.000497719	0.00135782	0.33905
k__Bacteria;p__Firmicutes;c__Clostridia;o__Clostridiales;f__Ruminococcaceae;g__Subdoligranulum;	0.0132025	0.0207549	0.00562785	0.00402927	0.34236
k__Bacteria;p__Firmicutes;c__Bacilli;o__Bacillales;f__Staphylococcaceae;g__Jeotgalicoccus;	0.000339589	0.000876979	2.33306e-05	5.80645e-05	0.342385
k__Bacteria;p__Fusobacteria;c__Fusobacteriia;o__Fusobacteriales;f__Leptotrichiaceae;g__Leptotrichia;	0.000508088	0.00127107	5.18457e-05	0.000107474	0.344938
k__Bacteria;p__Firmicutes;c__Clostridia;o__Clostridiales;f__Syntrophomonadaceae;g__Syntrophomonas;	5.18457e-06	1.46642e-05	1.8146e-05	3.40539e-05	0.347268
k__Bacteria;p__Actinobacteria;c__unidentified_Actinobacteria;o__Actinomycetales;f__Actinomycetaceae;g__Flaviflexus;	0.000114061	0.000306197	5.18457e-06	1.46642e-05	0.348414
k__Bacteria;p__Firmicutes;c__Clostridia;o__Clostridiales;f__Christensenellaceae;g__Christensenellaceae_R-7_group;	0.0263324	0.0262376	0.0410385	0.033809	0.348568
k__Bacteria;p__Firmicutes;c__Erysipelotrichia;o__Erysipelotrichales;f__Erysipelotrichaceae;g__Coprobacillus;	2.07383e-05	5.07982e-05	2.59229e-06	7.33209e-06	0.349334
k__Bacteria;p__Proteobacteria;c__Gammaproteobacteria;o__Salinisphaerales;f__Salinisphaeraceae;g__ZD0417_marine_group;	4.66611e-05	0.000131978	0	0	0.350617
k__Bacteria;p__Bacteroidetes;c__Flavobacteriia;o__Flavobacteriales;f__Flavobacteriaceae;g__Gillisia;	0	0	2.59229e-06	7.33209e-06	0.350617
k__Bacteria;p__Bacteroidetes;c__Cytophagia;o__Cytophagales;f__Cytophagaceae;g__Chryseolinea;	5.18457e-06	1.46642e-05	0	0	0.350617
k__Bacteria;p__Planctomycetes;c__Phycisphaerae;o__Phycisphaerales;f__Phycisphaeraceae;g__SM1A02;	1.03691e-05	2.93284e-05	0	0	0.350617
k__Bacteria;p__Proteobacteria;c__Betaproteobacteria;o__Rhodocyclales;f__Rhodocyclaceae;g__Zoogloea;	0	0	2.59229e-06	7.33209e-06	0.350617
k__Bacteria;p__Proteobacteria;c__Betaproteobacteria;o__Burkholderiales;f__Comamonadaceae;g__Rhizobacter;	7.77686e-06	2.19963e-05	0	0	0.350617
k__Bacteria;p__Deferribacteres;c__unidentified_Deferribacteres;o__Deferribacterales;f__Deferribacteraceae;g__Geovibrio;	0	0	5.18457e-06	1.46642e-05	0.350617
k__Bacteria;p__Bacteroidetes;c__Sphingobacteriia;o__Sphingobacteriales;f__Chitinophagaceae;g__Taibaiella;	0	0	2.59229e-06	7.33209e-06	0.350617
k__Bacteria;p__Proteobacteria;c__Gammaproteobacteria;o__Chromatiales;f__Chromatiaceae;g__Rheinheimera;	2.59229e-06	7.33209e-06	0	0	0.350617
k__Bacteria;p__Proteobacteria;c__Gammaproteobacteria;o__Vibrionales;f__Vibrionaceae;g__Vibrio;	0	0	2.33306e-05	6.59888e-05	0.350617
k__Bacteria;p__Bacteroidetes;c__Sphingobacteriia;o__Sphingobacteriales;f__Chitinophagaceae;g__Ferruginibacter;	0	0	5.18457e-06	1.46642e-05	0.350617
k__Bacteria;p__Proteobacteria;c__Gammaproteobacteria;o__Methylococcales;f__Methylococcaceae;g__Methylomonas;	0	0	2.33306e-05	6.59888e-05	0.350617
k__Bacteria;p__Actinobacteria;c__Thermoleophilia;o__Gaiellales;f__unidentified_Gaiellales;g__unidentified_Gaiellales;	5.18457e-06	1.46642e-05	0	0	0.350617
k__Bacteria;p__Proteobacteria;c__Gammaproteobacteria;o__Pasteurellales;f__Pasteurellaceae;g__Aggregatibacter;	1.8146e-05	5.13246e-05	0	0	0.350617
k__Bacteria;p__Proteobacteria;c__Betaproteobacteria;o__Burkholderiales;f__Alcaligenaceae;g__Parasutterella;	0	0	1.55537e-05	4.39925e-05	0.350617
k__Bacteria;p__Proteobacteria;c__Betaproteobacteria;o__Burkholderiales;f__Alcaligenaceae;g__Pusillimonas;	1.55537e-05	4.39925e-05	0	0	0.350617
k__Bacteria;p__Firmicutes;c__Bacilli;o__Bacillales;f__Bacillaceae;g__Paucisalibacillus;	0	0	1.55537e-05	4.39925e-05	0.350617
k__Bacteria;p__Bacteroidetes;c__Cytophagia;o__Cytophagales;f__Cytophagaceae;g__Pontibacter;	0	0	5.18457e-06	1.46642e-05	0.350617
k__Bacteria;p__Firmicutes;c__Bacilli;o__Bacillales;f__Bacillaceae;g__Geobacillus;	2.59229e-06	7.33209e-06	0	0	0.350617
k__Bacteria;p__Proteobacteria;c__Alphaproteobacteria;o__Rhodospirillales;f__Acetobacteraceae;g__Asaia;	1.03691e-05	2.93284e-05	0	0	0.350617
k__Bacteria;p__Proteobacteria;c__Betaproteobacteria;o__Rhodocyclales;f__Rhodocyclaceae;g__Sulfuritalea;	7.77686e-06	2.19963e-05	0	0	0.350617
k__Bacteria;p__Proteobacteria;c__Betaproteobacteria;o__Burkholderiales;f__Alcaligenaceae;g__Advenella;	2.59229e-06	7.33209e-06	0	0	0.350617
k__Bacteria;p__Firmicutes;c__Clostridia;o__Clostridiales;f__Clostridiaceae_1;g__Clostridium_sensu_stricto_13;	0	0	5.18457e-06	1.46642e-05	0.350617
k__Bacteria;p__Actinobacteria;c__unidentified_Actinobacteria;o__Actinomycetales;f__Actinomycetaceae;g__Mobiluncus;	0	0	2.59229e-06	7.33209e-06	0.350617
k__Bacteria;p__Firmicutes;c__Bacilli;o__Bacillales;f__Planococcaceae;g__Solibacillus;	0	0	2.59229e-06	7.33209e-06	0.350617
k__Bacteria;p__Proteobacteria;c__Deltaproteobacteria;o__SAR324_clade.Marine_group_B.;f__unidentified_SAR324_clade.Marine_group_B.;g__unidentified_SAR324_clade.Marine_group_B.;	5.18457e-06	1.46642e-05	0	0	0.350617
k__Bacteria;p__Proteobacteria;c__Alphaproteobacteria;o__Rhodobacterales;f__Rhodobacteraceae;g__Gemmobacter;	0	0	5.18457e-06	1.46642e-05	0.350617
k__Bacteria;p__Proteobacteria;c__Alphaproteobacteria;o__Rhizobiales;f__Hyphomicrobiaceae;g__Rhodoplanes;	5.18457e-06	1.46642e-05	0	0	0.350617
k__Bacteria;p__Firmicutes;c__Clostridia;o__Clostridiales;f__Lachnospiraceae;g__Shuttleworthia;	0	0	5.18457e-06	1.46642e-05	0.350617
k__Bacteria;p__Bacteroidetes;c__Bacteroidia;o__Bacteroidales;f__Porphyromonadaceae;g__Tannerella;	0	0	5.18457e-06	1.46642e-05	0.350617
k__Bacteria;p__Bacteroidetes;c__Bacteroidia;o__Bacteroidales;f__Porphyromonadaceae;g__Petrimonas;	2.59229e-06	7.33209e-06	0	0	0.350617
k__Bacteria;p__Proteobacteria;c__Gammaproteobacteria;o__Aeromonadales;f__Succinivibrionaceae;g__Succinivibrionaceae_UCG-002;	0	0	2.59229e-06	7.33209e-06	0.350617
k__Bacteria;p__Firmicutes;c__Clostridia;o__Clostridiales;f__Peptostreptococcaceae;g__Sporacetigenium;	0	0	2.59229e-06	7.33209e-06	0.350617
k__Bacteria;p__Proteobacteria;c__Gammaproteobacteria;o__Methylococcales;f__Methylococcaceae;g__Methylocaldum;	0	0	2.59229e-06	7.33209e-06	0.350617
k__Bacteria;p__Firmicutes;c__Clostridia;o__Clostridiales;f__Family_XI;g__Gallicola;	1.29614e-05	3.66605e-05	0	0	0.350617
k__Bacteria;p__Firmicutes;c__Clostridia;o__Clostridiales;f__Peptococcaceae;g__unidentified_Peptococcaceae;	0.000119245	0.000304133	1.29614e-05	2.46316e-05	0.356934
k__Bacteria;p__Proteobacteria;c__Betaproteobacteria;o__Rhodocyclales;f__Rhodocyclaceae;g__Azoarcus;	0.000292928	0.000811821	1.03691e-05	2.93284e-05	0.357902
k__Bacteria;p__Bacteroidetes;c__Flavobacteriia;o__Flavobacteriales;f__Flavobacteriaceae;g__Bergeyella;	1.29614e-05	2.91971e-05	2.59229e-06	7.33209e-06	0.358891
k__Bacteria;p__Bacteroidetes;c__Bacteroidia;o__Bacteroidales;f__Prevotellaceae;g__Prevotella_9;	0.000865823	0.002174	0.000114061	0.000166645	0.361585
k__Bacteria;p__Firmicutes;c__Clostridia;o__Clostridiales;f__Ruminococcaceae;g__Ruminiclostridium_5;	0.0111883	0.00643113	0.00889932	0.00252644	0.372935
k__Bacteria;p__Firmicutes;c__Clostridia;o__Clostridiales;f__Ruminococcaceae;g__Anaerofilum;	0.000365512	0.000556791	0.000611779	0.000520291	0.376236
k__Bacteria;p__Actinobacteria;c__Coriobacteriia;o__Coriobacteriales;f__Coriobacteriaceae;g__Denitrobacterium;	1.03691e-05	2.93284e-05	3.11074e-05	5.6523e-05	0.377632
k__Bacteria;p__Bacteroidetes;c__Sphingobacteriia;o__Sphingobacteriales;f__Sphingobacteriaceae;g__Olivibacter;	0.000334405	0.000744306	8.55454e-05	0.000127086	0.380614
k__Bacteria;p__Actinobacteria;c__Thermoleophilia;o__Solirubrobacterales;f__Solirubrobacteraceae;g__Solirubrobacter;	3.88843e-05	0.000109981	2.59229e-06	7.33209e-06	0.382448
k__Bacteria;p__Firmicutes;c__Clostridia;o__Clostridiales;f__Ruminococcaceae;g__Ruminococcus_1;	0.00180942	0.00150524	0.00281004	0.00273467	0.38422
k__Bacteria;p__Deinococcus-Thermus;c__Deinococci;o__Deinococcales;f__Deinococcaceae;g__Deinococcus;	2.33306e-05	4.35539e-05	7.77686e-06	2.19963e-05	0.387758
k__Bacteria;p__Firmicutes;c__Bacilli;o__Lactobacillales;f__Enterococcaceae;g__Catellicoccus;	2.59229e-06	7.33209e-06	3.11074e-05	8.79851e-05	0.390956
k__Bacteria;p__Actinobacteria;c__unidentified_Actinobacteria;o__Micrococcales;f__Intrasporangiaceae;g__Serinicoccus;	5.70303e-05	0.000153099	7.77686e-06	1.54298e-05	0.394795
k__Bacteria;p__Firmicutes;c__Clostridia;o__Thermoanaerobacterales;f__Thermoanaerobacteraceae;g__Gelria;	0.000152945	0.000391122	0.000295521	0.000250765	0.402543
k__Bacteria;p__Firmicutes;c__Clostridia;o__Clostridiales;f__Ruminococcaceae;g__Ruminococcaceae_UCG-008;	0.000394027	0.000713159	0.00065844	0.000489974	0.403808
k__Bacteria;p__Proteobacteria;c__Alphaproteobacteria;o__Rhodobacterales;f__Rhodobacteraceae;g__Ruegeria;	2.59229e-06	7.33209e-06	7.77686e-06	1.54298e-05	0.410762
k__Bacteria;p__Proteobacteria;c__Epsilonproteobacteria;o__Campylobacterales;f__Helicobacteraceae;g__Sulfurovum;	2.59229e-06	7.33209e-06	2.07383e-05	5.86567e-05	0.413193
k__Bacteria;p__Firmicutes;c__Erysipelotrichia;o__Erysipelotrichales;f__Erysipelotrichaceae;g__unidentified_Erysipelotrichaceae;	0.000394027	0.000687007	0.000824347	0.0012632	0.415655
k__Bacteria;p__Firmicutes;c__Erysipelotrichia;o__Erysipelotrichales;f__Erysipelotrichaceae;g__Allobaculum;	0.000199606	0.00040562	7.2584e-05	0.000102199	0.415744
k__Bacteria;p__Actinobacteria;c__Acidimicrobiia;o__Acidimicrobiales;f__Acidimicrobiaceae;g__CL500-29_marine_group;	2.59229e-06	7.33209e-06	1.8146e-05	5.13246e-05	0.423144
k__Bacteria;p__Proteobacteria;c__Deltaproteobacteria;o__Desulfovibrionales;f__Desulfovibrionaceae;g__Bilophila;	0.000290336	0.000254716	0.000440689	0.000450789	0.428817
k__Bacteria;p__Bacteroidetes;c__Flavobacteriia;o__Flavobacteriales;f__Flavobacteriaceae;g__Cloacibacterium;	7.77686e-06	2.19963e-05	2.59229e-05	5.83943e-05	0.432158
k__Bacteria;p__Proteobacteria;c__Betaproteobacteria;o__Neisseriales;f__Neisseriaceae;g__Uruburuella;	2.59229e-06	7.33209e-06	1.55537e-05	4.39925e-05	0.436799
k__Bacteria;p__Tenericutes;c__Mollicutes;o__Mollicutes_RF9;f__unidentified_Mollicutes_RF9;g__unidentified_Mollicutes_RF9;	0.000661033	0.00117185	0.000321443	0.000242102	0.446533
k__Bacteria;p__Actinobacteria;c__unidentified_Actinobacteria;o__Corynebacteriales;f__Nocardiaceae;g__Rhodococcus;	0.000246267	0.00061334	6.99917e-05	9.40192e-05	0.446954
k__Bacteria;p__Actinobacteria;c__unidentified_Actinobacteria;o__Micrococcales;f__Dermabacteraceae;g__Helcobacillus;	1.29614e-05	2.46316e-05	5.18457e-06	1.46642e-05	0.458476
k__Bacteria;p__Firmicutes;c__Clostridia;o__Clostridiales;f__Clostridiaceae_1;g__Clostridium_sensu_stricto_1;	0.00478536	0.00514206	0.00753318	0.0087746	0.460413
k__Bacteria;p__Bacteroidetes;c__Bacteroidia;o__Bacteroidales;f__Rikenellaceae;g__dgA-11_gut_group;	0.000718063	0.000995002	0.000401804	0.000626767	0.461783
k__Bacteria;p__Firmicutes;c__Clostridia;o__Clostridiales;f__Lachnospiraceae;g__Eubacterium_hallii_group;	0.00138687	0.00208121	0.0020168	0.00106819	0.463126
k__Bacteria;p__Actinobacteria;c__unidentified_Actinobacteria;o__Micrococcales;f__Micrococcaceae;g__Kocuria;	3.88843e-05	5.69966e-05	6.99917e-05	0.000102162	0.467817
k__Bacteria;p__Firmicutes;c__Clostridia;o__Clostridiales;f__Ruminococcaceae;g__Papillibacter;	0.000531418	0.000870862	0.000287744	0.000307486	0.475146
k__Bacteria;p__Actinobacteria;c__unidentified_Actinobacteria;o__Micrococcales;f__Micrococcaceae;g__Rothia;	0.00166684	0.00307938	0.000824347	0.000948455	0.479926
k__Bacteria;p__Bacteroidetes;c__Bacteroidia;o__Bacteroidales;f__Rikenellaceae;g__Blvii28_wastewater-sludge_group;	0.000217752	0.000582573	6.22148e-05	0.000159871	0.487123
k__Bacteria;p__Proteobacteria;c__Alphaproteobacteria;o__Rhizobiales;f__Rhizobiaceae;g__Ensifer;	0.00102914	0.00130888	0.000648071	0.000736366	0.487878
k__Bacteria;p__Firmicutes;c__Clostridia;o__Clostridiales;f__Peptostreptococcaceae;g__Acetoanaerobium;	1.03691e-05	2.93284e-05	2.59229e-06	7.33209e-06	0.487928
k__Bacteria;p__Firmicutes;c__Clostridia;o__Clostridiales;f__Lachnospiraceae;g__Johnsonella;	1.03691e-05	2.93284e-05	2.59229e-06	7.33209e-06	0.487928
k__Bacteria;p__Proteobacteria;c__Epsilonproteobacteria;o__Campylobacterales;f__Helicobacteraceae;g__Helicobacter;	0.113063	0.222483	0.0526234	0.0873234	0.492388
k__Bacteria;p__Actinobacteria;c__unidentified_Actinobacteria;o__Pseudonocardiales;f__Pseudonocardiaceae;g__Pseudonocardia;	0.000212567	0.000344486	0.000106284	0.000251911	0.493778
k__Bacteria;p__Proteobacteria;c__Betaproteobacteria;o__Burkholderiales;f__Burkholderiaceae;g__Limnobacter;	4.92534e-05	0.00013931	1.29614e-05	3.66605e-05	0.496446
k__Bacteria;p__Proteobacteria;c__Betaproteobacteria;o__Burkholderiales;f__Burkholderiaceae;g__Burkholderia;	1.8146e-05	3.58127e-05	7.77686e-06	2.19963e-05	0.49901
k__Bacteria;p__Firmicutes;c__Erysipelotrichia;o__Erysipelotrichales;f__Erysipelotrichaceae;g__Anaerorhabdus_furcosa_group;	0.000427727	0.000625884	0.000676586	0.000803415	0.501443
k__Bacteria;p__Firmicutes;c__Clostridia;o__Clostridiales;f__Ruminococcaceae;g__Ruminococcaceae_UCG-004;	0.00177053	0.00107862	0.00145946	0.000680712	0.503626
k__Bacteria;p__Firmicutes;c__Negativicutes;o__Selenomonadales;f__Acidaminococcaceae;g__Phascolarctobacterium;	0.00419691	0.00286008	0.00330516	0.0023172	0.504872
k__Bacteria;p__Firmicutes;c__Clostridia;o__Clostridiales;f__Lachnospiraceae;g__Eubacterium_ruminantium_group;	3.88843e-05	7.71489e-05	1.8146e-05	3.7489e-05	0.509413
k__Bacteria;p__Proteobacteria;c__Gammaproteobacteria;o__Oceanospirillales;f__Halomonadaceae;g__Cobetia;	1.55537e-05	2.41594e-05	7.77686e-06	2.19963e-05	0.511857
k__Bacteria;p__Proteobacteria;c__Alphaproteobacteria;o__Rhizobiales;f__Methylobacteriaceae;g__Methylobacterium;	0.000425135	0.000551698	0.000775093	0.0013476	0.513252
k__Bacteria;p__Actinobacteria;c__Coriobacteriia;o__Coriobacteriales;f__Coriobacteriaceae;g__Enterorhabdus;	1.8146e-05	3.7489e-05	7.77686e-06	2.19963e-05	0.513394
k__Bacteria;p__Fibrobacteres;c__Fibrobacteria;o__Fibrobacterales;f__Fibrobacteraceae;g__Fibrobacter;	0.000108876	0.000171997	5.96226e-05	0.000115964	0.514298
k__Bacteria;p__Bacteroidetes;c__Bacteroidia;o__Bacteroidales;f__Rikenellaceae;g__Rikenella;	1.29614e-05	3.66605e-05	2.33306e-05	2.58487e-05	0.524999
k__Bacteria;p__Firmicutes;c__Clostridia;o__Clostridiales;f__Lachnospiraceae;g__Blautia;	0.0036966	0.00470826	0.00519494	0.0047269	0.535533
k__Bacteria;p__Bacteroidetes;c__Bacteroidia;o__Bacteroidales;f__Prevotellaceae;g__Prevotella_1;	0.00021516	0.000500051	9.59146e-05	0.00015477	0.536701
k__Bacteria;p__Bacteroidetes;c__Bacteroidia;o__Bacteroidales;f__Porphyromonadaceae;g__Parabacteroides;	0.00242119	0.00152369	0.00300446	0.00214402	0.541699
k__Bacteria;p__Proteobacteria;c__Alphaproteobacteria;o__Rickettsiales;f__unidentified_Rickettsiales;g__Candidatus_Hepatincola;	2.59229e-06	7.33209e-06	7.77686e-06	2.19963e-05	0.543655
Others	0.200827	0.0946033	0.224095	0.0610431	0.569709
k__Bacteria;p__Bacteroidetes;c__Flavobacteriia;o__Flavobacteriales;f__Flavobacteriaceae;g__Aequorivita;	0.000471796	0.000513964	0.00032922	0.000473222	0.573022
k__Bacteria;p__Bacteroidetes;c__Bacteroidia;o__Bacteroidales;f__Prevotellaceae;g__Paraprevotella;	5.18457e-06	1.46642e-05	1.29614e-05	3.66605e-05	0.590785
k__Bacteria;p__Bacteroidetes;c__Bacteroidia;o__Bacteroidales;f__Prevotellaceae;g__Prevotellaceae_UCG-004;	0.00149056	0.0023347	0.000972107	0.00124807	0.591024
k__Bacteria;p__Proteobacteria;c__Gammaproteobacteria;o__Enterobacteriales;f__Enterobacteriaceae;g__Escherichia-Shigella;	0.00219307	0.0027164	0.00146723	0.00267862	0.598932
k__Bacteria;p__Proteobacteria;c__Deltaproteobacteria;o__Desulfovibrionales;f__Desulfovibrionaceae;g__Desulfovibrio;	0.0122874	0.008351	0.014522	0.00864771	0.607309
k__Bacteria;p__Bacteroidetes;c__Bacteroidia;o__Bacteroidales;f__unidentified_Bacteroidales;g__Phocaeicola;	0.000409581	0.0006452	0.000269598	0.00039223	0.609937
k__Bacteria;p__Firmicutes;c__Clostridia;o__Clostridiales;f__Ruminococcaceae;g__Ruminiclostridium_1;	0.002219	0.00294198	0.00156574	0.00201946	0.613718
k__Bacteria;p__Proteobacteria;c__Epsilonproteobacteria;o__Campylobacterales;f__Campylobacteraceae;g__Arcobacter;	1.03691e-05	2.93284e-05	2.33306e-05	6.59888e-05	0.62307
k__Bacteria;p__Proteobacteria;c__Gammaproteobacteria;o__Enterobacteriales;f__Enterobacteriaceae;g__Buchnera;	7.77686e-06	1.54298e-05	1.29614e-05	2.46316e-05	0.623212
k__Bacteria;p__Firmicutes;c__Clostridia;o__Clostridiales;f__Family_XIII;g__Family_XIII_UCG-002;	0.000119245	0.000214017	7.77686e-05	8.71078e-05	0.623533
k__Bacteria;p__Firmicutes;c__Clostridia;o__Clostridiales;f__Clostridiaceae_1;g__Candidatus_Arthromitus;	0.000497719	0.000594268	0.000637702	0.000549886	0.632445
k__Bacteria;p__Firmicutes;c__Bacilli;o__Lactobacillales;f__Lactobacillaceae;g__Pediococcus;	3.88843e-05	7.38947e-05	2.33306e-05	5.13246e-05	0.633346
k__Bacteria;p__Firmicutes;c__Clostridia;o__Clostridiales;f__Peptostreptococcaceae;g__Romboutsia;	0.0426846	0.0205683	0.0526234	0.0533303	0.634581
k__Bacteria;p__Firmicutes;c__Clostridia;o__Clostridiales;f__Lachnospiraceae;g__Tyzzerella_3;	7.51763e-05	0.000125383	5.18457e-05	5.54254e-05	0.641002
k__Bacteria;p__Proteobacteria;c__Gammaproteobacteria;o__Pseudomonadales;f__Moraxellaceae;g__Psychrobacter;	0.00110431	0.0014402	0.000767316	0.0013917	0.641472
k__Bacteria;p__Firmicutes;c__Clostridia;o__Clostridiales;f__Ruminococcaceae;g__Ruminococcaceae_UCG-001;	0.000427727	0.000622636	0.000300705	0.00042789	0.64266
k__Bacteria;p__Firmicutes;c__Bacilli;o__Bacillales;f__Staphylococcaceae;g__Macrococcus;	1.29614e-05	3.66605e-05	2.33306e-05	5.13246e-05	0.64983
k__Bacteria;p__Cyanobacteria;c__Chloroplast;o__unidentified_Chloroplast;f__unidentified_Chloroplast;g__unidentified_Chloroplast;	0.00107061	0.00122489	0.0008399	0.000764308	0.659528
k__Bacteria;p__Proteobacteria;c__Betaproteobacteria;o__Burkholderiales;f__Oxalobacteraceae;g__Herbaspirillum;	5.18457e-06	1.46642e-05	2.59229e-06	7.33209e-06	0.663984
k__Bacteria;p__Proteobacteria;c__Betaproteobacteria;o__Rhodocyclales;f__Rhodocyclaceae;g__Dechloromonas;	2.59229e-06	7.33209e-06	5.18457e-06	1.46642e-05	0.663984
k__Bacteria;p__Proteobacteria;c__Alphaproteobacteria;o__Rhodospirillales;f__Acetobacteraceae;g__Acidocella;	2.59229e-06	7.33209e-06	5.18457e-06	1.46642e-05	0.663984
k__Bacteria;p__Firmicutes;c__Negativicutes;o__Selenomonadales;f__Veillonellaceae;g__Selenomonas;	5.18457e-06	1.46642e-05	2.59229e-06	7.33209e-06	0.663984
k__Bacteria;p__Firmicutes;c__Bacilli;o__Bacillales;f__Listeriaceae;g__Brochothrix;	2.59229e-06	7.33209e-06	5.18457e-06	1.46642e-05	0.663984
k__Bacteria;p__Actinobacteria;c__Coriobacteriia;o__Coriobacteriales;f__Coriobacteriaceae;g__Olsenella;	0.00455724	0.0044782	0.00381584	0.00192491	0.676641
k__Bacteria;p__Actinobacteria;c__unidentified_Actinobacteria;o__Pseudonocardiales;f__Pseudonocardiaceae;g__Amycolatopsis;	1.03691e-05	2.93284e-05	1.8146e-05	4.35539e-05	0.682523
k__Bacteria;p__Bacteroidetes;c__Bacteroidia;o__Bacteroidales;f__Rikenellaceae;g__Alistipes;	0.00568747	0.00546261	0.00671402	0.00442114	0.686016
k__Bacteria;p__Bacteroidetes;c__Bacteroidia;o__Bacteroidales;f__Prevotellaceae;g__Alloprevotella;	0.00132984	0.0026047	0.0020842	0.00449732	0.68914
k__Bacteria;p__Bacteroidetes;c__Flavobacteriia;o__Flavobacteriales;f__Flavobacteriaceae;g__Moheibacter;	1.55537e-05	2.87999e-05	1.03691e-05	2.21702e-05	0.693089
k__Bacteria;p__Tenericutes;c__Mollicutes;o__Mycoplasmatales;f__Mycoplasmataceae;g__Mycoplasma;	0.000132207	0.000241832	0.00021516	0.000550577	0.704924
k__Bacteria;p__Proteobacteria;c__Gammaproteobacteria;o__Pseudomonadales;f__Moraxellaceae;g__Acinetobacter;	0.00118986	0.000712378	0.000938407	0.00169354	0.707297
k__Bacteria;p__Proteobacteria;c__Gammaproteobacteria;o__Enterobacteriales;f__Enterobacteriaceae;g__Serratia;	0.00711064	0.00958542	0.00933741	0.0138192	0.714329
k__Bacteria;p__Actinobacteria;c__Acidimicrobiia;o__Acidimicrobiales;f__Iamiaceae;g__Iamia;	1.55537e-05	3.63449e-05	2.33306e-05	4.62893e-05	0.7145
k__Bacteria;p__Firmicutes;c__Clostridia;o__Clostridiales;f__Lachnospiraceae;g__Eisenbergiella;	0.00253007	0.00243912	0.00290336	0.00165119	0.726077
k__Bacteria;p__Firmicutes;c__Clostridia;o__Clostridiales;f__Lachnospiraceae;g__Lachnospiraceae_ND3007_group;	1.55537e-05	2.41594e-05	2.07383e-05	3.32552e-05	0.727098
k__Bacteria;p__Lentisphaerae;c__Lentisphaeria;o__Victivallales;f__Victivallaceae;g__Victivallis;	0.000155537	0.000267654	0.000209975	0.000347449	0.731101
k__Bacteria;p__Actinobacteria;c__unidentified_Actinobacteria;o__Corynebacteriales;f__Mycobacteriaceae;g__Mycobacterium;	6.48071e-05	0.000175073	4.14766e-05	7.09791e-05	0.734688
k__Bacteria;p__Proteobacteria;c__Gammaproteobacteria;o__Oceanospirillales;f__Oceanospirillaceae;g__Marinomonas;	7.51763e-05	0.00020438	0.000121837	0.000327983	0.738761
k__Bacteria;p__Firmicutes;c__Clostridia;o__Clostridiales;f__Lachnospiraceae;g__Lachnospiraceae_UCG-001;	0.000261821	0.00036964	0.000204791	0.000299387	0.739774
k__Bacteria;p__Firmicutes;c__Clostridia;o__Clostridiales;f__Ruminococcaceae;g__Hydrogenoanaerobacterium;	0.000202198	0.00030231	0.000251452	0.000311062	0.752833
k__Bacteria;p__Firmicutes;c__Clostridia;o__Clostridiales;f__Family_XIII;g__Anaerovorax;	0.000500311	0.000656966	0.000616964	0.00079448	0.753824
k__Bacteria;p__Firmicutes;c__Clostridia;o__Clostridiales;f__Family_XIII;g__Eubacterium_brachy_group;	0.000440689	0.000440588	0.00051068	0.00044986	0.75786
k__Bacteria;p__Firmicutes;c__Clostridia;o__Clostridiales;f__Ruminococcaceae;g__Ruminococcaceae_UCG-013;	0.00610224	0.00602698	0.00696029	0.00486565	0.758862
k__Bacteria;p__Firmicutes;c__Clostridia;o__Clostridiales;f__Lachnospiraceae;g__Coprococcus_2;	3.11074e-05	2.21702e-05	2.59229e-05	4.25731e-05	0.765932
k__Bacteria;p__Proteobacteria;c__Deltaproteobacteria;o__Bdellovibrionales;f__Bdellovibrionaceae;g__Bdellovibrio;	0.000199606	0.000467277	0.000139983	0.000313484	0.769435
k__Bacteria;p__Actinobacteria;c__Thermoleophilia;o__Solirubrobacterales;f__Patulibacteraceae;g__Patulibacter;	1.03691e-05	1.91999e-05	7.77686e-06	1.54298e-05	0.770526
k__Bacteria;p__Firmicutes;c__Clostridia;o__Clostridiales;f__Ruminococcaceae;g__Ruminococcaceae_UCG-002;	0.00233824	0.00358385	0.00189496	0.00252326	0.779495
k__Bacteria;p__Bacteroidetes;c__Bacteroidia;o__Bacteroidales;f__Porphyromonadaceae;g__Proteiniphilum;	2.07383e-05	5.86567e-05	3.11074e-05	8.79851e-05	0.786157
k__Bacteria;p__Bacteroidetes;c__Bacteroidia;o__Bacteroidales;f__Rikenellaceae;g__vadinBC27_wastewater-sludge_group;	7.77686e-06	2.19963e-05	5.18457e-06	1.46642e-05	0.786157
k__Bacteria;p__Actinobacteria;c__unidentified_Actinobacteria;o__Micrococcales;f__Brevibacteriaceae;g__Brevibacterium;	4.66611e-05	8.63996e-05	5.70303e-05	6.24612e-05	0.787654
k__Bacteria;p__Firmicutes;c__Clostridia;o__Clostridiales;f__Ruminococcaceae;g__Ruminococcaceae_UCG-009;	0.00253785	0.00263943	0.0022527	0.00131534	0.789895
k__Bacteria;p__Firmicutes;c__Clostridia;o__Clostridiales;f__Lachnospiraceae;g__Lachnoclostridium_10;	0.000311074	0.000494747	0.000248859	0.000419625	0.790261
k__Bacteria;p__Firmicutes;c__Clostridia;o__Clostridiales;f__Lachnospiraceae;g__unidentified_Lachnospiraceae;	0.000826939	0.000715004	0.000751763	0.000394534	0.799427
k__Bacteria;p__Bacteroidetes;c__Bacteroidia;o__Bacteroidales;f__Rikenellaceae;g__U29-B03;	1.8146e-05	2.81253e-05	2.33306e-05	5.01133e-05	0.803288
k__Bacteria;p__Actinobacteria;c__unidentified_Actinobacteria;o__Propionibacteriales;f__Nocardioidaceae;g__Marmoricola;	0.00032922	0.000781356	0.000248859	0.000465969	0.807146
k__Bacteria;p__Acidobacteria;c__unidentified_Acidobacteria;o__Subgroup_4;f__unidentified_Acidobacteria;g__Blastocatella;	1.8146e-05	5.13246e-05	2.59229e-05	7.33209e-05	0.80984
k__Bacteria;p__Bacteroidetes;c__Bacteroidia;o__Bacteroidales;f__Prevotellaceae;g__Prevotellaceae_UCG-003;	0.00728432	0.0150866	0.00569784	0.01053	0.811263
k__Bacteria;p__Firmicutes;c__Clostridia;o__Clostridiales;f__Ruminococcaceae;g__Ruminococcaceae_UCG-014;	0.0191803	0.00882383	0.0200721	0.00539254	0.81157
k__Bacteria;p__Firmicutes;c__Clostridia;o__Clostridiales;f__Family_XI;g__Tissierella;	0.000212567	0.000223289	0.000186645	0.000223908	0.819994
k__Bacteria;p__Firmicutes;c__Clostridia;o__Clostridiales;f__Lachnospiraceae;g__Eubacterium_ventriosum_group;	0.000235898	0.000262774	0.000261821	0.00020468	0.829137
k__Bacteria;p__Bacteroidetes;c__Cytophagia;o__Cytophagales;f__Cytophagaceae;g__Hymenobacter;	9.33223e-05	0.000247374	6.99917e-05	0.000173487	0.830629
k__Bacteria;p__Firmicutes;c__Clostridia;o__Clostridiales;f__Ruminococcaceae;g__Eubacterium_coprostanoligenes_group;	0.0127152	0.014969	0.0113101	0.010473	0.8313
k__Bacteria;p__Firmicutes;c__Clostridia;o__Clostridiales;f__Peptococcaceae;g__Peptococcus;	0.000832124	0.000936111	0.00093063	0.00101478	0.842988
k__Bacteria;p__Actinobacteria;c__unidentified_Actinobacteria;o__Micrococcales;f__Demequinaceae;g__Demequina;	1.03691e-05	2.93284e-05	7.77686e-06	2.19963e-05	0.844579
k__Bacteria;p__Firmicutes;c__Bacilli;o__Bacillales;f__Staphylococcaceae;g__Staphylococcus;	0.000394027	0.00045866	0.000357735	0.000268284	0.850249
k__Bacteria;p__Firmicutes;c__Bacilli;o__Lactobacillales;f__Enterococcaceae;g__Enterococcus;	0.00808793	0.00850493	0.00736987	0.00632906	0.851049
k__Bacteria;p__Firmicutes;c__Clostridia;o__Clostridiales;f__Ruminococcaceae;g__Ruminococcaceae_UCG-003;	2.59229e-05	6.53456e-05	3.36997e-05	9.53172e-05	0.852129
k__Bacteria;p__Proteobacteria;c__Gammaproteobacteria;o__Enterobacteriales;f__Enterobacteriaceae;g__Rahnella;	9.33223e-05	0.000215519	7.51763e-05	0.00016327	0.852369
k__Bacteria;p__Firmicutes;c__Erysipelotrichia;o__Erysipelotrichales;f__Erysipelotrichaceae;g__Erysipelatoclostridium;	0.00268042	0.0032497	0.00243675	0.00223628	0.86412
k__Bacteria;p__Proteobacteria;c__Deltaproteobacteria;o__Bdellovibrionales;f__Bacteriovoracaceae;g__Peredibacter;	4.40689e-05	0.000116492	3.6292e-05	5.28725e-05	0.866995
k__Bacteria;p__Proteobacteria;c__Gammaproteobacteria;o__Xanthomonadales;f__Xanthomonadaceae;g__Thermomonas;	3.11074e-05	7.99356e-05	3.88843e-05	0.000101861	0.86767
k__Bacteria;p__Fusobacteria;c__Fusobacteriia;o__Fusobacteriales;f__Fusobacteriaceae;g__Fusobacterium;	4.40689e-05	7.71489e-05	3.88843e-05	4.06348e-05	0.869609
k__Bacteria;p__Firmicutes;c__Clostridia;o__Clostridiales;f__Lachnospiraceae;g__Lachnospiraceae_XPB1014_group;	0.000339589	0.00037262	0.000373289	0.000439366	0.871015
k__Bacteria;p__Verrucomicrobia;c__Verrucomicrobiae;o__Verrucomicrobiales;f__Verrucomicrobiaceae;g__Akkermansia;	0.00141539	0.00198199	0.00129614	0.000927444	0.880596
k__Bacteria;p__Firmicutes;c__Clostridia;o__Clostridiales;f__Gracilibacteraceae;g__Lutispora;	3.6292e-05	7.8969e-05	4.40689e-05	0.000124646	0.884006
k__Bacteria;p__Firmicutes;c__Clostridia;o__Clostridiales;f__Family_XI;g__unidentified_Family_XI;	1.55537e-05	4.39925e-05	1.29614e-05	2.46316e-05	0.887008
k__Bacteria;p__Firmicutes;c__Clostridia;o__Clostridiales;f__Lachnospiraceae;g__Moryella;	6.48071e-05	0.000126602	5.70303e-05	0.000100227	0.893685
k__Bacteria;p__Firmicutes;c__Clostridia;o__Clostridiales;f__Ruminococcaceae;g__Candidatus_Soleaferrea;	0.000707694	0.0010548	0.000777686	0.0011084	0.898899
k__Bacteria;p__Proteobacteria;c__Alphaproteobacteria;o__Rhodospirillales;f__unidentified_Rhodospirillales;g__Reyranella;	1.55537e-05	4.39925e-05	1.29614e-05	3.66605e-05	0.899999
k__Bacteria;p__Proteobacteria;c__Betaproteobacteria;o__Hydrogenophilales;f__Hydrogenophilaceae;g__Hydrogenophilus;	1.55537e-05	4.39925e-05	1.8146e-05	3.7489e-05	0.900905
k__Bacteria;p__Firmicutes;c__Clostridia;o__Clostridiales;f__Lachnospiraceae;g__Lachnoclostridium;	0.0264439	0.0202142	0.0254381	0.0102285	0.902471
k__Bacteria;p__Firmicutes;c__Clostridia;o__Clostridiales;f__Ruminococcaceae;g__Ruminococcaceae_UCG-010;	0.0276726	0.0364982	0.0296894	0.0336092	0.910111
k__Bacteria;p__Proteobacteria;c__Alphaproteobacteria;o__Rhizobiales;f__Bradyrhizobiaceae;g__Bosea;	0.000352551	0.000871854	0.000394027	0.000641883	0.915384
k__Bacteria;p__Spirochaetes;c__unidentified_Spirochaetes;o__Spirochaetales;f__Spirochaetaceae;g__Treponema_2;	0.00117431	0.00202993	0.00129873	0.00307141	0.925403
k__Bacteria;p__Firmicutes;c__Clostridia;o__Clostridiales;f__Family_XI;g__Peptoniphilus;	2.07383e-05	5.86567e-05	1.8146e-05	5.13246e-05	0.926408
k__Bacteria;p__Actinobacteria;c__unidentified_Actinobacteria;o__Micromonosporales;f__Micromonosporaceae;g__Actinoplanes;	6.48071e-05	6.78254e-05	6.99917e-05	0.000165883	0.936524
k__Bacteria;p__Proteobacteria;c__Alphaproteobacteria;o__Rhizobiales;f__Hyphomicrobiaceae;g__Hyphomicrobium;	0.000966922	0.00183865	0.00103951	0.00213883	0.943027
k__Bacteria;p__Firmicutes;c__Clostridia;o__Clostridiales;f__Ruminococcaceae;g__Fastidiosipila;	3.11074e-05	8.79851e-05	2.85151e-05	5.19197e-05	0.944035
k__Bacteria;p__Proteobacteria;c__Gammaproteobacteria;o__Enterobacteriales;f__Enterobacteriaceae;g__Raoultella;	0.000173683	0.000441589	0.000189237	0.000494677	0.948054
k__Bacteria;p__Firmicutes;c__Erysipelotrichia;o__Erysipelotrichales;f__Erysipelotrichaceae;g__Dielma;	0.000189237	0.000239149	0.000194421	0.000135282	0.958388
k__Bacteria;p__Firmicutes;c__Clostridia;o__Clostridiales;f__Eubacteriaceae;g__Anaerofustis;	0.000417358	0.000632475	0.000404397	0.000343459	0.960305
k__Bacteria;p__Firmicutes;c__Erysipelotrichia;o__Erysipelotrichales;f__Erysipelotrichaceae;g__Erysipelotrichaceae_UCG-004;	0.000101099	0.000152168	9.85068e-05	0.000175533	0.975276
k__Bacteria;p__Firmicutes;c__Clostridia;o__Clostridiales;f__Lachnospiraceae;g__Pseudobutyrivibrio;	0.00136095	0.00157455	0.00133503	0.00172529	0.975405
k__Bacteria;p__Actinobacteria;c__Coriobacteriia;o__Coriobacteriales;f__Coriobacteriaceae;g__Parvibacter;	0.000121837	0.000191499	0.000119245	0.000156276	0.97677
k__Bacteria;p__Proteobacteria;c__Gammaproteobacteria;o__Aeromonadales;f__Succinivibrionaceae;g__Anaerobiospirillum;	0.000176275	0.000261147	0.000173683	0.000185137	0.982085
k__Bacteria;p__Firmicutes;c__Clostridia;o__Clostridiales;f__Peptostreptococcaceae;g__Peptoclostridium;	0.00117949	0.00143813	0.00119245	0.00191951	0.988037
k__Bacteria;p__Firmicutes;c__Clostridia;o__Clostridiales;f__Ruminococcaceae;g__Oscillibacter;	0.00171609	0.00167677	0.00172387	0.00153881	0.992426
k__Bacteria;p__Firmicutes;c__Clostridia;o__Clostridiales;f__Lachnospiraceae;g__Cellulosilyticum;	3.88843e-05	4.06348e-05	3.88843e-05	5.59083e-05	1
k__Bacteria;p__Proteobacteria;c__Gammaproteobacteria;o__Oceanospirillales;f__Oceanospirillaceae;g__Marinobacterium;	1.03691e-05	2.93284e-05	1.03691e-05	2.93284e-05	1
k__Bacteria;p__Proteobacteria;c__Alphaproteobacteria;o__Parvularculales;f__Parvularculaceae;g__Parvularcula;	1.03691e-05	2.93284e-05	1.03691e-05	1.91999e-05	1
k__Bacteria;p__Bacteroidetes;c__Flavobacteriia;o__Flavobacteriales;f__Flavobacteriaceae;g__Ornithobacterium;	2.59229e-06	7.33209e-06	2.59229e-06	7.33209e-06	1
k__Bacteria;p__Actinobacteria;c__unidentified_Actinobacteria;o__Micromonosporales;f__Micromonosporaceae;g__Hamadaea;	2.59229e-06	7.33209e-06	2.59229e-06	7.33209e-06	1
k__Bacteria;p__Firmicutes;c__Negativicutes;o__Selenomonadales;f__Veillonellaceae;g__Selenomonas_3;	2.59229e-06	7.33209e-06	2.59229e-06	7.33209e-06	1
