# Supplementary material for: Effects of fermented feeds and ginseng polysaccharides on the intestinal morphology and microbiota composition of Xuefeng black-bone chicken
Source: PLoS One. 2020 Aug 11;15(8):e0237357. doi: 10.1371/journal.pone.0237357 (PMC7418966; doi:10.1371/journal.pone.0237357)
Supplement: S17 Table — (XLSX) [file pone.0237357.s019.xlsx]

## Sheet: B(Cn-Po)
Significant differences between Cn and Po groups identified at Genus-taxa level
Taxa	Avg (C)	Sd (C)	Avg (G)	Sd (G)	P value
k__Bacteria;p__Firmicutes;c__Bacilli;o__Bacillales;f__Bacillaceae;g__Bacillus;	0.00267783	0.00154955	0.00069214	0.000543614	0.0080204
k__Bacteria;p__Firmicutes;c__Clostridia;o__Clostridiales;f__Lachnospiraceae;g__Coprococcus_2;	3.11074e-05	2.21702e-05	5.18457e-06	1.46642e-05	0.0171699
k__Archaea;p__Euryarchaeota;c__Thermoplasmata;o__Thermoplasmatales;f__unidentified_Thermoplasmatales;g__unidentified_Thermoplasmatales;	5.96226e-05	0.000121146	0.000648071	0.000536883	0.0171808
k__Bacteria;p__Firmicutes;c__Bacilli;o__Bacillales;f__Sporolactobacillaceae;g__Sporolactobacillus;	0.00816051	0.00623445	0.00135317	0.000837474	0.0175219
k__Bacteria;p__Bacteroidetes;c__Bacteroidia;o__Bacteroidales;f__Porphyromonadaceae;g__Odoribacter;	9.85068e-05	8.98849e-05	0.000381066	0.000288838	0.0285782
k__Bacteria;p__Firmicutes;c__Clostridia;o__Clostridiales;f__Clostridiaceae_2;g__Alkaliphilus;	4.14766e-05	4.43403e-05	0	0	0.0331455
k__Bacteria;p__Firmicutes;c__Erysipelotrichia;o__Erysipelotrichales;f__Erysipelotrichaceae;g__Erysipelotrichaceae_UCG-003;	4.92534e-05	3.66605e-05	0.000642887	0.000646841	0.0356625
k__Bacteria;p__Bacteroidetes;c__Flavobacteriia;o__Flavobacteriales;f__Flavobacteriaceae;g__Aequorivita;	0.000471796	0.000513964	2.59229e-05	4.25731e-05	0.0439531
k__Bacteria;p__Proteobacteria;c__Betaproteobacteria;o__Burkholderiales;f__Alcaligenaceae;g__Sutterella;	0.0014465	0.00077546	0.00348403	0.00232639	0.044757
k__Bacteria;p__Firmicutes;c__Erysipelotrichia;o__Erysipelotrichales;f__Erysipelotrichaceae;g__Asteroleplasma;	4.14766e-05	4.83187e-05	0	0	0.0455602
k__Bacteria;p__Bacteroidetes;c__Sphingobacteriia;o__Sphingobacteriales;f__Sphingobacteriaceae;g__Sphingobacterium;	0.00512754	0.00558108	0.000430319	0.000387304	0.0489239
k__Bacteria;p__Firmicutes;c__Negativicutes;o__Selenomonadales;f__Veillonellaceae;g__Megasphaera;	2.07383e-05	3.13533e-05	0.000609187	0.000704573	0.0502076
k__Bacteria;p__Actinobacteria;c__unidentified_Actinobacteria;o__Micrococcales;f__Microbacteriaceae;g__Microbacterium;	0.00328702	0.0031986	0.000614372	0.000445744	0.050459
k__Bacteria;p__Proteobacteria;c__Alphaproteobacteria;o__Rhizobiales;f__Phyllobacteriaceae;g__Aquamicrobium;	0.00918187	0.0081145	0.00240564	0.00129007	0.0506902
k__Bacteria;p__Firmicutes;c__Clostridia;o__Clostridiales;f__Ruminococcaceae;g__Ruminococcus_1;	0.00180942	0.00150524	0.000580672	0.000320127	0.0554103
k__Bacteria;p__Firmicutes;c__Clostridia;o__Clostridiales;f__Lachnospiraceae;g__Cellulosilyticum;	3.88843e-05	4.06348e-05	5.18457e-06	1.46642e-05	0.0554477
k__Bacteria;p__Bacteroidetes;c__Sphingobacteriia;o__Sphingobacteriales;f__Sphingobacteriaceae;g__Pedobacter;	0.000546972	0.000597972	7.2584e-05	6.8333e-05	0.0600726
k__Bacteria;p__Proteobacteria;c__Alphaproteobacteria;o__Rhizobiales;f__Hyphomicrobiaceae;g__Devosia;	0.00364475	0.0033252	0.00100581	0.00057311	0.0604874
k__Bacteria;p__Proteobacteria;c__Gammaproteobacteria;o__Pasteurellales;f__Pasteurellaceae;g__Haemophilus;	0.000137391	0.000164395	7.77686e-06	1.54298e-05	0.0612003
k__Bacteria;p__Elusimicrobia;c__unidentified_Elusimicrobia;o__Elusimicrobiales;f__Elusimicrobiaceae;g__Elusimicrobium;	0.000360328	0.000356095	0.00112246	0.000942912	0.0612932
k__Bacteria;p__Firmicutes;c__Clostridia;o__Clostridiales;f__Ruminococcaceae;g__unidentified_Ruminococcaceae;	0.000111468	0.000129243	0.000318851	0.000253249	0.064946
k__Bacteria;p__Firmicutes;c__Bacilli;o__Lactobacillales;f__Carnobacteriaceae;g__Trichococcus;	0.00114579	0.00107587	0.000311074	0.000290124	0.0668998
k__Bacteria;p__Synergistetes;c__Synergistia;o__Synergistales;f__Synergistaceae;g__Synergistes;	0.00177312	0.00164467	0.00427209	0.00308247	0.0688078
k__Bacteria;p__Bacteroidetes;c__Flavobacteriia;o__Flavobacteriales;f__Flavobacteriaceae;g__Chryseobacterium;	0.000863231	0.00108294	4.40689e-05	6.01436e-05	0.069786
k__Bacteria;p__Firmicutes;c__Clostridia;o__Clostridiales;f__Lachnospiraceae;g__Coprococcus_1;	0.00192866	0.00116636	0.00340626	0.00176913	0.0718368
k__Bacteria;p__Proteobacteria;c__Alphaproteobacteria;o__Caulobacterales;f__Caulobacteraceae;g__Asticcacaulis;	0.00143353	0.0017623	0.000129614	0.00015189	0.0749419
k__Bacteria;p__Proteobacteria;c__Epsilonproteobacteria;o__Campylobacterales;f__Campylobacteraceae;g__Campylobacter;	0.000267005	0.000323076	0.00205309	0.00241291	0.0752529
k__Bacteria;p__Actinobacteria;c__unidentified_Actinobacteria;o__Bifidobacteriales;f__Bifidobacteriaceae;g__Aeriscardovia;	0.00207901	0.00137073	0.00736987	0.00716989	0.0767901
k__Bacteria;p__Proteobacteria;c__Alphaproteobacteria;o__Caulobacterales;f__Caulobacteraceae;g__Brevundimonas;	0.0221381	0.021174	0.00669587	0.00394394	0.0795423
k__Bacteria;p__Firmicutes;c__Clostridia;o__Clostridiales;f__Clostridiaceae_1;g__Fonticella;	0	0	7.77686e-06	1.07331e-05	0.079602
k__Bacteria;p__Firmicutes;c__Clostridia;o__Clostridiales;f__Lachnospiraceae;g__Lachnospiraceae_XPB1014_group;	0.000339589	0.00037262	6.73994e-05	8.051e-05	0.0797325
k__Bacteria;p__Firmicutes;c__Clostridia;o__Clostridiales;f__Lachnospiraceae;g__Eubacterium_ventriosum_group;	0.000235898	0.000262774	4.40689e-05	5.69966e-05	0.079906
k__Bacteria;p__Proteobacteria;c__Alphaproteobacteria;o__Sphingomonadales;f__Sphingomonadaceae;g__Sphingomonas;	0.00185608	0.00201132	0.000414766	0.000411195	0.0842767
k__Bacteria;p__Firmicutes;c__Clostridia;o__Clostridiales;f__Lachnospiraceae;g__Pseudobutyrivibrio;	0.00136095	0.00157455	0.000241083	0.000266258	0.0855093
k__Bacteria;p__Bacteroidetes;c__Bacteroidia;o__Bacteroidales;f__Porphyromonadaceae;g__Parabacteroides;	0.00242119	0.00152369	0.00532715	0.0039927	0.0866118
k__Bacteria;p__Firmicutes;c__unidentified_Firmicutes;o__Erysipelotrichales;f__Erysipelotrichaceae;g__unidentified_Firmicutes;	2.59229e-05	3.27901e-05	0.000339589	0.00044657	0.0875717
k__Bacteria;p__Actinobacteria;c__unidentified_Actinobacteria;o__Corynebacteriales;f__Corynebacteriaceae;g__Corynebacterium_1;	0.00285151	0.00338044	0.000466611	0.000596229	0.0877234
k__Bacteria;p__Firmicutes;c__Clostridia;o__Clostridiales;f__Ruminococcaceae;g__Oscillibacter;	0.00171609	0.00167677	0.000554749	0.000292812	0.092563
k__Bacteria;p__Proteobacteria;c__Alphaproteobacteria;o__Rhizobiales;f__Brucellaceae;g__Pseudochrobactrum;	0.00932964	0.00702276	0.00433949	0.00294324	0.0954409
k__Bacteria;p__Firmicutes;c__Clostridia;o__Clostridiales;f__Family_XI;g__Tissierella;	0.000212567	0.000223289	5.70303e-05	7.07624e-05	0.0954588
k__Bacteria;p__Bacteroidetes;c__Flavobacteriia;o__Flavobacteriales;f__Flavobacteriaceae;g__Myroides;	0.00152167	0.00220543	2.33306e-05	2.81253e-05	0.0961118
k__Bacteria;p__Firmicutes;c__Clostridia;o__Clostridiales;f__Clostridiaceae_1;g__Clostridium_sensu_stricto_10;	2.59229e-06	7.33209e-06	2.33306e-05	3.0231e-05	0.0969157
k__Bacteria;p__Firmicutes;c__Clostridia;o__Clostridiales;f__Family_XI;g__Sedimentibacter;	0	0	3.88843e-05	5.80645e-05	0.100067
k__Bacteria;p__Proteobacteria;c__Gammaproteobacteria;o__Enterobacteriales;f__Enterobacteriaceae;g__Serratia;	0.00711064	0.00958542	0.168955	0.242481	0.101084
k__Bacteria;p__Firmicutes;c__Clostridia;o__Clostridiales;f__Ruminococcaceae;g__Ruminococcaceae_V9D2013_group;	8.03608e-05	9.1031e-05	0.000171091	0.000115066	0.103313
k__Bacteria;p__Proteobacteria;c__Gammaproteobacteria;o__Aeromonadales;f__Succinivibrionaceae;g__Succinatimonas;	0.000712878	0.000677183	0.00212827	0.002089	0.103759
k__Bacteria;p__Proteobacteria;c__Gammaproteobacteria;o__Pseudomonadales;f__Moraxellaceae;g__Psychrobacter;	0.00110431	0.0014402	0.000145168	0.000316459	0.104654
k__Bacteria;p__Proteobacteria;c__Gammaproteobacteria;o__Oceanospirillales;f__Halomonadaceae;g__Halomonas;	0.0473377	0.0359061	0.0220448	0.0196648	0.108748
k__Bacteria;p__Bacteroidetes;c__Flavobacteriia;o__Flavobacteriales;f__Flavobacteriaceae;g__Flavobacterium;	0.000160722	0.000243557	2.59229e-06	7.33209e-06	0.108981
k__Bacteria;p__Actinobacteria;c__unidentified_Actinobacteria;o__Micrococcales;f__Microbacteriaceae;g__Leucobacter;	0.0070899	0.00679069	0.00257673	0.00224625	0.10988
k__Bacteria;p__Proteobacteria;c__Alphaproteobacteria;o__Rhizobiales;f__Beijerinckiaceae;g__Chelatococcus;	0.000534011	0.00078303	2.85151e-05	3.12306e-05	0.110704
k__Bacteria;p__Bacteroidetes;c__Bacteroidia;o__Bacteroidales;f__Rikenellaceae;g__U29-B03;	1.8146e-05	2.81253e-05	0	0	0.110778
k__Bacteria;p__Actinobacteria;c__unidentified_Actinobacteria;o__Micrococcales;f__Micrococcaceae;g__Arthrobacter;	0.00106802	0.00139874	0.000163314	0.000221823	0.111702
k__Archaea;p__Euryarchaeota;c__Methanomicrobia;o__Methanomicrobiales;f__Methanocorpusculaceae;g__Methanocorpusculum;	2.59229e-05	4.53676e-05	0.000168499	0.000220155	0.112558
k__Bacteria;p__Bacteroidetes;c__Bacteroidia;o__Bacteroidales;f__Porphyromonadaceae;g__Barnesiella;	0.000622148	0.000662235	0.00145946	0.00120374	0.113001
k__Bacteria;p__Actinobacteria;c__unidentified_Actinobacteria;o__Corynebacteriales;f__Dietziaceae;g__Dietzia;	0.000334405	0.000367556	8.81377e-05	0.000153899	0.113031
k__Bacteria;p__Proteobacteria;c__Gammaproteobacteria;o__Pseudomonadales;f__Pseudomonadaceae;g__Pseudomonas;	0.00229676	0.00312249	0.000313667	0.000375003	0.116491
k__Bacteria;p__Bacteroidetes;c__Bacteroidia;o__Bacteroidales;f__Rikenellaceae;g__dgA-11_gut_group;	0.000718063	0.000995002	8.81377e-05	0.000161686	0.118339
k__Bacteria;p__Firmicutes;c__Clostridia;o__Clostridiales;f__Peptostreptococcaceae;g__Peptoclostridium;	0.00117949	0.00143813	0.000248859	0.000502021	0.119283
k__Bacteria;p__Bacteroidetes;c__Bacteroidia;o__Bacteroidales;f__Porphyromonadaceae;g__Coprobacter;	0	0	2.07383e-05	3.32552e-05	0.121122
k__Bacteria;p__Proteobacteria;c__Gammaproteobacteria;o__Pasteurellales;f__Pasteurellaceae;g__Gallibacterium;	0.0188796	0.0268789	0.00232787	0.00163897	0.12537
k__Bacteria;p__Actinobacteria;c__Rubrobacteria;o__Rubrobacterales;f__Rubrobacteriaceae;g__Rubrobacter;	0.00187163	0.00284005	0.000121837	0.000239149	0.125454
k__Archaea;p__Euryarchaeota;c__Methanobacteria;o__Methanobacteriales;f__Methanobacteriaceae;g__Methanobrevibacter;	0.000243675	0.000326163	0.0013117	0.00174521	0.129847
k__Bacteria;p__Deferribacteres;c__unidentified_Deferribacteres;o__Deferribacterales;f__Deferribacteraceae;g__Mucispirillum;	0.000663625	0.00068638	0.00138946	0.00106912	0.132229
k__Bacteria;p__Firmicutes;c__Clostridia;o__Clostridiales;f__Ruminococcaceae;g__Ruminococcaceae_UCG-007;	1.8146e-05	3.0231e-05	0	0	0.133364
k__Bacteria;p__Proteobacteria;c__Betaproteobacteria;o__Nitrosomonadales;f__Nitrosomonadaceae;g__Nitrosomonas;	0.000207383	0.000309391	2.59229e-05	3.27901e-05	0.142059
k__Bacteria;p__Bacteroidetes;c__Bacteroidia;o__Bacteroidales;f__Prevotellaceae;g__Prevotella_7;	9.59146e-05	0.000155956	5.18457e-06	1.46642e-05	0.144634
k__Bacteria;p__Proteobacteria;c__Alphaproteobacteria;o__Rhizobiales;f__Hyphomicrobiaceae;g__Pelagibacterium;	0.000876192	0.00117118	0.000191829	0.000202511	0.145006
k__Bacteria;p__Firmicutes;c__Clostridia;o__Clostridiales;f__Ruminococcaceae;g__Hydrogenoanaerobacterium;	0.000202198	0.00030231	2.59229e-05	4.92632e-05	0.145436
k__Bacteria;p__Firmicutes;c__Negativicutes;o__Selenomonadales;f__Veillonellaceae;g__Dialister;	0.00139206	0.0023222	4.92534e-05	8.43759e-05	0.146067
k__Bacteria;p__Firmicutes;c__Bacilli;o__Lactobacillales;f__Leuconostocaceae;g__Weissella;	0.000220344	0.000160614	0.000108876	0.000126268	0.146307
k__Bacteria;p__Proteobacteria;c__Alphaproteobacteria;o__Rhodobacterales;f__Rhodobacteraceae;g__Litorimicrobium;	2.59229e-06	7.33209e-06	2.33306e-05	3.58127e-05	0.149308
k__Bacteria;p__Actinobacteria;c__unidentified_Actinobacteria;o__Actinomycetales;f__Actinomycetaceae;g__unidentified_Actinobacteria;	2.59229e-05	4.53676e-05	0	0	0.150096
k__Bacteria;p__Proteobacteria;c__Alphaproteobacteria;o__Rhodospirillales;f__Rhodospirillaceae;g__Thalassospira;	0.00132466	0.000567014	0.00250933	0.00203857	0.151593
k__Bacteria;p__Bacteroidetes;c__Bacteroidia;o__Bacteroidales;f__Prevotellaceae;g__Prevotellaceae_UCG-004;	0.00149056	0.0023347	0.000163314	0.00019905	0.152552
k__Bacteria;p__Firmicutes;c__Clostridia;o__Clostridiales;f__Ruminococcaceae;g__Anaerotruncus;	0.00377955	0.00286126	0.00613594	0.00339998	0.156504
k__Bacteria;p__Tenericutes;c__Mollicutes;o__Mycoplasmatales;f__Mycoplasmataceae;g__Mycoplasma;	0.000132207	0.000241832	0.000689548	0.000976856	0.15657
k__Bacteria;p__Bacteroidetes;c__Bacteroidia;o__Bacteroidales;f__Bacteroidaceae;g__Bacteroides;	0.017752	0.00918083	0.0602629	0.0755286	0.156816
k__Bacteria;p__Firmicutes;c__Clostridia;o__Clostridiales;f__Lachnospiraceae;g__Anaerosporobacter;	0.000225529	0.000337037	3.6292e-05	4.67023e-05	0.158126
k__Bacteria;p__Proteobacteria;c__Betaproteobacteria;o__Burkholderiales;f__Alcaligenaceae;g__Alcaligenes;	0.000536603	0.000499375	0.000246267	0.000197189	0.160009
k__Bacteria;p__Firmicutes;c__Clostridia;o__Clostridiales;f__Ruminococcaceae;g__Ruminiclostridium_1;	0.002219	0.00294198	0.000546972	0.000836754	0.16007
k__Bacteria;p__Firmicutes;c__Clostridia;o__Clostridiales;f__Family_XIII;g__Anaerovorax;	0.000500311	0.000656966	0.000127022	0.000188589	0.16032
k__Bacteria;p__Firmicutes;c__Erysipelotrichia;o__Erysipelotrichales;f__Erysipelotrichaceae;g__Anaerorhabdus_furcosa_group;	0.000427727	0.000625884	7.77686e-05	0.000116657	0.161195
k__Bacteria;p__Actinobacteria;c__unidentified_Actinobacteria;o__Propionibacteriales;f__Nocardioidaceae;g__Nocardioides;	0.000648071	0.00109987	3.88843e-05	6.40997e-05	0.161522
k__Bacteria;p__Proteobacteria;c__Betaproteobacteria;o__Burkholderiales;f__Comamonadaceae;g__Ottowia;	2.85151e-05	5.19197e-05	0	0	0.164269
k__Bacteria;p__Firmicutes;c__Clostridia;o__Clostridiales;f__Ruminococcaceae;g__Faecalibacterium;	0.0150275	0.0107582	0.025871	0.017683	0.165148
k__Bacteria;p__Firmicutes;c__Clostridia;o__Clostridiales;f__Lachnospiraceae;g__Tyzzerella;	0.000534011	0.000767977	0.000111468	0.000118324	0.165996
k__Bacteria;p__Firmicutes;c__Clostridia;o__Clostridiales;f__Ruminococcaceae;g__Saccharofermentans;	0.000811385	0.0010351	0.000220344	0.000422825	0.16812
k__Bacteria;p__Deinococcus-Thermus;c__Deinococci;o__Deinococcales;f__Trueperaceae;g__Truepera;	0.00110691	0.00109831	0.000448465	0.000631746	0.16919
k__Archaea;p__Euryarchaeota;c__Methanobacteria;o__Methanobacteriales;f__Methanobacteriaceae;g__Methanosphaera;	5.18457e-06	9.59996e-06	0	0	0.170471
k__Bacteria;p__Proteobacteria;c__Betaproteobacteria;o__Burkholderiales;f__Comamonadaceae;g__Pelomonas;	0	0	1.03691e-05	1.91999e-05	0.170471
k__Bacteria;p__Actinobacteria;c__Thermoleophilia;o__Solirubrobacterales;f__Patulibacteraceae;g__Patulibacter;	1.03691e-05	1.91999e-05	0	0	0.170471
k__Bacteria;p__Spirochaetes;c__unidentified_Spirochaetes;o__Spirochaetales;f__Spirochaetaceae;g__Treponema_2;	0.00117431	0.00202993	7.77686e-05	0.000138785	0.170862
k__Bacteria;p__Firmicutes;c__Clostridia;o__Clostridiales;f__Ruminococcaceae;g__Eubacterium_coprostanoligenes_group;	0.0127152	0.014969	0.00455465	0.0031649	0.17167
k__Bacteria;p__Firmicutes;c__Clostridia;o__Clostridiales;f__Family_XIII;g__Eubacterium_brachy_group;	0.000440689	0.000440588	0.000199606	0.000149109	0.178305
k__Bacteria;p__Firmicutes;c__Clostridia;o__Clostridiales;f__Ruminococcaceae;g__Ruminococcaceae_UCG-002;	0.00233824	0.00358385	0.000438096	0.000684447	0.181384
k__Bacteria;p__Actinobacteria;c__Coriobacteriia;o__Coriobacteriales;f__Coriobacteriaceae;g__Slackia;	0.000756947	0.00108526	0.000178868	0.000253492	0.18166
k__Bacteria;p__Actinobacteria;c__unidentified_Actinobacteria;o__Frankiales;f__Geodermatophilaceae;g__Modestobacter;	1.55537e-05	2.41594e-05	2.59229e-06	7.33209e-06	0.18331
k__Bacteria;p__Synergistetes;c__Synergistia;o__Synergistales;f__Synergistaceae;g__Pyramidobacter;	6.99917e-05	0.000123904	5.18457e-06	1.46642e-05	0.184108
k__Bacteria;p__Bacteroidetes;c__Bacteroidia;o__Bacteroidales;f__unidentified_Bacteroidales;g__Phocaeicola;	0.000409581	0.0006452	7.2584e-05	0.000107474	0.186199
k__Bacteria;p__Proteobacteria;c__Gammaproteobacteria;o__Aeromonadales;f__Aeromonadaceae;g__Aeromonas;	0.000189237	0.000309676	2.85151e-05	3.49444e-05	0.186974
k__Bacteria;p__Firmicutes;c__Clostridia;o__Clostridiales;f__Ruminococcaceae;g__Ruminococcaceae_UCG-001;	0.000427727	0.000622636	0.000101099	0.000156153	0.188623
k__Bacteria;p__Firmicutes;c__Clostridia;o__Clostridiales;f__Ruminococcaceae;g__Butyricicoccus;	6.99917e-05	6.45771e-05	0.000127022	9.62792e-05	0.188879
k__Bacteria;p__Proteobacteria;c__Gammaproteobacteria;o__Pseudomonadales;f__Moraxellaceae;g__Moraxella;	0.000484757	0.000804943	7.2584e-05	7.26897e-05	0.19172
k__Bacteria;p__Proteobacteria;c__Alphaproteobacteria;o__Rhizobiales;f__Hyphomicrobiaceae;g__Filomicrobium;	0.00280485	0.00521323	0.000145168	0.000127358	0.1923
k__Bacteria;p__Actinobacteria;c__Acidimicrobiia;o__Acidimicrobiales;f__unidentified_Acidimicrobiales;g__Candidatus_Microthrix;	0.000946184	0.00135001	0.000251452	0.000276336	0.193704
k__Bacteria;p__Firmicutes;c__Clostridia;o__Clostridiales;f__Ruminococcaceae;g__Ruminococcaceae_UCG-010;	0.0276726	0.0364982	0.00886562	0.00839428	0.194511
k__Bacteria;p__Proteobacteria;c__Betaproteobacteria;o__Nitrosomonadales;f__Nitrosomonadaceae;g__Nitrosospira;	0	0	7.77686e-06	1.54298e-05	0.197022
k__Bacteria;p__Firmicutes;c__Clostridia;o__Clostridiales;f__Lachnospiraceae;g__Lachnospiraceae_UCG-001;	0.000261821	0.00036964	6.99917e-05	0.000123904	0.199126
k__Bacteria;p__Firmicutes;c__Clostridia;o__Clostridiales;f__Family_XIII;g__Family_XIII_AD3011_group;	0.00260006	0.00303006	0.000946184	0.00157996	0.199483
k__Bacteria;p__Proteobacteria;c__Alphaproteobacteria;o__Sphingomonadales;f__Sphingomonadaceae;g__Sphingopyxis;	0.00122615	0.00152235	0.000456242	0.000354376	0.202189
k__Bacteria;p__Firmicutes;c__Clostridia;o__Clostridiales;f__Clostridiaceae_1;g__Clostridium_sensu_stricto_1;	0.00478536	0.00514206	0.00208679	0.0023202	0.206632
k__Bacteria;p__Fibrobacteres;c__Fibrobacteria;o__Fibrobacterales;f__Fibrobacteraceae;g__Fibrobacter;	0.000108876	0.000171997	2.33306e-05	3.7489e-05	0.208137
k__Bacteria;p__Proteobacteria;c__Gammaproteobacteria;o__Xanthomonadales;f__Xanthomonadaceae;g__Luteimonas;	0.00138428	0.00223627	0.000279967	0.000387026	0.208841
k__Bacteria;p__Spirochaetes;c__unidentified_Spirochaetes;o__Spirochaetales;f__Spirochaetaceae;g__Spirochaeta_2;	0.000370697	0.000722951	1.8146e-05	3.0231e-05	0.210469
k__Bacteria;p__Firmicutes;c__Bacilli;o__Bacillales;f__Family_XI;g__Gemella;	6.73994e-05	8.85073e-05	2.07383e-05	4.43403e-05	0.211186
k__Bacteria;p__Actinobacteria;c__Coriobacteriia;o__Coriobacteriales;f__Coriobacteriaceae;g__Enterorhabdus;	1.8146e-05	3.7489e-05	0	0	0.21329
k__Bacteria;p__Actinobacteria;c__unidentified_Actinobacteria;o__Bifidobacteriales;f__Bifidobacteriaceae;g__Bifidobacterium;	0.00021516	0.00027444	0.00233306	0.00437379	0.213615
k__Bacteria;p__Firmicutes;c__Erysipelotrichia;o__Erysipelotrichales;f__Erysipelotrichaceae;g__Erysipelotrichaceae_UCG-004;	0.000101099	0.000152168	2.59229e-05	4.25731e-05	0.214907
k__Bacteria;p__Firmicutes;c__Clostridia;o__Clostridiales;f__Christensenellaceae;g__Christensenellaceae_R-7_group;	0.0263324	0.0262376	0.0131403	0.00976291	0.215689
k__Bacteria;p__Actinobacteria;c__unidentified_Actinobacteria;o__Micrococcales;f__Intrasporangiaceae;g__Knoellia;	0.0020168	0.00331799	0.000404397	0.000840933	0.219909
k__Bacteria;p__Proteobacteria;c__Gammaproteobacteria;o__Xanthomonadales;f__Xanthomonadaceae;g__Lysobacter;	5.4438e-05	0.000114631	0	0	0.221119
k__Bacteria;p__Proteobacteria;c__Alphaproteobacteria;o__Rhizobiales;f__Hyphomicrobiaceae;g__Hyphomicrobium;	0.000966922	0.00183865	9.33223e-05	0.000119903	0.221452
k__Bacteria;p__Firmicutes;c__Clostridia;o__Clostridiales;f__Ruminococcaceae;g__Candidatus_Soleaferrea;	0.000707694	0.0010548	0.000197014	0.000328463	0.225929
k__Bacteria;p__Actinobacteria;c__unidentified_Actinobacteria;o__Pseudonocardiales;f__Pseudonocardiaceae;g__Pseudonocardia;	0.000212567	0.000344486	4.66611e-05	9.89929e-05	0.226177
k__Bacteria;p__Firmicutes;c__Clostridia;o__Clostridiales;f__Lachnospiraceae;g__Lachnospiraceae_NK4A136_group;	0.000557341	0.00100033	8.81377e-05	0.000109035	0.227797
k__Bacteria;p__Firmicutes;c__Clostridia;o__Clostridiales;f__Ruminococcaceae;g__Ruminococcaceae_UCG-003;	2.59229e-05	6.53456e-05	0.000401804	0.000804103	0.228534
k__Bacteria;p__Firmicutes;c__Clostridia;o__Clostridiales;f__Lachnospiraceae;g__Oribacterium;	2.59229e-06	7.33209e-06	6.48071e-05	0.000135055	0.2342
k__Bacteria;p__Proteobacteria;c__Alphaproteobacteria;o__Rickettsiales;f__Mitochondria;g__unidentified_Mitochondria;	2.59229e-06	7.33209e-06	4.92534e-05	0.000101559	0.235612
k__Bacteria;p__Firmicutes;c__Clostridia;o__Clostridiales;f__Ruminococcaceae;g__Papillibacter;	0.000531418	0.000870862	0.000127022	0.000175774	0.235902
k__Bacteria;p__Firmicutes;c__Clostridia;o__Clostridiales;f__Ruminococcaceae;g__Ruminococcaceae_UCG-004;	0.00177053	0.00107862	0.00118467	0.000791123	0.237592
k__Bacteria;p__Firmicutes;c__Clostridia;o__Clostridiales;f__Ruminococcaceae;g__Ruminiclostridium_6;	9.073e-05	0.000174546	1.03691e-05	2.93284e-05	0.237839
k__Bacteria;p__Proteobacteria;c__Alphaproteobacteria;o__Rhodobacterales;f__Rhodobacteraceae;g__Paracocccus;	0.000886562	0.00119815	0.000318851	0.000423261	0.239093
k__Bacteria;p__Firmicutes;c__Clostridia;o__Clostridiales;f__Family_XI;g__Anaerococcus;	0.000697325	0.00146449	3.6292e-05	7.8969e-05	0.242826
k__Bacteria;p__Proteobacteria;c__Alphaproteobacteria;o__Rhizobiales;f__Methylobacteriaceae;g__Microvirga;	5.18457e-05	0.0001152	0	0	0.243684
k__Bacteria;p__Deferribacteres;c__unidentified_Deferribacteres;o__Deferribacterales;f__Deferribacteraceae;g__Geovibrio;	0	0	5.4438e-05	0.000121399	0.245232
k__Bacteria;p__Actinobacteria;c__unidentified_Actinobacteria;o__Micrococcales;f__Dermabacteraceae;g__Helcobacillus;	1.29614e-05	2.46316e-05	0.000114061	0.000225548	0.247038
k__Bacteria;p__Actinobacteria;c__unidentified_Actinobacteria;o__Micrococcales;f__Micrococcaceae;g__Micrococcus;	0.00460131	0.0086535	0.000731024	0.00074976	0.247375
k__Bacteria;p__Proteobacteria;c__Gammaproteobacteria;o__Xanthomonadales;f__Xanthomonadaceae;g__unidentified_Xanthomonadaceae;	1.29614e-05	2.91971e-05	0	0	0.249542
k__Bacteria;p__Bacteroidetes;c__Flavobacteriia;o__Flavobacteriales;f__Flavobacteriaceae;g__Bergeyella;	1.29614e-05	2.91971e-05	0	0	0.249542
k__Bacteria;p__Actinobacteria;c__Coriobacteriia;o__Coriobacteriales;f__Coriobacteriaceae;g__Parvibacter;	0.000121837	0.000191499	3.36997e-05	6.45771e-05	0.250127
k__Bacteria;p__Proteobacteria;c__Gammaproteobacteria;o__Aeromonadales;f__Succinivibrionaceae;g__Anaerobiospirillum;	0.000176275	0.000261147	5.4438e-05	0.000106288	0.251825
k__Bacteria;p__Firmicutes;c__Clostridia;o__Clostridiales;f__Lachnospiraceae;g__Lachnoanaerobaculum;	3.11074e-05	6.46366e-05	2.59229e-06	7.33209e-06	0.25402
k__Bacteria;p__Firmicutes;c__Clostridia;o__Clostridiales;f__Peptostreptococcaceae;g__Terrisporobacter;	2.85151e-05	4.28428e-05	9.33223e-05	0.000143679	0.255323
k__Bacteria;p__Firmicutes;c__Clostridia;o__Clostridiales;f__Lachnospiraceae;g__Lachnoclostridium;	0.0264439	0.0202142	0.039255	0.0232083	0.259051
k__Bacteria;p__Proteobacteria;c__Alphaproteobacteria;o__Rhizobiales;f__Rhizobiaceae;g__Rhizobium;	0.00039662	0.000418076	0.000197014	0.000223083	0.259282
k__Bacteria;p__Firmicutes;c__Clostridia;o__Clostridiales;f__Ruminococcaceae;g__Ruminiclostridium_9;	0.00648849	0.0039917	0.00929334	0.00540941	0.259308
k__Bacteria;p__Proteobacteria;c__Gammaproteobacteria;o__Cellvibrionales;f__Cellvibrionaceae;g__Cellvibrio;	4.66611e-05	0.000107902	0	0	0.260856
k__Bacteria;p__Firmicutes;c__Clostridia;o__Clostridiales;f__Lachnospiraceae;g__Eubacterium_ruminantium_group;	3.88843e-05	7.71489e-05	5.18457e-06	1.46642e-05	0.261648
k__Bacteria;p__Proteobacteria;c__Gammaproteobacteria;o__Alteromonadales;f__Shewanellaceae;g__Shewanella;	0.0201058	0.015279	0.0120826	0.0120005	0.263374
k__Bacteria;p__Proteobacteria;c__Betaproteobacteria;o__Burkholderiales;f__Alcaligenaceae;g__Achromobacter;	0.000383658	0.000353682	0.000189237	0.000312048	0.263433
k__Bacteria;p__Actinobacteria;c__Acidimicrobiia;o__Acidimicrobiales;f__Iamiaceae;g__Iamia;	1.55537e-05	3.63449e-05	0	0	0.265398
k__Bacteria;p__Bacteroidetes;c__Sphingobacteriia;o__Sphingobacteriales;f__Sphingobacteriaceae;g__Parapedobacter;	4.92534e-05	0.000115166	0	0	0.265679
k__Bacteria;p__Firmicutes;c__Clostridia;o__Clostridiales;f__Lachnospiraceae;g__Moryella;	6.48071e-05	0.000126602	1.03691e-05	1.91999e-05	0.266627
k__Bacteria;p__Proteobacteria;c__Alphaproteobacteria;o__Sphingomonadales;f__Sphingomonadaceae;g__Sphingobium;	0.000220344	0.000498328	1.03691e-05	2.93284e-05	0.272681
k__Bacteria;p__Bacteroidetes;c__Bacteroidia;o__Bacteroidales;f__Prevotellaceae;g__Prevotellaceae_UCG-003;	0.00728432	0.0150866	0.000915077	0.00161075	0.272983
k__Bacteria;p__Firmicutes;c__Clostridia;o__Clostridiales;f__Lachnospiraceae;g__Lachnoclostridium_10;	0.000311074	0.000494747	9.85068e-05	0.000141416	0.275726
k__Bacteria;p__Actinobacteria;c__unidentified_Actinobacteria;o__Pseudonocardiales;f__Pseudonocardiaceae;g__Amycolatopsis;	1.03691e-05	2.93284e-05	0.000152945	0.000341474	0.277267
k__Bacteria;p__Proteobacteria;c__Alphaproteobacteria;o__Sphingomonadales;f__Erythrobacteraceae;g__Erythrobacter;	9.59146e-05	0.00020528	1.03691e-05	2.93284e-05	0.280047
k__Bacteria;p__Proteobacteria;c__Betaproteobacteria;o__Burkholderiales;f__Burkholderiaceae;g__Lautropia;	0.000342182	0.000775876	2.07383e-05	4.43403e-05	0.280089
k__Bacteria;p__Actinobacteria;c__unidentified_Actinobacteria;o__Micromonosporales;f__Micromonosporaceae;g__Stackebrandtia;	0.00012443	0.000301954	0	0	0.281974
k__Bacteria;p__Actinobacteria;c__unidentified_Actinobacteria;o__Bifidobacteriales;f__Bifidobacteriaceae;g__Scardovia;	2.07383e-05	5.07982e-05	0	0	0.286105
k__Bacteria;p__Firmicutes;c__Clostridia;o__Clostridiales;f__Family_XI;g__Parvimonas;	0.00085027	0.0018538	9.33223e-05	0.000160638	0.287144
k__Bacteria;p__Proteobacteria;c__Gammaproteobacteria;o__Enterobacteriales;f__Enterobacteriaceae;g__Tatumella;	0.000300705	0.000708925	1.29614e-05	2.91971e-05	0.288928
k__Bacteria;p__Firmicutes;c__Bacilli;o__Bacillales;f__Planococcaceae;g__Sporosarcina;	0.000492534	0.00113305	3.36997e-05	3.66605e-05	0.289852
k__Bacteria;p__Proteobacteria;c__Betaproteobacteria;o__Rhodocyclales;f__Rhodocyclaceae;g__Dechloromonas;	2.59229e-06	7.33209e-06	0.00012443	0.000302361	0.291982
k__Bacteria;p__Firmicutes;c__Bacilli;o__Bacillales;f__Staphylococcaceae;g__Staphylococcus;	0.000394027	0.00045866	0.000176275	0.000324321	0.293415
k__Bacteria;p__Firmicutes;c__Clostridia;o__Clostridiales;f__Ruminococcaceae;g__Ruminococcaceae_UCG-009;	0.00253785	0.00263943	0.00145427	0.000697782	0.294272
k__Bacteria;p__Firmicutes;c__Bacilli;o__Bacillales;f__Bacillaceae;g__Fictibacillus;	0.000344774	0.000850373	5.18457e-06	1.46642e-05	0.295943
k__Bacteria;p__Firmicutes;c__Clostridia;o__Clostridiales;f__Peptostreptococcaceae;g__Filifactor;	0.000308482	0.000705575	2.59229e-05	6.53456e-05	0.295945
k__Bacteria;p__Proteobacteria;c__Betaproteobacteria;o__Burkholderiales;f__Oxalobacteraceae;g__Oxalobacter;	1.55537e-05	1.83825e-05	3.36997e-05	4.28428e-05	0.298065
k__Bacteria;p__Actinobacteria;c__unidentified_Actinobacteria;o__Micrococcales;f__Brevibacteriaceae;g__Brevibacterium;	4.66611e-05	8.63996e-05	0.000145168	0.000236972	0.298518
k__Bacteria;p__Actinobacteria;c__unidentified_Actinobacteria;o__Actinomycetales;f__Actinomycetaceae;g__Actinomyces;	0.00152945	0.00166921	0.000743986	0.00120197	0.300166
k__Bacteria;p__Firmicutes;c__Erysipelotrichia;o__Erysipelotrichales;f__Erysipelotrichaceae;g__unidentified_Erysipelotrichaceae;	0.000394027	0.000687007	0.00072584	0.000536339	0.300826
k__Bacteria;p__Actinobacteria;c__Thermoleophilia;o__Gaiellales;f__unidentified_Gaiellales;g__unidentified_Gaiellales;	5.18457e-06	1.46642e-05	3.11074e-05	6.46366e-05	0.301904
k__Bacteria;p__Bacteroidetes;c__Bacteroidia;o__Bacteroidales;f__Prevotellaceae;g__Prevotella_1;	0.00021516	0.000500051	1.8146e-05	3.0231e-05	0.302475
k__Bacteria;p__Proteobacteria;c__Deltaproteobacteria;o__Bdellovibrionales;f__Bdellovibrionaceae;g__Bdellovibrio;	0.000199606	0.000467277	1.55537e-05	2.87999e-05	0.302616
k__Bacteria;p__Firmicutes;c__Bacilli;o__Lactobacillales;f__Streptococcaceae;g__Lactococcus;	0.000953961	0.00233211	3.6292e-05	7.16254e-05	0.302621
k__Bacteria;p__Firmicutes;c__Clostridia;o__Clostridiales;f__Gracilibacteraceae;g__Lutispora;	3.6292e-05	7.8969e-05	0.000274782	0.000611063	0.308715
k__Bacteria;p__Proteobacteria;c__Betaproteobacteria;o__Burkholderiales;f__Comamonadaceae;g__Inhella;	0.000168499	0.00043493	0	0	0.309439
k__Bacteria;p__Firmicutes;c__Clostridia;o__Clostridiales;f__Family_XIII;g__Family_XIII_UCG-002;	0.000119245	0.000214017	3.36997e-05	6.45771e-05	0.30966
k__Bacteria;p__Proteobacteria;c__Betaproteobacteria;o__Burkholderiales;f__Oxalobacteraceae;g__Massilia;	0.000461427	0.00100696	6.99917e-05	0.000113012	0.309871
k__Bacteria;p__Firmicutes;c__Clostridia;o__Clostridiales;f__Ruminococcaceae;g__Ruminococcaceae_UCG-013;	0.00610224	0.00602698	0.00370697	0.00167879	0.310124
k__Bacteria;p__Firmicutes;c__Negativicutes;o__Selenomonadales;f__Veillonellaceae;g__Selenomonas_4;	0.000339589	0.000868531	5.18457e-06	1.46642e-05	0.312258
k__Bacteria;p__Saccharibacteria;c__unidentified_Saccharibacteria;o__unidentified_Saccharibacteria;f__unidentified_Saccharibacteria;g__unidentified_Saccharibacteria;	0.00012443	0.000181471	0.00125207	0.00293286	0.313434
k__Bacteria;p__Proteobacteria;c__Betaproteobacteria;o__Burkholderiales;f__Comamonadaceae;g__Ramlibacter;	3.6292e-05	9.45486e-05	0	0	0.313589
k__Bacteria;p__Firmicutes;c__Bacilli;o__Bacillales;f__Planococcaceae;g__Chryseomicrobium;	0.000235898	0.000601046	5.18457e-06	1.46642e-05	0.313672
k__Bacteria;p__Firmicutes;c__Bacilli;o__Lactobacillales;f__Lactobacillaceae;g__Lactobacillus;	0.0233176	0.0169252	0.0371189	0.0328927	0.315061
k__Bacteria;p__Proteobacteria;c__Alphaproteobacteria;o__Caulobacterales;f__Caulobacteraceae;g__Phenylobacterium;	0.000368105	0.000915962	1.8146e-05	3.40539e-05	0.315888
k__Bacteria;p__Firmicutes;c__Clostridia;o__Clostridiales;f__Eubacteriaceae;g__Anaerofustis;	0.000417358	0.000632475	0.000171091	0.000151079	0.31613
k__Bacteria;p__Actinobacteria;c__unidentified_Actinobacteria;o__Frankiales;f__Acidothermaceae;g__Acidothermus;	0.000318851	0.000835284	2.59229e-06	7.33209e-06	0.31975
k__Bacteria;p__Actinobacteria;c__unidentified_Actinobacteria;o__Propionibacteriales;f__Nocardioidaceae;g__Marmoricola;	0.00032922	0.000781356	3.36997e-05	3.82997e-05	0.320601
k__Bacteria;p__Firmicutes;c__Clostridia;o__Clostridiales;f__Lachnospiraceae;g__Lachnospiraceae_ND3007_group;	1.55537e-05	2.41594e-05	5.18457e-06	1.46642e-05	0.32064
k__Bacteria;p__Bacteroidetes;c__Bacteroidia;o__Bacteroidales;f__Prevotellaceae;g__Prevotella_9;	0.000865823	0.002174	4.40689e-05	7.04906e-05	0.320654
k__Bacteria;p__Bacteroidetes;c__Bacteroidia;o__Bacteroidales;f__Prevotellaceae;g__Prevotella;	0.000142576	0.000378266	0	0	0.321767
k__Bacteria;p__Bacteroidetes;c__Flavobacteriia;o__Flavobacteriales;f__Flavobacteriaceae;g__Gillisia;	0	0	0.000142576	0.000378753	0.322345
k__Bacteria;p__Bacteroidetes;c__Bacteroidia;o__Bacteroidales;f__Prevotellaceae;g__Paraprevotella;	5.18457e-06	1.46642e-05	0.000259229	0.000674917	0.322452
k__Bacteria;p__Proteobacteria;c__Gammaproteobacteria;o__Enterobacteriales;f__Enterobacteriaceae;g__Pantoea;	0.00171869	0.0038251	0.000279967	0.000422689	0.32464
k__Bacteria;p__Proteobacteria;c__Betaproteobacteria;o__Hydrogenophilales;f__Hydrogenophilaceae;g__Hydrogenophilus;	1.55537e-05	4.39925e-05	0.000209975	0.00051916	0.325806
k__Bacteria;p__Proteobacteria;c__Gammaproteobacteria;o__Xanthomonadales;f__Xanthomonadaceae;g__Silanimonas;	0.000173683	0.000457981	2.59229e-06	7.33209e-06	0.325816
k__Bacteria;p__Actinobacteria;c__unidentified_Actinobacteria;o__Streptomycetales;f__Streptomycetaceae;g__Streptomyces;	0.000189237	0.000261485	0.000347366	0.000352071	0.326517
k__Bacteria;p__Actinobacteria;c__unidentified_Actinobacteria;o__Actinomycetales;f__Actinomycetaceae;g__Flaviflexus;	0.000114061	0.000306197	0	0	0.327066
k__Bacteria;p__Actinobacteria;c__unidentified_Actinobacteria;o__Micrococcales;f__Intrasporangiaceae;g__Serinicoccus;	5.70303e-05	0.000153099	0	0	0.327066
k__Bacteria;p__Actinobacteria;c__unidentified_Actinobacteria;o__Propionibacteriales;f__Propionibacteriaceae;g__Micropruina;	0.000194421	0.000415644	3.88843e-05	7.22127e-05	0.329813
k__Bacteria;p__Proteobacteria;c__Gammaproteobacteria;o__Xanthomonadales;f__unidentified_Xanthomonadales;g__Acidibacter;	0.000160722	0.000421342	5.18457e-06	1.46642e-05	0.33134
k__Bacteria;p__Proteobacteria;c__Alphaproteobacteria;o__Rhodospirillales;f__Acetobacteraceae;g__Roseomonas;	0.000243675	0.000655872	2.59229e-06	7.33209e-06	0.33309
k__Bacteria;p__Proteobacteria;c__Betaproteobacteria;o__Burkholderiales;f__Comamonadaceae;g__Comamonas;	0.0010421	0.0023881	0.000163314	0.000243982	0.334231
k__Bacteria;p__Proteobacteria;c__Betaproteobacteria;o__Burkholderiales;f__Comamonadaceae;g__Simplicispira;	0.000541788	0.00134885	4.92534e-05	8.14112e-05	0.336635
k__Bacteria;p__Firmicutes;c__Bacilli;o__Bacillales;f__Family_XII;g__Exiguobacterium;	0.000308482	0.000805744	1.55537e-05	3.08596e-05	0.338269
k__Bacteria;p__Proteobacteria;c__Alphaproteobacteria;o__Rhodospirillales;f__Acetobacteraceae;g__Belnapia;	0.000912484	0.00245529	2.33306e-05	6.59888e-05	0.339906
k__Bacteria;p__Bacteroidetes;c__Bacteroidia;o__Bacteroidales;f__Rikenellaceae;g__Blvii28_wastewater-sludge_group;	0.000217752	0.000582573	7.77686e-06	1.54298e-05	0.34204
k__Bacteria;p__Acidobacteria;c__unidentified_Acidobacteria;o__Subgroup_4;f__unidentified_Acidobacteria;g__Blastocatella;	1.8146e-05	5.13246e-05	0.000209975	0.000535587	0.346246
k__Bacteria;p__Bacteroidetes;c__Sphingobacteriia;o__Sphingobacteriales;f__Sphingobacteriaceae;g__Olivibacter;	0.000334405	0.000744306	6.73994e-05	8.98849e-05	0.346408
k__Bacteria;p__Bacteroidetes;c__Cytophagia;o__Cytophagales;f__Cytophagaceae;g__Hymenobacter;	9.33223e-05	0.000247374	5.18457e-06	9.59996e-06	0.347375
k__Bacteria;p__Proteobacteria;c__Gammaproteobacteria;o__Xanthomonadales;f__Xanthomonadaceae;g__Rhodanobacter;	7.2584e-05	0.000189097	5.18457e-06	9.59996e-06	0.347378
k__Bacteria;p__Firmicutes;c__Clostridia;o__Clostridiales;f__Clostridiaceae_1;g__Candidatus_Arthromitus;	0.000497719	0.000594268	0.00027219	0.000250689	0.347393
k__Bacteria;p__Actinobacteria;c__Coriobacteriia;o__Coriobacteriales;f__Coriobacteriaceae;g__Coriobacteriaceae_UCG-002;	0.000575487	0.00156086	2.07383e-05	4.43403e-05	0.34838
k__Bacteria;p__Proteobacteria;c__Alphaproteobacteria;o__Sphingomonadales;f__Sphingomonadaceae;g__Sandaracinobacter;	5.70303e-05	0.000153099	2.59229e-06	7.33209e-06	0.348414
k__Bacteria;p__Proteobacteria;c__Alphaproteobacteria;o__Rhodobacterales;f__Rhodobacteraceae;g__Rubellimicrobium;	2.59229e-06	7.33209e-06	8.81377e-05	0.000241021	0.349013
k__Bacteria;p__Proteobacteria;c__Betaproteobacteria;o__Rhodocyclales;f__Rhodocyclaceae;g__Azoarcus;	0.000292928	0.000811821	5.18457e-06	1.46642e-05	0.349536
k__Bacteria;p__Actinobacteria;c__Coriobacteriia;o__Coriobacteriales;f__Coriobacteriaceae;g__Olsenella;	0.00455724	0.0044782	0.00996993	0.0147819	0.349686
k__Bacteria;p__Firmicutes;c__Clostridia;o__Clostridiales;f__Peptostreptococcaceae;g__Peptostreptococcus;	0.000235898	0.00045583	7.2584e-05	8.14584e-05	0.349798
k__Bacteria;p__Proteobacteria;c__Gammaproteobacteria;o__Legionellales;f__Coxiellaceae;g__Aquicella;	0	0	2.59229e-06	7.33209e-06	0.350617
k__Bacteria;p__Firmicutes;c__Clostridia;o__Clostridiales;f__Lachnospiraceae;g__Lachnospiraceae_UCG-006;	0	0	2.59229e-06	7.33209e-06	0.350617
k__Bacteria;p__Proteobacteria;c__Gammaproteobacteria;o__Oceanospirillales;f__Oceanospirillaceae;g__Marinobacterium;	1.03691e-05	2.93284e-05	0	0	0.350617
k__Bacteria;p__Proteobacteria;c__Betaproteobacteria;o__Rhodocyclales;f__Rhodocyclaceae;g__Zoogloea;	0	0	9.85068e-05	0.000278619	0.350617
k__Bacteria;p__Proteobacteria;c__Betaproteobacteria;o__Burkholderiales;f__Comamonadaceae;g__Rhizobacter;	7.77686e-06	2.19963e-05	0	0	0.350617
k__Bacteria;p__Proteobacteria;c__Gammaproteobacteria;o__Pasteurellales;f__Pasteurellaceae;g__Mannheimia;	0	0	2.59229e-06	7.33209e-06	0.350617
k__Bacteria;p__Proteobacteria;c__Deltaproteobacteria;o__GR-WP33-30;f__unidentified_GR-WP33-30;g__unidentified_GR-WP33-30;	2.59229e-06	7.33209e-06	0	0	0.350617
k__Bacteria;p__Acidobacteria;c__Holophagae;o__Holophagales;f__Holophagaceae;g__Geothrix;	0	0	2.59229e-06	7.33209e-06	0.350617
k__Bacteria;p__Proteobacteria;c__Deltaproteobacteria;o__Desulfovibrionales;f__Desulfovibrionaceae;g__Lawsonia;	0	0	2.59229e-06	7.33209e-06	0.350617
k__Bacteria;p__Firmicutes;c__Bacilli;o__Lactobacillales;f__Enterococcaceae;g__Catellicoccus;	2.59229e-06	7.33209e-06	0	0	0.350617
k__Bacteria;p__Bacteroidetes;c__Sphingobacteriia;o__Sphingobacteriales;f__Chitinophagaceae;g__Taibaiella;	0	0	2.59229e-06	7.33209e-06	0.350617
k__Bacteria;p__Proteobacteria;c__Gammaproteobacteria;o__Chromatiales;f__Chromatiaceae;g__Rheinheimera;	2.59229e-06	7.33209e-06	0	0	0.350617
k__Bacteria;p__Bacteroidetes;c__Sphingobacteriia;o__Sphingobacteriales;f__Chitinophagaceae;g__Ferruginibacter;	0	0	2.33306e-05	6.59888e-05	0.350617
k__Bacteria;p__Bacteroidetes;c__Flavobacteriia;o__Flavobacteriales;f__Flavobacteriaceae;g__Ornithobacterium;	2.59229e-06	7.33209e-06	0	0	0.350617
k__Bacteria;p__Proteobacteria;c__Epsilonproteobacteria;o__Campylobacterales;f__Helicobacteraceae;g__Sulfurovum;	2.59229e-06	7.33209e-06	0	0	0.350617
k__Bacteria;p__Actinobacteria;c__Coriobacteriia;o__Coriobacteriales;f__Coriobacteriaceae;g__Denitrobacterium;	1.03691e-05	2.93284e-05	0	0	0.350617
k__Bacteria;p__Firmicutes;c__Clostridia;o__Clostridiales;f__Peptococcaceae;g__Desulfurispora;	0	0	5.18457e-06	1.46642e-05	0.350617
k__Bacteria;p__Proteobacteria;c__Gammaproteobacteria;o__Pasteurellales;f__Pasteurellaceae;g__Aggregatibacter;	1.8146e-05	5.13246e-05	0	0	0.350617
k__Bacteria;p__Actinobacteria;c__Acidimicrobiia;o__Acidimicrobiales;f__Acidimicrobiaceae;g__CL500-29_marine_group;	2.59229e-06	7.33209e-06	0	0	0.350617
k__Bacteria;p__Proteobacteria;c__Alphaproteobacteria;o__Sphingomonadales;f__Erythrobacteraceae;g__Altererythrobacter;	2.59229e-06	7.33209e-06	0	0	0.350617
k__Bacteria;p__Proteobacteria;c__Betaproteobacteria;o__Burkholderiales;f__Alcaligenaceae;g__Parasutterella;	0	0	2.59229e-06	7.33209e-06	0.350617
k__Bacteria;p__Proteobacteria;c__Betaproteobacteria;o__Burkholderiales;f__Alcaligenaceae;g__Pusillimonas;	1.55537e-05	4.39925e-05	0	0	0.350617
k__Bacteria;p__Firmicutes;c__Bacilli;o__Bacillales;f__Bacillaceae;g__Paucisalibacillus;	0	0	2.59229e-06	7.33209e-06	0.350617
k__Bacteria;p__Firmicutes;c__Clostridia;o__Clostridiales;f__Family_XI;g__unidentified_Family_XI;	1.55537e-05	4.39925e-05	0	0	0.350617
k__Bacteria;p__Firmicutes;c__Clostridia;o__Clostridiales;f__Peptostreptococcaceae;g__Acetoanaerobium;	1.03691e-05	2.93284e-05	0	0	0.350617
k__Bacteria;p__Bacteroidetes;c__Cytophagia;o__Cytophagales;f__Cytophagaceae;g__Pontibacter;	0	0	2.59229e-06	7.33209e-06	0.350617
k__Bacteria;p__Firmicutes;c__Clostridia;o__Clostridiales;f__Lachnospiraceae;g__Johnsonella;	1.03691e-05	2.93284e-05	0	0	0.350617
k__Bacteria;p__Firmicutes;c__Clostridia;o__Clostridiales;f__Peptococcaceae;g__Pelotomaculum;	0	0	7.77686e-06	2.19963e-05	0.350617
k__Bacteria;p__Proteobacteria;c__Alphaproteobacteria;o__Rickettsiales;f__unidentified_Rickettsiales;g__Candidatus_Hepatincola;	2.59229e-06	7.33209e-06	0	0	0.350617
k__Bacteria;p__Tenericutes;c__Mollicutes;o__Anaeroplasmatales;f__Anaeroplasmataceae;g__Anaeroplasma;	2.59229e-06	7.33209e-06	0	0	0.350617
k__Bacteria;p__Proteobacteria;c__Betaproteobacteria;o__Rhodocyclales;f__Rhodocyclaceae;g__Ferribacterium;	0	0	7.77686e-06	2.19963e-05	0.350617
k__Bacteria;p__Firmicutes;c__Clostridia;o__Clostridiales;f__Family_XI;g__Finegoldia;	0	0	2.59229e-06	7.33209e-06	0.350617
k__Bacteria;p__Actinobacteria;c__unidentified_Actinobacteria;o__Actinomycetales;f__Actinomycetaceae;g__Mobiluncus;	0	0	7.77686e-06	2.19963e-05	0.350617
k__Bacteria;p__Actinobacteria;c__unidentified_Actinobacteria;o__Micromonosporales;f__Micromonosporaceae;g__Hamadaea;	2.59229e-06	7.33209e-06	0	0	0.350617
k__Bacteria;p__Proteobacteria;c__Deltaproteobacteria;o__SAR324_clade.Marine_group_B.;f__unidentified_SAR324_clade.Marine_group_B.;g__unidentified_SAR324_clade.Marine_group_B.;	5.18457e-06	1.46642e-05	0	0	0.350617
k__Bacteria;p__Proteobacteria;c__Alphaproteobacteria;o__Rhodobacterales;f__Rhodobacteraceae;g__Gemmobacter;	0	0	2.59229e-06	7.33209e-06	0.350617
k__Bacteria;p__Proteobacteria;c__Alphaproteobacteria;o__Rhizobiales;f__Hyphomicrobiaceae;g__Rhodoplanes;	5.18457e-06	1.46642e-05	0	0	0.350617
k__Bacteria;p__Proteobacteria;c__Deltaproteobacteria;o__Desulfuromonadales;f__Geobacteraceae;g__Geobacter;	0	0	2.59229e-06	7.33209e-06	0.350617
k__Bacteria;p__Bacteroidetes;c__Bacteroidia;o__Bacteroidales;f__Porphyromonadaceae;g__Petrimonas;	2.59229e-06	7.33209e-06	0	0	0.350617
k__Bacteria;p__Firmicutes;c__Negativicutes;o__Selenomonadales;f__Veillonellaceae;g__Selenomonas_3;	2.59229e-06	7.33209e-06	0	0	0.350617
k__Bacteria;p__Proteobacteria;c__Gammaproteobacteria;o__Oceanospirillales;f__Oceanospirillaceae;g__Pseudospirillum;	0	0	2.59229e-06	7.33209e-06	0.350617
k__Bacteria;p__Firmicutes;c__Clostridia;o__Clostridiales;f__Family_XI;g__Gallicola;	1.29614e-05	3.66605e-05	0	0	0.350617
k__Bacteria;p__Actinobacteria;c__unidentified_Actinobacteria;o__Micromonosporales;f__Micromonosporaceae;g__Actinoplanes;	6.48071e-05	6.78254e-05	0.000370697	0.000865661	0.351858
k__Bacteria;p__Fusobacteria;c__Fusobacteriia;o__Fusobacteriales;f__Fusobacteriaceae;g__Fusobacterium;	4.40689e-05	7.71489e-05	1.55537e-05	3.08596e-05	0.356591
k__Bacteria;p__Proteobacteria;c__Betaproteobacteria;o__Nitrosomonadales;f__Gallionellaceae;g__Candidatus_Nitrotoga;	0.000101099	0.000269583	7.77686e-06	1.54298e-05	0.360672
k__Bacteria;p__Actinobacteria;c__Coriobacteriia;o__Coriobacteriales;f__Coriobacteriaceae;g__Collinsella;	0.000852862	0.00122832	0.000409581	0.000460765	0.36437
k__Bacteria;p__Firmicutes;c__Clostridia;o__Clostridiales;f__Lachnospiraceae;g__Eisenbergiella;	0.00253007	0.00243912	0.00353847	0.00181606	0.365464
k__Bacteria;p__Firmicutes;c__Clostridia;o__Clostridiales;f__Syntrophomonadaceae;g__Syntrophomonas;	5.18457e-06	1.46642e-05	1.8146e-05	3.58127e-05	0.367477
k__Bacteria;p__Firmicutes;c__Clostridia;o__Clostridiales;f__Ruminococcaceae;g__Anaerofilum;	0.000365512	0.000556791	0.000622148	0.000546327	0.367864
k__Bacteria;p__Proteobacteria;c__Betaproteobacteria;o__Burkholderiales;f__Comamonadaceae;g__Delftia;	0.000466611	0.000890747	0.000160722	0.000172354	0.369906
k__Bacteria;p__Proteobacteria;c__Betaproteobacteria;o__Burkholderiales;f__Alcaligenaceae;g__Advenella;	2.59229e-06	7.33209e-06	1.03691e-05	2.21702e-05	0.372163
k__Bacteria;p__Firmicutes;c__Bacilli;o__Lactobacillales;f__Streptococcaceae;g__Streptococcus;	0.001208	0.00173826	0.000559934	0.000943795	0.37432
k__Bacteria;p__Firmicutes;c__Erysipelotrichia;o__Erysipelotrichales;f__Erysipelotrichaceae;g__Dielma;	0.000189237	0.000239149	0.000331813	0.000369817	0.3779
k__Bacteria;p__Firmicutes;c__Erysipelotrichia;o__Erysipelotrichales;f__Erysipelotrichaceae;g__Faecalicoccus;	0.00133243	0.0020235	0.000619556	0.000815446	0.378932
k__Bacteria;p__Verrucomicrobia;c__Verrucomicrobiae;o__Verrucomicrobiales;f__Verrucomicrobiaceae;g__Akkermansia;	0.00141539	0.00198199	0.0036629	0.00654918	0.379186
k__Bacteria;p__Firmicutes;c__Clostridia;o__Clostridiales;f__Ruminococcaceae;g__Ruminococcaceae_UCG-008;	0.000394027	0.000713159	0.000155537	0.000110295	0.379662
k__Bacteria;p__Actinobacteria;c__unidentified_Actinobacteria;o__Propionibacteriales;f__Propionibacteriaceae;g__Aestuariimicrobium;	2.59229e-06	7.33209e-06	4.14766e-05	0.000117313	0.380356
k__Bacteria;p__Firmicutes;c__Clostridia;o__Clostridiales;f__Ruminococcaceae;g__Ruminococcaceae_NK4A214_group;	0.0107969	0.00840278	0.00788055	0.0037109	0.391093
k__Bacteria;p__Actinobacteria;c__Coriobacteriia;o__Coriobacteriales;f__Coriobacteriaceae;g__Atopobium;	0.000134799	0.000160638	0.00039662	0.000800235	0.392236
k__Bacteria;p__Firmicutes;c__Bacilli;o__Bacillales;f__Staphylococcaceae;g__Jeotgalicoccus;	0.000339589	0.000876979	6.22148e-05	0.000133021	0.404549
k__Bacteria;p__Bacteroidetes;c__Bacteroidia;o__Bacteroidales;f__Porphyromonadaceae;g__Butyricimonas;	0.000334405	0.00061554	0.000139983	0.000128678	0.408609
k__Bacteria;p__Tenericutes;c__Mollicutes;o__Mollicutes_RF9;f__unidentified_Mollicutes_RF9;g__unidentified_Mollicutes_RF9;	0.000661033	0.00117185	0.000279967	0.000410447	0.408692
k__Bacteria;p__Firmicutes;c__Clostridia;o__Clostridiales;f__Ruminococcaceae;g__Ruminococcaceae_UCG-005;	0.0243053	0.0226677	0.0166788	0.0106171	0.40914
k__Bacteria;p__Firmicutes;c__Clostridia;o__Clostridiales;f__Lachnospiraceae;g__Anaerostipes;	6.73994e-05	6.43985e-05	0.000106284	0.000111093	0.409634
k__Bacteria;p__Firmicutes;c__Clostridia;o__Clostridiales;f__Ruminococcaceae;g__Intestinimonas;	4.40689e-05	6.21531e-05	8.81377e-05	0.000131043	0.410246
k__Bacteria;p__Firmicutes;c__Erysipelotrichia;o__Erysipelotrichales;f__Erysipelotrichaceae;g__Turicibacter;	0.00275301	0.0033721	0.00161759	0.00161344	0.410324
k__Bacteria;p__Firmicutes;c__Erysipelotrichia;o__Erysipelotrichales;f__Erysipelotrichaceae;g__Faecalitalea;	2.59229e-06	7.33209e-06	7.77686e-06	1.54298e-05	0.410762
k__Bacteria;p__Proteobacteria;c__Alphaproteobacteria;o__Rhizobiales;f__Rhizobiaceae;g__Ensifer;	0.00102914	0.00130888	0.000591041	0.000639581	0.414591
k__Bacteria;p__Lentisphaerae;c__Lentisphaeria;o__Victivallales;f__Victivallaceae;g__Victivallis;	0.000155537	0.000267654	6.73994e-05	0.000117706	0.414629
k__Bacteria;p__Proteobacteria;c__Alphaproteobacteria;o__Rhizobiales;f__Methylobacteriaceae;g__Methylobacterium;	0.000425135	0.000551698	0.000642887	0.00048875	0.417604
k__Bacteria;p__Firmicutes;c__Clostridia;o__Clostridiales;f__Lachnospiraceae;g__Fusicatenibacter;	0.000160722	0.000232985	0.000456242	0.000950865	0.418548
k__Bacteria;p__Proteobacteria;c__Betaproteobacteria;o__Neisseriales;f__Neisseriaceae;g__Uruburuella;	2.59229e-06	7.33209e-06	1.8146e-05	5.13246e-05	0.423144
k__Bacteria;p__Actinobacteria;c__unidentified_Actinobacteria;o__Pseudonocardiales;f__Pseudonocardiaceae;g__Actinomycetospora;	0.000108876	0.000299656	1.8146e-05	4.35539e-05	0.423652
k__Bacteria;p__Firmicutes;c__Erysipelotrichia;o__Erysipelotrichales;f__Erysipelotrichaceae;g__Solobacterium;	0.00012443	0.000206492	5.18457e-05	0.000138453	0.424739
k__Bacteria;p__Firmicutes;c__Clostridia;o__Clostridiales;f__Ruminococcaceae;g__Oscillospira;	0.00153463	0.00157088	0.00216715	0.00154501	0.430407
k__Bacteria;p__Proteobacteria;c__Betaproteobacteria;o__Burkholderiales;f__Burkholderiaceae;g__Limnobacter;	4.92534e-05	0.00013931	7.77686e-06	2.19963e-05	0.431717
k__Bacteria;p__Firmicutes;c__Clostridia;o__Clostridiales;f__Family_XIII;g__Family_XIII_UCG-001;	0.000365512	0.000308782	0.000539195	0.000523	0.435232
k__Bacteria;p__Proteobacteria;c__Alphaproteobacteria;o__Rhodospirillales;f__unidentified_Rhodospirillales;g__Reyranella;	1.55537e-05	4.39925e-05	2.59229e-06	7.33209e-06	0.436799
k__Bacteria;p__Actinobacteria;c__unidentified_Actinobacteria;o__Micrococcales;f__Micrococcaceae;g__Rothia;	0.00166684	0.00307938	0.00074917	0.000870686	0.440462
k__Bacteria;p__Bacteroidetes;c__Bacteroidia;o__Bacteroidales;f__Rikenellaceae;g__Rikenellaceae_RC9_gut_group;	0.015266	0.0133237	0.0232684	0.0259014	0.454325
k__Bacteria;p__Proteobacteria;c__Epsilonproteobacteria;o__Campylobacterales;f__Campylobacteraceae;g__Arcobacter;	1.03691e-05	2.93284e-05	2.07383e-05	2.4787e-05	0.458034
k__Bacteria;p__Proteobacteria;c__Gammaproteobacteria;o__Pasteurellales;f__Pasteurellaceae;g__Avibacterium;	0.000217752	0.000396747	0.000101099	0.000168638	0.462747
k__Bacteria;p__Actinobacteria;c__unidentified_Actinobacteria;o__Corynebacteriales;f__Nocardiaceae;g__Rhodococcus;	0.000246267	0.00061334	7.77686e-05	0.00011291	0.468189
k__Bacteria;p__Bacteroidetes;c__Bacteroidia;o__Bacteroidales;f__Rikenellaceae;g__Rikenella;	1.29614e-05	3.66605e-05	2.85151e-05	4.69483e-05	0.473087
k__Bacteria;p__Cyanobacteria;c__Chloroplast;o__unidentified_Chloroplast;f__unidentified_Chloroplast;g__unidentified_Chloroplast;	0.00107061	0.00122489	0.00188459	0.00284734	0.475584
k__Bacteria;p__Bacteroidetes;c__Bacteroidia;o__Bacteroidales;f__Porphyromonadaceae;g__Proteiniphilum;	2.07383e-05	5.86567e-05	5.18457e-06	1.46642e-05	0.487928
k__Bacteria;p__Actinobacteria;c__unidentified_Actinobacteria;o__Micrococcales;f__Demequinaceae;g__Demequina;	1.03691e-05	2.93284e-05	2.59229e-06	7.33209e-06	0.487928
k__Bacteria;p__Firmicutes;c__Bacilli;o__Bacillales;f__Bacillaceae;g__Geobacillus;	2.59229e-06	7.33209e-06	1.03691e-05	2.93284e-05	0.487928
k__Bacteria;p__Firmicutes;c__Bacilli;o__Bacillales;f__Listeriaceae;g__Brochothrix;	2.59229e-06	7.33209e-06	1.03691e-05	2.93284e-05	0.487928
k__Bacteria;p__Firmicutes;c__Negativicutes;o__Selenomonadales;f__Veillonellaceae;g__Veillonella;	0.00156574	0.00212522	0.000966922	0.00108893	0.493692
k__Bacteria;p__Actinobacteria;c__unidentified_Actinobacteria;o__Pseudonocardiales;f__Pseudonocardiaceae;g__Saccharopolyspora;	0.000220344	0.000352627	0.000116653	0.000219176	0.493771
Others	0.200827	0.0946033	0.16636	0.10244	0.495993
k__Bacteria;p__Proteobacteria;c__Betaproteobacteria;o__Burkholderiales;f__Burkholderiaceae;g__Burkholderia;	1.8146e-05	3.58127e-05	7.77686e-06	2.19963e-05	0.49901
k__Bacteria;p__Firmicutes;c__Clostridia;o__Clostridiales;f__Lachnospiraceae;g__Ruminococcus_gauvreauii_group;	0.00023849	0.000346841	0.000137391	0.000240047	0.510221
k__Bacteria;p__Bacteroidetes;c__Bacteroidia;o__Bacteroidales;f__Porphyromonadaceae;g__Porphyromonas;	7.77686e-06	1.54298e-05	2.59229e-05	7.33209e-05	0.513642
k__Bacteria;p__Actinobacteria;c__unidentified_Actinobacteria;o__Micrococcales;f__Dermacoccaceae;g__Calidifontibacter;	0.000495127	0.00115308	0.000207383	0.000406083	0.522817
k__Bacteria;p__Firmicutes;c__Clostridia;o__Clostridiales;f__Defluviitaleaceae;g__Defluviitaleaceae_UCG-011;	0.000518457	0.000543847	0.000370697	0.000325916	0.522821
k__Bacteria;p__Firmicutes;c__Erysipelotrichia;o__Erysipelotrichales;f__Erysipelotrichaceae;g__Coprobacillus;	2.07383e-05	5.07982e-05	7.77686e-06	2.19963e-05	0.523483
k__Bacteria;p__Proteobacteria;c__Betaproteobacteria;o__Rhodocyclales;f__Rhodocyclaceae;g__Thauera;	0.000502903	0.000715803	0.000282559	0.000633397	0.525089
k__Bacteria;p__Proteobacteria;c__Deltaproteobacteria;o__Desulfovibrionales;f__Desulfovibrionaceae;g__Bilophila;	0.000290336	0.000254716	0.000220344	0.000168091	0.528635
k__Bacteria;p__Firmicutes;c__Clostridia;o__Clostridiales;f__Lachnospiraceae;g__unidentified_Lachnospiraceae;	0.000826939	0.000715004	0.00103691	0.000587823	0.531864
k__Bacteria;p__Proteobacteria;c__Alphaproteobacteria;o__Rhodospirillales;f__Acetobacteraceae;g__Acidocella;	2.59229e-06	7.33209e-06	7.77686e-06	2.19963e-05	0.543655
k__Bacteria;p__Proteobacteria;c__Alphaproteobacteria;o__Rhodobacterales;f__Rhodobacteraceae;g__Ruegeria;	2.59229e-06	7.33209e-06	7.77686e-06	2.19963e-05	0.543655
k__Bacteria;p__Proteobacteria;c__Betaproteobacteria;o__Rhodocyclales;f__Rhodocyclaceae;g__Sulfuritalea;	7.77686e-06	2.19963e-05	2.59229e-06	7.33209e-06	0.543655
k__Bacteria;p__Firmicutes;c__Clostridia;o__Clostridiales;f__Lachnospiraceae;g__Tyzzerella_3;	7.51763e-05	0.000125383	0.000114061	0.000132094	0.555611
k__Bacteria;p__Acidobacteria;c__unidentified_Acidobacteria;o__Subgroup_3;f__unidentified_Acidobacteria;g__Candidatus_Solibacter;	1.03691e-05	2.21702e-05	2.07383e-05	4.29323e-05	0.556781
k__Bacteria;p__Firmicutes;c__Clostridia;o__Clostridiales;f__Lachnospiraceae;g__Lachnospiraceae_UCG-010;	0.000438096	0.000496537	0.000324036	0.000191659	0.559333
k__Bacteria;p__Firmicutes;c__Clostridia;o__Thermoanaerobacterales;f__Thermoanaerobacteraceae;g__Gelria;	0.000152945	0.000391122	6.73994e-05	6.14697e-05	0.559546
k__Bacteria;p__Firmicutes;c__Bacilli;o__Lactobacillales;f__Lactobacillaceae;g__Pediococcus;	3.88843e-05	7.38947e-05	2.07383e-05	4.43403e-05	0.563036
k__Bacteria;p__Firmicutes;c__Bacilli;o__Bacillales;f__Staphylococcaceae;g__Macrococcus;	1.29614e-05	3.66605e-05	2.33306e-05	3.40539e-05	0.567163
k__Bacteria;p__Firmicutes;c__Bacilli;o__Lactobacillales;f__Enterococcaceae;g__Enterococcus;	0.00808793	0.00850493	0.0114475	0.0142	0.577012
k__Bacteria;p__Firmicutes;c__Bacilli;o__Lactobacillales;f__Aerococcaceae;g__Aerococcus;	0.000222937	0.000320079	0.000152945	0.000159462	0.5917
k__Bacteria;p__Firmicutes;c__Erysipelotrichia;o__Erysipelotrichales;f__Erysipelotrichaceae;g__Erysipelatoclostridium;	0.00268042	0.0032497	0.00192348	0.00215572	0.592937
k__Bacteria;p__Actinobacteria;c__unidentified_Actinobacteria;o__Micrococcales;f__Bogoriellaceae;g__Georgenia;	0.000152945	0.000310963	8.29531e-05	0.000201675	0.603006
k__Bacteria;p__Proteobacteria;c__Gammaproteobacteria;o__Salinisphaerales;f__Salinisphaeraceae;g__ZD0417_marine_group;	4.66611e-05	0.000131978	2.07383e-05	5.86567e-05	0.62307
k__Bacteria;p__Firmicutes;c__Clostridia;o__Clostridiales;f__Ruminococcaceae;g__Ruminococcaceae_UCG-014;	0.0191803	0.00882383	0.0171324	0.00749453	0.624816
k__Bacteria;p__Proteobacteria;c__Gammaproteobacteria;o__Xanthomonadales;f__Xanthomonadaceae;g__Thermomonas;	3.11074e-05	7.99356e-05	5.18457e-05	8.7284e-05	0.627927
k__Bacteria;p__Actinobacteria;c__unidentified_Actinobacteria;o__Micrococcales;f__Sanguibacteraceae;g__Sanguibacter;	0.000150353	0.00033764	8.55454e-05	0.000141715	0.628183
k__Bacteria;p__Firmicutes;c__Clostridia;o__Clostridiales;f__Lachnospiraceae;g__Blautia;	0.0036966	0.00470826	0.00492275	0.00526421	0.631091
k__Bacteria;p__Actinobacteria;c__unidentified_Actinobacteria;o__Bifidobacteriales;f__Bifidobacteriaceae;g__Gardnerella;	0.00410359	0.00420656	0.00289299	0.00564995	0.635024
k__Bacteria;p__Proteobacteria;c__Alphaproteobacteria;o__Rhizobiales;f__Bradyrhizobiaceae;g__Bradyrhizobium;	0.000233306	0.000287518	0.000370697	0.000741495	0.636715
k__Bacteria;p__Firmicutes;c__Clostridia;o__Clostridiales;f__Ruminococcaceae;g__Ruminiclostridium_5;	0.0111883	0.00643113	0.00975477	0.00549474	0.639277
k__Bacteria;p__Firmicutes;c__Clostridia;o__Clostridiales;f__Family_XIII;g__Mogibacterium;	0.000186645	0.0003894	0.000111468	0.000215501	0.642239
k__Bacteria;p__Firmicutes;c__Clostridia;o__Clostridiales;f__Lachnospiraceae;g__Eubacterium_cellulosolvens_group;	1.55537e-05	4.39925e-05	2.85151e-05	6.55216e-05	0.650423
k__Bacteria;p__Proteobacteria;c__Gammaproteobacteria;o__Xanthomonadales;f__Xanthomonadaceae;g__Stenotrophomonas;	0.00105506	0.00131956	0.00155019	0.00273329	0.654291
k__Bacteria;p__Firmicutes;c__Clostridia;o__Clostridiales;f__Ruminococcaceae;g__Flavonifractor;	0.00186645	0.00186111	0.00153463	0.000922063	0.66079
k__Bacteria;p__Proteobacteria;c__Deltaproteobacteria;o__Bdellovibrionales;f__Bacteriovoracaceae;g__Peredibacter;	4.40689e-05	0.000116492	7.77686e-05	0.000179342	0.663733
k__Bacteria;p__Firmicutes;c__Erysipelotrichia;o__Erysipelotrichales;f__Erysipelotrichaceae;g__Erysipelotrichaceae_UCG-009;	1.29614e-05	2.46316e-05	7.77686e-06	2.19963e-05	0.663876
k__Bacteria;p__Bacteroidetes;c__Cytophagia;o__Cytophagales;f__Cytophagaceae;g__Chryseolinea;	5.18457e-06	1.46642e-05	2.59229e-06	7.33209e-06	0.663984
k__Bacteria;p__Planctomycetes;c__Phycisphaerae;o__Phycisphaerales;f__Phycisphaeraceae;g__SM1A02;	1.03691e-05	2.93284e-05	5.18457e-06	1.46642e-05	0.663984
k__Bacteria;p__Firmicutes;c__Clostridia;o__Clostridiales;f__Family_XI;g__Peptoniphilus;	2.07383e-05	5.86567e-05	1.03691e-05	2.93284e-05	0.663984
k__Bacteria;p__Proteobacteria;c__Alphaproteobacteria;o__Parvularculales;f__Parvularculaceae;g__Parvularcula;	1.03691e-05	2.93284e-05	5.18457e-06	1.46642e-05	0.663984
k__Bacteria;p__Fusobacteria;c__Fusobacteriia;o__Fusobacteriales;f__Leptotrichiaceae;g__Leptotrichia;	0.000508088	0.00127107	0.00078287	0.00132223	0.678195
k__Bacteria;p__Bacteroidetes;c__Flavobacteriia;o__Flavobacteriales;f__Flavobacteriaceae;g__Moheibacter;	1.55537e-05	2.87999e-05	1.03691e-05	1.91999e-05	0.67919
k__Bacteria;p__Proteobacteria;c__Deltaproteobacteria;o__Desulfovibrionales;f__Desulfovibrionaceae;g__Desulfovibrio;	0.0122874	0.008351	0.0141954	0.00998904	0.685004
k__Bacteria;p__Proteobacteria;c__Betaproteobacteria;o__Neisseriales;f__Neisseriaceae;g__Neisseria;	0.000145168	0.000274454	9.85068e-05	0.00017658	0.693062
k__Bacteria;p__Bacteroidetes;c__Flavobacteriia;o__Flavobacteriales;f__Flavobacteriaceae;g__Cloacibacterium;	7.77686e-06	2.19963e-05	1.29614e-05	2.91971e-05	0.694822
k__Bacteria;p__Firmicutes;c__Bacilli;o__Bacillales;f__Paenibacillaceae;g__Paenibacillus;	1.29614e-05	2.91971e-05	7.77686e-06	2.19963e-05	0.694822
k__Bacteria;p__Proteobacteria;c__Betaproteobacteria;o__Burkholderiales;f__Alcaligenaceae;g__Parapusillimonas;	3.6292e-05	6.53456e-05	5.96226e-05	0.000152571	0.699739
k__Bacteria;p__Proteobacteria;c__Gammaproteobacteria;o__Enterobacteriales;f__Enterobacteriaceae;g__Escherichia-Shigella;	0.00219307	0.0027164	0.00296557	0.00484375	0.701507
k__Bacteria;p__Firmicutes;c__Erysipelotrichia;o__Erysipelotrichales;f__Erysipelotrichaceae;g__Allobaculum;	0.000199606	0.00040562	0.000300705	0.000619873	0.70621
k__Bacteria;p__Bacteroidetes;c__Bacteroidia;o__Bacteroidales;f__Prevotellaceae;g__Alloprevotella;	0.00132984	0.0026047	0.000951369	0.000880091	0.706501
k__Bacteria;p__Firmicutes;c__Negativicutes;o__Selenomonadales;f__Veillonellaceae;g__Megamonas;	0.00443281	0.00546028	0.00547491	0.00551991	0.709922
k__Bacteria;p__Deinococcus-Thermus;c__Deinococci;o__Deinococcales;f__Deinococcaceae;g__Deinococcus;	2.33306e-05	4.35539e-05	3.36997e-05	6.55216e-05	0.715728
k__Bacteria;p__Actinobacteria;c__unidentified_Actinobacteria;o__Corynebacteriales;f__Mycobacteriaceae;g__Mycobacterium;	6.48071e-05	0.000175073	3.88843e-05	0.000101861	0.724066
k__Bacteria;p__Tenericutes;c__Mollicutes;o__Mycoplasmatales;f__Mycoplasmataceae;g__Ureaplasma;	3.6292e-05	3.95816e-05	2.85151e-05	4.82392e-05	0.729907
k__Bacteria;p__Proteobacteria;c__Alphaproteobacteria;o__Rhizobiales;f__Bradyrhizobiaceae;g__Bosea;	0.000352551	0.000871854	0.000235898	0.000428885	0.741064
k__Bacteria;p__Firmicutes;c__Clostridia;o__Clostridiales;f__Lachnospiraceae;g__Lachnospiraceae_NK3A20_group;	0.000629925	0.0012184	0.000448465	0.00102786	0.752362
k__Bacteria;p__Firmicutes;c__Clostridia;o__Clostridiales;f__Lachnospiraceae;g__Acetitomaculum;	0.000321443	0.000570316	0.00023849	0.000456646	0.753073
k__Bacteria;p__Proteobacteria;c__Epsilonproteobacteria;o__Campylobacterales;f__Helicobacteraceae;g__Helicobacter;	0.113063	0.222483	0.08111	0.172267	0.753108
k__Bacteria;p__Firmicutes;c__Clostridia;o__Clostridiales;f__Ruminococcaceae;g__Ruminiclostridium;	0.00524679	0.00394348	0.0046039	0.00434251	0.761177
k__Bacteria;p__Firmicutes;c__Clostridia;o__Clostridiales;f__Lachnospiraceae;g__Eubacterium_hallii_group;	0.00138687	0.00208121	0.00166165	0.00141605	0.762664
k__Bacteria;p__Firmicutes;c__Clostridia;o__Clostridiales;f__Lachnospiraceae;g__Howardella;	6.73994e-05	0.000190634	4.40689e-05	0.000116492	0.772936
k__Bacteria;p__Proteobacteria;c__Gammaproteobacteria;o__Pseudomonadales;f__Moraxellaceae;g__Acinetobacter;	0.00118986	0.000712378	0.00103432	0.00136366	0.780458
k__Bacteria;p__Bacteroidetes;c__Bacteroidia;o__Bacteroidales;f__Prevotellaceae;g__Prevotellaceae_UCG-001;	0.00189237	0.00143781	0.00167721	0.0015896	0.780664
k__Bacteria;p__Bacteroidetes;c__Bacteroidia;o__Bacteroidales;f__Rikenellaceae;g__vadinBC27_wastewater-sludge_group;	7.77686e-06	2.19963e-05	5.18457e-06	1.46642e-05	0.786157
k__Bacteria;p__Firmicutes;c__Clostridia;o__Clostridiales;f__Lachnospiraceae;g__Lachnospiraceae_FCS020_group;	0.000251452	0.000248473	0.000287744	0.000296293	0.794642
k__Bacteria;p__Spirochaetes;c__unidentified_Spirochaetes;o__Spirochaetales;f__Spirochaetaceae;g__Sphaerochaeta;	0.000202198	0.00024153	0.00023849	0.000326775	0.80455
k__Bacteria;p__Firmicutes;c__Clostridia;o__Clostridiales;f__Ruminococcaceae;g__Ruminococcus_2;	0.00129873	0.00188149	0.00158389	0.00258679	0.804936
k__Bacteria;p__Firmicutes;c__Clostridia;o__Clostridiales;f__Lachnospiraceae;g__Lachnospiraceae_UCG-008;	2.85151e-05	7.26369e-05	2.07383e-05	5.07982e-05	0.808032
k__Bacteria;p__Proteobacteria;c__Gammaproteobacteria;o__Oceanospirillales;f__Oceanospirillaceae;g__Marinomonas;	7.51763e-05	0.00020438	0.000106284	0.000292326	0.809159
k__Bacteria;p__Firmicutes;c__Clostridia;o__Clostridiales;f__Peptostreptococcaceae;g__Romboutsia;	0.0426846	0.0205683	0.0501426	0.0821503	0.809665
k__Bacteria;p__Proteobacteria;c__Gammaproteobacteria;o__Enterobacteriales;f__Enterobacteriaceae;g__Buchnera;	7.77686e-06	1.54298e-05	1.03691e-05	2.93284e-05	0.829103
k__Bacteria;p__Proteobacteria;c__Alphaproteobacteria;o__Rhodospirillales;f__Acetobacteraceae;g__Asaia;	1.03691e-05	2.93284e-05	1.29614e-05	1.54298e-05	0.829103
k__Bacteria;p__Actinobacteria;c__Thermoleophilia;o__Solirubrobacterales;f__Solirubrobacteraceae;g__Solirubrobacter;	3.88843e-05	0.000109981	5.18457e-05	0.00013022	0.832892
k__Bacteria;p__Firmicutes;c__Clostridia;o__Clostridiales;f__Ruminococcaceae;g__Fastidiosipila;	3.11074e-05	8.79851e-05	2.33306e-05	6.59888e-05	0.844579
k__Bacteria;p__Saccharibacteria;c__unidentified_Saccharibacteria;o__unidentified_Saccharibacteria;f__unidentified_Saccharibacteria;g__Candidatus_Saccharimonas;	0.000406989	0.000709353	0.000344774	0.000551246	0.847689
k__Bacteria;p__Proteobacteria;c__Gammaproteobacteria;o__Oceanospirillales;f__Halomonadaceae;g__Cobetia;	1.55537e-05	2.41594e-05	1.29614e-05	2.91971e-05	0.849461
k__Bacteria;p__Actinobacteria;c__unidentified_Actinobacteria;o__Propionibacteriales;f__Propionibacteriaceae;g__Propionibacterium;	0.00124948	0.00156126	0.00140761	0.00191741	0.859158
k__Bacteria;p__Firmicutes;c__Clostridia;o__Clostridiales;f__Lachnospiraceae;g__Lachnospiraceae_FE2018_group;	2.33306e-05	6.59888e-05	1.8146e-05	5.13246e-05	0.863418
k__Bacteria;p__Firmicutes;c__Erysipelotrichia;o__Erysipelotrichales;f__Erysipelotrichaceae;g__Holdemania;	7.77686e-05	0.000119775	8.81377e-05	0.000143572	0.877667
k__Bacteria;p__Fusobacteria;c__Fusobacteriia;o__Fusobacteriales;f__Fusobacteriaceae;g__Cetobacterium;	1.03691e-05	2.93284e-05	1.29614e-05	3.66605e-05	0.878232
k__Bacteria;p__Firmicutes;c__Clostridia;o__Clostridiales;f__Lachnospiraceae;g__Marvinbryantia;	0.000394027	0.000636693	0.000425135	0.000489253	0.914403
k__Bacteria;p__Proteobacteria;c__Gammaproteobacteria;o__Enterobacteriales;f__Enterobacteriaceae;g__Rahnella;	9.33223e-05	0.000215519	8.29531e-05	0.000177361	0.917861
k__Bacteria;p__Firmicutes;c__Clostridia;o__Clostridiales;f__Lachnospiraceae;g__Syntrophococcus;	5.96226e-05	0.000152571	5.18457e-05	0.000146642	0.918691
k__Bacteria;p__Firmicutes;c__Clostridia;o__Clostridiales;f__Peptococcaceae;g__unidentified_Peptococcaceae;	0.000119245	0.000304133	0.000132207	0.00017734	0.918896
k__Bacteria;p__Firmicutes;c__Clostridia;o__Clostridiales;f__Family_XIII;g__Eubacterium_nodatum_group;	0.000189237	0.000394952	0.000173683	0.000334383	0.933489
k__Bacteria;p__Firmicutes;c__Clostridia;o__Clostridiales;f__Lachnospiraceae;g__Lachnospiraceae_UCG-002;	0.000145168	0.000353855	0.000155537	0.000241339	0.946505
k__Bacteria;p__Firmicutes;c__Negativicutes;o__Selenomonadales;f__Acidaminococcaceae;g__Phascolarctobacterium;	0.00419691	0.00286008	0.00428505	0.00248528	0.948491
k__Bacteria;p__Bacteroidetes;c__Bacteroidia;o__Bacteroidales;f__Prevotellaceae;g__Prevotellaceae_Ga6A1_group;	0.0013454	0.000699102	0.00132725	0.000844796	0.963352
k__Bacteria;p__Actinobacteria;c__unidentified_Actinobacteria;o__Actinomycetales;f__Actinomycetaceae;g__Varibaculum;	5.96226e-05	0.000136863	6.22148e-05	0.000126875	0.969219
k__Bacteria;p__Firmicutes;c__Clostridia;o__Clostridiales;f__Peptococcaceae;g__Peptococcus;	0.000832124	0.000936111	0.000847677	0.00101053	0.974976
k__Bacteria;p__Proteobacteria;c__Gammaproteobacteria;o__Enterobacteriales;f__Enterobacteriaceae;g__Raoultella;	0.000173683	0.000441589	0.000178868	0.000390965	0.98052
k__Bacteria;p__Firmicutes;c__Clostridia;o__Clostridiales;f__Ruminococcaceae;g__Subdoligranulum;	0.0132025	0.0207549	0.0129899	0.0150435	0.98165
k__Bacteria;p__Actinobacteria;c__Coriobacteriia;o__Coriobacteriales;f__Coriobacteriaceae;g__Senegalimassilia;	0.000111468	0.000266489	0.000114061	0.000266273	0.984746
k__Bacteria;p__Bacteroidetes;c__Bacteroidia;o__Bacteroidales;f__Rikenellaceae;g__Alistipes;	0.00568747	0.00546261	0.00566674	0.00325082	0.992797
k__Bacteria;p__Proteobacteria;c__Betaproteobacteria;o__Burkholderiales;f__Oxalobacteraceae;g__Herbaspirillum;	5.18457e-06	1.46642e-05	5.18457e-06	9.59996e-06	1
k__Bacteria;p__Actinobacteria;c__unidentified_Actinobacteria;o__Micrococcales;f__Micrococcaceae;g__Kocuria;	3.88843e-05	5.69966e-05	3.88843e-05	6.21531e-05	1
k__Bacteria;p__Firmicutes;c__Erysipelotrichia;o__Erysipelotrichales;f__Erysipelotrichaceae;g__Erysipelotrichaceae_UCG-008;	7.77686e-06	2.19963e-05	7.77686e-06	2.19963e-05	1
k__Bacteria;p__Firmicutes;c__Clostridia;o__Clostridiales;f__Lachnospiraceae;g__Butyrivibrio_2;	5.18457e-06	1.46642e-05	5.18457e-06	1.46642e-05	1
k__Bacteria;p__Firmicutes;c__Negativicutes;o__Selenomonadales;f__Veillonellaceae;g__Selenomonas;	5.18457e-06	1.46642e-05	5.18457e-06	1.46642e-05	1
