# Supplementary material for: Effects of fermented feeds and ginseng polysaccharides on the intestinal morphology and microbiota composition of Xuefeng black-bone chicken
Source: PLoS One. 2020 Aug 11;15(8):e0237357. doi: 10.1371/journal.pone.0237357 (PMC7418966; doi:10.1371/journal.pone.0237357)
Supplement: S18 Table — (XLSX) [file pone.0237357.s020.xlsx]

## Sheet: Cn-FP
Significant differences between Cn and FP groups identified at Species-taxa level
Taxa	Aavg (C)	Sd (C)	Avg (FG)	Sd (FG)	P value
k__Bacteria;p__Firmicutes;c__Clostridia;o__Clostridiales;f__Ruminococcaceae;g__Ruminiclostridium_9;s__Clostridiales_bacterium_NK3B98;	0.000129614	0.00014185	0.000593633	0.000272417	0.00144742
k__Bacteria;p__Tenericutes;c__Mollicutes;o__Mycoplasmatales;f__Mycoplasmataceae;g__Mycoplasma;s__Mycoplasma_gallinarum;	3.88843e-05	3.0231e-05	2.59229e-06	7.33209e-06	0.0112122
k__Bacteria;p__Firmicutes;c__Bacilli;o__Lactobacillales;f__Lactobacillaceae;g__Lactobacillus;s__Lactobacillus_phage_Sal3;	1.03691e-05	1.56767e-05	0.000171091	0.000155488	0.0221963
k__Bacteria;p__Bacteroidetes;c__Bacteroidia;o__Bacteroidales;f__Bacteroidaceae;g__Bacteroides;s__Bacteroides_vulgatus;	2.59229e-06	7.33209e-06	6.48071e-05	6.96135e-05	0.0394623
k__Bacteria;p__Firmicutes;c__Erysipelotrichia;o__Erysipelotrichales;f__Erysipelotrichaceae;g__Faecalitalea;s__Eubacterium_tortuosum;	2.59229e-06	7.33209e-06	3.88843e-05	4.06348e-05	0.0398341
k__Bacteria;p__Proteobacteria;c__Gammaproteobacteria;o__Pseudomonadales;f__Moraxellaceae;g__Acinetobacter;s__Acinetobacter_lwoffii;	0.000508088	0.00045164	0.000116653	6.16569e-05	0.0442753
k__Bacteria;p__Proteobacteria;c__Gammaproteobacteria;o__Pasteurellales;f__Pasteurellaceae;g__Gallibacterium;s__Gallibacterium_anatis;	0.00186385	0.00198285	0.00014776	0.000121652	0.0442889
k__Bacteria;p__Firmicutes;c__Erysipelotrichia;o__Erysipelotrichales;f__Erysipelotrichaceae;g__Asteroleplasma;s__Asteroleplasma_anaerobium;	4.14766e-05	4.83187e-05	0	0	0.0455602
k__Bacteria;p__Firmicutes;c__Bacilli;o__Bacillales;f__Bacillaceae;g__Bacillus;s__Bacillus_anthracis;	1.8146e-05	2.58487e-05	0.000137391	0.000144505	0.053008
k__Bacteria;p__Proteobacteria;c__Betaproteobacteria;o__Burkholderiales;f__Alcaligenaceae;g__Sutterella;s__Parasutterella_secunda;	0.00110691	0.000716677	0.00283855	0.00207426	0.0537111
k__Bacteria;p__Proteobacteria;c__Alphaproteobacteria;o__Caulobacterales;f__Caulobacteraceae;g__Brevundimonas;s__Brevundimonas_diminuta;	0.00820718	0.00713358	0.00237453	0.00222573	0.0569171
k__Bacteria;p__Proteobacteria;c__Gammaproteobacteria;o__Pasteurellales;f__Pasteurellaceae;g__Haemophilus;s__Haemophilus_parainfluenzae;	0.000134799	0.000162539	5.18457e-06	1.46642e-05	0.0589197
k__Bacteria;p__Bacteroidetes;c__Bacteroidia;o__Bacteroidales;f__Bacteroidaceae;g__Bacteroides;s__Bacteroides_barnesiae;	0.00590782	0.00442977	0.0149238	0.0110049	0.0593929
k__Bacteria;p__Proteobacteria;c__Gammaproteobacteria;o__Alteromonadales;f__Shewanellaceae;g__Shewanella;s__Shewanella_algae;	0.0191155	0.0151612	0.00705102	0.00410875	0.0614973
k__Bacteria;p__Firmicutes;c__Clostridia;o__Clostridiales;f__Christensenellaceae;g__Christensenellaceae_R-7_group;s__iron-reducing_bacterium_enrichment_culture_clone_HN70;	0.000386251	0.000428024	0.00168758	0.00165089	0.0632364
k__Bacteria;p__Proteobacteria;c__Epsilonproteobacteria;o__Campylobacterales;f__Campylobacteraceae;g__Campylobacter;s__Campylobacter_jejuni;	0.000256636	0.000327327	0.000868416	0.000774088	0.0682086
k__Bacteria;p__Bacteroidetes;c__Bacteroidia;o__Bacteroidales;f__Bacteroidaceae;g__Bacteroides;s__Bacteroides_fragilis;	5.18457e-06	9.59996e-06	2.85151e-05	3.12306e-05	0.076769
k__Bacteria;p__Bacteroidetes;c__Bacteroidia;o__Bacteroidales;f__Bacteroidaceae;g__Bacteroides;s__Bacteroides_salanitronis;	0.000570303	0.000520409	0.00600892	0.00745531	0.078173
k__Bacteria;p__Bacteroidetes;c__Bacteroidia;o__Bacteroidales;f__Bacteroidaceae;g__Bacteroides;s__Bacteroides_ovatus;	1.29614e-05	2.46316e-05	6.99917e-05	7.67497e-05	0.078562
k__Bacteria;p__Proteobacteria;c__Deltaproteobacteria;o__Desulfovibrionales;f__Desulfovibrionaceae;g__Desulfovibrio;s__bacterium_New_Zealand_D;	0.000609187	0.000630578	0.00219567	0.00215215	0.0795645
k__Bacteria;p__Firmicutes;c__Bacilli;o__Lactobacillales;f__Lactobacillaceae;g__Lactobacillus;s__Lactobacillus_aviarius;	0.00754873	0.00985995	0.00081657	0.000519338	0.0949003
k__Bacteria;p__Actinobacteria;c__unidentified_Actinobacteria;o__Propionibacteriales;f__Propionibacteriaceae;g__Propionibacterium;s__Propionibacterium_acnes;	0.000894338	0.000923224	0.000254044	0.000291128	0.0966136
k__Bacteria;p__Proteobacteria;c__Betaproteobacteria;o__Burkholderiales;f__Alcaligenaceae;g__Alcaligenes;s__Alcaligenes_faecalis;	0.000536603	0.000499375	0.000194421	0.00014493	0.0989582
k__Bacteria;p__Firmicutes;c__Bacilli;o__Lactobacillales;f__Lactobacillaceae;g__Lactobacillus;s__Lactobacillus_agilis;	0.00151908	0.00153966	0.00577302	0.00627021	0.100137
k__Bacteria;p__Proteobacteria;c__Alphaproteobacteria;o__Rhizobiales;f__Methylobacteriaceae;g__Methylobacterium;s__Methylobacterium_radiotolerans;	2.07383e-05	4.43403e-05	9.59146e-05	0.000108008	0.100863
k__Bacteria;p__Firmicutes;c__Bacilli;o__Lactobacillales;f__Lactobacillaceae;g__Lactobacillus;s__Lactobacillus_saerimneri;	7.77686e-06	1.54298e-05	5.18457e-05	6.55802e-05	0.10254
k__Bacteria;p__Firmicutes;c__Clostridia;o__Clostridiales;f__Ruminococcaceae;g__Ruminococcaceae_UCG-013;s__Acetivibrio_sp._6-13;	2.07383e-05	3.13533e-05	0	0	0.103552
k__Bacteria;p__Firmicutes;c__Clostridia;o__Clostridiales;f__Lachnospiraceae;g__Anaerosporobacter;s__Clostridiales_bacterium_77-5d;	0.000225529	0.000337037	2.59229e-06	7.33209e-06	0.10357
k__Bacteria;p__Saccharibacteria;c__unidentified_Saccharibacteria;o__unidentified_Saccharibacteria;f__unidentified_Saccharibacteria;g__unidentified_Saccharibacteria;s__Candidatus_Saccharibacteria_bacterium_UB2523;	0.00012443	0.000181471	5.18457e-06	9.59996e-06	0.1056
k__Bacteria;p__Bacteroidetes;c__Bacteroidia;o__Bacteroidales;f__Bacteroidaceae;g__Bacteroides;s__Bacteroides_sp._C13EG172;	0.00179905	0.00189295	0.00388584	0.00283745	0.108745
k__Bacteria;p__Firmicutes;c__Clostridia;o__Clostridiales;f__Ruminococcaceae;g__unidentified_Ruminococcaceae;s__bacterium_ic1340;	9.073e-05	0.000131131	0.000432912	0.000521286	0.110021
k__Bacteria;p__Proteobacteria;c__Alphaproteobacteria;o__Caulobacterales;f__Caulobacteraceae;g__Brevundimonas;s__Brevundimonas_bullata;	0.00669328	0.00844585	0.00131429	0.00160293	0.117206
k__Bacteria;p__Firmicutes;c__Negativicutes;o__Selenomonadales;f__Veillonellaceae;g__Veillonella;s__Veillonella_magna;	0.00151908	0.00214363	0.000178868	0.000142794	0.120639
k__Bacteria;p__Firmicutes;c__Bacilli;o__Lactobacillales;f__Lactobacillaceae;g__Lactobacillus;s__Lactobacillus_gigeriorum;	1.03691e-05	2.93284e-05	6.99917e-05	9.46704e-05	0.125754
k__Bacteria;p__Actinobacteria;c__unidentified_Actinobacteria;o__Micrococcales;f__Micrococcaceae;g__Arthrobacter;s__Arthrobacter_arilaitensis;	0.00106024	0.00140354	0.000202198	0.000209959	0.129151
k__Bacteria;p__Firmicutes;c__Bacilli;o__Lactobacillales;f__Leuconostocaceae;g__Weissella;s__Weissella_paramesenteroides;	0.000220344	0.000160614	0.00060141	0.000618583	0.130476
k__Bacteria;p__Actinobacteria;c__unidentified_Actinobacteria;o__Actinomycetales;f__Actinomycetaceae;g__Actinomyces;s__Actinomyces_sp._oral_clone_GU009;	1.29614e-05	2.19963e-05	0	0	0.13952
k__Bacteria;p__Proteobacteria;c__Alphaproteobacteria;o__Rhizobiales;f__Rhizobiaceae;g__Rhizobium;s__Agrobacterium_tumefaciens;	0.000365512	0.000416383	0.000111468	0.000160614	0.141705
k__Bacteria;p__Firmicutes;c__Clostridia;o__Clostridiales;f__Ruminococcaceae;g__Anaerotruncus;s__Clostridiales_bacterium_JN18_V41_S;	2.59229e-06	7.33209e-06	1.55537e-05	2.14662e-05	0.142039
k__Bacteria;p__Proteobacteria;c__Alphaproteobacteria;o__Rhizobiales;f__Brucellaceae;g__Pseudochrobactrum;s__Pseudochrobactrum_saccharolyticum;	0.00932964	0.00702276	0.00478795	0.00432047	0.146016
k__Bacteria;p__Actinobacteria;c__unidentified_Actinobacteria;o__Actinomycetales;f__Actinomycetaceae;g__Actinomyces;s__Actinomyces_naeslundii;	0.00041995	0.000745899	2.59229e-06	7.33209e-06	0.157535
k__Bacteria;p__Proteobacteria;c__Gammaproteobacteria;o__Pseudomonadales;f__Moraxellaceae;g__Moraxella;s__Moraxella_osloensis;	0.000484757	0.000804943	3.6292e-05	2.87999e-05	0.159191
k__Bacteria;p__Proteobacteria;c__Gammaproteobacteria;o__Pseudomonadales;f__Moraxellaceae;g__Psychrobacter;s__Psychrobacter_cibarius;	0.000645479	0.000886074	0.000137391	0.000308583	0.161234
k__Bacteria;p__Actinobacteria;c__unidentified_Actinobacteria;o__Corynebacteriales;f__Dietziaceae;g__Dietzia;s__Dietzia_maris;	0.000334405	0.000367556	0.000108876	0.000219123	0.163143
k__Bacteria;p__Firmicutes;c__Bacilli;o__Lactobacillales;f__Lactobacillaceae;g__Lactobacillus;s__Lactobacillus_salivarius;	0.00258969	0.00258026	0.0187085	0.0293348	0.164857
k__Bacteria;p__Firmicutes;c__Clostridia;o__Clostridiales;f__Clostridiaceae_1;g__Clostridium_sensu_stricto_1;s__Clostridium_baratii;	0	0	3.88843e-05	7.13568e-05	0.167148
k__Bacteria;p__Firmicutes;c__Clostridia;o__Clostridiales;f__Lachnospiraceae;g__Butyrivibrio_2;s__Butyrivibrio_hungatei;	0	0	1.03691e-05	1.91999e-05	0.170471
k__Bacteria;p__Spirochaetes;c__unidentified_Spirochaetes;o__Spirochaetales;f__Brevinemataceae;g__Brevinema;s__Brevinema_andersonii;	0	0	1.03691e-05	1.91999e-05	0.170471
k__Bacteria;p__Proteobacteria;c__Deltaproteobacteria;o__Desulfuromonadales;f__Geobacteraceae;g__Geobacter;s__Geobacter_sp._GSS01;	0	0	5.18457e-06	9.59996e-06	0.170471
k__Bacteria;p__Firmicutes;c__Bacilli;o__Lactobacillales;f__Lactobacillaceae;g__Lactobacillus;s__Lactobacillus_ingluviei;	0.000788055	0.000781636	0.000331813	0.000409548	0.172714
k__Archaea;p__Euryarchaeota;c__Methanobacteria;o__Methanobacteriales;f__Methanobacteriaceae;g__Methanobrevibacter;s__Methanobrevibacter_sp._AbM4;	0	0	4.14766e-05	7.75955e-05	0.174327
k__Bacteria;p__Proteobacteria;c__Gammaproteobacteria;o__Pseudomonadales;f__Pseudomonadaceae;g__Pseudomonas;s__Pseudomonas_stutzeri;	0.00153982	0.00273978	8.29531e-05	0.000169569	0.176693
k__Bacteria;p__Firmicutes;c__Clostridia;o__Clostridiales;f__Lachnospiraceae;g__Butyrivibrio_2;s__Butyrivibrio_fibrisolvens;	2.59229e-06	7.33209e-06	3.36997e-05	5.85912e-05	0.178547
k__Bacteria;p__Firmicutes;c__Bacilli;o__Lactobacillales;f__Streptococcaceae;g__Streptococcus;s__Streptococcus_gallolyticus_subsp._macedonicus;	5.96226e-05	6.11566e-05	0.000199606	0.000263241	0.182245
k__Bacteria;p__Bacteroidetes;c__Sphingobacteriia;o__Sphingobacteriales;f__Sphingobacteriaceae;g__Sphingobacterium;s__Sphingobacterium_sp._3-0-1;	2.59229e-06	7.33209e-06	6.22148e-05	0.000114665	0.185287
k__Bacteria;p__Proteobacteria;c__Alphaproteobacteria;o__Rhizobiales;f__Hyphomicrobiaceae;g__Hyphomicrobium;s__Hyphomicrobium_sulfonivorans;	0.000712878	0.00128496	4.92534e-05	9.97272e-05	0.188132
k__Bacteria;p__Actinobacteria;c__unidentified_Actinobacteria;o__Actinomycetales;f__Actinomycetaceae;g__unidentified_Actinobacteria;s__Actinomyces_sp._oral_clone_IO076;	2.59229e-05	4.53676e-05	2.59229e-06	7.33209e-06	0.192107
k__Bacteria;p__Firmicutes;c__unidentified_Firmicutes;o__Erysipelotrichales;f__Erysipelotrichaceae;g__unidentified_Firmicutes;s__Faecalitalea_cylindroides;	2.59229e-05	3.27901e-05	6.99917e-05	8.29068e-05	0.1951
k__Bacteria;p__Actinobacteria;c__unidentified_Actinobacteria;o__Corynebacteriales;f__Corynebacteriaceae;g__Corynebacterium;s__Corynebacterium_sp._canine_oral_taxon_423;	0	0	7.77686e-06	1.54298e-05	0.197022
k__Bacteria;p__Actinobacteria;c__Coriobacteriia;o__Coriobacteriales;f__Coriobacteriaceae;g__Collinsella;s__Collinsella_sp._GD3;	0.000710286	0.00101086	0.000197014	0.000199839	0.198712
k__Bacteria;p__Proteobacteria;c__Gammaproteobacteria;o__Aeromonadales;f__Succinivibrionaceae;g__Succinatimonas;s__Succinatimonas_hippei;	0.000712878	0.000677183	0.00160722	0.00170768	0.201275
k__Bacteria;p__Proteobacteria;c__Alphaproteobacteria;o__Sphingomonadales;f__Sphingomonadaceae;g__Sphingomonas;s__Sphingomonas_paucimobilis;	0.00106802	0.0014871	0.000316259	0.000367107	0.20321
k__Bacteria;p__Proteobacteria;c__Gammaproteobacteria;o__Pasteurellales;f__Pasteurellaceae;g__Avibacterium;s__Avibacterium_paragallinarum;	0.000217752	0.000396747	2.33306e-05	3.7489e-05	0.209365
k__Bacteria;p__Bacteroidetes;c__Bacteroidia;o__Bacteroidales;f__Porphyromonadaceae;g__Parabacteroides;s__Parabacteroides_merdae;	0	0	1.8146e-05	3.7489e-05	0.21329
k__Bacteria;p__Bacteroidetes;c__Bacteroidia;o__Bacteroidales;f__Prevotellaceae;g__Prevotella_7;s__Prevotella_melaninogenica;	8.03608e-05	0.000160805	2.59229e-06	7.33209e-06	0.213896
k__Bacteria;p__Bacteroidetes;c__Sphingobacteriia;o__Sphingobacteriales;f__Sphingobacteriaceae;g__Sphingobacterium;s__Sphingobacterium_kyonggiense;	0.00120282	0.00141837	0.000461427	0.000741355	0.217894
k__Bacteria;p__Actinobacteria;c__unidentified_Actinobacteria;o__Propionibacteriales;f__Propionibacteriaceae;g__Propionibacterium;s__Propionibacterium_granulosum;	5.18457e-06	1.46642e-05	0.000111468	0.000224985	0.22384
k__Bacteria;p__Actinobacteria;c__unidentified_Actinobacteria;o__Actinomycetales;f__Actinomycetaceae;g__Actinomyces;s__Actinomyces_gerencseriae;	1.03691e-05	2.21702e-05	0	0	0.227453
k__Bacteria;p__Firmicutes;c__Bacilli;o__Lactobacillales;f__Leuconostocaceae;g__Leuconostoc;s__Leuconostoc_pseudomesenteroides;	0	0	1.03691e-05	2.21702e-05	0.227453
k__Archaea;p__Euryarchaeota;c__Thermoplasmata;o__Thermoplasmatales;f__unidentified_Thermoplasmatales;g__unidentified_Thermoplasmatales;s__methanogenic_archaeon_CH1270;	5.96226e-05	0.000121146	0.000412173	0.000748751	0.228071
k__Bacteria;p__Proteobacteria;c__Alphaproteobacteria;o__Rickettsiales;f__Mitochondria;g__unidentified_Mitochondria;s__Betula_platyphylla;	2.59229e-06	7.33209e-06	2.85151e-05	5.53561e-05	0.229217
k__Bacteria;p__Firmicutes;c__Clostridia;o__Clostridiales;f__Family_XIII;g__Family_XIII_UCG-001;s__Eubacterium_sp._oral_clone_CK047;	2.07383e-05	2.4787e-05	7.77686e-06	1.54298e-05	0.233717
k__Bacteria;p__Firmicutes;c__Clostridia;o__Clostridiales;f__Christensenellaceae;g__Christensenellaceae_R-7_group;s__bacterium_enrichment_culture_clone_RB7c;	3.88843e-05	6.21531e-05	7.77686e-05	6.53456e-05	0.242841
k__Bacteria;p__Firmicutes;c__Clostridia;o__Clostridiales;f__Clostridiaceae_1;g__Clostridium_sensu_stricto_1;s__Clostridium_sp._ND2;	7.77686e-06	2.19963e-05	6.22148e-05	0.000119903	0.244556
k__Bacteria;p__Firmicutes;c__Bacilli;o__Lactobacillales;f__Streptococcaceae;g__Streptococcus;s__Streptococcus_agalactiae;	0.000186645	0.000364967	2.33306e-05	2.81253e-05	0.246944
k__Bacteria;p__Actinobacteria;c__unidentified_Actinobacteria;o__Bifidobacteriales;f__Bifidobacteriaceae;g__Bifidobacterium;s__Bifidobacterium_saeculare;	0.000186645	0.000279775	5.96226e-05	6.31339e-05	0.246985
k__Bacteria;p__Proteobacteria;c__Epsilonproteobacteria;o__Campylobacterales;f__Campylobacteraceae;g__Campylobacter;s__Campylobacter_fetus;	0	0	1.29614e-05	2.91971e-05	0.249542
k__Bacteria;p__Firmicutes;c__Erysipelotrichia;o__Erysipelotrichales;f__Erysipelotrichaceae;g__unidentified_Erysipelotrichaceae;s__Clostridiales_bacterium_60-7e;	0.000121837	0.000185302	0.000580672	0.00102595	0.250902
k__Bacteria;p__Firmicutes;c__Erysipelotrichia;o__Erysipelotrichales;f__Erysipelotrichaceae;g__Erysipelatoclostridium;s__bacterium_ic1391;	0.000876192	0.00155131	0.000189237	0.000144292	0.251808
k__Bacteria;p__Proteobacteria;c__Gammaproteobacteria;o__Pseudomonadales;f__Pseudomonadaceae;g__Pseudomonas;s__Pseudomonas_veronii;	3.36997e-05	6.36186e-05	0.000502903	0.00106381	0.252821
k__Bacteria;p__Proteobacteria;c__Alphaproteobacteria;o__Caulobacterales;f__Caulobacteraceae;g__Brevundimonas;s__Brevundimonas_vesicularis;	0.000868416	0.00159106	0.000168499	0.000156938	0.254812
k__Bacteria;p__Actinobacteria;c__unidentified_Actinobacteria;o__Bifidobacteriales;f__Bifidobacteriaceae;g__Aeriscardovia;s__Aeriscardovia_aeriphila;	0.00172128	0.00134532	0.0127826	0.0259269	0.267125
k__Bacteria;p__Firmicutes;c__Bacilli;o__Bacillales;f__Bacillaceae;g__Bacillus;s__Bacillus_horti;	0.000217752	0.000474073	1.55537e-05	3.63449e-05	0.267707
k__Bacteria;p__Firmicutes;c__Bacilli;o__Lactobacillales;f__Lactobacillaceae;g__Lactobacillus;s__Lactobacillus_animalis;	0.000202198	0.000404985	3.11074e-05	4.83187e-05	0.273104
k__Bacteria;p__Cyanobacteria;c__Chloroplast;o__unidentified_Chloroplast;f__unidentified_Chloroplast;g__unidentified_Chloroplast;s__Pyropia_haitanensis;	3.6292e-05	8.63996e-05	0	0	0.273546
k__Bacteria;p__Actinobacteria;c__unidentified_Actinobacteria;o__Micrococcales;f__Micrococcaceae;g__Kocuria;s__Kocuria_rosea;	1.29614e-05	2.91971e-05	5.18457e-05	8.93708e-05	0.273927
k__Bacteria;p__Firmicutes;c__Bacilli;o__Lactobacillales;f__Aerococcaceae;g__Aerococcus;s__Aerococcus_viridans;	0.000222937	0.000320079	8.55454e-05	8.40111e-05	0.274207
k__Bacteria;p__Bacteroidetes;c__Bacteroidia;o__Bacteroidales;f__Bacteroidaceae;g__Bacteroides;s__Bacteroides_plebeius;	0.000492534	0.000684745	0.0015787	0.00253496	0.275616
k__Bacteria;p__Proteobacteria;c__Gammaproteobacteria;o__Enterobacteriales;f__Enterobacteriaceae;g__Tatumella;s__Rosenbergiella_nectarea;	0.000300705	0.000708925	7.77686e-06	2.19963e-05	0.280919
k__Bacteria;p__Bacteroidetes;c__Bacteroidia;o__Bacteroidales;f__Bacteroidaceae;g__Bacteroides;s__Bacteroides_coprophilus;	0.000269598	0.000490382	6.48071e-05	9.17035e-05	0.281283
k__Bacteria;p__Actinobacteria;c__unidentified_Actinobacteria;o__Micrococcales;f__Micrococcaceae;g__Micrococcus;s__Micrococcus_luteus;	0.00460131	0.0086535	0.00101618	0.00100722	0.281609
k__Bacteria;p__Actinobacteria;c__unidentified_Actinobacteria;o__Propionibacteriales;f__Propionibacteriaceae;g__Propionibacterium;s__Propionibacterium_propionicum;	0.000316259	0.000769256	0	0	0.283002
k__Bacteria;p__Proteobacteria;c__Betaproteobacteria;o__Neisseriales;f__Neisseriaceae;g__Neisseria;s__Neisseria_oralis;	8.55454e-05	0.000208988	0	0	0.284931
k__Bacteria;p__Proteobacteria;c__Gammaproteobacteria;o__Alteromonadales;f__Shewanellaceae;g__Shewanella;s__Shewanella_baltica;	0.000349959	0.000823767	1.55537e-05	3.63449e-05	0.288901
k__Bacteria;p__Firmicutes;c__Bacilli;o__Lactobacillales;f__Lactobacillaceae;g__Lactobacillus;s__Lactobacillus_curvatus;	2.59229e-06	7.33209e-06	2.07383e-05	4.43403e-05	0.289134
k__Bacteria;p__Firmicutes;c__Erysipelotrichia;o__Erysipelotrichales;f__Erysipelotrichaceae;g__Solobacterium;s__Solobacterium_moorei;	6.99917e-05	0.000173132	0	0	0.290449
k__Bacteria;p__Firmicutes;c__Bacilli;o__Lactobacillales;f__Lactobacillaceae;g__Lactobacillus;s__Lactobacillus_coleohominis;	2.33306e-05	2.05523e-05	0.000116653	0.000230649	0.291268
k__Bacteria;p__Proteobacteria;c__Epsilonproteobacteria;o__Campylobacterales;f__Helicobacteraceae;g__Helicobacter;s__Helicobacter_bilis;	0.000106284	0.000161568	4.14766e-05	1.56767e-05	0.295351
k__Bacteria;p__Proteobacteria;c__Alphaproteobacteria;o__Sphingomonadales;f__Sphingomonadaceae;g__Sphingobium;s__Sphingobium_xenophagum;	0.000220344	0.000498328	2.07383e-05	5.07982e-05	0.296126
k__Bacteria;p__Firmicutes;c__Bacilli;o__Lactobacillales;f__Streptococcaceae;g__Lactococcus;s__Lactococcus_lactis;	0.000953961	0.00233211	2.59229e-05	5.04949e-05	0.297536
k__Bacteria;p__Bacteroidetes;c__Flavobacteriia;o__Flavobacteriales;f__Flavobacteriaceae;g__Chryseobacterium;s__Chryseobacterium_anthropi;	0.000401804	0.000865271	5.70303e-05	9.38966e-05	0.298676
k__Bacteria;p__Firmicutes;c__Bacilli;o__Lactobacillales;f__Streptococcaceae;g__Streptococcus;s__Streptococcus_constellatus;	0.000248859	0.000628632	0	0	0.299784
k__Bacteria;p__Firmicutes;c__Bacilli;o__Bacillales;f__Planococcaceae;g__Sporosarcina;s__Sporosarcina_globispora;	5.4438e-05	0.000137534	0	0	0.299852
k__Bacteria;p__Firmicutes;c__Erysipelotrichia;o__Erysipelotrichales;f__Erysipelotrichaceae;g__Solobacterium;s__Erysipelotrichaceae_bacterium_NK3D112;	2.59229e-06	7.33209e-06	3.11074e-05	7.18395e-05	0.300187
k__Bacteria;p__Bacteroidetes;c__Sphingobacteriia;o__Sphingobacteriales;f__Sphingobacteriaceae;g__Sphingobacterium;s__Sphingobacterium_mizutaii;	0.000142576	0.000202113	5.96226e-05	7.13568e-05	0.302988
k__Bacteria;p__Proteobacteria;c__Alphaproteobacteria;o__Rhizobiales;f__Bradyrhizobiaceae;g__Bradyrhizobium;s__Bradyrhizobium_elkanii;	0.000233306	0.000287518	0.000111468	0.000148696	0.310933
k__Bacteria;p__Firmicutes;c__Bacilli;o__Bacillales;f__Family_XII;g__Exiguobacterium;s__Exiguobacterium_sp._AT1b;	0.000308482	0.000805744	0	0	0.314749
k__Bacteria;p__Actinobacteria;c__unidentified_Actinobacteria;o__Corynebacteriales;f__Corynebacteriaceae;g__Corynebacterium_1;s__Corynebacterium_suicordis;	0.000277375	0.000653544	2.85151e-05	2.46316e-05	0.317404
k__Bacteria;p__Actinobacteria;c__unidentified_Actinobacteria;o__Corynebacteriales;f__Corynebacteriaceae;g__Corynebacterium_1;s__Corynebacterium_tuberculostearicum;	0.000795832	0.00205026	2.07383e-05	3.32552e-05	0.320466
k__Bacteria;p__Proteobacteria;c__Deltaproteobacteria;o__GR-WP33-30;f__unidentified_GR-WP33-30;g__unidentified_GR-WP33-30;s__bacterium_enrichment_culture_clone_B30.2011.;	2.59229e-06	7.33209e-06	4.92534e-05	0.000123407	0.320906
k__Bacteria;p__Bacteroidetes;c__Bacteroidia;o__Bacteroidales;f__Prevotellaceae;g__Prevotella;s__Prevotella_intermedia;	0.000142576	0.000378266	0	0	0.321767
k__Bacteria;p__Proteobacteria;c__Betaproteobacteria;o__Burkholderiales;f__Comamonadaceae;g__Simplicispira;s__Simplicispira_limi;	0.000541788	0.00134885	3.36997e-05	8.724e-05	0.322708
k__Bacteria;p__Actinobacteria;c__unidentified_Actinobacteria;o__Actinomycetales;f__Actinomycetaceae;g__Varibaculum;s__Actinomycetaceae_bacterium_S4-S8;	5.96226e-05	0.000136863	7.77686e-06	2.19963e-05	0.323586
k__Bacteria;p__Actinobacteria;c__unidentified_Actinobacteria;o__Corynebacteriales;f__Corynebacteriaceae;g__Corynebacterium_1;s__Corynebacterium_imitans;	0.000248859	0.000629219	1.55537e-05	2.41594e-05	0.329384
k__Bacteria;p__Actinobacteria;c__unidentified_Actinobacteria;o__Propionibacteriales;f__Nocardioidaceae;g__Nocardioides;s__Nocardioides_albus;	0.000178868	0.000464376	7.77686e-06	2.19963e-05	0.332377
k__Bacteria;p__Firmicutes;c__Bacilli;o__Bacillales;f__Bacillaceae;g__Bacillus;s__Bacillus_thermoamylovorans;	0.000386251	0.00101741	1.29614e-05	2.91971e-05	0.334029
k__Bacteria;p__Proteobacteria;c__Betaproteobacteria;o__Burkholderiales;f__Comamonadaceae;g__Comamonas;s__Comamonas_testosteroni;	0.000655848	0.00172952	2.33306e-05	3.0231e-05	0.335401
k__Bacteria;p__Bacteroidetes;c__Bacteroidia;o__Bacteroidales;f__Prevotellaceae;g__Alloprevotella;s__Alloprevotella_tannerae;	0.000178868	0.000489245	0	0	0.3355
k__Bacteria;p__Firmicutes;c__Bacilli;o__Bacillales;f__Bacillaceae;g__Bacillus;s__Bacillus_niabensis;	0.000119245	0.000227919	3.36997e-05	6.36186e-05	0.336159
k__Bacteria;p__Proteobacteria;c__Alphaproteobacteria;o__Sphingomonadales;f__Erythrobacteraceae;g__Erythrobacter;s__Erythrobacter_citreus;	9.59146e-05	0.00020528	2.07383e-05	2.4787e-05	0.337074
k__Bacteria;p__Actinobacteria;c__unidentified_Actinobacteria;o__Actinomycetales;f__Actinomycetaceae;g__Actinomyces;s__Actinomyces_orihominis;	0.000106284	0.000300616	0	0	0.350617
k__Bacteria;p__Firmicutes;c__Bacilli;o__Lactobacillales;f__Streptococcaceae;g__Streptococcus;s__Streptococcus_parauberis;	0	0	4.14766e-05	0.000117313	0.350617
k__Bacteria;p__Firmicutes;c__Clostridia;o__Clostridiales;f__Ruminococcaceae;g__Candidatus_Soleaferrea;s__Candidatus_Soleaferrea_massiliensis;	0	0	7.77686e-06	2.19963e-05	0.350617
k__Bacteria;p__Proteobacteria;c__Gammaproteobacteria;o__Xanthomonadales;f__Xanthomonadaceae;g__Thermomonas;s__Xanthomonas_axonopodis;	0	0	2.59229e-06	7.33209e-06	0.350617
k__Bacteria;p__Actinobacteria;c__Thermoleophilia;o__Gaiellales;f__unidentified_Gaiellales;g__unidentified_Gaiellales;s__Gaiella_sp._EBR4-R2;	5.18457e-06	1.46642e-05	0	0	0.350617
k__Bacteria;p__Proteobacteria;c__Gammaproteobacteria;o__Vibrionales;f__Vibrionaceae;g__Vibrio;s__Vibrio_diabolicus;	0	0	2.33306e-05	6.59888e-05	0.350617
k__Bacteria;p__Firmicutes;c__Clostridia;o__Clostridiales;f__Ruminococcaceae;g__unidentified_Ruminococcaceae;s__Clostridiales_bacterium_canine_oral_taxon_085;	0	0	7.77686e-06	2.19963e-05	0.350617
k__Bacteria;p__Bacteroidetes;c__Bacteroidia;o__Bacteroidales;f__Porphyromonadaceae;g__Parabacteroides;s__Parabacteroides_distasonis;	0	0	1.8146e-05	5.13246e-05	0.350617
k__Bacteria;p__Spirochaetes;c__unidentified_Spirochaetes;o__Spirochaetales;f__Spirochaetaceae;g__Treponema_2;s__Treponema_berlinense;	2.59229e-06	7.33209e-06	0	0	0.350617
k__Bacteria;p__Firmicutes;c__Bacilli;o__Bacillales;f__Paenibacillaceae;g__Paenibacillus;s__Paenibacillus_camelliae;	1.03691e-05	2.93284e-05	0	0	0.350617
k__Bacteria;p__Firmicutes;c__Bacilli;o__Bacillales;f__Bacillaceae;g__Geobacillus;s__Geobacillus_stearothermophilus;	2.59229e-06	7.33209e-06	0	0	0.350617
k__Bacteria;p__Spirochaetes;c__unidentified_Spirochaetes;o__Spirochaetales;f__Spirochaetaceae;g__Treponema_2;s__Treponema_sp._oral_taxon_251;	0	0	1.03691e-05	2.93284e-05	0.350617
k__Bacteria;p__Proteobacteria;c__Alphaproteobacteria;o__Rhodospirillales;f__Acetobacteraceae;g__Asaia;s__Asaia_bogorensis;	1.03691e-05	2.93284e-05	0	0	0.350617
k__Bacteria;p__Tenericutes;c__Mollicutes;o__Mycoplasmatales;f__Mycoplasmataceae;g__Mycoplasma;s__Mycoplasma_gallisepticum;	0	0	7.77686e-06	2.19963e-05	0.350617
k__Bacteria;p__Proteobacteria;c__Deltaproteobacteria;o__SAR324_clade.Marine_group_B.;f__unidentified_SAR324_clade.Marine_group_B.;g__unidentified_SAR324_clade.Marine_group_B.;s__SAR324_cluster_bacterium_JCVI-SC_AAA005;	5.18457e-06	1.46642e-05	0	0	0.350617
k__Bacteria;p__Actinobacteria;c__unidentified_Actinobacteria;o__Actinomycetales;f__Actinomycetaceae;g__Actinomyces;s__Actinomyces_denticolens;	0	0	5.18457e-06	1.46642e-05	0.350617
k__Bacteria;p__Firmicutes;c__Clostridia;o__Clostridiales;f__Lachnospiraceae;g__Tyzzerella;s__Clostridium_propionicum;	0	0	5.18457e-06	1.46642e-05	0.350617
k__Bacteria;p__Firmicutes;c__Bacilli;o__Lactobacillales;f__Lactobacillaceae;g__Lactobacillus;s__Lactobacillus_ruminis;	0	0	5.18457e-06	1.46642e-05	0.350617
k__Bacteria;p__Firmicutes;c__Negativicutes;o__Selenomonadales;f__Veillonellaceae;g__Veillonella;s__Veillonella_sp._oral_taxon_780;	2.59229e-06	7.33209e-06	0	0	0.350617
k__Bacteria;p__Bacteroidetes;c__Bacteroidia;o__Bacteroidales;f__Porphyromonadaceae;g__Petrimonas;s__Petrimonas_sp._canine_oral_taxon_434;	2.59229e-06	7.33209e-06	0	0	0.350617
k__Bacteria;p__Proteobacteria;c__Gammaproteobacteria;o__Pasteurellales;f__Pasteurellaceae;g__Haemophilus;s__Haemophilus_influenzae;	2.59229e-06	7.33209e-06	0	0	0.350617
k__Bacteria;p__Firmicutes;c__Clostridia;o__Clostridiales;f__Family_XI;g__Gallicola;s__Peptostreptococcaceae_bacterium_SK031;	1.29614e-05	3.66605e-05	0	0	0.350617
k__Bacteria;p__Firmicutes;c__Clostridia;o__Clostridiales;f__Lachnospiraceae;g__unidentified_Lachnospiraceae;s__Clostridium_sp._Culture-27;	1.8146e-05	4.35539e-05	2.59229e-06	7.33209e-06	0.350687
k__Bacteria;p__Firmicutes;c__Bacilli;o__Lactobacillales;f__Streptococcaceae;g__Streptococcus;s__Streptococcus_pluranimalium;	0.000114061	0.000289488	1.29614e-05	2.19963e-05	0.357103
k__Bacteria;p__Bacteroidetes;c__Flavobacteriia;o__Flavobacteriales;f__Flavobacteriaceae;g__Bergeyella;s__Bergeyella_sp._M2T8B3;	1.29614e-05	2.91971e-05	2.59229e-06	7.33209e-06	0.358891
k__Bacteria;p__Actinobacteria;c__Coriobacteriia;o__Coriobacteriales;f__Coriobacteriaceae;g__Denitrobacterium;s__Denitrobacterium_detoxificans;	1.03691e-05	2.93284e-05	3.11074e-05	5.6523e-05	0.377632
k__Bacteria;p__Firmicutes;c__Bacilli;o__Lactobacillales;f__Lactobacillaceae;g__Lactobacillus;s__Lactobacillus_iners;	0.00078287	0.00201333	0.000108876	0.000291339	0.378695
k__Bacteria;p__Firmicutes;c__Clostridia;o__Clostridiales;f__Lachnospiraceae;g__Tyzzerella_3;s__Clostridium_colinum;	4.66611e-05	0.000115599	7.77686e-06	2.19963e-05	0.379062
k__Bacteria;p__Actinobacteria;c__unidentified_Actinobacteria;o__Corynebacteriales;f__Nocardiaceae;g__Rhodococcus;s__Rhodococcus_erythropolis;	0.000246267	0.00061334	4.66611e-05	6.0462e-05	0.38955
k__Bacteria;p__Proteobacteria;c__Deltaproteobacteria;o__Desulfovibrionales;f__Desulfovibrionaceae;g__Desulfovibrio;s__Desulfovibrio_sp._ABHU1SB;	2.59229e-06	7.33209e-06	3.11074e-05	8.79851e-05	0.390956
k__Bacteria;p__Firmicutes;c__Clostridia;o__Clostridiales;f__Christensenellaceae;g__Christensenellaceae_R-7_group;s__bacterium_enrichment_culture_clone_DPF35;	2.85151e-05	6.45771e-05	7.77686e-06	1.54298e-05	0.40341
k__Bacteria;p__Actinobacteria;c__unidentified_Actinobacteria;o__Actinomycetales;f__Actinomycetaceae;g__Actinomyces;s__Actinomyces_marimammalium;	2.59229e-06	7.33209e-06	1.8146e-05	5.13246e-05	0.423144
k__Bacteria;p__Proteobacteria;c__Gammaproteobacteria;o__Pseudomonadales;f__Moraxellaceae;g__Acinetobacter;s__Acinetobacter_guillouiae;	1.29614e-05	2.46316e-05	8.81377e-05	0.000249291	0.423542
k__Bacteria;p__Tenericutes;c__Mollicutes;o__Mollicutes_RF9;f__unidentified_Mollicutes_RF9;g__unidentified_Mollicutes_RF9;s__Firmicutes_bacterium_CAG:822;	0.000661033	0.00117185	0.000321443	0.000242102	0.446533
k__Bacteria;p__Spirochaetes;c__unidentified_Spirochaetes;o__Spirochaetales;f__Spirochaetaceae;g__Treponema_2;s__Treponema_socranskii;	1.29614e-05	3.66605e-05	2.59229e-06	7.33209e-06	0.456644
k__Bacteria;p__Proteobacteria;c__Alphaproteobacteria;o__Rhizobiales;f__Rhizobiaceae;g__Ensifer;s__Sinorhizobium_fredii;	0.00102914	0.00130888	0.000648071	0.000736366	0.487878
k__Bacteria;p__Proteobacteria;c__Gammaproteobacteria;o__Oceanospirillales;f__Halomonadaceae;g__Cobetia;s__Cobetia_marina;	1.55537e-05	2.41594e-05	7.77686e-06	2.19963e-05	0.511857
k__Bacteria;p__Proteobacteria;c__Epsilonproteobacteria;o__Campylobacterales;f__Helicobacteraceae;g__Helicobacter;s__Helicobacter_pullorum;	0.00214641	0.00164205	0.00335182	0.0049946	0.53381
k__Bacteria;p__Firmicutes;c__Negativicutes;o__Selenomonadales;f__Veillonellaceae;g__Megamonas;s__Megamonas_hypermegale;	0.000282559	0.000301534	0.000202198	0.000198837	0.540839
k__Bacteria;p__Cyanobacteria;c__Chloroplast;o__unidentified_Chloroplast;f__unidentified_Chloroplast;g__unidentified_Chloroplast;s__Arabidopsis_thaliana_.thale_cress.;	0.000992845	0.00117017	0.000679179	0.00079672	0.542276
k__Bacteria;p__Proteobacteria;c__Gammaproteobacteria;o__Alteromonadales;f__Shewanellaceae;g__Shewanella;s__Shewanella_morhuae;	2.59229e-06	7.33209e-06	7.77686e-06	2.19963e-05	0.543655
k__Bacteria;p__Proteobacteria;c__Gammaproteobacteria;o__Oceanospirillales;f__Oceanospirillaceae;g__Marinomonas;s__Marinomonas_vaga;	2.59229e-05	6.53456e-05	6.73994e-05	0.000182399	0.560201
k__Bacteria;p__Deinococcus-Thermus;c__Deinococci;o__Deinococcales;f__Deinococcaceae;g__Deinococcus;s__Deinococcus_xinjiangensis;	1.8146e-05	4.35539e-05	7.77686e-06	2.19963e-05	0.56072
k__Bacteria;p__Firmicutes;c__Erysipelotrichia;o__Erysipelotrichales;f__Erysipelotrichaceae;g__Erysipelatoclostridium;s__Clostridium_spiroforme;	0.000303297	0.00068521	0.000158129	0.000222514	0.58354
k__Bacteria;p__Proteobacteria;c__Gammaproteobacteria;o__Enterobacteriales;f__Enterobacteriaceae;g__Escherichia-Shigella;s__Escherichia_coli;	0.00219307	0.0027164	0.00146723	0.00267862	0.598932
k__Bacteria;p__Proteobacteria;c__Alphaproteobacteria;o__Rhizobiales;f__Methylobacteriaceae;g__Methylobacterium;s__Methylobacterium_aquaticum;	0.000401804	0.000507975	0.000676586	0.00136346	0.606308
k__Bacteria;p__Tenericutes;c__Mollicutes;o__Mycoplasmatales;f__Mycoplasmataceae;g__Mycoplasma;s__Mycoplasma_penetrans;	9.073e-05	0.000240303	0.000202198	0.000547198	0.609787
k__Bacteria;p__Actinobacteria;c__unidentified_Actinobacteria;o__Micrococcales;f__Micrococcaceae;g__Kocuria;s__Kocuria_kristinae;	2.59229e-05	3.63449e-05	1.8146e-05	2.58487e-05	0.630332
k__Bacteria;p__Firmicutes;c__Bacilli;o__Lactobacillales;f__Lactobacillaceae;g__Pediococcus;s__Pediococcus_pentosaceus;	3.88843e-05	7.38947e-05	2.33306e-05	5.13246e-05	0.633346
k__Bacteria;p__Firmicutes;c__Bacilli;o__Bacillales;f__Staphylococcaceae;g__Macrococcus;s__Macrococcus_brunensis;	1.29614e-05	3.66605e-05	2.33306e-05	5.13246e-05	0.64983
k__Bacteria;p__Bacteroidetes;c__Flavobacteriia;o__Flavobacteriales;f__Flavobacteriaceae;g__Chryseobacterium;s__Chryseobacterium_hominis;	2.33306e-05	5.13246e-05	1.29614e-05	3.66605e-05	0.64983
k__Bacteria;p__Proteobacteria;c__Betaproteobacteria;o__Burkholderiales;f__Oxalobacteraceae;g__Herbaspirillum;s__Herbaspirillum_seropedicae;	5.18457e-06	1.46642e-05	2.59229e-06	7.33209e-06	0.663984
k__Bacteria;p__Firmicutes;c__Negativicutes;o__Selenomonadales;f__Veillonellaceae;g__Selenomonas;s__Selenomonas_bovis;	5.18457e-06	1.46642e-05	2.59229e-06	7.33209e-06	0.663984
k__Bacteria;p__Firmicutes;c__Bacilli;o__Bacillales;f__Listeriaceae;g__Brochothrix;s__Brochothrix_thermosphacta;	2.59229e-06	7.33209e-06	5.18457e-06	1.46642e-05	0.663984
k__Bacteria;p__Firmicutes;c__Clostridia;o__Clostridiales;f__Christensenellaceae;g__Christensenellaceae_R-7_group;s__bacterium_YE57;	0.000165906	0.00025156	0.000204791	0.000148075	0.713305
k__Bacteria;p__Proteobacteria;c__Gammaproteobacteria;o__Enterobacteriales;f__Enterobacteriaceae;g__Serratia;s__Serratia_marcescens;	0.00711064	0.00958542	0.00933741	0.0138192	0.714329
k__Bacteria;p__Firmicutes;c__Bacilli;o__Lactobacillales;f__Enterococcaceae;g__Enterococcus;s__Enterococcus_cecorum;	0.00800238	0.00846887	0.00666995	0.00555726	0.716294
k__Bacteria;p__Bacteroidetes;c__Bacteroidia;o__Bacteroidales;f__Bacteroidaceae;g__Bacteroides;s__Bacteroides_coprocola;	0.000653256	0.000585729	0.000832124	0.00124195	0.720253
k__Bacteria;p__Actinobacteria;c__unidentified_Actinobacteria;o__Micrococcales;f__Micrococcaceae;g__Arthrobacter;s__Arthrobacter_cumminsii;	7.77686e-06	1.54298e-05	5.18457e-06	1.46642e-05	0.735642
k__Bacteria;p__Proteobacteria;c__Gammaproteobacteria;o__Pseudomonadales;f__Moraxellaceae;g__Psychrobacter;s__Psychrobacter_faecalis;	0.000458835	0.000635673	0.000629925	0.00138984	0.758157
k__Bacteria;p__Proteobacteria;c__Gammaproteobacteria;o__Alteromonadales;f__Shewanellaceae;g__Shewanella;s__Shewanella_frigidimarina;	2.33306e-05	6.59888e-05	1.55537e-05	4.39925e-05	0.786157
k__Bacteria;p__Firmicutes;c__Clostridia;o__Clostridiales;f__Lachnospiraceae;g__unidentified_Lachnospiraceae;s__Lachnospiraceae_bacterium_A2;	1.03691e-05	2.93284e-05	1.55537e-05	4.39925e-05	0.786157
k__Bacteria;p__Acidobacteria;c__unidentified_Acidobacteria;o__Subgroup_4;f__unidentified_Acidobacteria;g__Blastocatella;s__bacterium_enrichment_culture_clone_SRAO_12;	1.8146e-05	5.13246e-05	2.59229e-05	7.33209e-05	0.80984
k__Bacteria;p__Firmicutes;c__Clostridia;o__Clostridiales;f__Ruminococcaceae;g__Ruminococcaceae_UCG-010;s__bacterium_enrichment_culture_clone_BBMC-9;	8.81377e-05	0.000146117	0.000108876	0.000200376	0.816767
k__Bacteria;p__Firmicutes;c__Clostridia;o__Clostridiales;f__Ruminococcaceae;g__Ruminococcus_1;s__Ruminococcus_flavefaciens;	0.000142576	0.000196565	0.00012443	0.000104576	0.822052
k__Bacteria;p__Firmicutes;c__Clostridia;o__Clostridiales;f__Ruminococcaceae;g__unidentified_Ruminococcaceae;s__Clostridium_leptum;	2.07383e-05	3.32552e-05	2.59229e-05	5.83943e-05	0.831216
k__Bacteria;p__Firmicutes;c__Clostridia;o__Clostridiales;f__Lachnospiraceae;g__unidentified_Lachnospiraceae;s__bacterium_P1C11;	0.000798424	0.000739882	0.000733617	0.000412826	0.832687
k__Bacteria;p__Fusobacteria;c__Fusobacteriia;o__Fusobacteriales;f__Fusobacteriaceae;g__Fusobacterium;s__Fusobacterium_nucleatum;	4.40689e-05	7.71489e-05	3.88843e-05	4.06348e-05	0.869609
k__Bacteria;p__Firmicutes;c__Clostridia;o__Clostridiales;f__Lachnospiraceae;g__Blautia;s__Ruminococcus_sp._5_1_39BFAA;	9.59146e-05	0.000111919	0.000106284	0.000148903	0.877312
k__Bacteria;p__Proteobacteria;c__Gammaproteobacteria;o__Oceanospirillales;f__Oceanospirillaceae;g__Marinomonas;s__Marinomonas_aquimarina;	3.36997e-05	9.53172e-05	4.14766e-05	0.000109175	0.881571
k__Bacteria;p__Firmicutes;c__Clostridia;o__Clostridiales;f__Family_XI;g__unidentified_Family_XI;s__Peptostreptococcus_sp._oral_clone_AP24;	1.55537e-05	4.39925e-05	1.29614e-05	2.46316e-05	0.887008
k__Bacteria;p__Firmicutes;c__Bacilli;o__Lactobacillales;f__Lactobacillaceae;g__Lactobacillus;s__Lactobacillus_mucosae;	2.33306e-05	5.01133e-05	2.59229e-05	3.95816e-05	0.910308
k__Bacteria;p__Firmicutes;c__Erysipelotrichia;o__Erysipelotrichales;f__Erysipelotrichaceae;g__unidentified_Erysipelotrichaceae;s__Clostridiales_bacterium_10-3b;	0.00027219	0.000711386	0.000243675	0.00027685	0.918155
k__Bacteria;p__Actinobacteria;c__unidentified_Actinobacteria;o__Propionibacteriales;f__Propionibacteriaceae;g__Propionibacterium;s__Propionibacterium_avidum;	3.36997e-05	7.98876e-05	3.11074e-05	3.6765e-05	0.935226
k__Bacteria;p__Proteobacteria;c__Alphaproteobacteria;o__Rhizobiales;f__Rhizobiaceae;g__Rhizobium;s__Rhizobium_rhizogenes;	3.11074e-05	7.99356e-05	3.36997e-05	9.53172e-05	0.953858
Others	0.870762	0.0651242	0.871819	0.0835202	0.977888
k__Bacteria;p__Firmicutes;c__Clostridia;o__Clostridiales;f__Peptostreptococcaceae;g__Peptoclostridium;s__Eubacterium_tenue;	0.00117949	0.00143813	0.00119245	0.00191951	0.988037
k__Bacteria;p__Proteobacteria;c__Gammaproteobacteria;o__Oceanospirillales;f__Oceanospirillaceae;g__Marinobacterium;s__Marinobacterium_stanieri;	1.03691e-05	2.93284e-05	1.03691e-05	2.93284e-05	1
k__Bacteria;p__Proteobacteria;c__Alphaproteobacteria;o__Rhizobiales;f__Methylobacteriaceae;g__Methylobacterium;s__Methylobacterium_adhaesivum;	2.59229e-06	7.33209e-06	2.59229e-06	7.33209e-06	1
k__Bacteria;p__Bacteroidetes;c__Flavobacteriia;o__Flavobacteriales;f__Flavobacteriaceae;g__Ornithobacterium;s__Ornithobacterium_rhinotracheale;	2.59229e-06	7.33209e-06	2.59229e-06	7.33209e-06	1
k__Bacteria;p__Tenericutes;c__Mollicutes;o__Mycoplasmatales;f__Mycoplasmataceae;g__Mycoplasma;s__Mycoplasma_sualvi;	2.59229e-06	7.33209e-06	2.59229e-06	7.33209e-06	1
k__Bacteria;p__Firmicutes;c__Clostridia;o__Clostridiales;f__Family_XIII;g__Eubacterium_nodatum_group;s__Eubacterium_infirmum;	2.59229e-06	7.33209e-06	2.59229e-06	7.33209e-06	1
k__Bacteria;p__Bacteroidetes;c__Bacteroidia;o__Bacteroidales;f__Porphyromonadaceae;g__Porphyromonas;s__Porphyromonas_endodontalis;	2.59229e-06	7.33209e-06	2.59229e-06	7.33209e-06	1
