# Supplementary material for: Effects of fermented feeds and ginseng polysaccharides on the intestinal morphology and microbiota composition of Xuefeng black-bone chicken
Source: PLoS One. 2020 Aug 11;15(8):e0237357. doi: 10.1371/journal.pone.0237357 (PMC7418966; doi:10.1371/journal.pone.0237357)
Supplement: S19 Table — (XLSX) [file pone.0237357.s021.xlsx]

## Sheet: Cn-Po
Significant differences between Cn and Po groups identified at Species-taxa level
Taxa	Aavg (C)	Sd (C)	Avg (FG)	Sd (FG)	P value
k__Archaea;p__Euryarchaeota;c__Thermoplasmata;o__Thermoplasmatales;f__unidentified_Thermoplasmatales;g__unidentified_Thermoplasmatales;s__methanogenic_archaeon_CH1270;	5.96226e-05	0.000121146	0.000648071	0.000536883	0.0171808
k__Bacteria;p__Firmicutes;c__Erysipelotrichia;o__Erysipelotrichales;f__Erysipelotrichaceae;g__unidentified_Erysipelotrichaceae;s__Clostridiales_bacterium_60-7e;	0.000121837	0.000185302	0.000502903	0.000336729	0.0173031
k__Bacteria;p__Tenericutes;c__Mollicutes;o__Mycoplasmatales;f__Mycoplasmataceae;g__Mycoplasma;s__Mycoplasma_gallinarum;	3.88843e-05	3.0231e-05	7.77686e-06	1.07331e-05	0.0233637
k__Bacteria;p__Firmicutes;c__Bacilli;o__Lactobacillales;f__Lactobacillaceae;g__Lactobacillus;s__Lactobacillus_phage_Sal3;	1.03691e-05	1.56767e-05	4.14766e-05	3.13533e-05	0.0303047
k__Bacteria;p__Firmicutes;c__Erysipelotrichia;o__Erysipelotrichales;f__Erysipelotrichaceae;g__Asteroleplasma;s__Asteroleplasma_anaerobium;	4.14766e-05	4.83187e-05	0	0	0.0455602
k__Bacteria;p__Proteobacteria;c__Alphaproteobacteria;o__Caulobacterales;f__Caulobacteraceae;g__Brevundimonas;s__Brevundimonas_diminuta;	0.00820718	0.00713358	0.00212049	0.00170587	0.0476837
k__Bacteria;p__Firmicutes;c__Clostridia;o__Clostridiales;f__Christensenellaceae;g__Christensenellaceae_R-7_group;s__iron-reducing_bacterium_enrichment_culture_clone_HN70;	0.000386251	0.000428024	0.00143353	0.00124427	0.0521101
k__Bacteria;p__Firmicutes;c__Clostridia;o__Clostridiales;f__Ruminococcaceae;g__Ruminiclostridium_9;s__Clostridiales_bacterium_NK3B98;	0.000129614	0.00014185	0.000891746	0.00093174	0.0544202
k__Bacteria;p__Proteobacteria;c__Gammaproteobacteria;o__Pasteurellales;f__Pasteurellaceae;g__Haemophilus;s__Haemophilus_parainfluenzae;	0.000134799	0.000162539	7.77686e-06	1.54298e-05	0.0630125
k__Bacteria;p__Tenericutes;c__Mollicutes;o__Mycoplasmatales;f__Mycoplasmataceae;g__Mycoplasma;s__Mycoplasma_gallisepticum;	0	0	1.8146e-05	2.33511e-05	0.0639241
k__Bacteria;p__Bacteroidetes;c__Bacteroidia;o__Bacteroidales;f__Bacteroidaceae;g__Bacteroides;s__Bacteroides_vulgatus;	2.59229e-06	7.33209e-06	8.03608e-05	0.000101256	0.0665445
k__Bacteria;p__Bacteroidetes;c__Sphingobacteriia;o__Sphingobacteriales;f__Sphingobacteriaceae;g__Sphingobacterium;s__Sphingobacterium_kyonggiense;	0.00120282	0.00141837	0.000134799	0.000117836	0.0709262
k__Bacteria;p__Proteobacteria;c__Epsilonproteobacteria;o__Campylobacterales;f__Campylobacteraceae;g__Campylobacter;s__Campylobacter_jejuni;	0.000256636	0.000327327	0.0020505	0.002413	0.074269
k__Bacteria;p__Proteobacteria;c__Gammaproteobacteria;o__Pasteurellales;f__Pasteurellaceae;g__Gallibacterium;s__Gallibacterium_anatis;	0.00186385	0.00198285	0.000394027	0.000292654	0.0750796
k__Bacteria;p__Actinobacteria;c__unidentified_Actinobacteria;o__Bifidobacteriales;f__Bifidobacteriaceae;g__Aeriscardovia;s__Aeriscardovia_aeriphila;	0.00172128	0.00134532	0.00711842	0.00733138	0.0772291
k__Bacteria;p__Proteobacteria;c__Betaproteobacteria;o__Burkholderiales;f__Alcaligenaceae;g__Sutterella;s__Parasutterella_secunda;	0.00110691	0.000716677	0.00227343	0.00151922	0.0779806
k__Bacteria;p__Firmicutes;c__Clostridia;o__Clostridiales;f__Family_XIII;g__Family_XIII_UCG-001;s__Eubacterium_sp._oral_clone_CK047;	2.07383e-05	2.4787e-05	2.59229e-06	7.33209e-06	0.0813931
k__Bacteria;p__Firmicutes;c__Clostridia;o__Clostridiales;f__Ruminococcaceae;g__unidentified_Ruminococcaceae;s__Clostridiales_bacterium_canine_oral_taxon_085;	0	0	2.07383e-05	2.93284e-05	0.0856193
k__Bacteria;p__Actinobacteria;c__unidentified_Actinobacteria;o__Micrococcales;f__Micrococcaceae;g__Arthrobacter;s__Arthrobacter_arilaitensis;	0.00106024	0.00140354	6.73994e-05	8.49655e-05	0.0856845
k__Bacteria;p__Firmicutes;c__unidentified_Firmicutes;o__Erysipelotrichales;f__Erysipelotrichaceae;g__unidentified_Firmicutes;s__Faecalitalea_cylindroides;	2.59229e-05	3.27901e-05	0.000339589	0.00044657	0.0875717
k__Bacteria;p__Proteobacteria;c__Deltaproteobacteria;o__Desulfovibrionales;f__Desulfovibrionaceae;g__Desulfovibrio;s__bacterium_New_Zealand_D;	0.000609187	0.000630578	0.00252489	0.0027644	0.0936872
k__Bacteria;p__Proteobacteria;c__Alphaproteobacteria;o__Rhizobiales;f__Brucellaceae;g__Pseudochrobactrum;s__Pseudochrobactrum_saccharolyticum;	0.00932964	0.00702276	0.00433949	0.00294324	0.0954409
k__Bacteria;p__Bacteroidetes;c__Bacteroidia;o__Bacteroidales;f__Bacteroidaceae;g__Bacteroides;s__Bacteroides_plebeius;	0.000492534	0.000684745	0.00426949	0.00561651	0.0997506
k__Bacteria;p__Proteobacteria;c__Gammaproteobacteria;o__Enterobacteriales;f__Enterobacteriaceae;g__Serratia;s__Serratia_marcescens;	0.00711064	0.00958542	0.168955	0.242481	0.101084
k__Bacteria;p__Firmicutes;c__Bacilli;o__Lactobacillales;f__Lactobacillaceae;g__Lactobacillus;s__Lactobacillus_coleohominis;	2.33306e-05	2.05523e-05	0.000165906	0.000214662	0.102911
k__Bacteria;p__Proteobacteria;c__Gammaproteobacteria;o__Aeromonadales;f__Succinivibrionaceae;g__Succinatimonas;s__Succinatimonas_hippei;	0.000712878	0.000677183	0.00212827	0.002089	0.103759
k__Bacteria;p__Bacteroidetes;c__Bacteroidia;o__Bacteroidales;f__Bacteroidaceae;g__Bacteroides;s__Bacteroides_salanitronis;	0.000570303	0.000520409	0.00240046	0.00282878	0.112232
k__Bacteria;p__Actinobacteria;c__unidentified_Actinobacteria;o__Corynebacteriales;f__Dietziaceae;g__Dietzia;s__Dietzia_maris;	0.000334405	0.000367556	8.81377e-05	0.000153899	0.113031
k__Bacteria;p__Proteobacteria;c__Gammaproteobacteria;o__Pseudomonadales;f__Moraxellaceae;g__Psychrobacter;s__Psychrobacter_faecalis;	0.000458835	0.000635673	5.18457e-05	7.83833e-05	0.114085
k__Bacteria;p__Firmicutes;c__Clostridia;o__Clostridiales;f__Peptostreptococcaceae;g__Peptoclostridium;s__Eubacterium_tenue;	0.00117949	0.00143813	0.000248859	0.000502021	0.119283
k__Bacteria;p__Firmicutes;c__Clostridia;o__Clostridiales;f__Christensenellaceae;g__Christensenellaceae_R-7_group;s__bacterium_enrichment_culture_clone_RB7c;	3.88843e-05	6.21531e-05	0.000189237	0.000236826	0.120811
k__Bacteria;p__Proteobacteria;c__Gammaproteobacteria;o__Pseudomonadales;f__Moraxellaceae;g__Acinetobacter;s__Acinetobacter_lwoffii;	0.000508088	0.00045164	0.000217752	0.000198296	0.128179
k__Bacteria;p__Proteobacteria;c__Gammaproteobacteria;o__Pseudomonadales;f__Moraxellaceae;g__Psychrobacter;s__Psychrobacter_cibarius;	0.000645479	0.000886074	9.33223e-05	0.000263955	0.12859
k__Bacteria;p__Firmicutes;c__Clostridia;o__Clostridiales;f__Ruminococcaceae;g__Ruminiclostridium_5;s__Clostridium_leptum;	0	0	2.59229e-05	4.25731e-05	0.128697
k__Bacteria;p__Bacteroidetes;c__Bacteroidia;o__Bacteroidales;f__Porphyromonadaceae;g__Parabacteroides;s__Parabacteroides_distasonis;	0	0	1.29614e-05	2.19963e-05	0.13952
k__Bacteria;p__Actinobacteria;c__unidentified_Actinobacteria;o__Actinomycetales;f__Actinomycetaceae;g__Actinomyces;s__Actinomyces_sp._oral_clone_GU009;	1.29614e-05	2.19963e-05	0	0	0.13952
k__Bacteria;p__Firmicutes;c__Clostridia;o__Clostridiales;f__Ruminococcaceae;g__Ruminococcus_1;s__Ruminococcus_flavefaciens;	0.000142576	0.000196565	2.59229e-05	3.95816e-05	0.140642
k__Bacteria;p__Tenericutes;c__Mollicutes;o__Mycoplasmatales;f__Mycoplasmataceae;g__Mycoplasma;s__Mycoplasma_penetrans;	9.073e-05	0.000240303	0.000661033	0.000963091	0.143437
k__Bacteria;p__Firmicutes;c__Bacilli;o__Lactobacillales;f__Leuconostocaceae;g__Weissella;s__Weissella_paramesenteroides;	0.000220344	0.000160614	0.000108876	0.000126268	0.146307
k__Bacteria;p__Actinobacteria;c__unidentified_Actinobacteria;o__Actinomycetales;f__Actinomycetaceae;g__unidentified_Actinobacteria;s__Actinomyces_sp._oral_clone_IO076;	2.59229e-05	4.53676e-05	0	0	0.150096
k__Bacteria;p__Firmicutes;c__Clostridia;o__Clostridiales;f__Lachnospiraceae;g__Anaerosporobacter;s__Clostridiales_bacterium_77-5d;	0.000225529	0.000337037	3.6292e-05	4.67023e-05	0.158126
k__Bacteria;p__Actinobacteria;c__unidentified_Actinobacteria;o__Actinomycetales;f__Actinomycetaceae;g__Actinomyces;s__Actinomyces_naeslundii;	0.00041995	0.000745899	5.18457e-06	1.46642e-05	0.159804
k__Bacteria;p__Proteobacteria;c__Betaproteobacteria;o__Burkholderiales;f__Alcaligenaceae;g__Alcaligenes;s__Alcaligenes_faecalis;	0.000536603	0.000499375	0.000246267	0.000197189	0.160009
k__Bacteria;p__Proteobacteria;c__Gammaproteobacteria;o__Pseudomonadales;f__Pseudomonadaceae;g__Pseudomonas;s__Pseudomonas_veronii;	3.36997e-05	6.36186e-05	0.000204791	0.000308484	0.164998
k__Bacteria;p__Bacteroidetes;c__Sphingobacteriia;o__Sphingobacteriales;f__Sphingobacteriaceae;g__Sphingobacterium;s__Sphingobacterium_mizutaii;	0.000142576	0.000202113	3.36997e-05	5.07226e-05	0.178283
k__Bacteria;p__Proteobacteria;c__Gammaproteobacteria;o__Pseudomonadales;f__Pseudomonadaceae;g__Pseudomonas;s__Pseudomonas_stutzeri;	0.00153982	0.00273978	9.073e-05	0.000199512	0.178882
k__Bacteria;p__Firmicutes;c__Bacilli;o__Lactobacillales;f__Lactobacillaceae;g__Lactobacillus;s__Lactobacillus_gigeriorum;	1.03691e-05	2.93284e-05	0.000235898	0.000433445	0.185084
k__Bacteria;p__Proteobacteria;c__Alphaproteobacteria;o__Caulobacterales;f__Caulobacteraceae;g__Brevundimonas;s__Brevundimonas_bullata;	0.00669328	0.00844585	0.00227084	0.00149468	0.185634
k__Bacteria;p__Firmicutes;c__Negativicutes;o__Selenomonadales;f__Veillonellaceae;g__Megamonas;s__Megamonas_hypermegale;	0.000282559	0.000301534	0.00163573	0.00260352	0.18649
k__Bacteria;p__Firmicutes;c__Bacilli;o__Lactobacillales;f__Lactobacillaceae;g__Lactobacillus;s__Lactobacillus_salivarius;	0.00258969	0.00258026	0.00486313	0.00382191	0.187895
k__Bacteria;p__Firmicutes;c__Clostridia;o__Clostridiales;f__Clostridiaceae_1;g__Clostridium_sensu_stricto_1;s__Clostridium_baratii;	0	0	2.85151e-05	5.53561e-05	0.188468
k__Bacteria;p__Proteobacteria;c__Alphaproteobacteria;o__Rhizobiales;f__Hyphomicrobiaceae;g__Hyphomicrobium;s__Hyphomicrobium_sulfonivorans;	0.000712878	0.00128496	5.18457e-05	6.92263e-05	0.189308
k__Bacteria;p__Bacteroidetes;c__Bacteroidia;o__Bacteroidales;f__Bacteroidaceae;g__Bacteroides;s__Bacteroides_sp._C13EG172;	0.00179905	0.00189295	0.004101	0.00420999	0.189582
k__Bacteria;p__Proteobacteria;c__Gammaproteobacteria;o__Pseudomonadales;f__Moraxellaceae;g__Moraxella;s__Moraxella_osloensis;	0.000484757	0.000804943	7.2584e-05	7.26897e-05	0.19172
k__Bacteria;p__Firmicutes;c__Bacilli;o__Lactobacillales;f__Lactobacillaceae;g__Lactobacillus;s__Lactobacillus_saerimneri;	7.77686e-06	1.54298e-05	8.81377e-05	0.000157841	0.194136
k__Bacteria;p__Bacteroidetes;c__Bacteroidia;o__Bacteroidales;f__Bacteroidaceae;g__Bacteroides;s__Bacteroides_pyogenes;	0	0	7.77686e-06	1.54298e-05	0.197022
k__Bacteria;p__Bacteroidetes;c__Bacteroidia;o__Bacteroidales;f__Bacteroidaceae;g__Bacteroides;s__Bacteroides_barnesiae;	0.00590782	0.00442977	0.0319577	0.0523064	0.202628
k__Bacteria;p__Bacteroidetes;c__Bacteroidia;o__Bacteroidales;f__Bacteroidaceae;g__Bacteroides;s__Bacteroides_coprocola;	0.000653256	0.000585729	0.00127022	0.00114256	0.202738
k__Bacteria;p__Actinobacteria;c__unidentified_Actinobacteria;o__Bifidobacteriales;f__Bifidobacteriaceae;g__Bifidobacterium;s__Bifidobacterium_saeculare;	0.000186645	0.000279775	0.00233306	0.00437379	0.208193
k__Bacteria;p__Proteobacteria;c__Epsilonproteobacteria;o__Campylobacterales;f__Helicobacteraceae;g__Helicobacter;s__Helicobacter_bilis;	0.000106284	0.000161568	2.59229e-05	3.79977e-05	0.209119
k__Bacteria;p__Actinobacteria;c__unidentified_Actinobacteria;o__Micrococcales;f__Micrococcaceae;g__Kocuria;s__Kocuria_kristinae;	2.59229e-05	3.63449e-05	7.77686e-06	1.07331e-05	0.211716
k__Bacteria;p__Bacteroidetes;c__Bacteroidia;o__Bacteroidales;f__Porphyromonadaceae;g__Parabacteroides;s__Parabacteroides_merdae;	0	0	1.03691e-05	2.21702e-05	0.227453
k__Bacteria;p__Actinobacteria;c__unidentified_Actinobacteria;o__Actinomycetales;f__Actinomycetaceae;g__Actinomyces;s__Actinomyces_gerencseriae;	1.03691e-05	2.21702e-05	0	0	0.227453
k__Bacteria;p__Firmicutes;c__Bacilli;o__Lactobacillales;f__Streptococcaceae;g__Streptococcus;s__Streptococcus_agalactiae;	0.000186645	0.000364967	1.55537e-05	4.39925e-05	0.22838
k__Bacteria;p__Bacteroidetes;c__Bacteroidia;o__Bacteroidales;f__Prevotellaceae;g__Prevotella_7;s__Prevotella_melaninogenica;	8.03608e-05	0.000160805	5.18457e-06	1.46642e-05	0.228717
k__Bacteria;p__Firmicutes;c__Clostridia;o__Clostridiales;f__Ruminococcaceae;g__Ruminococcaceae_UCG-013;s__Acetivibrio_sp._6-13;	2.07383e-05	3.13533e-05	5.18457e-06	1.46642e-05	0.232723
k__Bacteria;p__Firmicutes;c__Bacilli;o__Bacillales;f__Bacillaceae;g__Bacillus;s__Bacillus_horti;	0.000217752	0.000474073	0	0	0.235041
k__Bacteria;p__Bacteroidetes;c__Flavobacteriia;o__Flavobacteriales;f__Flavobacteriaceae;g__Chryseobacterium;s__Chryseobacterium_hominis;	2.33306e-05	5.13246e-05	0	0	0.239439
k__Bacteria;p__Proteobacteria;c__Alphaproteobacteria;o__Rhizobiales;f__Rhizobiaceae;g__Rhizobium;s__Agrobacterium_tumefaciens;	0.000365512	0.000416383	0.000160722	0.000204924	0.239862
k__Bacteria;p__Firmicutes;c__Clostridia;o__Clostridiales;f__Ruminococcaceae;g__unidentified_Ruminococcaceae;s__bacterium_ic1340;	9.073e-05	0.000131131	0.000176275	0.000150365	0.245656
k__Bacteria;p__Proteobacteria;c__Alphaproteobacteria;o__Sphingomonadales;f__Sphingomonadaceae;g__Sphingomonas;s__Sphingomonas_paucimobilis;	0.00106802	0.0014871	0.000386251	0.000398591	0.245757
k__Bacteria;p__Actinobacteria;c__unidentified_Actinobacteria;o__Micrococcales;f__Micrococcaceae;g__Micrococcus;s__Micrococcus_luteus;	0.00460131	0.0086535	0.000731024	0.00074976	0.247375
k__Bacteria;p__Bacteroidetes;c__Flavobacteriia;o__Flavobacteriales;f__Flavobacteriaceae;g__Bergeyella;s__Bergeyella_sp._M2T8B3;	1.29614e-05	2.91971e-05	0	0	0.249542
k__Bacteria;p__Bacteroidetes;c__Flavobacteriia;o__Flavobacteriales;f__Flavobacteriaceae;g__Chryseobacterium;s__Chryseobacterium_anthropi;	0.000401804	0.000865271	1.8146e-05	4.35539e-05	0.250405
k__Bacteria;p__Firmicutes;c__Bacilli;o__Lactobacillales;f__Lactobacillaceae;g__Lactobacillus;s__Lactobacillus_animalis;	0.000202198	0.000404985	2.33306e-05	3.7489e-05	0.252926
k__Bacteria;p__Proteobacteria;c__Alphaproteobacteria;o__Sphingomonadales;f__Sphingomonadaceae;g__Sphingobium;s__Sphingobium_xenophagum;	0.000220344	0.000498328	1.03691e-05	2.93284e-05	0.272681
k__Bacteria;p__Firmicutes;c__Clostridia;o__Clostridiales;f__Lachnospiraceae;g__unidentified_Lachnospiraceae;s__Clostridium_sp._Culture-27;	1.8146e-05	4.35539e-05	0	0	0.277133
k__Bacteria;p__Proteobacteria;c__Alphaproteobacteria;o__Sphingomonadales;f__Erythrobacteraceae;g__Erythrobacter;s__Erythrobacter_citreus;	9.59146e-05	0.00020528	1.03691e-05	2.93284e-05	0.280047
k__Bacteria;p__Bacteroidetes;c__Sphingobacteriia;o__Sphingobacteriales;f__Sphingobacteriaceae;g__Sphingobacterium;s__Sphingobacterium_sp._3-0-1;	2.59229e-06	7.33209e-06	1.55537e-05	3.08596e-05	0.281987
k__Bacteria;p__Proteobacteria;c__Betaproteobacteria;o__Neisseriales;f__Neisseriaceae;g__Neisseria;s__Neisseria_oralis;	8.55454e-05	0.000208988	0	0	0.284931
k__Bacteria;p__Proteobacteria;c__Gammaproteobacteria;o__Enterobacteriales;f__Enterobacteriaceae;g__Tatumella;s__Rosenbergiella_nectarea;	0.000300705	0.000708925	1.29614e-05	2.91971e-05	0.288928
k__Bacteria;p__Proteobacteria;c__Gammaproteobacteria;o__Alteromonadales;f__Shewanellaceae;g__Shewanella;s__Shewanella_algae;	0.0191155	0.0151612	0.0117327	0.0114279	0.291322
k__Bacteria;p__Proteobacteria;c__Gammaproteobacteria;o__Alteromonadales;f__Shewanellaceae;g__Shewanella;s__Shewanella_baltica;	0.000349959	0.000823767	1.8146e-05	4.35539e-05	0.292484
k__Bacteria;p__Actinobacteria;c__unidentified_Actinobacteria;o__Propionibacteriales;f__Propionibacteriaceae;g__Propionibacterium;s__Propionibacterium_propionicum;	0.000316259	0.000769256	7.77686e-06	2.19963e-05	0.294162
k__Bacteria;p__Actinobacteria;c__Thermoleophilia;o__Gaiellales;f__unidentified_Gaiellales;g__unidentified_Gaiellales;s__Gaiella_sp._EBR4-R2;	5.18457e-06	1.46642e-05	3.11074e-05	6.46366e-05	0.301904
k__Bacteria;p__Firmicutes;c__Bacilli;o__Lactobacillales;f__Streptococcaceae;g__Lactococcus;s__Lactococcus_lactis;	0.000953961	0.00233211	3.6292e-05	7.16254e-05	0.302621
k__Bacteria;p__Proteobacteria;c__Gammaproteobacteria;o__Alteromonadales;f__Shewanellaceae;g__Shewanella;s__Shewanella_frigidimarina;	2.33306e-05	6.59888e-05	0.000251452	0.000577429	0.302699
k__Bacteria;p__Firmicutes;c__Bacilli;o__Lactobacillales;f__Lactobacillaceae;g__Lactobacillus;s__Lactobacillus_ingluviei;	0.000788055	0.000781636	0.00168499	0.00218119	0.302721
k__Bacteria;p__Firmicutes;c__Erysipelotrichia;o__Erysipelotrichales;f__Erysipelotrichaceae;g__Solobacterium;s__Solobacterium_moorei;	6.99917e-05	0.000173132	2.59229e-06	7.33209e-06	0.307549
k__Bacteria;p__Saccharibacteria;c__unidentified_Saccharibacteria;o__unidentified_Saccharibacteria;f__unidentified_Saccharibacteria;g__unidentified_Saccharibacteria;s__Candidatus_Saccharibacteria_bacterium_UB2523;	0.00012443	0.000181471	0.00125207	0.00293286	0.313434
k__Bacteria;p__Actinobacteria;c__unidentified_Actinobacteria;o__Propionibacteriales;f__Propionibacteriaceae;g__Propionibacterium;s__Propionibacterium_avidum;	3.36997e-05	7.98876e-05	0.000414766	0.000997719	0.316825
k__Bacteria;p__Actinobacteria;c__unidentified_Actinobacteria;o__Propionibacteriales;f__Nocardioidaceae;g__Nocardioides;s__Nocardioides_albus;	0.000178868	0.000464376	2.59229e-06	7.33209e-06	0.318625
k__Bacteria;p__Bacteroidetes;c__Bacteroidia;o__Bacteroidales;f__Prevotellaceae;g__Prevotella;s__Prevotella_intermedia;	0.000142576	0.000378266	0	0	0.321767
k__Bacteria;p__Firmicutes;c__Bacilli;o__Bacillales;f__Bacillaceae;g__Bacillus;s__Bacillus_thermoamylovorans;	0.000386251	0.00101741	5.18457e-06	1.46642e-05	0.324643
k__Bacteria;p__Proteobacteria;c__Betaproteobacteria;o__Burkholderiales;f__Comamonadaceae;g__Comamonas;s__Comamonas_testosteroni;	0.000655848	0.00172952	1.03691e-05	2.21702e-05	0.326239
k__Bacteria;p__Firmicutes;c__Bacilli;o__Lactobacillales;f__Lactobacillaceae;g__Lactobacillus;s__Lactobacillus_iners;	0.00078287	0.00201333	3.6292e-05	8.71078e-05	0.329409
k__Bacteria;p__Firmicutes;c__Bacilli;o__Lactobacillales;f__Streptococcaceae;g__Streptococcus;s__Streptococcus_constellatus;	0.000248859	0.000628632	1.55537e-05	4.39925e-05	0.329507
k__Bacteria;p__Actinobacteria;c__unidentified_Actinobacteria;o__Micrococcales;f__Micrococcaceae;g__Arthrobacter;s__Arthrobacter_cumminsii;	7.77686e-06	1.54298e-05	9.33223e-05	0.000230932	0.330284
k__Bacteria;p__Firmicutes;c__Bacilli;o__Bacillales;f__Family_XII;g__Exiguobacterium;s__Exiguobacterium_sp._AT1b;	0.000308482	0.000805744	1.03691e-05	2.93284e-05	0.330336
k__Bacteria;p__Proteobacteria;c__Betaproteobacteria;o__Burkholderiales;f__Comamonadaceae;g__Simplicispira;s__Simplicispira_limi;	0.000541788	0.00134885	4.92534e-05	8.14112e-05	0.336635
k__Bacteria;p__Firmicutes;c__Clostridia;o__Clostridiales;f__Christensenellaceae;g__Christensenellaceae_R-7_group;s__bacterium_YE57;	0.000165906	0.00025156	0.000342182	0.000430467	0.338276
k__Bacteria;p__Actinobacteria;c__Coriobacteriia;o__Coriobacteriales;f__Coriobacteriaceae;g__Collinsella;s__Collinsella_sp._GD3;	0.000710286	0.00101086	0.000326628	0.000356924	0.338685
k__Bacteria;p__Firmicutes;c__Clostridia;o__Clostridiales;f__Ruminococcaceae;g__unidentified_Ruminococcaceae;s__Clostridium_leptum;	2.07383e-05	3.32552e-05	0.000121837	0.00027833	0.340717
k__Bacteria;p__Firmicutes;c__Bacilli;o__Bacillales;f__Bacillaceae;g__Bacillus;s__Bacillus_anthracis;	1.8146e-05	2.58487e-05	0.000165906	0.000412091	0.3449
k__Bacteria;p__Acidobacteria;c__unidentified_Acidobacteria;o__Subgroup_4;f__unidentified_Acidobacteria;g__Blastocatella;s__bacterium_enrichment_culture_clone_SRAO_12;	1.8146e-05	5.13246e-05	0.000209975	0.000535587	0.346246
k__Bacteria;p__Firmicutes;c__Clostridia;o__Clostridiales;f__Lachnospiraceae;g__Tyzzerella_3;s__Clostridium_colinum;	4.66611e-05	0.000115599	5.18457e-06	1.46642e-05	0.346568
k__Bacteria;p__Firmicutes;c__Clostridia;o__Clostridiales;f__Lachnospiraceae;g__unidentified_Lachnospiraceae;s__Lachnospiraceae_bacterium_A2;	1.03691e-05	2.93284e-05	0.000176275	0.000465309	0.347447
k__Bacteria;p__Proteobacteria;c__Alphaproteobacteria;o__Rickettsiales;f__Mitochondria;g__unidentified_Mitochondria;s__Betula_platyphylla;	2.59229e-06	7.33209e-06	3.88843e-05	0.000101861	0.347972
k__Bacteria;p__Proteobacteria;c__Gammaproteobacteria;o__Oceanospirillales;f__Oceanospirillaceae;g__Marinobacterium;s__Marinobacterium_stanieri;	1.03691e-05	2.93284e-05	0	0	0.350617
k__Bacteria;p__Actinobacteria;c__unidentified_Actinobacteria;o__Actinomycetales;f__Actinomycetaceae;g__Actinomyces;s__Actinomyces_orihominis;	0.000106284	0.000300616	0	0	0.350617
k__Bacteria;p__Proteobacteria;c__Deltaproteobacteria;o__GR-WP33-30;f__unidentified_GR-WP33-30;g__unidentified_GR-WP33-30;s__bacterium_enrichment_culture_clone_B30.2011.;	2.59229e-06	7.33209e-06	0	0	0.350617
k__Bacteria;p__Firmicutes;c__Bacilli;o__Lactobacillales;f__Lactobacillaceae;g__Lactobacillus;s__Lactobacillus_curvatus;	2.59229e-06	7.33209e-06	0	0	0.350617
k__Bacteria;p__Firmicutes;c__Erysipelotrichia;o__Erysipelotrichales;f__Erysipelotrichaceae;g__Solobacterium;s__Erysipelotrichaceae_bacterium_NK3D112;	2.59229e-06	7.33209e-06	0	0	0.350617
k__Bacteria;p__Proteobacteria;c__Gammaproteobacteria;o__Xanthomonadales;f__Xanthomonadaceae;g__Thermomonas;s__Xanthomonas_axonopodis;	0	0	2.59229e-05	7.33209e-05	0.350617
k__Bacteria;p__Bacteroidetes;c__Flavobacteriia;o__Flavobacteriales;f__Flavobacteriaceae;g__Ornithobacterium;s__Ornithobacterium_rhinotracheale;	2.59229e-06	7.33209e-06	0	0	0.350617
k__Bacteria;p__Actinobacteria;c__Coriobacteriia;o__Coriobacteriales;f__Coriobacteriaceae;g__Denitrobacterium;s__Denitrobacterium_detoxificans;	1.03691e-05	2.93284e-05	0	0	0.350617
k__Bacteria;p__Actinobacteria;c__unidentified_Actinobacteria;o__Actinomycetales;f__Actinomycetaceae;g__Actinomyces;s__Actinomyces_marimammalium;	2.59229e-06	7.33209e-06	0	0	0.350617
k__Bacteria;p__Firmicutes;c__Clostridia;o__Clostridiales;f__Family_XI;g__unidentified_Family_XI;s__Peptostreptococcus_sp._oral_clone_AP24;	1.55537e-05	4.39925e-05	0	0	0.350617
k__Bacteria;p__Spirochaetes;c__unidentified_Spirochaetes;o__Spirochaetales;f__Spirochaetaceae;g__Treponema_2;s__Treponema_berlinense;	2.59229e-06	7.33209e-06	0	0	0.350617
k__Bacteria;p__Firmicutes;c__Bacilli;o__Bacillales;f__Paenibacillaceae;g__Paenibacillus;s__Paenibacillus_camelliae;	1.03691e-05	2.93284e-05	0	0	0.350617
k__Bacteria;p__Bacteroidetes;c__Flavobacteriia;o__Flavobacteriales;f__Flavobacteriaceae;g__Chryseobacterium;s__Chryseobacterium_aquaticum;	0	0	2.59229e-06	7.33209e-06	0.350617
k__Bacteria;p__Proteobacteria;c__Epsilonproteobacteria;o__Campylobacterales;f__Campylobacteraceae;g__Campylobacter;s__Campylobacter_fetus;	0	0	2.59229e-06	7.33209e-06	0.350617
k__Bacteria;p__Firmicutes;c__Clostridia;o__Clostridiales;f__Ruminococcaceae;g__Anaerotruncus;s__Clostridiales_bacterium_JN18_V41_S;	2.59229e-06	7.33209e-06	0	0	0.350617
k__Bacteria;p__Proteobacteria;c__Deltaproteobacteria;o__SAR324_clade.Marine_group_B.;f__unidentified_SAR324_clade.Marine_group_B.;g__unidentified_SAR324_clade.Marine_group_B.;s__SAR324_cluster_bacterium_JCVI-SC_AAA005;	5.18457e-06	1.46642e-05	0	0	0.350617
k__Bacteria;p__Cyanobacteria;c__Chloroplast;o__unidentified_Chloroplast;f__unidentified_Chloroplast;g__unidentified_Chloroplast;s__Paradoxia_multiseta;	0	0	5.18457e-06	1.46642e-05	0.350617
k__Bacteria;p__Firmicutes;c__Negativicutes;o__Selenomonadales;f__Veillonellaceae;g__Veillonella;s__Veillonella_sp._oral_taxon_780;	2.59229e-06	7.33209e-06	0	0	0.350617
k__Bacteria;p__Bacteroidetes;c__Bacteroidia;o__Bacteroidales;f__Porphyromonadaceae;g__Petrimonas;s__Petrimonas_sp._canine_oral_taxon_434;	2.59229e-06	7.33209e-06	0	0	0.350617
k__Bacteria;p__Firmicutes;c__Clostridia;o__Clostridiales;f__Family_XI;g__Anaerococcus;s__Anaerococcus_vaginalis;	0	0	2.59229e-06	7.33209e-06	0.350617
k__Bacteria;p__Proteobacteria;c__Gammaproteobacteria;o__Pasteurellales;f__Pasteurellaceae;g__Haemophilus;s__Haemophilus_influenzae;	2.59229e-06	7.33209e-06	0	0	0.350617
k__Bacteria;p__Bacteroidetes;c__Bacteroidia;o__Bacteroidales;f__Porphyromonadaceae;g__Porphyromonas;s__Porphyromonas_endodontalis;	2.59229e-06	7.33209e-06	0	0	0.350617
k__Bacteria;p__Firmicutes;c__Clostridia;o__Clostridiales;f__Family_XI;g__Gallicola;s__Peptostreptococcaceae_bacterium_SK031;	1.29614e-05	3.66605e-05	0	0	0.350617
k__Bacteria;p__Spirochaetes;c__unidentified_Spirochaetes;o__Spirochaetales;f__Spirochaetaceae;g__Treponema_2;s__Treponema_socranskii;	1.29614e-05	3.66605e-05	0	0	0.350617
k__Bacteria;p__Deinococcus-Thermus;c__Deinococci;o__Deinococcales;f__Deinococcaceae;g__Deinococcus;s__Deinococcus_xinjiangensis;	1.8146e-05	4.35539e-05	2.59229e-06	7.33209e-06	0.350687
k__Bacteria;p__Proteobacteria;c__Epsilonproteobacteria;o__Campylobacterales;f__Helicobacteraceae;g__Helicobacter;s__Helicobacter_pullorum;	0.00214641	0.00164205	0.00366031	0.00408176	0.355306
k__Bacteria;p__Bacteroidetes;c__Bacteroidia;o__Bacteroidales;f__Prevotellaceae;g__Alloprevotella;s__Alloprevotella_tannerae;	0.000178868	0.000489245	7.77686e-06	2.19963e-05	0.355886
k__Bacteria;p__Fusobacteria;c__Fusobacteriia;o__Fusobacteriales;f__Fusobacteriaceae;g__Fusobacterium;s__Fusobacterium_nucleatum;	4.40689e-05	7.71489e-05	1.55537e-05	3.08596e-05	0.356591
k__Bacteria;p__Actinobacteria;c__unidentified_Actinobacteria;o__Corynebacteriales;f__Corynebacteriaceae;g__Corynebacterium_1;s__Corynebacterium_tuberculostearicum;	0.000795832	0.00205026	8.55454e-05	0.000154968	0.360724
k__Bacteria;p__Firmicutes;c__Bacilli;o__Bacillales;f__Bacillaceae;g__Bacillus;s__Bacillus_niabensis;	0.000119245	0.000227919	3.88843e-05	5.91132e-05	0.362869
k__Bacteria;p__Actinobacteria;c__unidentified_Actinobacteria;o__Corynebacteriales;f__Corynebacteriaceae;g__Corynebacterium_1;s__Corynebacterium_imitans;	0.000248859	0.000629219	3.36997e-05	6.55216e-05	0.367453
k__Bacteria;p__Cyanobacteria;c__Chloroplast;o__unidentified_Chloroplast;f__unidentified_Chloroplast;g__unidentified_Chloroplast;s__Pyropia_haitanensis;	3.6292e-05	8.63996e-05	8.81377e-05	0.000131511	0.369606
k__Bacteria;p__Proteobacteria;c__Gammaproteobacteria;o__Alteromonadales;f__Shewanellaceae;g__Shewanella;s__Shewanella_morhuae;	2.59229e-06	7.33209e-06	5.70303e-05	0.000161306	0.37194
k__Bacteria;p__Firmicutes;c__Erysipelotrichia;o__Erysipelotrichales;f__Erysipelotrichaceae;g__Erysipelatoclostridium;s__bacterium_ic1391;	0.000876192	0.00155131	0.000365512	0.000444225	0.396417
k__Bacteria;p__Proteobacteria;c__Alphaproteobacteria;o__Rhizobiales;f__Methylobacteriaceae;g__Methylobacterium;s__Methylobacterium_adhaesivum;	2.59229e-06	7.33209e-06	2.59229e-05	7.33209e-05	0.399685
k__Bacteria;p__Proteobacteria;c__Alphaproteobacteria;o__Rhizobiales;f__Methylobacteriaceae;g__Methylobacterium;s__Methylobacterium_aquaticum;	0.000401804	0.000507975	0.000609187	0.000450815	0.402535
k__Bacteria;p__Tenericutes;c__Mollicutes;o__Mollicutes_RF9;f__unidentified_Mollicutes_RF9;g__unidentified_Mollicutes_RF9;s__Firmicutes_bacterium_CAG:822;	0.000661033	0.00117185	0.000279967	0.000410447	0.408692
k__Bacteria;p__Firmicutes;c__Erysipelotrichia;o__Erysipelotrichales;f__Erysipelotrichaceae;g__Faecalitalea;s__Eubacterium_tortuosum;	2.59229e-06	7.33209e-06	7.77686e-06	1.54298e-05	0.410762
k__Bacteria;p__Proteobacteria;c__Alphaproteobacteria;o__Rhizobiales;f__Rhizobiaceae;g__Ensifer;s__Sinorhizobium_fredii;	0.00102914	0.00130888	0.000591041	0.000639581	0.414591
k__Bacteria;p__Firmicutes;c__Clostridia;o__Clostridiales;f__Ruminococcaceae;g__Ruminococcaceae_UCG-010;s__bacterium_enrichment_culture_clone_BBMC-9;	8.81377e-05	0.000146117	3.6292e-05	9.45486e-05	0.415959
k__Bacteria;p__Proteobacteria;c__Gammaproteobacteria;o__Pseudomonadales;f__Moraxellaceae;g__Acinetobacter;s__Acinetobacter_guillouiae;	1.29614e-05	2.46316e-05	5.18457e-06	9.59996e-06	0.426724
k__Bacteria;p__Actinobacteria;c__unidentified_Actinobacteria;o__Micrococcales;f__Micrococcaceae;g__Kocuria;s__Kocuria_rosea;	1.29614e-05	2.91971e-05	3.11074e-05	5.6523e-05	0.437721
k__Bacteria;p__Firmicutes;c__Erysipelotrichia;o__Erysipelotrichales;f__Erysipelotrichaceae;g__Erysipelatoclostridium;s__Clostridium_spiroforme;	0.000303297	0.00068521	0.000632518	0.000957882	0.443687
k__Bacteria;p__Firmicutes;c__Bacilli;o__Bacillales;f__Planococcaceae;g__Sporosarcina;s__Sporosarcina_globispora;	5.4438e-05	0.000137534	1.55537e-05	2.41594e-05	0.45531
k__Bacteria;p__Proteobacteria;c__Gammaproteobacteria;o__Pasteurellales;f__Pasteurellaceae;g__Avibacterium;s__Avibacterium_paragallinarum;	0.000217752	0.000396747	0.000101099	0.000168638	0.462747
k__Bacteria;p__Actinobacteria;c__unidentified_Actinobacteria;o__Corynebacteriales;f__Nocardiaceae;g__Rhodococcus;s__Rhodococcus_erythropolis;	0.000246267	0.00061334	7.77686e-05	0.00011291	0.468189
k__Bacteria;p__Proteobacteria;c__Alphaproteobacteria;o__Rhizobiales;f__Methylobacteriaceae;g__Methylobacterium;s__Methylobacterium_radiotolerans;	2.07383e-05	4.43403e-05	7.77686e-06	2.19963e-05	0.475522
k__Bacteria;p__Firmicutes;c__Clostridia;o__Clostridiales;f__Lachnospiraceae;g__Blautia;s__Ruminococcus_sp._5_1_39BFAA;	9.59146e-05	0.000111919	0.000163314	0.000233166	0.477908
k__Bacteria;p__Firmicutes;c__Clostridia;o__Clostridiales;f__Christensenellaceae;g__Christensenellaceae_R-7_group;s__bacterium_enrichment_culture_clone_DPF35;	2.85151e-05	6.45771e-05	1.03691e-05	2.93284e-05	0.486248
k__Bacteria;p__Firmicutes;c__Bacilli;o__Bacillales;f__Bacillaceae;g__Geobacillus;s__Geobacillus_stearothermophilus;	2.59229e-06	7.33209e-06	1.03691e-05	2.93284e-05	0.487928
k__Bacteria;p__Firmicutes;c__Bacilli;o__Bacillales;f__Listeriaceae;g__Brochothrix;s__Brochothrix_thermosphacta;	2.59229e-06	7.33209e-06	1.03691e-05	2.93284e-05	0.487928
k__Bacteria;p__Bacteroidetes;c__Bacteroidia;o__Bacteroidales;f__Bacteroidaceae;g__Bacteroides;s__Bacteroides_coprophilus;	0.000269598	0.000490382	0.000142576	0.000134599	0.49981
k__Bacteria;p__Firmicutes;c__Negativicutes;o__Selenomonadales;f__Veillonellaceae;g__Veillonella;s__Veillonella_magna;	0.00151908	0.00214363	0.00096433	0.0010904	0.528298
k__Bacteria;p__Proteobacteria;c__Alphaproteobacteria;o__Caulobacterales;f__Caulobacteraceae;g__Brevundimonas;s__Brevundimonas_vesicularis;	0.000868416	0.00159106	0.000495127	0.000695136	0.55727
k__Bacteria;p__Bacteroidetes;c__Bacteroidia;o__Bacteroidales;f__Bacteroidaceae;g__Bacteroides;s__Bacteroides_fragilis;	5.18457e-06	9.59996e-06	1.03691e-05	2.21702e-05	0.55804
k__Bacteria;p__Firmicutes;c__Bacilli;o__Lactobacillales;f__Lactobacillaceae;g__Pediococcus;s__Pediococcus_pentosaceus;	3.88843e-05	7.38947e-05	2.07383e-05	4.43403e-05	0.563036
k__Bacteria;p__Firmicutes;c__Bacilli;o__Bacillales;f__Staphylococcaceae;g__Macrococcus;s__Macrococcus_brunensis;	1.29614e-05	3.66605e-05	2.33306e-05	3.40539e-05	0.567163
k__Bacteria;p__Actinobacteria;c__unidentified_Actinobacteria;o__Propionibacteriales;f__Propionibacteriaceae;g__Propionibacterium;s__Propionibacterium_granulosum;	5.18457e-06	1.46642e-05	1.03691e-05	2.21702e-05	0.591179
k__Bacteria;p__Firmicutes;c__Bacilli;o__Lactobacillales;f__Aerococcaceae;g__Aerococcus;s__Aerococcus_viridans;	0.000222937	0.000320079	0.000152945	0.000159462	0.5917
k__Bacteria;p__Firmicutes;c__Bacilli;o__Lactobacillales;f__Enterococcaceae;g__Enterococcus;s__Enterococcus_cecorum;	0.00800238	0.00846887	0.0112298	0.0142244	0.591986
k__Bacteria;p__Cyanobacteria;c__Chloroplast;o__unidentified_Chloroplast;f__unidentified_Chloroplast;g__unidentified_Chloroplast;s__Arabidopsis_thaliana_.thale_cress.;	0.000992845	0.00117017	0.001545	0.00272616	0.61067
k__Bacteria;p__Proteobacteria;c__Gammaproteobacteria;o__Oceanospirillales;f__Oceanospirillaceae;g__Marinomonas;s__Marinomonas_vaga;	2.59229e-05	6.53456e-05	5.96226e-05	0.000168638	0.610836
k__Bacteria;p__Firmicutes;c__Bacilli;o__Lactobacillales;f__Lactobacillaceae;g__Lactobacillus;s__Lactobacillus_mucosae;	2.33306e-05	5.01133e-05	4.66611e-05	0.000123811	0.632814
k__Bacteria;p__Proteobacteria;c__Alphaproteobacteria;o__Rhizobiales;f__Bradyrhizobiaceae;g__Bradyrhizobium;s__Bradyrhizobium_elkanii;	0.000233306	0.000287518	0.000370697	0.000741495	0.636715
k__Bacteria;p__Firmicutes;c__Bacilli;o__Lactobacillales;f__Lactobacillaceae;g__Lactobacillus;s__Lactobacillus_aviarius;	0.00754873	0.00985995	0.00549046	0.00750606	0.64624
k__Bacteria;p__Firmicutes;c__Bacilli;o__Lactobacillales;f__Streptococcaceae;g__Streptococcus;s__Streptococcus_pluranimalium;	0.000114061	0.000289488	6.22148e-05	0.000151586	0.662669
k__Bacteria;p__Firmicutes;c__Clostridia;o__Clostridiales;f__Lachnospiraceae;g__Butyrivibrio_2;s__Butyrivibrio_fibrisolvens;	2.59229e-06	7.33209e-06	5.18457e-06	1.46642e-05	0.663984
k__Bacteria;p__Proteobacteria;c__Gammaproteobacteria;o__Enterobacteriales;f__Enterobacteriaceae;g__Escherichia-Shigella;s__Escherichia_coli;	0.00219307	0.0027164	0.00296557	0.00484375	0.701507
k__Bacteria;p__Firmicutes;c__Bacilli;o__Lactobacillales;f__Lactobacillaceae;g__Lactobacillus;s__Lactobacillus_agilis;	0.00151908	0.00153966	0.00175757	0.0012931	0.742375
k__Bacteria;p__Firmicutes;c__Bacilli;o__Lactobacillales;f__Streptococcaceae;g__Streptococcus;s__Streptococcus_gallolyticus_subsp._macedonicus;	5.96226e-05	6.11566e-05	6.99917e-05	6.64527e-05	0.750206
k__Bacteria;p__Actinobacteria;c__unidentified_Actinobacteria;o__Corynebacteriales;f__Corynebacteriaceae;g__Corynebacterium_1;s__Corynebacterium_suicordis;	0.000277375	0.000653544	0.000184052	0.000487924	0.751379
k__Bacteria;p__Bacteroidetes;c__Bacteroidia;o__Bacteroidales;f__Bacteroidaceae;g__Bacteroides;s__Bacteroides_ovatus;	1.29614e-05	2.46316e-05	1.03691e-05	2.21702e-05	0.828128
k__Bacteria;p__Proteobacteria;c__Alphaproteobacteria;o__Rhodospirillales;f__Acetobacteraceae;g__Asaia;s__Asaia_bogorensis;	1.03691e-05	2.93284e-05	1.29614e-05	1.54298e-05	0.829103
k__Bacteria;p__Firmicutes;c__Clostridia;o__Clostridiales;f__Clostridiaceae_1;g__Clostridium_sensu_stricto_1;s__Clostridium_sp._ND2;	7.77686e-06	2.19963e-05	1.03691e-05	2.93284e-05	0.844579
k__Bacteria;p__Proteobacteria;c__Gammaproteobacteria;o__Oceanospirillales;f__Halomonadaceae;g__Cobetia;s__Cobetia_marina;	1.55537e-05	2.41594e-05	1.29614e-05	2.91971e-05	0.849461
k__Bacteria;p__Firmicutes;c__Clostridia;o__Clostridiales;f__Lachnospiraceae;g__unidentified_Lachnospiraceae;s__bacterium_P1C11;	0.000798424	0.000739882	0.000860639	0.00057386	0.853791
k__Bacteria;p__Firmicutes;c__Erysipelotrichia;o__Erysipelotrichales;f__Erysipelotrichaceae;g__unidentified_Erysipelotrichaceae;s__Clostridiales_bacterium_10-3b;	0.00027219	0.000711386	0.000222937	0.000257534	0.85808
k__Bacteria;p__Proteobacteria;c__Alphaproteobacteria;o__Rhizobiales;f__Rhizobiaceae;g__Rhizobium;s__Rhizobium_rhizogenes;	3.11074e-05	7.99356e-05	3.6292e-05	6.53456e-05	0.889158
k__Bacteria;p__Actinobacteria;c__unidentified_Actinobacteria;o__Propionibacteriales;f__Propionibacteriaceae;g__Propionibacterium;s__Propionibacterium_acnes;	0.000894338	0.000923224	0.000974699	0.00184868	0.914529
k__Bacteria;p__Actinobacteria;c__unidentified_Actinobacteria;o__Actinomycetales;f__Actinomycetaceae;g__Varibaculum;s__Actinomycetaceae_bacterium_S4-S8;	5.96226e-05	0.000136863	6.22148e-05	0.000126875	0.969219
k__Bacteria;p__Proteobacteria;c__Gammaproteobacteria;o__Oceanospirillales;f__Oceanospirillaceae;g__Marinomonas;s__Marinomonas_aquimarina;	3.36997e-05	9.53172e-05	3.36997e-05	8.724e-05	1
k__Bacteria;p__Proteobacteria;c__Betaproteobacteria;o__Burkholderiales;f__Oxalobacteraceae;g__Herbaspirillum;s__Herbaspirillum_seropedicae;	5.18457e-06	1.46642e-05	5.18457e-06	9.59996e-06	1
k__Bacteria;p__Proteobacteria;c__Deltaproteobacteria;o__Desulfovibrionales;f__Desulfovibrionaceae;g__Desulfovibrio;s__Desulfovibrio_sp._ABHU1SB;	2.59229e-06	7.33209e-06	2.59229e-06	7.33209e-06	1
k__Bacteria;p__Firmicutes;c__Negativicutes;o__Selenomonadales;f__Veillonellaceae;g__Selenomonas;s__Selenomonas_bovis;	5.18457e-06	1.46642e-05	5.18457e-06	1.46642e-05	1
k__Bacteria;p__Tenericutes;c__Mollicutes;o__Mycoplasmatales;f__Mycoplasmataceae;g__Mycoplasma;s__Mycoplasma_sualvi;	2.59229e-06	7.33209e-06	2.59229e-06	7.33209e-06	1
k__Bacteria;p__Firmicutes;c__Clostridia;o__Clostridiales;f__Family_XIII;g__Eubacterium_nodatum_group;s__Eubacterium_infirmum;	2.59229e-06	7.33209e-06	2.59229e-06	7.33209e-06	1
Others	0.870762	0.0651242	0.692278	0.214667	0.0534531
